# Supplementary material for: Experimental assessment of AI-based interactome mapping
Source: Nat Commun. 2026 Apr 4;17:4894. doi: 10.1038/s41467-026-70942-x (PMC13230783; doi:10.1038/s41467-026-70942-x)
Supplement: Supplementary file 2 — Supplementary Data 1 [file 41467_2026_70942_MOESM2_ESM.xlsx]

## Sheet: Supplementary_Data_1
PROT1	PROT2	RANK_MAJOR	RANK_MINOR	TYPE	PDB_ID	BIO_UNIT	CHAIN1	MODEL1	SEQ_IDENT1	COVERAGE1	SEQ_BEGIN1	SEQ_END1	DOMAIN1	CHAIN2	MODEL2	SEQ_IDENT2	COVERAGE2	SEQ_BEGIN2	SEQ_END2	DOMAIN2	FILENAME
D6VTK4	D6VTK4	1	0	Structure	7qa8	1	B	0	100	69.4	5	303	-	A	0	100	69.4	5	303	-	D6VTK4-D6VTK4-EXP-7qa8.pdb1-B-0-A-0.pdb
D6VTK4	D6VTK4	2	0	Structure	7qb9	1	B	0	100	69.4	5	303	-	A	0	100	69.4	5	303	-	D6VTK4-D6VTK4-EXP-7qb9.pdb1-B-0-A-0.pdb
D6VTK4	D6VTK4	3	0	Structure	7ad3	1	B	0	100	69.1	9	306	-	A	0	100	69.1	9	306	-	D6VTK4-D6VTK4-EXP-7ad3.pdb1-B-0-A-0.pdb
D6VTK4	D6VTK4	4	0	Structure	7qbi	1	B	0	100	69.1	5	302	-	A	0	100	69.1	5	302	-	D6VTK4-D6VTK4-EXP-7qbi.pdb1-B-0-A-0.pdb
D6VTK4	D6VTK4	5	0	Structure	7qbc	1	B	0	100	69.1	5	302	-	A	0	100	69.1	5	302	-	D6VTK4-D6VTK4-EXP-7qbc.pdb1-B-0-A-0.pdb
D6VTK4	P01149	1	0	Structure	7qa8	1	B	0	100	69.4	5	303	-	K	0	83.3	7.3	91	102	-	D6VTK4-P01149-EXP-7qa8.pdb1-B-0-K-0.pdb
D6VTK4	P01149	2	0	Structure	7qa8	1	A	0	100	69.4	5	303	-	I	0	83.3	7.3	91	102	-	D6VTK4-P01149-EXP-7qa8.pdb1-A-0-I-0.pdb
D6VTK4	P01149	3	0	Structure	7ad3	1	B	0	100	69.1	9	306	-	K	0	100	7.9	90	102	-	D6VTK4-P01149-EXP-7ad3.pdb1-B-0-K-0.pdb
D6VTK4	P01149	4	0	Structure	7ad3	1	A	0	100	69.1	9	306	-	I	0	100	7.9	90	102	-	D6VTK4-P01149-EXP-7ad3.pdb1-A-0-I-0.pdb
D6VTK4	P01149	5	0	Structure	7qbi	1	A	0	100	69.1	5	302	-	I	0	100	7.9	90	102	-	D6VTK4-P01149-EXP-7qbi.pdb1-A-0-I-0.pdb
D6VTK4	P01149	6	0	Structure	7qbi	1	B	0	100	69.1	5	302	-	K	0	100	7.9	90	102	-	D6VTK4-P01149-EXP-7qbi.pdb1-B-0-K-0.pdb
D6VTK4	P01149	7	0	Structure	7qbc	1	A	0	100	69.1	5	302	-	I	0	100	7.9	90	102	-	D6VTK4-P01149-EXP-7qbc.pdb1-A-0-I-0.pdb
D6VTK4	P01149	8	0	Structure	7qbc	1	B	0	100	69.1	5	302	-	K	0	100	7.9	90	102	-	D6VTK4-P01149-EXP-7qbc.pdb1-B-0-K-0.pdb
D6VTK4	P08539	1	0	Structure	7ad3	1	A	0	100	69.1	9	306	-	E	0	90.7	36.4	301	472	-	D6VTK4-P08539-EXP-7ad3.pdb1-A-0-E-0.pdb
D6VTK4	P08539	2	0	Structure	7ad3	1	B	0	100	69.1	9	306	-	H	0	95.5	4.7	451	472	-	D6VTK4-P08539-EXP-7ad3.pdb1-B-0-H-0.pdb
O13297	O13297	1	0	Structure	1d8h	2	C	0	95.7	54.5	241	539	-	C	1	95.7	54.5	241	539	-	O13297-O13297-EXP-1d8h.pdb2-C-0-C-1.pdb
O13297	O13297	2	0	Structure	1d8h	1	B	0	95.7	54.5	241	539	-	A	0	95.7	54.5	241	539	-	O13297-O13297-EXP-1d8h.pdb1-B-0-A-0.pdb
O13297	O13297	3	0	Structure	1d8i	2	B	0	95.7	54.5	241	539	-	C	0	95.7	54.5	241	539	-	O13297-O13297-EXP-1d8i.pdb2-B-0-C-0.pdb
O13297	O13297	4	0	Structure	1d8i	1	A	0	95.7	54.5	241	539	-	A	1	95.7	54.5	241	539	-	O13297-O13297-EXP-1d8i.pdb1-A-0-A-1.pdb
O13297	O13297	5	0	Structure	3kyh	1	B	0	93.6	53.7	245	539	-	A	0	93.6	53.7	245	539	-	O13297-O13297-EXP-3kyh.pdb1-B-0-A-0.pdb
O13297	Q01159	1	0	Structure	3kyh	1	B	0	93.6	53.7	245	539	-	D	0	95.6	88.2	11	415	-	O13297-Q01159-EXP-3kyh.pdb1-B-0-D-0.pdb
O13297	Q01159	2	0	Structure	3kyh	1	B	0	93.6	53.7	245	539	-	C	0	95.6	88.2	11	415	-	O13297-Q01159-EXP-3kyh.pdb1-B-0-C-0.pdb
O13297	Q01159	3	0	Structure	3kyh	1	A	0	93.6	53.7	245	539	-	C	0	95.6	88.2	11	415	-	O13297-Q01159-EXP-3kyh.pdb1-A-0-C-0.pdb
O13297	Q01159	4	0	Structure	3kyh	1	A	0	93.6	53.7	245	539	-	D	0	95.6	88.2	11	415	-	O13297-Q01159-EXP-3kyh.pdb1-A-0-D-0.pdb
O13516	O14467	1	0	Structure	6zvi	1	r	0	100	93.9	2	186	-	T	0	100	73.5	27	137	-	O13516-O14467-EXP-6zvi.pdb1-r-0-T-0.pdb
O13516	P06103	1	0	Structure	8cah	1	W	0	100	93.4	2	185	-	p	0	97	87.3	72	737	-	O13516-P06103-EXP-8cah.pdb1-W-0-p-0.pdb
O13516	P06103	2	0	Structure	8cas	1	W	0	100	93.4	2	185	-	p	0	97	87.3	72	737	-	O13516-P06103-EXP-8cas.pdb1-W-0-p-0.pdb
O13516	P06103	3	0	Structure	6zce	1	K	0	99.5	93.9	2	186	-	p	0	97	87.3	72	737	-	O13516-P06103-EXP-6zce.pdb1-K-0-p-0.pdb
O13516	P06103	4	0	Structure	6zu9	1	W	0	100	93.4	2	185	-	p	0	97	87.3	72	737	-	O13516-P06103-EXP-6zu9.pdb1-W-0-p-0.pdb
O13516	P0C0W1	1	0	Structure	6eml	1	W	0	100	93.9	2	186	-	b	0	100	99.2	2	130	-	O13516-P0C0W1-EXP-6eml.pdb1-W-0-b-0.pdb
O13516	P0C0W1	2	0	Structure	8cbj	1	J	0	100	93.9	2	186	-	W	0	100	99.2	2	130	-	O13516-P0C0W1-EXP-8cbj.pdb1-J-0-W-0.pdb
O13516	P0C0W1	3	0	Structure	5ll6	1	W	0	100	93.9	2	186	-	b	0	100	99.2	2	130	-	O13516-P0C0W1-EXP-5ll6.pdb1-W-0-b-0.pdb
O13516	P0CX31	1	0	Structure	8c01	1	W	0	100	93.9	2	186	-	d	0	100	96.3	3	132	-	O13516-P0CX31-EXP-8c01.pdb1-W-0-d-0.pdb
O13516	P0CX31	2	0	Structure	8c00	1	W	0	100	93.9	2	186	-	d	0	100	96.3	3	132	-	O13516-P0CX31-EXP-8c00.pdb1-W-0-d-0.pdb
O13516	P0CX31	3	0	Structure	6zvi	1	r	0	100	93.9	2	186	-	I	0	100	99.3	2	135	-	O13516-P0CX31-EXP-6zvi.pdb1-r-0-I-0.pdb
O13516	P0CX31	4	0	Structure	8cah	1	W	0	100	93.4	2	185	-	d	0	100	99.3	2	135	-	O13516-P0CX31-EXP-8cah.pdb1-W-0-d-0.pdb
O13516	P0CX31	5	0	Structure	7a1g	1	W	0	100	93.4	2	185	-	d	0	100	99.3	2	135	-	O13516-P0CX31-EXP-7a1g.pdb1-W-0-d-0.pdb
O13516	P0CX31	6	0	Structure	8c83	1	W	0	100	93.4	2	185	-	d	0	100	99.3	2	135	-	O13516-P0CX31-EXP-8c83.pdb1-W-0-d-0.pdb
O13516	P0CX31	7	0	Structure	6fai	1	J	0	100	93.9	2	186	-	Y	0	100	99.3	2	135	-	O13516-P0CX31-EXP-6fai.pdb1-J-0-Y-0.pdb
O13516	P0CX31	8	0	Structure	6rbd	1	J	0	100	93.9	2	186	-	Y	0	100	99.3	2	135	-	O13516-P0CX31-EXP-6rbd.pdb1-J-0-Y-0.pdb
O13516	P0CX31	9	0	Structure	6eml	1	W	0	100	93.9	2	186	-	d	0	100	99.3	2	135	-	O13516-P0CX31-EXP-6eml.pdb1-W-0-d-0.pdb
O13516	P0CX31	10	0	Structure	6wdr	1	J	0	100	93.9	2	186	-	Y	0	100	99.3	2	135	-	O13516-P0CX31-EXP-6wdr.pdb1-J-0-Y-0.pdb
O13516	P0CX31	11	0	Structure	6rbe	1	J	0	100	93.9	2	186	-	Y	0	100	99.3	2	135	-	O13516-P0CX31-EXP-6rbe.pdb1-J-0-Y-0.pdb
O13516	P0CX31	12	0	Structure	6y7c	1	J	0	100	93.9	2	186	-	Y	0	100	99.3	2	135	-	O13516-P0CX31-EXP-6y7c.pdb1-J-0-Y-0.pdb
O13516	P0CX31	13	0	Structure	8cbj	1	J	0	100	93.9	2	186	-	Y	0	100	99.3	2	135	-	O13516-P0CX31-EXP-8cbj.pdb1-J-0-Y-0.pdb
O13516	P0CX31	14	0	Structure	5ll6	1	W	0	100	93.9	2	186	-	d	0	100	97.8	2	133	-	O13516-P0CX31-EXP-5ll6.pdb1-W-0-d-0.pdb
O13516	P0CX31	15	0	Structure	4uer	1	D	0	100	93.9	2	186	-	P	0	100	99.3	2	135	-	O13516-P0CX31-EXP-4uer.pdb1-D-0-P-0.pdb
O13516	P0CX33	1	0	Structure	8c01	1	W	0	100	93.9	2	186	-	g	0	100	57.1	25	60	-	O13516-P0CX33-EXP-8c01.pdb1-W-0-g-0.pdb
O13516	P0CX33	2	0	Structure	8c00	1	W	0	100	93.9	2	186	-	g	0	83.3	57.1	25	60	-	O13516-P0CX33-EXP-8c00.pdb1-W-0-g-0.pdb
O13516	P0CX33	3	0	Structure	8cah	1	W	0	100	93.4	2	185	-	g	0	100	95.2	2	61	-	O13516-P0CX33-EXP-8cah.pdb1-W-0-g-0.pdb
O13516	P0CX33	4	0	Structure	7a1g	1	W	0	100	93.4	2	185	-	g	0	100	95.2	2	61	-	O13516-P0CX33-EXP-7a1g.pdb1-W-0-g-0.pdb
O13516	P0CX33	5	0	Structure	8c83	1	W	0	100	93.4	2	185	-	g	0	100	95.2	2	61	-	O13516-P0CX33-EXP-8c83.pdb1-W-0-g-0.pdb
O13516	P0CX33	6	0	Structure	6zvi	1	r	0	100	93.9	2	186	-	P	0	100	73	2	47	-	O13516-P0CX33-EXP-6zvi.pdb1-r-0-P-0.pdb
O13516	P0CX33	7	0	Structure	6fai	1	J	0	100	93.9	2	186	-	e	0	78.7	96.8	1	61	-	O13516-P0CX33-EXP-6fai.pdb1-J-0-e-0.pdb
O13516	P0CX33	8	0	Structure	6rbd	1	J	0	100	93.9	2	186	-	e	0	78.7	96.8	1	61	-	O13516-P0CX33-EXP-6rbd.pdb1-J-0-e-0.pdb
O13516	P0CX33	9	0	Structure	6eml	1	W	0	100	93.9	2	186	-	g	0	100	95.2	2	61	-	O13516-P0CX33-EXP-6eml.pdb1-W-0-g-0.pdb
O13516	P0CX33	10	0	Structure	6wdr	1	J	0	100	93.9	2	186	-	e	0	78.7	96.8	1	61	-	O13516-P0CX33-EXP-6wdr.pdb1-J-0-e-0.pdb
O13516	P0CX33	11	0	Structure	6y7c	1	J	0	100	93.9	2	186	-	e	0	100	95.2	2	61	-	O13516-P0CX33-EXP-6y7c.pdb1-J-0-e-0.pdb
O13516	P0CX33	12	0	Structure	6rbe	1	J	0	100	93.9	2	186	-	e	0	100	95.2	2	61	-	O13516-P0CX33-EXP-6rbe.pdb1-J-0-e-0.pdb
O13516	P0CX33	13	0	Structure	8cbj	1	J	0	100	93.9	2	186	-	e	0	78.7	96.8	1	61	-	O13516-P0CX33-EXP-8cbj.pdb1-J-0-e-0.pdb
O13516	P0CX33	14	0	Structure	5ll6	1	W	0	100	93.9	2	186	-	g	0	100	95.2	2	61	-	O13516-P0CX33-EXP-5ll6.pdb1-W-0-g-0.pdb
O13516	P0CX33	15	0	Structure	6zce	1	K	0	99.5	93.9	2	186	-	f	0	100	84.1	9	61	-	O13516-P0CX33-EXP-6zce.pdb1-K-0-f-0.pdb
O13516	P0CX33	16	0	Structure	6zu9	1	W	0	100	93.4	2	185	-	g	0	100	84.1	9	61	-	O13516-P0CX33-EXP-6zu9.pdb1-W-0-g-0.pdb
O13516	P0CX33	17	0	Structure	4uer	1	D	0	100	93.9	2	186	-	X	0	100	95.2	2	61	-	O13516-P0CX33-EXP-4uer.pdb1-D-0-X-0.pdb
O13516	P0CX35	1	0	Structure	8c01	1	W	0	100	93.9	2	186	-	S	0	100	99.6	2	261	-	O13516-P0CX35-EXP-8c01.pdb1-W-0-S-0.pdb
O13516	P0CX35	2	0	Structure	8c00	1	W	0	100	93.9	2	186	-	S	0	100	99.6	2	261	-	O13516-P0CX35-EXP-8c00.pdb1-W-0-S-0.pdb
O13516	P0CX35	3	0	Structure	6zvi	1	r	0	100	93.9	2	186	-	m	0	100	99.6	2	261	-	O13516-P0CX35-EXP-6zvi.pdb1-r-0-m-0.pdb
O13516	P0CX35	4	0	Structure	8cah	1	W	0	100	93.4	2	185	-	S	0	100	98.9	2	259	-	O13516-P0CX35-EXP-8cah.pdb1-W-0-S-0.pdb
O13516	P0CX35	5	0	Structure	8c83	1	W	0	100	93.4	2	185	-	S	0	100	98.9	2	259	-	O13516-P0CX35-EXP-8c83.pdb1-W-0-S-0.pdb
O13516	P0CX35	6	0	Structure	7a1g	1	W	0	100	93.4	2	185	-	S	0	100	98.9	2	259	-	O13516-P0CX35-EXP-7a1g.pdb1-W-0-S-0.pdb
O13516	P0CX35	7	0	Structure	8cas	1	W	0	100	93.4	2	185	-	S	0	100	98.9	2	259	-	O13516-P0CX35-EXP-8cas.pdb1-W-0-S-0.pdb
O13516	P0CX35	8	0	Structure	6fai	1	J	0	100	93.9	2	186	-	E	0	100	99.6	2	261	-	O13516-P0CX35-EXP-6fai.pdb1-J-0-E-0.pdb
O13516	P0CX35	9	0	Structure	6rbd	1	J	0	100	93.9	2	186	-	E	0	100	99.6	2	261	-	O13516-P0CX35-EXP-6rbd.pdb1-J-0-E-0.pdb
O13516	P0CX35	10	0	Structure	6eml	1	W	0	100	93.9	2	186	-	S	0	100	99.6	2	261	-	O13516-P0CX35-EXP-6eml.pdb1-W-0-S-0.pdb
O13516	P0CX35	11	0	Structure	6wdr	1	J	0	100	93.9	2	186	-	E	0	100	99.6	2	261	-	O13516-P0CX35-EXP-6wdr.pdb1-J-0-E-0.pdb
O13516	P0CX35	12	0	Structure	8cbj	1	J	0	100	93.9	2	186	-	E	0	100	99.6	2	261	-	O13516-P0CX35-EXP-8cbj.pdb1-J-0-E-0.pdb
O13516	P0CX35	13	0	Structure	6y7c	1	J	0	100	93.9	2	186	-	E	0	100	99.6	2	261	-	O13516-P0CX35-EXP-6y7c.pdb1-J-0-E-0.pdb
O13516	P0CX35	14	0	Structure	6rbe	1	J	0	100	93.9	2	186	-	E	0	100	99.6	2	261	-	O13516-P0CX35-EXP-6rbe.pdb1-J-0-E-0.pdb
O13516	P0CX35	15	0	Structure	5ll6	1	W	0	100	93.9	2	186	-	S	0	100	99.6	2	261	-	O13516-P0CX35-EXP-5ll6.pdb1-W-0-S-0.pdb
O13516	P0CX35	16	0	Structure	4uer	1	D	0	100	93.9	2	186	-	W	0	100	99.6	2	261	-	O13516-P0CX35-EXP-4uer.pdb1-D-0-W-0.pdb
O13516	P0CX36	1	0	Structure	8c01	1	W	0	100	93.9	2	186	-	S	0	100	99.6	2	261	-	O13516-P0CX36-EXP-8c01.pdb1-W-0-S-0.pdb
O13516	P0CX36	2	0	Structure	8c00	1	W	0	100	93.9	2	186	-	S	0	100	99.6	2	261	-	O13516-P0CX36-EXP-8c00.pdb1-W-0-S-0.pdb
O13516	P0CX36	3	0	Structure	6zvi	1	r	0	100	93.9	2	186	-	m	0	100	99.6	2	261	-	O13516-P0CX36-EXP-6zvi.pdb1-r-0-m-0.pdb
O13516	P0CX36	4	0	Structure	8cah	1	W	0	100	93.4	2	185	-	S	0	100	98.9	2	259	-	O13516-P0CX36-EXP-8cah.pdb1-W-0-S-0.pdb
O13516	P0CX36	5	0	Structure	7a1g	1	W	0	100	93.4	2	185	-	S	0	100	98.9	2	259	-	O13516-P0CX36-EXP-7a1g.pdb1-W-0-S-0.pdb
O13516	P0CX36	6	0	Structure	8c83	1	W	0	100	93.4	2	185	-	S	0	100	98.9	2	259	-	O13516-P0CX36-EXP-8c83.pdb1-W-0-S-0.pdb
O13516	P0CX36	7	0	Structure	8cas	1	W	0	100	93.4	2	185	-	S	0	100	98.9	2	259	-	O13516-P0CX36-EXP-8cas.pdb1-W-0-S-0.pdb
O13516	P0CX36	8	0	Structure	6fai	1	J	0	100	93.9	2	186	-	E	0	100	99.6	2	261	-	O13516-P0CX36-EXP-6fai.pdb1-J-0-E-0.pdb
O13516	P0CX36	9	0	Structure	6rbd	1	J	0	100	93.9	2	186	-	E	0	100	99.6	2	261	-	O13516-P0CX36-EXP-6rbd.pdb1-J-0-E-0.pdb
O13516	P0CX36	10	0	Structure	6eml	1	W	0	100	93.9	2	186	-	S	0	100	99.6	2	261	-	O13516-P0CX36-EXP-6eml.pdb1-W-0-S-0.pdb
O13516	P0CX36	11	0	Structure	6wdr	1	J	0	100	93.9	2	186	-	E	0	100	99.6	2	261	-	O13516-P0CX36-EXP-6wdr.pdb1-J-0-E-0.pdb
O13516	P0CX36	12	0	Structure	6rbe	1	J	0	100	93.9	2	186	-	E	0	100	99.6	2	261	-	O13516-P0CX36-EXP-6rbe.pdb1-J-0-E-0.pdb
O13516	P0CX36	13	0	Structure	6y7c	1	J	0	100	93.9	2	186	-	E	0	100	99.6	2	261	-	O13516-P0CX36-EXP-6y7c.pdb1-J-0-E-0.pdb
O13516	P0CX36	14	0	Structure	8cbj	1	J	0	100	93.9	2	186	-	E	0	100	99.6	2	261	-	O13516-P0CX36-EXP-8cbj.pdb1-J-0-E-0.pdb
O13516	P0CX36	15	0	Structure	5ll6	1	W	0	100	93.9	2	186	-	S	0	100	99.6	2	261	-	O13516-P0CX36-EXP-5ll6.pdb1-W-0-S-0.pdb
O13516	P0CX36	16	0	Structure	4uer	1	D	0	100	93.9	2	186	-	W	0	100	99.6	2	261	-	O13516-P0CX36-EXP-4uer.pdb1-D-0-W-0.pdb
O13516	P25443	1	0	Structure	8c01	1	W	0	100	93.9	2	186	-	R	0	96.3	84.6	35	249	-	O13516-P25443-EXP-8c01.pdb1-W-0-R-0.pdb
O13516	P25443	2	0	Structure	6zvi	1	r	0	100	93.9	2	186	-	k	0	100	85.4	34	250	-	O13516-P25443-EXP-6zvi.pdb1-r-0-k-0.pdb
O13516	P25443	3	0	Structure	7a1g	1	W	0	100	93.4	2	185	-	R	0	100	85	34	249	-	O13516-P25443-EXP-7a1g.pdb1-W-0-R-0.pdb
O13516	P25443	4	0	Structure	8cah	1	W	0	100	93.4	2	185	-	R	0	100	85	34	249	-	O13516-P25443-EXP-8cah.pdb1-W-0-R-0.pdb
O13516	P25443	5	0	Structure	8c83	1	W	0	100	93.4	2	185	-	R	0	100	85	34	249	-	O13516-P25443-EXP-8c83.pdb1-W-0-R-0.pdb
O13516	P25443	6	0	Structure	8cas	1	W	0	100	93.4	2	185	-	R	0	100	85	34	249	-	O13516-P25443-EXP-8cas.pdb1-W-0-R-0.pdb
O13516	P25443	7	0	Structure	6fai	1	J	0	100	93.9	2	186	-	C	0	100	85.4	34	250	-	O13516-P25443-EXP-6fai.pdb1-J-0-C-0.pdb
O13516	P25443	8	0	Structure	6rbd	1	J	0	100	93.9	2	186	-	C	0	100	85.4	34	250	-	O13516-P25443-EXP-6rbd.pdb1-J-0-C-0.pdb
O13516	P25443	9	0	Structure	6eml	1	W	0	100	93.9	2	186	-	R	0	100	86.6	33	252	-	O13516-P25443-EXP-6eml.pdb1-W-0-R-0.pdb
O13516	P25443	10	0	Structure	6wdr	1	J	0	100	93.9	2	186	-	C	0	100	85.4	34	250	-	O13516-P25443-EXP-6wdr.pdb1-J-0-C-0.pdb
O13516	P25443	11	0	Structure	6y7c	1	J	0	100	93.9	2	186	-	C	0	100	86.6	33	252	-	O13516-P25443-EXP-6y7c.pdb1-J-0-C-0.pdb
O13516	P25443	12	0	Structure	8cbj	1	J	0	100	93.9	2	186	-	C	0	100	85.4	34	250	-	O13516-P25443-EXP-8cbj.pdb1-J-0-C-0.pdb
O13516	P25443	13	0	Structure	6rbe	1	J	0	100	93.9	2	186	-	C	0	100	85.4	34	250	-	O13516-P25443-EXP-6rbe.pdb1-J-0-C-0.pdb
O13516	P25443	14	0	Structure	5ll6	1	W	0	100	93.9	2	186	-	R	0	100	89	29	254	-	O13516-P25443-EXP-5ll6.pdb1-W-0-R-0.pdb
O13516	P25443	15	0	Structure	6zce	1	K	0	99.5	93.9	2	186	-	D	0	100	85.4	34	250	-	O13516-P25443-EXP-6zce.pdb1-K-0-D-0.pdb
O13516	P25443	16	0	Structure	4uer	1	D	0	100	93.9	2	186	-	E	0	100	85.4	34	250	-	O13516-P25443-EXP-4uer.pdb1-D-0-E-0.pdb
O13539	P17629	1	0	Structure	7v2w	1	J	0	100	90.4	5	240	-	F	0	98.7	79.9	2	602	-	O13539-P17629-EXP-7v2w.pdb1-J-0-F-0.pdb
O13539	P17629	2	0	Structure	7apx	1	C	0	98.7	88.1	6	235	-	B	0	93.4	80.2	2	604	-	O13539-P17629-EXP-7apx.pdb1-C-0-B-0.pdb
O13539	P17629	3	0	Structure	7v2y	1	E	0	100	69	5	184	-	A	0	98.7	79.9	2	602	-	O13539-P17629-EXP-7v2y.pdb1-E-0-A-0.pdb
O13539	P17629	4	0	Structure	7luv	1	B	0	85.9	84.3	8	227	-	A	0	90.8	70.7	4	535	-	O13539-P17629-EXP-7luv.pdb1-B-0-A-0.pdb
O13539	P17629	5	0	Structure	7aqo	1	J	0	98.7	89.3	6	238	-	H	0	93.4	80.2	2	604	-	O13539-P17629-EXP-7aqo.pdb1-J-0-H-0.pdb
O13539	P17629	6	0	Structure	7aqo	1	C	0	98.7	88.1	6	235	-	B	0	93.4	80.2	2	604	-	O13539-P17629-EXP-7aqo.pdb1-C-0-B-0.pdb
O13539	P33441	1	0	Structure	7v2w	1	J	0	100	90.4	5	240	-	I	0	96	63.8	1	250	-	O13539-P33441-EXP-7v2w.pdb1-J-0-I-0.pdb
O13539	P33441	2	0	Structure	7apx	1	C	0	98.7	88.1	6	235	-	D	0	91.5	62.8	2	247	-	O13539-P33441-EXP-7apx.pdb1-C-0-D-0.pdb
O13539	P33441	3	0	Structure	7v2y	1	E	0	100	69	5	184	-	D	0	100	35.2	1	138	-	O13539-P33441-EXP-7v2y.pdb1-E-0-D-0.pdb
O13539	P33441	4	0	Structure	7luv	1	B	0	85.9	84.3	8	227	-	D	0	67.3	56.9	5	227	-	O13539-P33441-EXP-7luv.pdb1-B-0-D-0.pdb
O13539	P33441	5	0	Structure	7aqo	1	J	0	98.7	89.3	6	238	-	I	0	91.5	63.3	2	249	-	O13539-P33441-EXP-7aqo.pdb1-J-0-I-0.pdb
O13539	P33441	6	0	Structure	7aqo	1	J	0	98.7	89.3	6	238	-	D	0	91.5	62.8	2	247	-	O13539-P33441-EXP-7aqo.pdb1-J-0-D-0.pdb
O13539	P33441	7	0	Structure	7aqo	1	C	0	98.7	88.1	6	235	-	D	0	91.5	62.8	2	247	-	O13539-P33441-EXP-7aqo.pdb1-C-0-D-0.pdb
O13539	P53552	1	0	Structure	7v2w	1	J	0	100	90.4	5	240	-	G	0	96.2	78.6	1	1255	-	O13539-P53552-EXP-7v2w.pdb1-J-0-G-0.pdb
O13539	P53552	2	0	Structure	7apx	1	C	0	98.7	88.1	6	235	-	A	0	94.6	75.8	12	1222	-	O13539-P53552-EXP-7apx.pdb1-C-0-A-0.pdb
O13539	P53552	3	0	Structure	7v2y	1	E	0	100	69	5	184	-	B	0	97.7	78.6	1	1255	-	O13539-P53552-EXP-7v2y.pdb1-E-0-B-0.pdb
O13539	P53552	4	0	Structure	7luv	1	B	0	85.9	84.3	8	227	-	C	0	82.3	53.7	56	913	-	O13539-P53552-EXP-7luv.pdb1-B-0-C-0.pdb
O13539	P53552	5	0	Structure	7aqo	1	J	0	98.7	89.3	6	238	-	G	0	94.3	71.6	12	1155	-	O13539-P53552-EXP-7aqo.pdb1-J-0-G-0.pdb
O13539	P53552	6	0	Structure	7aqo	1	C	0	98.7	88.1	6	235	-	A	0	94.3	71.6	12	1155	-	O13539-P53552-EXP-7aqo.pdb1-C-0-A-0.pdb
O13539	P53851	1	0	Structure	7v2w	1	J	0	100	90.4	5	240	-	H	0	98.4	91.2	7	391	-	O13539-P53851-EXP-7v2w.pdb1-J-0-H-0.pdb
O13563	P32565	1	0	Structure	4cr4	1	X	0	100	81.4	7	133	-	N	0	94.9	88.1	4	836	-	O13563-P32565-EXP-4cr4.pdb1-X-0-N-0.pdb
O14455	P05748	1	0	Structure	6em3	1	i	0	100	74	27	100	-	N	0	87.2	99.5	2	204	-	O14455-P05748-EXP-6em3.pdb1-i-0-N-0.pdb
O14455	P05748	2	0	Structure	7r6k	1	i	0	100	52	44	95	-	N	0	55.4	81.4	8	173	-	O14455-P05748-EXP-7r6k.pdb1-i-0-N-0.pdb
O14455	P05748	3	0	Structure	5z3g	1	m	0	100	67	32	98	-	R	0	86.2	99.5	2	204	-	O14455-P05748-EXP-5z3g.pdb1-m-0-R-0.pdb
O14455	P05748	4	0	Structure	6em4	1	i	0	100	74	27	100	-	N	0	87.2	99.5	2	204	-	O14455-P05748-EXP-6em4.pdb1-i-0-N-0.pdb
O14455	P05748	5	0	Structure	6em5	1	i	0	100	72	29	100	-	N	0	91.6	99.5	2	204	-	O14455-P05748-EXP-6em5.pdb1-i-0-N-0.pdb
O14467	P05750	1	0	Structure	6zvi	1	T	0	100	73.5	27	137	-	l	0	100	92.9	3	225	-	O14467-P05750-EXP-6zvi.pdb1-T-0-l-0.pdb
O14467	P0CX33	1	0	Structure	6zvi	1	T	0	100	73.5	27	137	-	P	0	100	73	2	47	-	O14467-P0CX33-EXP-6zvi.pdb1-T-0-P-0.pdb
O60200	O60200	1	0	Structure	5jqm	1	C	0	100	83.7	4	75	-	A	0	94.4	83.7	4	75	-	O60200-O60200-EXP-5jqm.pdb1-C-0-A-0.pdb
O60200	O60200	2	0	Structure	5jqm	1	B	0	94.4	82.6	6	76	-	C	0	100	83.7	4	75	-	O60200-O60200-EXP-5jqm.pdb1-B-0-C-0.pdb
O60200	O60200	3	0	Structure	5jqm	1	B	0	94.4	82.6	6	76	-	A	0	94.4	83.7	4	75	-	O60200-O60200-EXP-5jqm.pdb1-B-0-A-0.pdb
O60200	Q05776	1	0	Structure	4ytw	1	A	0	100	87.2	3	77	-	B	0	100	96	1	168	-	O60200-Q05776-EXP-4ytw.pdb1-A-0-B-0.pdb
O60200	Q05776	2	0	Structure	4ytw	1	C	0	100	83.7	5	76	-	D	0	100	96.6	1	169	-	O60200-Q05776-EXP-4ytw.pdb1-C-0-D-0.pdb
O60200	Q05776	3	0	Structure	5jqm	1	C	0	100	83.7	4	75	-	B	0	99.4	97.1	1	170	-	O60200-Q05776-EXP-5jqm.pdb1-C-0-B-0.pdb
O60200	Q05776	4	0	Structure	5jqm	1	C	0	100	83.7	4	75	-	A	0	98.2	97.1	1	170	-	O60200-Q05776-EXP-5jqm.pdb1-C-0-A-0.pdb
O60200	Q05776	5	0	Structure	5jqm	1	A	0	94.4	83.7	4	75	-	B	0	99.4	97.1	1	170	-	O60200-Q05776-EXP-5jqm.pdb1-A-0-B-0.pdb
O60200	Q05776	6	0	Structure	5jqm	1	A	0	94.4	83.7	4	75	-	C	0	94.3	100	1	175	-	O60200-Q05776-EXP-5jqm.pdb1-A-0-C-0.pdb
O60200	Q05776	7	0	Structure	5jqm	1	B	0	94.4	82.6	6	76	-	A	0	98.2	97.1	1	170	-	O60200-Q05776-EXP-5jqm.pdb1-B-0-A-0.pdb
O60200	Q05776	8	0	Structure	5jqm	1	B	0	94.4	82.6	6	76	-	C	0	94.3	100	1	175	-	O60200-Q05776-EXP-5jqm.pdb1-B-0-C-0.pdb
O60200	Q05776	9	0	Structure	4xiz	1	N	0	100	81.4	6	75	-	A	0	100	97.1	1	170	-	O60200-Q05776-EXP-4xiz.pdb1-N-0-A-0.pdb
O60200	Q05776	10	0	Structure	4xiz	2	M	0	100	81.4	6	75	-	B	0	100	97.1	1	170	-	O60200-Q05776-EXP-4xiz.pdb2-M-0-B-0.pdb
O60200	Q05776	11	0	Structure	4xhr	1	N	0	100	82.6	6	76	-	A	0	100	97.1	1	170	-	O60200-Q05776-EXP-4xhr.pdb1-N-0-A-0.pdb
O60200	Q05776	12	0	Structure	4xhr	2	M	0	98.6	83.7	5	76	-	B	0	100	97.1	1	170	-	O60200-Q05776-EXP-4xhr.pdb2-M-0-B-0.pdb
O60200	Q05776	13	0	Structure	5jql	1	D	0	100	86	4	77	-	C	0	97.6	96.6	2	170	-	O60200-Q05776-EXP-5jql.pdb1-D-0-C-0.pdb
O60200	Q05776	14	0	Structure	5jql	1	B	0	100	83.7	4	75	-	A	0	97.6	97.1	1	170	-	O60200-Q05776-EXP-5jql.pdb1-B-0-A-0.pdb
O60200	Q05776	15	0	Structure	5jql	1	F	0	100	83.7	4	75	-	E	0	96.4	96	1	168	-	O60200-Q05776-EXP-5jql.pdb1-F-0-E-0.pdb
O60200	Q05776	16	0	Structure	5jql	1	H	0	97.2	83.7	6	77	-	G	0	97	95.4	2	168	-	O60200-Q05776-EXP-5jql.pdb1-H-0-G-0.pdb
O60200	Q05776	17	0	Structure	5jql	1	L	0	100	82.6	5	75	-	K	0	94.6	96	1	168	-	O60200-Q05776-EXP-5jql.pdb1-L-0-K-0.pdb
O60200	Q05776	18	0	Structure	5jql	1	B	0	100	83.7	4	75	-	I	0	93.9	94.3	1	165	-	O60200-Q05776-EXP-5jql.pdb1-B-0-I-0.pdb
O60200	Q05776	19	0	Structure	5jql	1	J	0	100	82.6	5	75	-	I	0	93.9	94.3	1	165	-	O60200-Q05776-EXP-5jql.pdb1-J-0-I-0.pdb
O60200	Q05776	20	0	Structure	4ytx	4	I	0	100	84.9	4	76	-	J	0	100	96.6	1	169	-	O60200-Q05776-EXP-4ytx.pdb4-I-0-J-0.pdb
O60200	Q05776	21	0	Structure	4ytx	4	K	0	100	84.9	4	76	-	L	0	100	96.6	1	169	-	O60200-Q05776-EXP-4ytx.pdb4-K-0-L-0.pdb
O60200	Q05776	22	0	Structure	4ytx	2	C	0	100	84.9	4	76	-	D	0	100	96.6	1	169	-	O60200-Q05776-EXP-4ytx.pdb2-C-0-D-0.pdb
O60200	Q05776	23	0	Structure	4ytx	2	E	0	100	84.9	4	76	-	F	0	100	95.4	3	169	-	O60200-Q05776-EXP-4ytx.pdb2-E-0-F-0.pdb
O60200	Q05776	24	0	Structure	4ytx	3	G	0	100	84.9	4	76	-	H	0	100	92.6	1	162	-	O60200-Q05776-EXP-4ytx.pdb3-G-0-H-0.pdb
O60200	Q05776	25	0	Structure	4ytx	1	A	0	100	84.9	4	76	-	B	0	100	90.9	1	159	-	O60200-Q05776-EXP-4ytx.pdb1-A-0-B-0.pdb
O60200	Q05776	26	0	Structure	4ytx	1	M	0	100	84.9	4	76	-	N	0	94	95.4	3	169	-	O60200-Q05776-EXP-4ytx.pdb1-M-0-N-0.pdb
O60200	Q05776	27	0	Structure	4ytx	3	O	0	100	79.1	9	76	-	P	0	94.1	96.6	1	169	-	O60200-Q05776-EXP-4ytx.pdb3-O-0-P-0.pdb
O60200	Q05776	28	0	Structure	6kyl	2	C	0	90	81.4	5	74	-	D	0	95.8	94.9	1	166	-	O60200-Q05776-EXP-6kyl.pdb2-C-0-D-0.pdb
O60200	Q05776	29	0	Structure	6kyl	1	A	0	91.3	80.2	6	74	-	B	0	92.2	94.9	1	166	-	O60200-Q05776-EXP-6kyl.pdb1-A-0-B-0.pdb
O74700	P32830	1	0	Structure	6lo8	1	E	0	100	92	2	81	-	F	0	100	77.1	15	98	-	O74700-P32830-EXP-6lo8.pdb1-E-0-F-0.pdb
O74700	P32830	2	0	Structure	6lo8	1	G	0	100	85.1	7	80	-	F	0	100	77.1	15	98	-	O74700-P32830-EXP-6lo8.pdb1-G-0-F-0.pdb
O74700	P47045	1	0	Structure	6lo8	1	E	0	100	92	2	81	-	B	0	100	24.1	36	150	-	O74700-P47045-EXP-6lo8.pdb1-E-0-B-0.pdb
O74700	P47045	2	0	Structure	6lo8	1	I	0	100	92	2	81	-	B	0	100	24.1	36	150	-	O74700-P47045-EXP-6lo8.pdb1-I-0-B-0.pdb
O74700	P87108	1	0	Structure	3dxr	2	A	1	100	79.3	12	80	-	B	5	100	74.2	15	83	-	O74700-P87108-EXP-3dxr.pdb2-A-1-B-5.pdb
O74700	P87108	2	0	Structure	3dxr	2	A	3	100	79.3	12	80	-	B	4	100	74.2	15	83	-	O74700-P87108-EXP-3dxr.pdb2-A-3-B-4.pdb
O74700	P87108	3	0	Structure	3dxr	2	A	3	100	79.3	12	80	-	B	3	100	74.2	15	83	-	O74700-P87108-EXP-3dxr.pdb2-A-3-B-3.pdb
O74700	P87108	4	0	Structure	3dxr	2	A	2	100	79.3	12	80	-	B	4	100	74.2	15	83	-	O74700-P87108-EXP-3dxr.pdb2-A-2-B-4.pdb
O74700	P87108	5	0	Structure	3dxr	1	A	0	100	79.3	12	80	-	B	0	100	74.2	15	83	-	O74700-P87108-EXP-3dxr.pdb1-A-0-B-0.pdb
O74700	P87108	6	0	Structure	3dxr	2	A	5	100	79.3	12	80	-	B	1	100	74.2	15	83	-	O74700-P87108-EXP-3dxr.pdb2-A-5-B-1.pdb
O74700	P87108	7	0	Structure	3dxr	1	A	2	100	79.3	12	80	-	B	2	100	74.2	15	83	-	O74700-P87108-EXP-3dxr.pdb1-A-2-B-2.pdb
O74700	P87108	8	0	Structure	3dxr	2	A	4	100	79.3	12	80	-	B	2	100	74.2	15	83	-	O74700-P87108-EXP-3dxr.pdb2-A-4-B-2.pdb
O74700	P87108	9	0	Structure	3dxr	2	A	1	100	79.3	12	80	-	B	1	100	74.2	15	83	-	O74700-P87108-EXP-3dxr.pdb2-A-1-B-1.pdb
O74700	P87108	10	0	Structure	3dxr	1	A	1	100	79.3	12	80	-	B	2	100	74.2	15	83	-	O74700-P87108-EXP-3dxr.pdb1-A-1-B-2.pdb
O74700	P87108	11	0	Structure	3dxr	2	A	2	100	79.3	12	80	-	B	0	100	74.2	15	83	-	O74700-P87108-EXP-3dxr.pdb2-A-2-B-0.pdb
O74700	P87108	12	0	Structure	3dxr	2	A	5	100	79.3	12	80	-	B	3	100	74.2	15	83	-	O74700-P87108-EXP-3dxr.pdb2-A-5-B-3.pdb
O74700	P87108	13	0	Structure	3dxr	1	A	1	100	79.3	12	80	-	B	1	100	74.2	15	83	-	O74700-P87108-EXP-3dxr.pdb1-A-1-B-1.pdb
O74700	P87108	14	0	Structure	3dxr	2	A	4	100	79.3	12	80	-	B	5	100	74.2	15	83	-	O74700-P87108-EXP-3dxr.pdb2-A-4-B-5.pdb
O74700	P87108	15	0	Structure	3dxr	2	A	1	100	79.3	12	80	-	B	2	100	74.2	15	83	-	O74700-P87108-EXP-3dxr.pdb2-A-1-B-2.pdb
O74700	P87108	16	0	Structure	3dxr	2	A	4	100	79.3	12	80	-	B	4	100	74.2	15	83	-	O74700-P87108-EXP-3dxr.pdb2-A-4-B-4.pdb
O74700	P87108	17	0	Structure	3dxr	2	A	0	100	79.3	12	80	-	B	0	100	74.2	15	83	-	O74700-P87108-EXP-3dxr.pdb2-A-0-B-0.pdb
O74700	P87108	18	0	Structure	3dxr	2	A	0	100	79.3	12	80	-	B	3	100	74.2	15	83	-	O74700-P87108-EXP-3dxr.pdb2-A-0-B-3.pdb
O74700	P87108	19	0	Structure	3dxr	2	A	5	100	79.3	12	80	-	B	5	100	74.2	15	83	-	O74700-P87108-EXP-3dxr.pdb2-A-5-B-5.pdb
O74700	P87108	20	0	Structure	3dxr	1	A	2	100	79.3	12	80	-	B	0	100	74.2	15	83	-	O74700-P87108-EXP-3dxr.pdb1-A-2-B-0.pdb
O74700	P87108	21	0	Structure	3dxr	2	A	3	100	79.3	12	80	-	B	0	100	74.2	15	83	-	O74700-P87108-EXP-3dxr.pdb2-A-3-B-0.pdb
O74700	P87108	22	0	Structure	3dxr	1	A	0	100	79.3	12	80	-	B	1	100	74.2	15	83	-	O74700-P87108-EXP-3dxr.pdb1-A-0-B-1.pdb
O74700	P87108	23	0	Structure	3dxr	2	A	2	100	79.3	12	80	-	B	2	100	74.2	15	83	-	O74700-P87108-EXP-3dxr.pdb2-A-2-B-2.pdb
O74700	P87108	24	0	Structure	3dxr	2	A	0	100	79.3	12	80	-	B	1	100	74.2	15	83	-	O74700-P87108-EXP-3dxr.pdb2-A-0-B-1.pdb
O74700	P87108	25	0	Structure	6lo8	1	I	0	100	92	2	81	-	H	0	100	79.6	14	87	-	O74700-P87108-EXP-6lo8.pdb1-I-0-H-0.pdb
O74700	P87108	26	0	Structure	6lo8	1	E	0	100	92	2	81	-	J	0	100	78.5	14	86	-	O74700-P87108-EXP-6lo8.pdb1-E-0-J-0.pdb
O74700	P87108	27	0	Structure	6lo8	1	I	0	100	92	2	81	-	J	0	100	78.5	14	86	-	O74700-P87108-EXP-6lo8.pdb1-I-0-J-0.pdb
O74700	P87108	28	0	Structure	6lo8	1	G	0	100	85.1	7	80	-	H	0	100	79.6	14	87	-	O74700-P87108-EXP-6lo8.pdb1-G-0-H-0.pdb
O74700	Q08749	1	0	Structure	6lo8	1	G	0	100	85.1	7	80	-	D	0	100	62	62	180	-	O74700-Q08749-EXP-6lo8.pdb1-G-0-D-0.pdb
O74700	Q12328	1	0	Structure	6lo8	1	E	0	100	92	2	81	-	A	0	70.9	87.9	24	205	-	O74700-Q12328-EXP-6lo8.pdb1-E-0-A-0.pdb
O75012	P32902	1	0	Structure	8d8l	1	Z	0	93.3	94.7	6	95	-	B	0	100	67.5	128	393	-	O75012-P32902-EXP-8d8l.pdb1-Z-0-B-0.pdb
O75012	P32902	2	0	Structure	8d8k	1	Z	0	93.3	94.7	6	95	-	B	0	100	67.5	128	393	-	O75012-P32902-EXP-8d8k.pdb1-Z-0-B-0.pdb
O75012	P38175	1	0	Structure	8d8l	1	Z	0	93.3	94.7	6	95	-	T	0	100	52	86	177	-	O75012-P38175-EXP-8d8l.pdb1-Z-0-T-0.pdb
O75012	P38175	2	0	Structure	8d8k	1	Z	0	93.3	94.7	6	95	-	T	0	100	52	86	177	-	O75012-P38175-EXP-8d8k.pdb1-Z-0-T-0.pdb
O75012	P40496	1	0	Structure	8d8l	1	Z	0	93.3	94.7	6	95	-	U	0	100	88.3	1	233	-	O75012-P40496-EXP-8d8l.pdb1-Z-0-U-0.pdb
O75012	P40496	2	0	Structure	8d8k	1	Z	0	93.3	94.7	6	95	-	U	0	100	88.3	1	233	-	O75012-P40496-EXP-8d8k.pdb1-Z-0-U-0.pdb
O75012	P47150	1	0	Structure	8d8l	1	Z	0	93.3	94.7	6	95	-	G	0	94.2	62.8	90	244	-	O75012-P47150-EXP-8d8l.pdb1-Z-0-G-0.pdb
O75012	P47150	2	0	Structure	8d8k	1	Z	0	93.3	94.7	6	95	-	G	0	94.3	63.6	88	244	-	O75012-P47150-EXP-8d8k.pdb1-Z-0-G-0.pdb
O75012	Q02950	1	0	Structure	8d8l	1	Z	0	93.3	94.7	6	95	-	A	0	67	86.3	2	298	-	O75012-Q02950-EXP-8d8l.pdb1-Z-0-A-0.pdb
O75012	Q02950	2	0	Structure	8d8k	1	Z	0	93.3	94.7	6	95	-	A	0	67	86.3	2	298	-	O75012-Q02950-EXP-8d8k.pdb1-Z-0-A-0.pdb
O94742	P40016	1	0	Structure	3jck	1	I	0	79.3	65.2	31	88	-	A	0	100	67.3	131	482	-	O94742-P40016-EXP-3jck.pdb1-I-0-A-0.pdb
O94742	P40016	2	0	Structure	5mpd	1	Y	0	69.9	82	17	89	-	S	0	100	90.8	18	492	-	O94742-P40016-EXP-5mpd.pdb1-Y-0-S-0.pdb
O94742	P40016	3	0	Structure	5mpe	1	Y	0	69.9	82	17	89	-	S	0	100	90.8	18	492	-	O94742-P40016-EXP-5mpe.pdb1-Y-0-S-0.pdb
O94742	P40016	4	0	Structure	5mpe	2	Y	0	69.9	82	17	89	-	S	0	100	90.8	18	492	-	O94742-P40016-EXP-5mpe.pdb2-Y-0-S-0.pdb
O94742	P40016	5	0	Structure	7qo3	1	Y	0	100	100	1	89	-	S	0	100	90.8	18	492	-	O94742-P40016-EXP-7qo3.pdb1-Y-0-S-0.pdb
O94742	P46674	1	0	Structure	3t5v	1	C	0	83.6	75.3	23	89	-	A	0	100	23	253	551	-	O94742-P46674-EXP-3t5v.pdb1-C-0-A-0.pdb
O94742	P47130	1	0	Structure	7ewf	1	C	0	100	65.2	32	89	-	B	0	96.2	98.8	6	423	-	O94742-P47130-EXP-7ewf.pdb1-C-0-B-0.pdb
O94742	P47130	2	0	Structure	7ewm	1	C	0	100	65.2	32	89	-	B	0	97.8	98.8	6	423	-	O94742-P47130-EXP-7ewm.pdb1-C-0-B-0.pdb
O94742	Q06103	1	0	Structure	3jck	1	I	0	79.3	65.2	31	88	-	D	0	95	94.2	21	424	-	O94742-Q06103-EXP-3jck.pdb1-I-0-D-0.pdb
O94742	Q06103	2	0	Structure	5mpd	1	Y	0	69.9	82	17	89	-	R	0	94.1	94.4	20	424	-	O94742-Q06103-EXP-5mpd.pdb1-Y-0-R-0.pdb
O94742	Q06103	3	0	Structure	5mpe	2	Y	0	69.9	82	17	89	-	R	0	94.1	94.4	20	424	-	O94742-Q06103-EXP-5mpe.pdb2-Y-0-R-0.pdb
O94742	Q06103	4	0	Structure	5mpe	1	Y	0	69.9	82	17	89	-	R	0	94.1	94.4	20	424	-	O94742-Q06103-EXP-5mpe.pdb1-Y-0-R-0.pdb
O94742	Q06103	5	0	Structure	7qo3	1	Y	0	100	100	1	89	-	R	0	100	94.4	20	424	-	O94742-Q06103-EXP-7qo3.pdb1-Y-0-R-0.pdb
O94742	Q06103	6	0	Structure	4cr2	1	Y	0	100	21.3	71	89	-	R	0	100	93.2	23	422	-	O94742-Q06103-EXP-4cr2.pdb1-Y-0-R-0.pdb
O94742	Q06103	7	0	Structure	4cr4	1	Y	0	100	21.3	71	89	-	R	0	100	93.2	23	422	-	O94742-Q06103-EXP-4cr4.pdb1-Y-0-R-0.pdb
O94742	Q06103	8	0	Structure	4cr3	1	Y	0	100	21.3	71	89	-	R	0	100	93.2	23	422	-	O94742-Q06103-EXP-4cr3.pdb1-Y-0-R-0.pdb
O94742	Q06103	9	0	Structure	5a5b	1	Y	0	100	21.3	71	89	-	R	0	100	93.2	23	422	-	O94742-Q06103-EXP-5a5b.pdb1-Y-0-R-0.pdb
O94742	Q08231	1	0	Structure	5ubp	1	C	0	76.2	70.8	27	89	-	B	0	100	100	1	455	-	O94742-Q08231-EXP-5ubp.pdb1-C-0-B-0.pdb
O94742	Q08231	2	0	Structure	3t5v	1	C	0	83.6	75.3	23	89	-	B	0	99.1	99.8	2	455	-	O94742-Q08231-EXP-3t5v.pdb1-C-0-B-0.pdb
O94742	Q08231	3	0	Structure	3t5v	2	F	0	78.3	67.4	30	89	-	E	0	98.7	99.8	2	455	-	O94742-Q08231-EXP-3t5v.pdb2-F-0-E-0.pdb
O94742	Q08231	4	0	Structure	4trq	1	F	0	81.7	67.4	30	89	-	E	0	100	62.9	170	455	-	O94742-Q08231-EXP-4trq.pdb1-F-0-E-0.pdb
O94742	Q08231	5	0	Structure	4trq	1	C	0	81.7	67.4	30	89	-	B	0	100	62.9	170	455	-	O94742-Q08231-EXP-4trq.pdb1-C-0-B-0.pdb
O94742	Q08231	6	0	Structure	5l3t	1	C	0	76.2	70.8	27	89	-	B	0	100	100	1	455	-	O94742-Q08231-EXP-5l3t.pdb1-C-0-B-0.pdb
O94742	Q08231	7	0	Structure	5g5p	1	C	0	76.2	70.8	27	89	-	B	0	100	100	1	455	-	O94742-Q08231-EXP-5g5p.pdb1-C-0-B-0.pdb
O94742	Q12377	1	0	Structure	7qo3	1	Y	0	100	100	1	89	-	Q	0	100	100	1	434	-	O94742-Q12377-EXP-7qo3.pdb1-Y-0-Q-0.pdb
P00044	P00044	1	0	Structure	1ycc	1	A	0	100	99.1	2	109	-	A	1	100	99.1	2	109	-	P00044-P00044-EXP-1ycc.pdb1-A-0-A-1.pdb
P00044	P00044	2	0	Structure	5t8w	1	B	0	99.1	98.2	3	109	-	A	0	99.1	98.2	3	109	-	P00044-P00044-EXP-5t8w.pdb1-B-0-A-0.pdb
P00044	P00044	3	0	Structure	5kke	1	A	0	98.1	99.1	2	109	-	A	1	98.1	99.1	2	109	-	P00044-P00044-EXP-5kke.pdb1-A-0-A-1.pdb
P00044	P00044	4	0	Structure	7pr2	1	B	0	99.1	98.2	3	109	-	A	0	99.1	98.2	3	109	-	P00044-P00044-EXP-7pr2.pdb1-B-0-A-0.pdb
P00044	P00044	5	0	Structure	6suy	1	B	0	99.1	98.2	3	109	-	A	0	99.1	98.2	3	109	-	P00044-P00044-EXP-6suy.pdb1-B-0-A-0.pdb
P00044	P00044	6	0	Structure	5lyc	1	B	0	99.1	98.2	3	109	-	A	0	99.1	98.2	3	109	-	P00044-P00044-EXP-5lyc.pdb1-B-0-A-0.pdb
P00044	P00044	7	0	Structure	1cie	1	A	0	97.2	99.1	2	109	-	A	1	97.2	99.1	2	109	-	P00044-P00044-EXP-1cie.pdb1-A-0-A-1.pdb
P00044	P00044	8	0	Structure	1cih	1	A	0	96.3	99.1	2	109	-	A	1	96.3	99.1	2	109	-	P00044-P00044-EXP-1cih.pdb1-A-0-A-1.pdb
P00044	P00044	9	0	Structure	1csu	1	A	0	98.1	99.1	2	109	-	A	1	98.1	99.1	2	109	-	P00044-P00044-EXP-1csu.pdb1-A-0-A-1.pdb
P00044	P00044	10	0	Structure	4q5p	1	A	0	96.2	97.2	4	109	-	A	1	96.2	97.2	4	109	-	P00044-P00044-EXP-4q5p.pdb1-A-0-A-1.pdb
P00044	P00044	11	0	Structure	4q5p	3	C	0	96.2	95.4	6	109	-	C	1	96.2	95.4	6	109	-	P00044-P00044-EXP-4q5p.pdb3-C-0-C-1.pdb
P00044	P00044	12	0	Structure	4q5p	2	B	0	96.2	95.4	6	109	-	B	1	96.2	95.4	6	109	-	P00044-P00044-EXP-4q5p.pdb2-B-0-B-1.pdb
P00044	P00044	13	0	Structure	1chj	1	A	0	98.1	99.1	2	109	-	A	1	98.1	99.1	2	109	-	P00044-P00044-EXP-1chj.pdb1-A-0-A-1.pdb
P00044	P00044	14	0	Structure	1cif	1	A	0	97.2	99.1	2	109	-	A	1	97.2	99.1	2	109	-	P00044-P00044-EXP-1cif.pdb1-A-0-A-1.pdb
P00044	P00044	15	0	Structure	1raq	1	A	0	96.3	99.1	2	109	-	A	1	96.3	99.1	2	109	-	P00044-P00044-EXP-1raq.pdb1-A-0-A-1.pdb
P00044	P00044	16	0	Structure	1chh	1	A	0	98.1	99.1	2	109	-	A	1	98.1	99.1	2	109	-	P00044-P00044-EXP-1chh.pdb1-A-0-A-1.pdb
P00044	P00044	17	0	Structure	5klu	1	B	0	98.1	97.2	4	109	-	A	0	98.1	94.5	7	109	-	P00044-P00044-EXP-5klu.pdb1-B-0-A-0.pdb
P00044	P00044	18	0	Structure	1chi	1	A	0	97.2	99.1	2	109	-	A	1	97.2	99.1	2	109	-	P00044-P00044-EXP-1chi.pdb1-A-0-A-1.pdb
P00044	P00044	19	0	Structure	5t7h	1	D	0	98.1	97.2	4	109	-	A	0	98.1	97.2	4	109	-	P00044-P00044-EXP-5t7h.pdb1-D-0-A-0.pdb
P00044	P00044	20	0	Structure	5t7h	2	B	0	98.1	97.2	4	109	-	C	0	98.1	97.2	4	109	-	P00044-P00044-EXP-5t7h.pdb2-B-0-C-0.pdb
P00044	P00044	21	0	Structure	1crj	1	A	0	97.2	99.1	2	109	-	A	1	97.2	99.1	2	109	-	P00044-P00044-EXP-1crj.pdb1-A-0-A-1.pdb
P00044	P00044	22	0	Structure	4qao	2	B	0	95.3	97.2	4	109	-	B	1	95.3	97.2	4	109	-	P00044-P00044-EXP-4qao.pdb2-B-0-B-1.pdb
P00044	P00044	23	0	Structure	4qao	3	C	0	95.3	97.2	4	109	-	C	1	95.3	97.2	4	109	-	P00044-P00044-EXP-4qao.pdb3-C-0-C-1.pdb
P00044	P00044	24	0	Structure	4qao	1	A	0	95.3	97.2	4	109	-	A	1	95.3	97.2	4	109	-	P00044-P00044-EXP-4qao.pdb1-A-0-A-1.pdb
P00044	P00044	25	0	Structure	1rap	1	A	0	95.4	99.1	2	109	-	A	1	95.4	99.1	2	109	-	P00044-P00044-EXP-1rap.pdb1-A-0-A-1.pdb
P00044	P00044	26	0	Structure	7bbt	1	C	0	99.1	98.2	3	109	-	A	0	99.1	98.2	3	109	-	P00044-P00044-EXP-7bbt.pdb1-C-0-A-0.pdb
P00044	P00044	27	0	Structure	7bbt	1	B	0	99.1	98.2	3	109	-	A	0	99.1	98.2	3	109	-	P00044-P00044-EXP-7bbt.pdb1-B-0-A-0.pdb
P00044	P00431	1	0	Structure	2bcn	1	B	0	99.1	99.1	2	109	-	A	0	99.3	81.4	68	361	-	P00044-P00431-EXP-2bcn.pdb1-B-0-A-0.pdb
P00044	P00431	2	0	Structure	2bcn	1	B	0	99.1	99.1	2	109	-	C	0	99.3	81.4	68	361	-	P00044-P00431-EXP-2bcn.pdb1-B-0-C-0.pdb
P00044	P00431	3	0	Structure	1s6v	1	B	0	98.1	98.2	3	109	-	A	0	99.3	81.4	68	361	-	P00044-P00431-EXP-1s6v.pdb1-B-0-A-0.pdb
P00044	P00431	4	0	Structure	1s6v	2	D	0	98.1	98.2	3	109	-	C	0	99.3	81.4	68	361	-	P00044-P00431-EXP-1s6v.pdb2-D-0-C-0.pdb
P00044	P00431	5	0	Structure	6p43	1	B	0	98.1	99.1	2	109	-	A	0	99.3	81.4	68	361	-	P00044-P00431-EXP-6p43.pdb1-B-0-A-0.pdb
P00044	P00431	6	0	Structure	5cif	2	D	0	100	94.5	7	109	-	C	0	99	81.4	68	361	-	P00044-P00431-EXP-5cif.pdb2-D-0-C-0.pdb
P00044	P00431	7	0	Structure	4p4q	2	D	0	100	94.5	7	109	-	C	0	99	81.4	68	361	-	P00044-P00431-EXP-4p4q.pdb2-D-0-C-0.pdb
P00044	P00431	8	0	Structure	4p4q	1	B	0	100	94.5	7	109	-	A	0	99	81.4	68	361	-	P00044-P00431-EXP-4p4q.pdb1-B-0-A-0.pdb
P00044	P00431	9	0	Structure	5cif	1	B	0	100	94.5	7	109	-	A	0	99	81.4	68	361	-	P00044-P00431-EXP-5cif.pdb1-B-0-A-0.pdb
P00044	P00431	10	0	Structure	5cig	1	B	0	100	99.1	2	109	-	A	0	99	81.4	68	361	-	P00044-P00431-EXP-5cig.pdb1-B-0-A-0.pdb
P00044	P00431	11	0	Structure	5cig	2	D	0	100	99.1	2	109	-	C	0	99	81.4	68	361	-	P00044-P00431-EXP-5cig.pdb2-D-0-C-0.pdb
P00044	P00431	12	0	Structure	5cic	1	D	0	100	99.1	2	109	-	A	0	99	81.4	68	361	-	P00044-P00431-EXP-5cic.pdb1-D-0-A-0.pdb
P00044	P00431	13	0	Structure	5cic	1	B	0	100	99.1	2	109	-	A	0	99	81.4	68	361	-	P00044-P00431-EXP-5cic.pdb1-B-0-A-0.pdb
P00044	P00431	14	0	Structure	5cic	1	B	0	100	99.1	2	109	-	C	0	99	81.4	68	361	-	P00044-P00431-EXP-5cic.pdb1-B-0-C-0.pdb
P00044	P00431	15	0	Structure	5cic	1	D	0	100	99.1	2	109	-	C	0	99	81.4	68	361	-	P00044-P00431-EXP-5cic.pdb1-D-0-C-0.pdb
P00044	P00431	16	0	Structure	2pcc	2	D	0	100	99.1	2	109	-	C	0	99.3	81.4	68	361	-	P00044-P00431-EXP-2pcc.pdb2-D-0-C-0.pdb
P00044	P00431	17	0	Structure	2pcc	1	B	0	100	99.1	2	109	-	A	0	99.3	81.4	68	361	-	P00044-P00431-EXP-2pcc.pdb1-B-0-A-0.pdb
P00044	P00431	18	0	Structure	2b11	2	D	0	99.1	99.1	2	109	-	C	0	100	81.4	68	361	-	P00044-P00431-EXP-2b11.pdb2-D-0-C-0.pdb
P00044	P00431	19	0	Structure	2b11	1	B	0	99.1	99.1	2	109	-	A	0	100	81.4	68	361	-	P00044-P00431-EXP-2b11.pdb1-B-0-A-0.pdb
P00044	P00431	20	0	Structure	1u74	1	B	0	99.1	99.1	2	109	-	A	0	99.3	81.4	68	361	-	P00044-P00431-EXP-1u74.pdb1-B-0-A-0.pdb
P00044	P00431	21	0	Structure	1u74	2	D	0	99.1	99.1	2	109	-	C	0	99.3	81.4	68	361	-	P00044-P00431-EXP-1u74.pdb2-D-0-C-0.pdb
P00044	P00431	22	0	Structure	5cie	1	D	0	100	99.1	2	109	-	A	0	99	81.4	68	361	-	P00044-P00431-EXP-5cie.pdb1-D-0-A-0.pdb
P00044	P00431	23	0	Structure	5cie	1	B	0	100	99.1	2	109	-	A	0	99	81.4	68	361	-	P00044-P00431-EXP-5cie.pdb1-B-0-A-0.pdb
P00044	P00431	24	0	Structure	5cie	1	B	0	100	99.1	2	109	-	C	0	99	81.4	68	361	-	P00044-P00431-EXP-5cie.pdb1-B-0-C-0.pdb
P00044	P00431	25	0	Structure	5cie	1	D	0	100	99.1	2	109	-	C	0	99	81.4	68	361	-	P00044-P00431-EXP-5cie.pdb1-D-0-C-0.pdb
P00044	P00431	26	0	Structure	5cih	1	B	0	100	94.5	7	109	-	A	0	99	81.4	68	361	-	P00044-P00431-EXP-5cih.pdb1-B-0-A-0.pdb
P00044	P00431	27	0	Structure	5cih	2	D	0	100	94.5	7	109	-	C	0	99	81.4	68	361	-	P00044-P00431-EXP-5cih.pdb2-D-0-C-0.pdb
P00044	P00431	28	0	Structure	2b0z	1	B	0	99.1	99.1	2	109	-	A	0	100	81.4	68	361	-	P00044-P00431-EXP-2b0z.pdb1-B-0-A-0.pdb
P00044	P00431	29	0	Structure	5cid	1	D	0	100	99.1	2	109	-	C	0	99	81.4	68	361	-	P00044-P00431-EXP-5cid.pdb1-D-0-C-0.pdb
P00044	P00431	30	0	Structure	5cid	1	B	0	100	99.1	2	109	-	A	0	99	81.4	68	361	-	P00044-P00431-EXP-5cid.pdb1-B-0-A-0.pdb
P00044	P00431	31	0	Structure	5cid	1	B	0	100	99.1	2	109	-	C	0	99	81.4	68	361	-	P00044-P00431-EXP-5cid.pdb1-B-0-C-0.pdb
P00044	P00431	32	0	Structure	2b10	1	B	0	99.1	99.1	2	109	-	A	0	100	81.4	68	361	-	P00044-P00431-EXP-2b10.pdb1-B-0-A-0.pdb
P00044	P00431	33	0	Structure	2b10	2	D	0	99.1	99.1	2	109	-	C	0	100	81.4	68	361	-	P00044-P00431-EXP-2b10.pdb2-D-0-C-0.pdb
P00044	P00431	34	0	Structure	6p41	2	D	0	99	94.5	7	109	-	C	0	98.6	81.4	68	361	-	P00044-P00431-EXP-6p41.pdb2-D-0-C-0.pdb
P00044	P00431	35	0	Structure	6p41	1	B	0	99	94.5	7	109	-	A	0	98.6	81.4	68	361	-	P00044-P00431-EXP-6p41.pdb1-B-0-A-0.pdb
P00044	P00431	36	0	Structure	6p42	1	B	0	100	94.5	7	109	-	A	0	98.6	81.4	68	361	-	P00044-P00431-EXP-6p42.pdb1-B-0-A-0.pdb
P00044	P00431	37	0	Structure	6p42	2	D	0	100	94.5	7	109	-	C	0	98.6	81.4	68	361	-	P00044-P00431-EXP-6p42.pdb2-D-0-C-0.pdb
P00044	P00431	38	0	Structure	5cib	1	D	0	100	99.1	2	109	-	C	0	99	81.4	68	361	-	P00044-P00431-EXP-5cib.pdb1-D-0-C-0.pdb
P00044	P00431	39	0	Structure	5cib	1	D	0	100	99.1	2	109	-	A	0	99	81.4	68	361	-	P00044-P00431-EXP-5cib.pdb1-D-0-A-0.pdb
P00044	P00431	40	0	Structure	5cib	1	B	0	100	99.1	2	109	-	C	0	99	81.4	68	361	-	P00044-P00431-EXP-5cib.pdb1-B-0-C-0.pdb
P00044	P00431	41	0	Structure	5cib	1	B	0	100	99.1	2	109	-	A	0	99	81.4	68	361	-	P00044-P00431-EXP-5cib.pdb1-B-0-A-0.pdb
P00044	P00431	42	0	Structure	2b12	1	B	0	99.1	99.1	2	109	-	A	0	100	81.4	68	361	-	P00044-P00431-EXP-2b12.pdb1-B-0-A-0.pdb
P00044	P00431	43	0	Structure	2n18	1	C	0	100	99.1	2	109	-	A	0	99.3	81.4	68	361	-	P00044-P00431-EXP-2n18.pdb1-C-0-A-0.pdb
P00044	P00431	44	0	Structure	2n18	1	B	0	98.1	98.2	3	109	-	A	0	99.3	81.4	68	361	-	P00044-P00431-EXP-2n18.pdb1-B-0-A-0.pdb
P00044	P00431	45	0	Structure	2gb8	1	B	0	100	94.5	7	109	-	A	0	99.3	81.4	68	361	-	P00044-P00431-EXP-2gb8.pdb1-B-0-A-0.pdb
P00044	P00431	46	0	Structure	2jti	1	B	0	99	94.5	7	109	-	A	0	99.3	81.4	68	361	-	P00044-P00431-EXP-2jti.pdb1-B-0-A-0.pdb
P00044	P07143	1	0	Structure	3cx5	1	W	0	100	99.1	2	109	-	O	0	100	80.3	62	309	-	P00044-P07143-EXP-3cx5.pdb1-W-0-O-0.pdb
P00044	P07143	2	0	Structure	1kyo	1	W	0	100	99.1	2	109	-	O	0	100	79.3	62	306	-	P00044-P07143-EXP-1kyo.pdb1-W-0-O-0.pdb
P00045	P00045	1	0	Structure	1yea	1	A	0	100	99.1	2	113	-	A	1	100	99.1	2	113	-	P00045-P00045-EXP-1yea.pdb1-A-0-A-1.pdb
P00045	P00045	2	0	Structure	1yeb	1	A	0	95.3	93.8	6	111	-	A	1	95.3	93.8	6	111	-	P00045-P00045-EXP-1yeb.pdb1-A-0-A-1.pdb
P00045	P07143	1	0	Structure	3cxh	1	W	0	100	99.1	2	113	-	O	0	100	79.6	62	307	-	P00045-P07143-EXP-3cxh.pdb1-W-0-O-0.pdb
P00127	P07143	1	0	Structure	3cx5	1	Q	0	100	50.3	74	147	-	O	0	100	80.3	62	309	-	P00127-P07143-EXP-3cx5.pdb1-Q-0-O-0.pdb
P00127	P07143	2	0	Structure	3cx5	1	F	0	100	50.3	74	147	-	D	0	100	80.3	62	309	-	P00127-P07143-EXP-3cx5.pdb1-F-0-D-0.pdb
P00127	P07143	3	0	Structure	1kb9	1	F	0	100	50.3	74	147	-	D	0	100	79.6	62	307	-	P00127-P07143-EXP-1kb9.pdb1-F-0-D-0.pdb
P00127	P07143	4	0	Structure	1ezv	1	H	0	100	50.3	74	147	-	D	0	100	79.3	62	306	-	P00127-P07143-EXP-1ezv.pdb1-H-0-D-0.pdb
P00127	P07143	5	0	Structure	2ibz	1	H	0	100	50.3	74	147	-	D	0	100	79.3	62	306	-	P00127-P07143-EXP-2ibz.pdb1-H-0-D-0.pdb
P00127	P07143	6	0	Structure	1ezv	1	H	1	100	50.3	74	147	-	D	1	100	79.3	62	306	-	P00127-P07143-EXP-1ezv.pdb1-H-1-D-1.pdb
P00127	P07143	7	0	Structure	9etz	1	F	0	100	51	73	147	-	D	0	100	79.9	62	308	-	P00127-P07143-EXP-9etz.pdb1-F-0-D-0.pdb
P00127	P07143	8	0	Structure	9etz	1	Q	0	100	51	73	147	-	O	0	100	79.9	62	308	-	P00127-P07143-EXP-9etz.pdb1-Q-0-O-0.pdb
P00127	P07143	9	0	Structure	3cxh	1	Q	0	100	50.3	74	147	-	O	0	100	79.6	62	307	-	P00127-P07143-EXP-3cxh.pdb1-Q-0-O-0.pdb
P00127	P07143	10	0	Structure	3cxh	1	F	0	100	50.3	74	147	-	D	0	100	79.6	62	307	-	P00127-P07143-EXP-3cxh.pdb1-F-0-D-0.pdb
P00127	P07143	11	0	Structure	1p84	1	F	1	100	50.3	74	147	-	D	1	100	79.6	62	307	-	P00127-P07143-EXP-1p84.pdb1-F-1-D-1.pdb
P00127	P07143	12	0	Structure	1p84	1	F	0	100	50.3	74	147	-	D	0	100	79.6	62	307	-	P00127-P07143-EXP-1p84.pdb1-F-0-D-0.pdb
P00127	P07143	13	0	Structure	6t0b	1	Q	0	100	51	73	147	-	O	0	100	79.9	62	308	-	P00127-P07143-EXP-6t0b.pdb1-Q-0-O-0.pdb
P00127	P07143	14	0	Structure	6t0b	1	F	0	100	51	73	147	-	D	0	100	79.9	62	308	-	P00127-P07143-EXP-6t0b.pdb1-F-0-D-0.pdb
P00127	P07143	15	0	Structure	1kyo	1	F	0	100	49.7	75	147	-	D	0	100	79.3	62	306	-	P00127-P07143-EXP-1kyo.pdb1-F-0-D-0.pdb
P00127	P07143	16	0	Structure	1kyo	1	Q	0	100	49.7	75	147	-	O	0	100	79.3	62	306	-	P00127-P07143-EXP-1kyo.pdb1-Q-0-O-0.pdb
P00127	P07143	17	0	Structure	4pd4	1	F	0	100	50.3	74	147	-	D	0	100	80.3	62	309	-	P00127-P07143-EXP-4pd4.pdb1-F-0-D-0.pdb
P00127	P07143	18	0	Structure	4pd4	1	F	1	100	50.3	74	147	-	D	1	100	80.3	62	309	-	P00127-P07143-EXP-4pd4.pdb1-F-1-D-1.pdb
P00127	P07143	19	0	Structure	6ymx	1	Q	0	100	51	73	147	-	O	0	100	80.3	62	309	-	P00127-P07143-EXP-6ymx.pdb1-Q-0-O-0.pdb
P00127	P07143	20	0	Structure	6ymx	1	F	0	100	50.3	74	147	-	D	0	100	80.3	62	309	-	P00127-P07143-EXP-6ymx.pdb1-F-0-D-0.pdb
P00127	P07143	21	0	Structure	8e7s	1	G	0	100	51	73	147	-	L	0	100	80.3	62	309	-	P00127-P07143-EXP-8e7s.pdb1-G-0-L-0.pdb
P00127	P07143	22	0	Structure	8e7s	1	g	0	100	51	73	147	-	l	0	100	80.3	62	309	-	P00127-P07143-EXP-8e7s.pdb1-g-0-l-0.pdb
P00127	P07143	23	0	Structure	6giq	1	Q	0	100	51	73	147	-	O	0	100	80.3	62	309	-	P00127-P07143-EXP-6giq.pdb1-Q-0-O-0.pdb
P00127	P07143	24	0	Structure	6giq	1	F	0	100	50.3	74	147	-	D	0	100	80.3	62	309	-	P00127-P07143-EXP-6giq.pdb1-F-0-D-0.pdb
P00127	P07143	25	0	Structure	6t15	1	Q	0	100	51	73	147	-	O	0	100	79.9	62	308	-	P00127-P07143-EXP-6t15.pdb1-Q-0-O-0.pdb
P00127	P07143	26	0	Structure	6t15	1	F	0	100	51	73	147	-	D	0	100	79.9	62	308	-	P00127-P07143-EXP-6t15.pdb1-F-0-D-0.pdb
P00127	P07143	27	0	Structure	8ec0	1	g	0	100	50.3	74	147	-	l	0	100	80.3	62	309	-	P00127-P07143-EXP-8ec0.pdb1-g-0-l-0.pdb
P00127	P07143	28	0	Structure	8ec0	1	G	0	100	50.3	74	147	-	L	0	100	80.3	62	309	-	P00127-P07143-EXP-8ec0.pdb1-G-0-L-0.pdb
P00127	P07143	29	0	Structure	6hu9	1	F	0	100	51	73	147	-	D	0	100	79.9	62	308	-	P00127-P07143-EXP-6hu9.pdb1-F-0-D-0.pdb
P00127	P07143	30	0	Structure	6hu9	1	Q	0	100	51	73	147	-	O	0	100	79.9	62	308	-	P00127-P07143-EXP-6hu9.pdb1-Q-0-O-0.pdb
P00127	P08525	1	0	Structure	3cx5	1	F	0	100	50.3	74	147	-	H	0	100	98.9	2	94	-	P00127-P08525-EXP-3cx5.pdb1-F-0-H-0.pdb
P00127	P08525	2	0	Structure	3cx5	1	Q	0	100	50.3	74	147	-	S	0	100	98.9	2	94	-	P00127-P08525-EXP-3cx5.pdb1-Q-0-S-0.pdb
P00127	P08525	3	0	Structure	1ezv	1	H	0	100	50.3	74	147	-	G	0	100	98.9	2	94	-	P00127-P08525-EXP-1ezv.pdb1-H-0-G-0.pdb
P00127	P08525	4	0	Structure	1kb9	1	F	0	100	50.3	74	147	-	H	0	100	98.9	2	94	-	P00127-P08525-EXP-1kb9.pdb1-F-0-H-0.pdb
P00127	P08525	5	0	Structure	1ezv	1	H	1	100	50.3	74	147	-	G	1	100	98.9	2	94	-	P00127-P08525-EXP-1ezv.pdb1-H-1-G-1.pdb
P00127	P08525	6	0	Structure	2ibz	1	H	0	100	50.3	74	147	-	G	0	100	98.9	2	94	-	P00127-P08525-EXP-2ibz.pdb1-H-0-G-0.pdb
P00127	P08525	7	0	Structure	9etz	1	F	0	100	51	73	147	-	H	0	100	98.9	2	94	-	P00127-P08525-EXP-9etz.pdb1-F-0-H-0.pdb
P00127	P08525	8	0	Structure	9etz	1	Q	0	100	51	73	147	-	S	0	100	98.9	2	94	-	P00127-P08525-EXP-9etz.pdb1-Q-0-S-0.pdb
P00127	P08525	9	0	Structure	1p84	1	F	1	100	50.3	74	147	-	H	1	100	98.9	2	94	-	P00127-P08525-EXP-1p84.pdb1-F-1-H-1.pdb
P00127	P08525	10	0	Structure	3cxh	1	Q	0	100	50.3	74	147	-	S	0	100	98.9	2	94	-	P00127-P08525-EXP-3cxh.pdb1-Q-0-S-0.pdb
P00127	P08525	11	0	Structure	1p84	1	F	0	100	50.3	74	147	-	H	0	100	98.9	2	94	-	P00127-P08525-EXP-1p84.pdb1-F-0-H-0.pdb
P00127	P08525	12	0	Structure	3cxh	1	F	0	100	50.3	74	147	-	H	0	100	98.9	2	94	-	P00127-P08525-EXP-3cxh.pdb1-F-0-H-0.pdb
P00127	P08525	13	0	Structure	6t0b	1	Q	0	100	51	73	147	-	S	0	100	98.9	2	94	-	P00127-P08525-EXP-6t0b.pdb1-Q-0-S-0.pdb
P00127	P08525	14	0	Structure	6t0b	1	F	0	100	51	73	147	-	H	0	100	98.9	2	94	-	P00127-P08525-EXP-6t0b.pdb1-F-0-H-0.pdb
P00127	P08525	15	0	Structure	1kyo	1	F	0	100	49.7	75	147	-	H	0	100	98.9	2	94	-	P00127-P08525-EXP-1kyo.pdb1-F-0-H-0.pdb
P00127	P08525	16	0	Structure	1kyo	1	Q	0	100	49.7	75	147	-	S	0	100	98.9	2	94	-	P00127-P08525-EXP-1kyo.pdb1-Q-0-S-0.pdb
P00127	P08525	17	0	Structure	4pd4	1	F	0	100	50.3	74	147	-	H	0	100	98.9	2	94	-	P00127-P08525-EXP-4pd4.pdb1-F-0-H-0.pdb
P00127	P08525	18	0	Structure	4pd4	1	F	1	100	50.3	74	147	-	H	1	100	98.9	2	94	-	P00127-P08525-EXP-4pd4.pdb1-F-1-H-1.pdb
P00127	P08525	19	0	Structure	6ymx	1	Q	0	100	51	73	147	-	S	0	100	98.9	2	94	-	P00127-P08525-EXP-6ymx.pdb1-Q-0-S-0.pdb
P00127	P08525	20	0	Structure	6ymx	1	F	0	100	50.3	74	147	-	H	0	100	98.9	2	94	-	P00127-P08525-EXP-6ymx.pdb1-F-0-H-0.pdb
P00127	P08525	21	0	Structure	8e7s	1	G	0	100	51	73	147	-	H	0	100	98.9	2	94	-	P00127-P08525-EXP-8e7s.pdb1-G-0-H-0.pdb
P00127	P08525	22	0	Structure	8e7s	1	g	0	100	51	73	147	-	h	0	100	98.9	2	94	-	P00127-P08525-EXP-8e7s.pdb1-g-0-h-0.pdb
P00127	P08525	23	0	Structure	6giq	1	Q	0	100	51	73	147	-	S	0	100	98.9	2	94	-	P00127-P08525-EXP-6giq.pdb1-Q-0-S-0.pdb
P00127	P08525	24	0	Structure	6giq	1	F	0	100	50.3	74	147	-	H	0	100	98.9	2	94	-	P00127-P08525-EXP-6giq.pdb1-F-0-H-0.pdb
P00127	P08525	25	0	Structure	6t15	1	Q	0	100	51	73	147	-	S	0	100	98.9	2	94	-	P00127-P08525-EXP-6t15.pdb1-Q-0-S-0.pdb
P00127	P08525	26	0	Structure	6t15	1	F	0	100	51	73	147	-	H	0	100	98.9	2	94	-	P00127-P08525-EXP-6t15.pdb1-F-0-H-0.pdb
P00127	P08525	27	0	Structure	8ec0	1	g	0	100	50.3	74	147	-	h	0	100	98.9	2	94	-	P00127-P08525-EXP-8ec0.pdb1-g-0-h-0.pdb
P00127	P08525	28	0	Structure	8ec0	1	G	0	100	50.3	74	147	-	H	0	100	98.9	2	94	-	P00127-P08525-EXP-8ec0.pdb1-G-0-H-0.pdb
P00127	P08525	29	0	Structure	6hu9	1	Q	0	100	51	73	147	-	S	0	100	98.9	2	94	-	P00127-P08525-EXP-6hu9.pdb1-Q-0-S-0.pdb
P00127	P08525	30	0	Structure	6hu9	1	F	0	100	51	73	147	-	H	0	100	98.9	2	94	-	P00127-P08525-EXP-6hu9.pdb1-F-0-H-0.pdb
P00128	P00163	1	0	Structure	3cx5	1	R	0	100	99.2	2	127	-	N	0	100	100	1	385	-	P00128-P00163-EXP-3cx5.pdb1-R-0-N-0.pdb
P00128	P00163	2	0	Structure	3cx5	1	G	0	100	99.2	2	127	-	C	0	100	100	1	385	-	P00128-P00163-EXP-3cx5.pdb1-G-0-C-0.pdb
P00128	P00163	3	0	Structure	2ibz	1	F	0	100	98.4	3	127	-	C	0	99.7	100	1	385	-	P00128-P00163-EXP-2ibz.pdb1-F-0-C-0.pdb
P00128	P00163	4	0	Structure	1kb9	1	G	0	100	98.4	3	127	-	C	0	99.7	100	1	385	-	P00128-P00163-EXP-1kb9.pdb1-G-0-C-0.pdb
P00128	P00163	5	0	Structure	1ezv	1	F	1	100	98.4	3	127	-	C	1	99.7	100	1	385	-	P00128-P00163-EXP-1ezv.pdb1-F-1-C-1.pdb
P00128	P00163	6	0	Structure	1ezv	1	F	0	100	98.4	3	127	-	C	0	99.7	100	1	385	-	P00128-P00163-EXP-1ezv.pdb1-F-0-C-0.pdb
P00128	P00163	7	0	Structure	9etz	1	R	0	100	99.2	2	127	-	N	0	100	100	1	385	-	P00128-P00163-EXP-9etz.pdb1-R-0-N-0.pdb
P00128	P00163	8	0	Structure	9etz	1	G	0	100	99.2	2	127	-	C	0	100	100	1	385	-	P00128-P00163-EXP-9etz.pdb1-G-0-C-0.pdb
P00128	P00163	9	0	Structure	3cxh	1	R	0	100	98.4	3	127	-	N	0	100	100	1	385	-	P00128-P00163-EXP-3cxh.pdb1-R-0-N-0.pdb
P00128	P00163	10	0	Structure	3cxh	1	G	0	100	98.4	3	127	-	C	0	100	100	1	385	-	P00128-P00163-EXP-3cxh.pdb1-G-0-C-0.pdb
P00128	P00163	11	0	Structure	1p84	1	G	0	100	98.4	3	127	-	C	0	99.7	100	1	385	-	P00128-P00163-EXP-1p84.pdb1-G-0-C-0.pdb
P00128	P00163	12	0	Structure	1p84	1	G	1	100	98.4	3	127	-	C	1	99.7	100	1	385	-	P00128-P00163-EXP-1p84.pdb1-G-1-C-1.pdb
P00128	P00163	13	0	Structure	6t0b	1	R	0	100	99.2	2	127	-	N	0	100	100	1	385	-	P00128-P00163-EXP-6t0b.pdb1-R-0-N-0.pdb
P00128	P00163	14	0	Structure	6t0b	1	G	0	100	99.2	2	127	-	C	0	100	100	1	385	-	P00128-P00163-EXP-6t0b.pdb1-G-0-C-0.pdb
P00128	P00163	15	0	Structure	1kyo	1	G	0	100	98.4	3	127	-	C	0	99.7	100	1	385	-	P00128-P00163-EXP-1kyo.pdb1-G-0-C-0.pdb
P00128	P00163	16	0	Structure	1kyo	1	R	0	100	98.4	3	127	-	N	0	99.7	100	1	385	-	P00128-P00163-EXP-1kyo.pdb1-R-0-N-0.pdb
P00128	P00163	17	0	Structure	4pd4	1	G	0	100	99.2	2	127	-	C	0	100	100	1	385	-	P00128-P00163-EXP-4pd4.pdb1-G-0-C-0.pdb
P00128	P00163	18	0	Structure	4pd4	1	G	1	100	99.2	2	127	-	C	1	100	100	1	385	-	P00128-P00163-EXP-4pd4.pdb1-G-1-C-1.pdb
P00128	P00163	19	0	Structure	6ymx	1	R	0	100	99.2	2	127	-	N	0	100	100	1	385	-	P00128-P00163-EXP-6ymx.pdb1-R-0-N-0.pdb
P00128	P00163	20	0	Structure	6ymx	1	G	0	100	99.2	2	127	-	C	0	100	100	1	385	-	P00128-P00163-EXP-6ymx.pdb1-G-0-C-0.pdb
P00128	P00163	21	0	Structure	8e7s	1	f	0	100	99.2	2	127	-	j	0	100	100	1	385	-	P00128-P00163-EXP-8e7s.pdb1-f-0-j-0.pdb
P00128	P00163	22	0	Structure	8e7s	1	F	0	100	99.2	2	127	-	J	0	100	100	1	385	-	P00128-P00163-EXP-8e7s.pdb1-F-0-J-0.pdb
P00128	P00163	23	0	Structure	6giq	1	G	0	100	99.2	2	127	-	C	0	100	100	1	385	-	P00128-P00163-EXP-6giq.pdb1-G-0-C-0.pdb
P00128	P00163	24	0	Structure	6giq	1	R	0	100	99.2	2	127	-	N	0	100	100	1	385	-	P00128-P00163-EXP-6giq.pdb1-R-0-N-0.pdb
P00128	P00163	25	0	Structure	6t15	1	R	0	100	99.2	2	127	-	N	0	100	100	1	385	-	P00128-P00163-EXP-6t15.pdb1-R-0-N-0.pdb
P00128	P00163	26	0	Structure	6t15	1	G	0	100	99.2	2	127	-	C	0	100	100	1	385	-	P00128-P00163-EXP-6t15.pdb1-G-0-C-0.pdb
P00128	P00163	27	0	Structure	8ec0	1	F	0	100	99.2	2	127	-	J	0	100	100	1	385	-	P00128-P00163-EXP-8ec0.pdb1-F-0-J-0.pdb
P00128	P00163	28	0	Structure	8ec0	1	f	0	100	99.2	2	127	-	j	0	100	100	1	385	-	P00128-P00163-EXP-8ec0.pdb1-f-0-j-0.pdb
P00128	P00163	29	0	Structure	6hu9	1	R	0	100	99.2	2	127	-	N	0	100	100	1	385	-	P00128-P00163-EXP-6hu9.pdb1-R-0-N-0.pdb
P00128	P00163	30	0	Structure	6hu9	1	G	0	100	99.2	2	127	-	C	0	100	100	1	385	-	P00128-P00163-EXP-6hu9.pdb1-G-0-C-0.pdb
P00128	P07143	1	0	Structure	3cx5	1	G	0	100	99.2	2	127	-	D	0	100	80.3	62	309	-	P00128-P07143-EXP-3cx5.pdb1-G-0-D-0.pdb
P00128	P07143	2	0	Structure	3cx5	1	R	0	100	99.2	2	127	-	O	0	100	80.3	62	309	-	P00128-P07143-EXP-3cx5.pdb1-R-0-O-0.pdb
P00128	P07143	3	0	Structure	1kb9	1	G	0	100	98.4	3	127	-	D	0	100	79.6	62	307	-	P00128-P07143-EXP-1kb9.pdb1-G-0-D-0.pdb
P00128	P07143	4	0	Structure	2ibz	1	F	0	100	98.4	3	127	-	D	0	100	79.3	62	306	-	P00128-P07143-EXP-2ibz.pdb1-F-0-D-0.pdb
P00128	P07143	5	0	Structure	1ezv	1	F	1	100	98.4	3	127	-	D	1	100	79.3	62	306	-	P00128-P07143-EXP-1ezv.pdb1-F-1-D-1.pdb
P00128	P07143	6	0	Structure	1ezv	1	F	0	100	98.4	3	127	-	D	0	100	79.3	62	306	-	P00128-P07143-EXP-1ezv.pdb1-F-0-D-0.pdb
P00128	P07143	7	0	Structure	9etz	1	G	0	100	99.2	2	127	-	D	0	100	79.9	62	308	-	P00128-P07143-EXP-9etz.pdb1-G-0-D-0.pdb
P00128	P07143	8	0	Structure	9etz	1	R	0	100	99.2	2	127	-	O	0	100	79.9	62	308	-	P00128-P07143-EXP-9etz.pdb1-R-0-O-0.pdb
P00128	P07143	9	0	Structure	3cxh	1	G	0	100	98.4	3	127	-	D	0	100	79.6	62	307	-	P00128-P07143-EXP-3cxh.pdb1-G-0-D-0.pdb
P00128	P07143	10	0	Structure	1p84	1	G	0	100	98.4	3	127	-	D	0	100	79.6	62	307	-	P00128-P07143-EXP-1p84.pdb1-G-0-D-0.pdb
P00128	P07143	11	0	Structure	3cxh	1	R	0	100	98.4	3	127	-	O	0	100	79.6	62	307	-	P00128-P07143-EXP-3cxh.pdb1-R-0-O-0.pdb
P00128	P07143	12	0	Structure	1p84	1	G	1	100	98.4	3	127	-	D	1	100	79.6	62	307	-	P00128-P07143-EXP-1p84.pdb1-G-1-D-1.pdb
P00128	P07143	13	0	Structure	6t0b	1	R	0	100	99.2	2	127	-	O	0	100	79.9	62	308	-	P00128-P07143-EXP-6t0b.pdb1-R-0-O-0.pdb
P00128	P07143	14	0	Structure	6t0b	1	G	0	100	99.2	2	127	-	D	0	100	79.9	62	308	-	P00128-P07143-EXP-6t0b.pdb1-G-0-D-0.pdb
P00128	P07143	15	0	Structure	1kyo	1	G	0	100	98.4	3	127	-	D	0	100	79.3	62	306	-	P00128-P07143-EXP-1kyo.pdb1-G-0-D-0.pdb
P00128	P07143	16	0	Structure	1kyo	1	R	0	100	98.4	3	127	-	O	0	100	79.3	62	306	-	P00128-P07143-EXP-1kyo.pdb1-R-0-O-0.pdb
P00128	P07143	17	0	Structure	4pd4	1	G	1	100	99.2	2	127	-	D	1	100	80.3	62	309	-	P00128-P07143-EXP-4pd4.pdb1-G-1-D-1.pdb
P00128	P07143	18	0	Structure	4pd4	1	G	0	100	99.2	2	127	-	D	0	100	80.3	62	309	-	P00128-P07143-EXP-4pd4.pdb1-G-0-D-0.pdb
P00128	P07143	19	0	Structure	6ymx	1	G	0	100	99.2	2	127	-	D	0	100	80.3	62	309	-	P00128-P07143-EXP-6ymx.pdb1-G-0-D-0.pdb
P00128	P07143	20	0	Structure	6ymx	1	R	0	100	99.2	2	127	-	O	0	100	80.3	62	309	-	P00128-P07143-EXP-6ymx.pdb1-R-0-O-0.pdb
P00128	P07143	21	0	Structure	8e7s	1	F	0	100	99.2	2	127	-	L	0	100	80.3	62	309	-	P00128-P07143-EXP-8e7s.pdb1-F-0-L-0.pdb
P00128	P07143	22	0	Structure	8e7s	1	f	0	100	99.2	2	127	-	l	0	100	80.3	62	309	-	P00128-P07143-EXP-8e7s.pdb1-f-0-l-0.pdb
P00128	P07143	23	0	Structure	6giq	1	G	0	100	99.2	2	127	-	D	0	100	80.3	62	309	-	P00128-P07143-EXP-6giq.pdb1-G-0-D-0.pdb
P00128	P07143	24	0	Structure	6giq	1	R	0	100	99.2	2	127	-	O	0	100	80.3	62	309	-	P00128-P07143-EXP-6giq.pdb1-R-0-O-0.pdb
P00128	P07143	25	0	Structure	6t15	1	R	0	100	99.2	2	127	-	O	0	100	79.9	62	308	-	P00128-P07143-EXP-6t15.pdb1-R-0-O-0.pdb
P00128	P07143	26	0	Structure	6t15	1	G	0	100	99.2	2	127	-	D	0	100	79.9	62	308	-	P00128-P07143-EXP-6t15.pdb1-G-0-D-0.pdb
P00128	P07143	27	0	Structure	8ec0	1	f	0	100	99.2	2	127	-	l	0	100	80.3	62	309	-	P00128-P07143-EXP-8ec0.pdb1-f-0-l-0.pdb
P00128	P07143	28	0	Structure	8ec0	1	F	0	100	99.2	2	127	-	L	0	100	80.3	62	309	-	P00128-P07143-EXP-8ec0.pdb1-F-0-L-0.pdb
P00128	P07143	29	0	Structure	6hu9	1	R	0	100	99.2	2	127	-	O	0	100	79.9	62	308	-	P00128-P07143-EXP-6hu9.pdb1-R-0-O-0.pdb
P00128	P07143	30	0	Structure	6hu9	1	G	0	100	99.2	2	127	-	D	0	100	79.9	62	308	-	P00128-P07143-EXP-6hu9.pdb1-G-0-D-0.pdb
P00128	P07256	1	0	Structure	3cx5	1	R	0	100	99.2	2	127	-	A	0	99.8	94.3	27	457	-	P00128-P07256-EXP-3cx5.pdb1-R-0-A-0.pdb
P00128	P07256	2	0	Structure	3cx5	1	G	0	100	99.2	2	127	-	L	0	99.8	94.3	27	457	-	P00128-P07256-EXP-3cx5.pdb1-G-0-L-0.pdb
P00128	P07256	3	0	Structure	1ezv	1	F	0	100	98.4	3	127	-	A	1	99.5	94.3	27	457	-	P00128-P07256-EXP-1ezv.pdb1-F-0-A-1.pdb
P00128	P07256	4	0	Structure	1ezv	1	F	1	100	98.4	3	127	-	A	0	99.5	94.3	27	457	-	P00128-P07256-EXP-1ezv.pdb1-F-1-A-0.pdb
P00128	P07256	5	0	Structure	9etz	1	R	0	100	99.2	2	127	-	A	0	100	94.3	27	457	-	P00128-P07256-EXP-9etz.pdb1-R-0-A-0.pdb
P00128	P07256	6	0	Structure	9etz	1	G	0	100	99.2	2	127	-	L	0	100	94.3	27	457	-	P00128-P07256-EXP-9etz.pdb1-G-0-L-0.pdb
P00128	P07256	7	0	Structure	3cxh	1	R	0	100	98.4	3	127	-	A	0	99.8	94.3	27	457	-	P00128-P07256-EXP-3cxh.pdb1-R-0-A-0.pdb
P00128	P07256	8	0	Structure	1p84	1	G	0	100	98.4	3	127	-	A	1	99.8	94.3	27	457	-	P00128-P07256-EXP-1p84.pdb1-G-0-A-1.pdb
P00128	P07256	9	0	Structure	1p84	1	G	1	100	98.4	3	127	-	A	0	99.8	94.3	27	457	-	P00128-P07256-EXP-1p84.pdb1-G-1-A-0.pdb
P00128	P07256	10	0	Structure	3cxh	1	G	0	100	98.4	3	127	-	L	0	99.8	94.3	27	457	-	P00128-P07256-EXP-3cxh.pdb1-G-0-L-0.pdb
P00128	P07256	11	0	Structure	6t0b	1	R	0	100	99.2	2	127	-	A	0	100	94.3	27	457	-	P00128-P07256-EXP-6t0b.pdb1-R-0-A-0.pdb
P00128	P07256	12	0	Structure	6t0b	1	G	0	100	99.2	2	127	-	L	0	100	94.3	27	457	-	P00128-P07256-EXP-6t0b.pdb1-G-0-L-0.pdb
P00128	P07256	13	0	Structure	1kyo	1	R	0	100	98.4	3	127	-	A	0	99.5	94.3	27	457	-	P00128-P07256-EXP-1kyo.pdb1-R-0-A-0.pdb
P00128	P07256	14	0	Structure	1kyo	1	G	0	100	98.4	3	127	-	L	0	99.5	94.3	27	457	-	P00128-P07256-EXP-1kyo.pdb1-G-0-L-0.pdb
P00128	P07256	15	0	Structure	4pd4	1	G	1	100	99.2	2	127	-	A	0	99.8	94.3	27	457	-	P00128-P07256-EXP-4pd4.pdb1-G-1-A-0.pdb
P00128	P07256	16	0	Structure	4pd4	1	G	0	100	99.2	2	127	-	A	1	99.8	94.3	27	457	-	P00128-P07256-EXP-4pd4.pdb1-G-0-A-1.pdb
P00128	P07256	17	0	Structure	6ymx	1	R	0	100	99.2	2	127	-	A	0	100	94.3	27	457	-	P00128-P07256-EXP-6ymx.pdb1-R-0-A-0.pdb
P00128	P07256	18	0	Structure	6ymx	1	G	0	100	99.2	2	127	-	L	0	100	94.3	27	457	-	P00128-P07256-EXP-6ymx.pdb1-G-0-L-0.pdb
P00128	P07256	19	0	Structure	8e7s	1	f	0	100	99.2	2	127	-	A	0	100	94.3	27	457	-	P00128-P07256-EXP-8e7s.pdb1-f-0-A-0.pdb
P00128	P07256	20	0	Structure	8e7s	1	F	0	100	99.2	2	127	-	a	0	100	94.3	27	457	-	P00128-P07256-EXP-8e7s.pdb1-F-0-a-0.pdb
P00128	P07256	21	0	Structure	6giq	1	G	0	100	99.2	2	127	-	L	0	100	94.3	27	457	-	P00128-P07256-EXP-6giq.pdb1-G-0-L-0.pdb
P00128	P07256	22	0	Structure	6giq	1	R	0	100	99.2	2	127	-	A	0	100	94.3	27	457	-	P00128-P07256-EXP-6giq.pdb1-R-0-A-0.pdb
P00128	P07256	23	0	Structure	6t15	1	G	0	100	99.2	2	127	-	L	0	100	94.3	27	457	-	P00128-P07256-EXP-6t15.pdb1-G-0-L-0.pdb
P00128	P07256	24	0	Structure	6t15	1	R	0	100	99.2	2	127	-	A	0	100	94.3	27	457	-	P00128-P07256-EXP-6t15.pdb1-R-0-A-0.pdb
P00128	P07256	25	0	Structure	8ec0	1	F	0	100	99.2	2	127	-	a	0	100	94.3	27	457	-	P00128-P07256-EXP-8ec0.pdb1-F-0-a-0.pdb
P00128	P07256	26	0	Structure	8ec0	1	f	0	100	99.2	2	127	-	A	0	100	94.3	27	457	-	P00128-P07256-EXP-8ec0.pdb1-f-0-A-0.pdb
P00128	P07256	27	0	Structure	6hu9	1	G	0	100	99.2	2	127	-	L	0	100	94.3	27	457	-	P00128-P07256-EXP-6hu9.pdb1-G-0-L-0.pdb
P00128	P07256	28	0	Structure	6hu9	1	R	0	100	99.2	2	127	-	A	0	100	94.3	27	457	-	P00128-P07256-EXP-6hu9.pdb1-R-0-A-0.pdb
P00128	P07257	1	0	Structure	3cx5	1	R	0	100	99.2	2	127	-	B	0	100	95.7	17	368	-	P00128-P07257-EXP-3cx5.pdb1-R-0-B-0.pdb
P00128	P07257	2	0	Structure	3cx5	1	G	0	100	99.2	2	127	-	M	0	100	95.7	17	368	-	P00128-P07257-EXP-3cx5.pdb1-G-0-M-0.pdb
P00128	P07257	3	0	Structure	1ezv	1	F	1	100	98.4	3	127	-	B	0	100	95.7	17	368	-	P00128-P07257-EXP-1ezv.pdb1-F-1-B-0.pdb
P00128	P07257	4	0	Structure	1ezv	1	F	0	100	98.4	3	127	-	B	1	100	95.7	17	368	-	P00128-P07257-EXP-1ezv.pdb1-F-0-B-1.pdb
P00128	P07257	5	0	Structure	9etz	1	G	0	100	99.2	2	127	-	M	0	100	95.7	17	368	-	P00128-P07257-EXP-9etz.pdb1-G-0-M-0.pdb
P00128	P07257	6	0	Structure	9etz	1	R	0	100	99.2	2	127	-	B	0	100	95.7	17	368	-	P00128-P07257-EXP-9etz.pdb1-R-0-B-0.pdb
P00128	P07257	7	0	Structure	1p84	1	G	1	100	98.4	3	127	-	B	0	100	95.7	17	368	-	P00128-P07257-EXP-1p84.pdb1-G-1-B-0.pdb
P00128	P07257	8	0	Structure	3cxh	1	R	0	100	98.4	3	127	-	B	0	100	95.7	17	368	-	P00128-P07257-EXP-3cxh.pdb1-R-0-B-0.pdb
P00128	P07257	9	0	Structure	1p84	1	G	0	100	98.4	3	127	-	B	1	100	95.7	17	368	-	P00128-P07257-EXP-1p84.pdb1-G-0-B-1.pdb
P00128	P07257	10	0	Structure	3cxh	1	G	0	100	98.4	3	127	-	M	0	100	95.7	17	368	-	P00128-P07257-EXP-3cxh.pdb1-G-0-M-0.pdb
P00128	P07257	11	0	Structure	6t0b	1	G	0	100	99.2	2	127	-	M	0	100	95.7	17	368	-	P00128-P07257-EXP-6t0b.pdb1-G-0-M-0.pdb
P00128	P07257	12	0	Structure	6t0b	1	R	0	100	99.2	2	127	-	B	0	100	95.7	17	368	-	P00128-P07257-EXP-6t0b.pdb1-R-0-B-0.pdb
P00128	P07257	13	0	Structure	1kyo	1	R	0	100	98.4	3	127	-	B	0	100	95.7	17	368	-	P00128-P07257-EXP-1kyo.pdb1-R-0-B-0.pdb
P00128	P07257	14	0	Structure	1kyo	1	G	0	100	98.4	3	127	-	M	0	100	95.7	17	368	-	P00128-P07257-EXP-1kyo.pdb1-G-0-M-0.pdb
P00128	P07257	15	0	Structure	4pd4	1	G	1	100	99.2	2	127	-	B	0	100	95.7	17	368	-	P00128-P07257-EXP-4pd4.pdb1-G-1-B-0.pdb
P00128	P07257	16	0	Structure	4pd4	1	G	0	100	99.2	2	127	-	B	1	100	95.7	17	368	-	P00128-P07257-EXP-4pd4.pdb1-G-0-B-1.pdb
P00128	P07257	17	0	Structure	6ymx	1	R	0	100	99.2	2	127	-	B	0	100	95.7	17	368	-	P00128-P07257-EXP-6ymx.pdb1-R-0-B-0.pdb
P00128	P07257	18	0	Structure	6ymx	1	G	0	100	99.2	2	127	-	M	0	100	95.7	17	368	-	P00128-P07257-EXP-6ymx.pdb1-G-0-M-0.pdb
P00128	P07257	19	0	Structure	8e7s	1	f	0	100	99.2	2	127	-	B	0	100	95.7	17	368	-	P00128-P07257-EXP-8e7s.pdb1-f-0-B-0.pdb
P00128	P07257	20	0	Structure	8e7s	1	F	0	100	99.2	2	127	-	b	0	100	95.7	17	368	-	P00128-P07257-EXP-8e7s.pdb1-F-0-b-0.pdb
P00128	P07257	21	0	Structure	6giq	1	G	0	100	99.2	2	127	-	M	0	100	95.7	17	368	-	P00128-P07257-EXP-6giq.pdb1-G-0-M-0.pdb
P00128	P07257	22	0	Structure	6giq	1	R	0	100	99.2	2	127	-	B	0	100	95.7	17	368	-	P00128-P07257-EXP-6giq.pdb1-R-0-B-0.pdb
P00128	P07257	23	0	Structure	6t15	1	G	0	100	99.2	2	127	-	M	0	100	95.7	17	368	-	P00128-P07257-EXP-6t15.pdb1-G-0-M-0.pdb
P00128	P07257	24	0	Structure	6t15	1	R	0	100	99.2	2	127	-	B	0	100	95.7	17	368	-	P00128-P07257-EXP-6t15.pdb1-R-0-B-0.pdb
P00128	P07257	25	0	Structure	8ec0	1	F	0	100	99.2	2	127	-	b	0	100	95.7	17	368	-	P00128-P07257-EXP-8ec0.pdb1-F-0-b-0.pdb
P00128	P07257	26	0	Structure	8ec0	1	f	0	100	99.2	2	127	-	B	0	100	95.7	17	368	-	P00128-P07257-EXP-8ec0.pdb1-f-0-B-0.pdb
P00128	P07257	27	0	Structure	6hu9	1	R	0	100	99.2	2	127	-	B	0	100	95.7	17	368	-	P00128-P07257-EXP-6hu9.pdb1-R-0-B-0.pdb
P00128	P07257	28	0	Structure	6hu9	1	G	0	100	99.2	2	127	-	M	0	100	95.7	17	368	-	P00128-P07257-EXP-6hu9.pdb1-G-0-M-0.pdb
P00128	P08525	1	0	Structure	3cx5	1	G	0	100	99.2	2	127	-	H	0	100	98.9	2	94	-	P00128-P08525-EXP-3cx5.pdb1-G-0-H-0.pdb
P00128	P08525	2	0	Structure	3cx5	1	R	0	100	99.2	2	127	-	S	0	100	98.9	2	94	-	P00128-P08525-EXP-3cx5.pdb1-R-0-S-0.pdb
P00128	P08525	3	0	Structure	2ibz	1	F	0	100	98.4	3	127	-	G	0	100	98.9	2	94	-	P00128-P08525-EXP-2ibz.pdb1-F-0-G-0.pdb
P00128	P08525	4	0	Structure	1ezv	1	F	0	100	98.4	3	127	-	G	0	100	98.9	2	94	-	P00128-P08525-EXP-1ezv.pdb1-F-0-G-0.pdb
P00128	P08525	5	0	Structure	1ezv	1	F	1	100	98.4	3	127	-	G	1	100	98.9	2	94	-	P00128-P08525-EXP-1ezv.pdb1-F-1-G-1.pdb
P00128	P08525	6	0	Structure	1kb9	1	G	0	100	98.4	3	127	-	H	0	100	98.9	2	94	-	P00128-P08525-EXP-1kb9.pdb1-G-0-H-0.pdb
P00128	P08525	7	0	Structure	9etz	1	R	0	100	99.2	2	127	-	S	0	100	98.9	2	94	-	P00128-P08525-EXP-9etz.pdb1-R-0-S-0.pdb
P00128	P08525	8	0	Structure	9etz	1	G	0	100	99.2	2	127	-	H	0	100	98.9	2	94	-	P00128-P08525-EXP-9etz.pdb1-G-0-H-0.pdb
P00128	P08525	9	0	Structure	3cxh	1	R	0	100	98.4	3	127	-	S	0	100	98.9	2	94	-	P00128-P08525-EXP-3cxh.pdb1-R-0-S-0.pdb
P00128	P08525	10	0	Structure	1p84	1	G	1	100	98.4	3	127	-	H	1	100	98.9	2	94	-	P00128-P08525-EXP-1p84.pdb1-G-1-H-1.pdb
P00128	P08525	11	0	Structure	3cxh	1	G	0	100	98.4	3	127	-	H	0	100	98.9	2	94	-	P00128-P08525-EXP-3cxh.pdb1-G-0-H-0.pdb
P00128	P08525	12	0	Structure	1p84	1	G	0	100	98.4	3	127	-	H	0	100	98.9	2	94	-	P00128-P08525-EXP-1p84.pdb1-G-0-H-0.pdb
P00128	P08525	13	0	Structure	6t0b	1	R	0	100	99.2	2	127	-	S	0	100	98.9	2	94	-	P00128-P08525-EXP-6t0b.pdb1-R-0-S-0.pdb
P00128	P08525	14	0	Structure	6t0b	1	G	0	100	99.2	2	127	-	H	0	100	98.9	2	94	-	P00128-P08525-EXP-6t0b.pdb1-G-0-H-0.pdb
P00128	P08525	15	0	Structure	1kyo	1	R	0	100	98.4	3	127	-	S	0	100	98.9	2	94	-	P00128-P08525-EXP-1kyo.pdb1-R-0-S-0.pdb
P00128	P08525	16	0	Structure	1kyo	1	G	0	100	98.4	3	127	-	H	0	100	98.9	2	94	-	P00128-P08525-EXP-1kyo.pdb1-G-0-H-0.pdb
P00128	P08525	17	0	Structure	4pd4	1	G	1	100	99.2	2	127	-	H	1	100	98.9	2	94	-	P00128-P08525-EXP-4pd4.pdb1-G-1-H-1.pdb
P00128	P08525	18	0	Structure	4pd4	1	G	0	100	99.2	2	127	-	H	0	100	98.9	2	94	-	P00128-P08525-EXP-4pd4.pdb1-G-0-H-0.pdb
P00128	P08525	19	0	Structure	6ymx	1	G	0	100	99.2	2	127	-	H	0	100	98.9	2	94	-	P00128-P08525-EXP-6ymx.pdb1-G-0-H-0.pdb
P00128	P08525	20	0	Structure	6ymx	1	R	0	100	99.2	2	127	-	S	0	100	98.9	2	94	-	P00128-P08525-EXP-6ymx.pdb1-R-0-S-0.pdb
P00128	P08525	21	0	Structure	8e7s	1	F	0	100	99.2	2	127	-	H	0	100	98.9	2	94	-	P00128-P08525-EXP-8e7s.pdb1-F-0-H-0.pdb
P00128	P08525	22	0	Structure	8e7s	1	f	0	100	99.2	2	127	-	h	0	100	98.9	2	94	-	P00128-P08525-EXP-8e7s.pdb1-f-0-h-0.pdb
P00128	P08525	23	0	Structure	6giq	1	R	0	100	99.2	2	127	-	S	0	100	98.9	2	94	-	P00128-P08525-EXP-6giq.pdb1-R-0-S-0.pdb
P00128	P08525	24	0	Structure	6giq	1	G	0	100	99.2	2	127	-	H	0	100	98.9	2	94	-	P00128-P08525-EXP-6giq.pdb1-G-0-H-0.pdb
P00128	P08525	25	0	Structure	6t15	1	R	0	100	99.2	2	127	-	S	0	100	98.9	2	94	-	P00128-P08525-EXP-6t15.pdb1-R-0-S-0.pdb
P00128	P08525	26	0	Structure	6t15	1	G	0	100	99.2	2	127	-	H	0	100	98.9	2	94	-	P00128-P08525-EXP-6t15.pdb1-G-0-H-0.pdb
P00128	P08525	27	0	Structure	8ec0	1	F	0	100	99.2	2	127	-	H	0	100	98.9	2	94	-	P00128-P08525-EXP-8ec0.pdb1-F-0-H-0.pdb
P00128	P08525	28	0	Structure	8ec0	1	f	0	100	99.2	2	127	-	h	0	100	98.9	2	94	-	P00128-P08525-EXP-8ec0.pdb1-f-0-h-0.pdb
P00128	P08525	29	0	Structure	6hu9	1	G	0	100	99.2	2	127	-	H	0	100	98.9	2	94	-	P00128-P08525-EXP-6hu9.pdb1-G-0-H-0.pdb
P00128	P08525	30	0	Structure	6hu9	1	R	0	100	99.2	2	127	-	S	0	100	98.9	2	94	-	P00128-P08525-EXP-6hu9.pdb1-R-0-S-0.pdb
P00128	P37299	1	0	Structure	9etz	1	G	0	100	99.2	2	127	-	U	0	100	98.7	2	77	-	P00128-P37299-EXP-9etz.pdb1-G-0-U-0.pdb
P00128	P37299	2	0	Structure	9etz	1	R	0	100	99.2	2	127	-	J	0	100	98.7	2	77	-	P00128-P37299-EXP-9etz.pdb1-R-0-J-0.pdb
P00128	P37299	3	0	Structure	6t0b	1	R	0	100	99.2	2	127	-	J	0	100	98.7	2	77	-	P00128-P37299-EXP-6t0b.pdb1-R-0-J-0.pdb
P00128	P37299	4	0	Structure	6t0b	1	G	0	100	99.2	2	127	-	U	0	100	98.7	2	77	-	P00128-P37299-EXP-6t0b.pdb1-G-0-U-0.pdb
P00128	P37299	5	0	Structure	6ymx	1	R	0	100	99.2	2	127	-	V	0	100	66.2	11	61	-	P00128-P37299-EXP-6ymx.pdb1-R-0-V-0.pdb
P00128	P37299	6	0	Structure	6ymx	1	G	0	100	99.2	2	127	-	U	0	100	57.1	10	53	-	P00128-P37299-EXP-6ymx.pdb1-G-0-U-0.pdb
P00128	P37299	7	0	Structure	8e7s	1	f	0	100	99.2	2	127	-	D	0	100	85.7	3	68	-	P00128-P37299-EXP-8e7s.pdb1-f-0-D-0.pdb
P00128	P37299	8	0	Structure	8e7s	1	F	0	100	99.2	2	127	-	d	0	100	85.7	3	68	-	P00128-P37299-EXP-8e7s.pdb1-F-0-d-0.pdb
P00128	P37299	9	0	Structure	6giq	1	R	0	100	99.2	2	127	-	V	0	100	66.2	11	61	-	P00128-P37299-EXP-6giq.pdb1-R-0-V-0.pdb
P00128	P37299	10	0	Structure	6giq	1	G	0	100	99.2	2	127	-	U	0	100	57.1	10	53	-	P00128-P37299-EXP-6giq.pdb1-G-0-U-0.pdb
P00128	P37299	11	0	Structure	6t15	1	R	0	100	99.2	2	127	-	J	0	100	98.7	2	77	-	P00128-P37299-EXP-6t15.pdb1-R-0-J-0.pdb
P00128	P37299	12	0	Structure	6t15	1	G	0	100	99.2	2	127	-	U	0	100	98.7	2	77	-	P00128-P37299-EXP-6t15.pdb1-G-0-U-0.pdb
P00128	P37299	13	0	Structure	6hu9	1	R	0	100	99.2	2	127	-	J	0	100	98.7	2	77	-	P00128-P37299-EXP-6hu9.pdb1-R-0-J-0.pdb
P00128	P37299	14	0	Structure	6hu9	1	G	0	100	99.2	2	127	-	U	0	100	98.7	2	77	-	P00128-P37299-EXP-6hu9.pdb1-G-0-U-0.pdb
P00163	P00163	1	0	Structure	3cx5	1	N	0	100	100	1	385	-	C	0	100	100	1	385	-	P00163-P00163-EXP-3cx5.pdb1-N-0-C-0.pdb
P00163	P00163	2	0	Structure	1ezv	1	C	0	99.7	100	1	385	-	C	1	99.7	100	1	385	-	P00163-P00163-EXP-1ezv.pdb1-C-0-C-1.pdb
P00163	P00163	3	0	Structure	9etz	1	N	0	100	100	1	385	-	C	0	100	100	1	385	-	P00163-P00163-EXP-9etz.pdb1-N-0-C-0.pdb
P00163	P00163	4	0	Structure	3cxh	1	N	0	100	100	1	385	-	C	0	100	100	1	385	-	P00163-P00163-EXP-3cxh.pdb1-N-0-C-0.pdb
P00163	P00163	5	0	Structure	1p84	1	C	0	99.7	100	1	385	-	C	1	99.7	100	1	385	-	P00163-P00163-EXP-1p84.pdb1-C-0-C-1.pdb
P00163	P00163	6	0	Structure	6t0b	1	N	0	100	100	1	385	-	C	0	100	100	1	385	-	P00163-P00163-EXP-6t0b.pdb1-N-0-C-0.pdb
P00163	P00163	7	0	Structure	1kyo	1	N	0	99.7	100	1	385	-	C	0	99.7	100	1	385	-	P00163-P00163-EXP-1kyo.pdb1-N-0-C-0.pdb
P00163	P00163	8	0	Structure	4pd4	1	C	0	100	100	1	385	-	C	1	100	100	1	385	-	P00163-P00163-EXP-4pd4.pdb1-C-0-C-1.pdb
P00163	P00163	9	0	Structure	6ymx	1	N	0	100	100	1	385	-	C	0	100	100	1	385	-	P00163-P00163-EXP-6ymx.pdb1-N-0-C-0.pdb
P00163	P00163	10	0	Structure	8e7s	1	j	0	100	100	1	385	-	J	0	100	100	1	385	-	P00163-P00163-EXP-8e7s.pdb1-j-0-J-0.pdb
P00163	P00163	11	0	Structure	6giq	1	N	0	100	100	1	385	-	C	0	100	100	1	385	-	P00163-P00163-EXP-6giq.pdb1-N-0-C-0.pdb
P00163	P00163	12	0	Structure	6t15	1	N	0	100	100	1	385	-	C	0	100	100	1	385	-	P00163-P00163-EXP-6t15.pdb1-N-0-C-0.pdb
P00163	P00163	13	0	Structure	8ec0	1	j	0	100	100	1	385	-	J	0	100	100	1	385	-	P00163-P00163-EXP-8ec0.pdb1-j-0-J-0.pdb
P00163	P00163	14	0	Structure	6hu9	1	N	0	100	100	1	385	-	C	0	100	100	1	385	-	P00163-P00163-EXP-6hu9.pdb1-N-0-C-0.pdb
P00163	P07143	1	0	Structure	3cx5	1	N	0	100	100	1	385	-	O	0	100	80.3	62	309	-	P00163-P07143-EXP-3cx5.pdb1-N-0-O-0.pdb
P00163	P07143	2	0	Structure	3cx5	1	C	0	100	100	1	385	-	D	0	100	80.3	62	309	-	P00163-P07143-EXP-3cx5.pdb1-C-0-D-0.pdb
P00163	P07143	3	0	Structure	1kb9	1	C	0	99.7	100	1	385	-	D	0	100	79.6	62	307	-	P00163-P07143-EXP-1kb9.pdb1-C-0-D-0.pdb
P00163	P07143	4	0	Structure	1ezv	1	C	0	99.7	100	1	385	-	D	0	100	79.3	62	306	-	P00163-P07143-EXP-1ezv.pdb1-C-0-D-0.pdb
P00163	P07143	5	0	Structure	2ibz	1	C	0	99.7	100	1	385	-	D	0	100	79.3	62	306	-	P00163-P07143-EXP-2ibz.pdb1-C-0-D-0.pdb
P00163	P07143	6	0	Structure	1ezv	1	C	1	99.7	100	1	385	-	D	1	100	79.3	62	306	-	P00163-P07143-EXP-1ezv.pdb1-C-1-D-1.pdb
P00163	P07143	7	0	Structure	9etz	1	C	0	100	100	1	385	-	D	0	100	79.9	62	308	-	P00163-P07143-EXP-9etz.pdb1-C-0-D-0.pdb
P00163	P07143	8	0	Structure	9etz	1	N	0	100	100	1	385	-	O	0	100	79.9	62	308	-	P00163-P07143-EXP-9etz.pdb1-N-0-O-0.pdb
P00163	P07143	9	0	Structure	3cxh	1	N	0	100	100	1	385	-	O	0	100	79.6	62	307	-	P00163-P07143-EXP-3cxh.pdb1-N-0-O-0.pdb
P00163	P07143	10	0	Structure	3cxh	1	C	0	100	100	1	385	-	D	0	100	79.6	62	307	-	P00163-P07143-EXP-3cxh.pdb1-C-0-D-0.pdb
P00163	P07143	11	0	Structure	1p84	1	C	1	99.7	100	1	385	-	D	1	100	79.6	62	307	-	P00163-P07143-EXP-1p84.pdb1-C-1-D-1.pdb
P00163	P07143	12	0	Structure	1p84	1	C	0	99.7	100	1	385	-	D	0	100	79.6	62	307	-	P00163-P07143-EXP-1p84.pdb1-C-0-D-0.pdb
P00163	P07143	13	0	Structure	6t0b	1	N	0	100	100	1	385	-	O	0	100	79.9	62	308	-	P00163-P07143-EXP-6t0b.pdb1-N-0-O-0.pdb
P00163	P07143	14	0	Structure	6t0b	1	C	0	100	100	1	385	-	D	0	100	79.9	62	308	-	P00163-P07143-EXP-6t0b.pdb1-C-0-D-0.pdb
P00163	P07143	15	0	Structure	1kyo	1	N	0	99.7	100	1	385	-	O	0	100	79.3	62	306	-	P00163-P07143-EXP-1kyo.pdb1-N-0-O-0.pdb
P00163	P07143	16	0	Structure	1kyo	1	C	0	99.7	100	1	385	-	D	0	100	79.3	62	306	-	P00163-P07143-EXP-1kyo.pdb1-C-0-D-0.pdb
P00163	P07143	17	0	Structure	4pd4	1	C	0	100	100	1	385	-	D	0	100	80.3	62	309	-	P00163-P07143-EXP-4pd4.pdb1-C-0-D-0.pdb
P00163	P07143	18	0	Structure	4pd4	1	C	1	100	100	1	385	-	D	1	100	80.3	62	309	-	P00163-P07143-EXP-4pd4.pdb1-C-1-D-1.pdb
P00163	P07143	19	0	Structure	6ymx	1	N	0	100	100	1	385	-	O	0	100	80.3	62	309	-	P00163-P07143-EXP-6ymx.pdb1-N-0-O-0.pdb
P00163	P07143	20	0	Structure	6ymx	1	C	0	100	100	1	385	-	D	0	100	80.3	62	309	-	P00163-P07143-EXP-6ymx.pdb1-C-0-D-0.pdb
P00163	P07143	21	0	Structure	8e7s	1	j	0	100	100	1	385	-	l	0	100	80.3	62	309	-	P00163-P07143-EXP-8e7s.pdb1-j-0-l-0.pdb
P00163	P07143	22	0	Structure	8e7s	1	J	0	100	100	1	385	-	L	0	100	80.3	62	309	-	P00163-P07143-EXP-8e7s.pdb1-J-0-L-0.pdb
P00163	P07143	23	0	Structure	6giq	1	N	0	100	100	1	385	-	O	0	100	80.3	62	309	-	P00163-P07143-EXP-6giq.pdb1-N-0-O-0.pdb
P00163	P07143	24	0	Structure	6giq	1	C	0	100	100	1	385	-	D	0	100	80.3	62	309	-	P00163-P07143-EXP-6giq.pdb1-C-0-D-0.pdb
P00163	P07143	25	0	Structure	6t15	1	C	0	100	100	1	385	-	D	0	100	79.9	62	308	-	P00163-P07143-EXP-6t15.pdb1-C-0-D-0.pdb
P00163	P07143	26	0	Structure	6t15	1	N	0	100	100	1	385	-	O	0	100	79.9	62	308	-	P00163-P07143-EXP-6t15.pdb1-N-0-O-0.pdb
P00163	P07143	27	0	Structure	8ec0	1	j	0	100	100	1	385	-	l	0	100	80.3	62	309	-	P00163-P07143-EXP-8ec0.pdb1-j-0-l-0.pdb
P00163	P07143	28	0	Structure	8ec0	1	J	0	100	100	1	385	-	L	0	100	80.3	62	309	-	P00163-P07143-EXP-8ec0.pdb1-J-0-L-0.pdb
P00163	P07143	29	0	Structure	6hu9	1	C	0	100	100	1	385	-	D	0	100	79.9	62	308	-	P00163-P07143-EXP-6hu9.pdb1-C-0-D-0.pdb
P00163	P07143	30	0	Structure	6hu9	1	N	0	100	100	1	385	-	O	0	100	79.9	62	308	-	P00163-P07143-EXP-6hu9.pdb1-N-0-O-0.pdb
P00163	P07256	1	0	Structure	3cx5	1	C	0	100	100	1	385	-	A	0	99.8	94.3	27	457	-	P00163-P07256-EXP-3cx5.pdb1-C-0-A-0.pdb
P00163	P07256	2	0	Structure	3cx5	1	N	0	100	100	1	385	-	L	0	99.8	94.3	27	457	-	P00163-P07256-EXP-3cx5.pdb1-N-0-L-0.pdb
P00163	P07256	3	0	Structure	2ibz	1	C	0	99.7	100	1	385	-	A	0	99.8	94.3	27	457	-	P00163-P07256-EXP-2ibz.pdb1-C-0-A-0.pdb
P00163	P07256	4	0	Structure	1kb9	1	C	0	99.7	100	1	385	-	A	0	99.8	94.3	27	457	-	P00163-P07256-EXP-1kb9.pdb1-C-0-A-0.pdb
P00163	P07256	5	0	Structure	1ezv	1	C	0	99.7	100	1	385	-	A	0	99.5	94.3	27	457	-	P00163-P07256-EXP-1ezv.pdb1-C-0-A-0.pdb
P00163	P07256	6	0	Structure	1ezv	1	C	1	99.7	100	1	385	-	A	1	99.5	94.3	27	457	-	P00163-P07256-EXP-1ezv.pdb1-C-1-A-1.pdb
P00163	P07256	7	0	Structure	9etz	1	N	0	100	100	1	385	-	L	0	100	94.3	27	457	-	P00163-P07256-EXP-9etz.pdb1-N-0-L-0.pdb
P00163	P07256	8	0	Structure	9etz	1	C	0	100	100	1	385	-	A	0	100	94.3	27	457	-	P00163-P07256-EXP-9etz.pdb1-C-0-A-0.pdb
P00163	P07256	9	0	Structure	3cxh	1	N	0	100	100	1	385	-	L	0	99.8	94.3	27	457	-	P00163-P07256-EXP-3cxh.pdb1-N-0-L-0.pdb
P00163	P07256	10	0	Structure	3cxh	1	C	0	100	100	1	385	-	A	0	99.8	94.3	27	457	-	P00163-P07256-EXP-3cxh.pdb1-C-0-A-0.pdb
P00163	P07256	11	0	Structure	1p84	1	C	1	99.7	100	1	385	-	A	1	99.8	94.3	27	457	-	P00163-P07256-EXP-1p84.pdb1-C-1-A-1.pdb
P00163	P07256	12	0	Structure	1p84	1	C	0	99.7	100	1	385	-	A	0	99.8	94.3	27	457	-	P00163-P07256-EXP-1p84.pdb1-C-0-A-0.pdb
P00163	P07256	13	0	Structure	6t0b	1	N	0	100	100	1	385	-	L	0	100	94.3	27	457	-	P00163-P07256-EXP-6t0b.pdb1-N-0-L-0.pdb
P00163	P07256	14	0	Structure	6t0b	1	C	0	100	100	1	385	-	A	0	100	94.3	27	457	-	P00163-P07256-EXP-6t0b.pdb1-C-0-A-0.pdb
P00163	P07256	15	0	Structure	1kyo	1	C	0	99.7	100	1	385	-	A	0	99.5	94.3	27	457	-	P00163-P07256-EXP-1kyo.pdb1-C-0-A-0.pdb
P00163	P07256	16	0	Structure	1kyo	1	N	0	99.7	100	1	385	-	L	0	99.5	94.3	27	457	-	P00163-P07256-EXP-1kyo.pdb1-N-0-L-0.pdb
P00163	P07256	17	0	Structure	4pd4	1	C	1	100	100	1	385	-	A	1	99.8	94.3	27	457	-	P00163-P07256-EXP-4pd4.pdb1-C-1-A-1.pdb
P00163	P07256	18	0	Structure	4pd4	1	C	0	100	100	1	385	-	A	0	99.8	94.3	27	457	-	P00163-P07256-EXP-4pd4.pdb1-C-0-A-0.pdb
P00163	P07256	19	0	Structure	6ymx	1	N	0	100	100	1	385	-	L	0	100	94.3	27	457	-	P00163-P07256-EXP-6ymx.pdb1-N-0-L-0.pdb
P00163	P07256	20	0	Structure	6ymx	1	C	0	100	100	1	385	-	A	0	100	94.3	27	457	-	P00163-P07256-EXP-6ymx.pdb1-C-0-A-0.pdb
P00163	P07256	21	0	Structure	8e7s	1	j	0	100	100	1	385	-	a	0	100	94.3	27	457	-	P00163-P07256-EXP-8e7s.pdb1-j-0-a-0.pdb
P00163	P07256	22	0	Structure	8e7s	1	J	0	100	100	1	385	-	A	0	100	94.3	27	457	-	P00163-P07256-EXP-8e7s.pdb1-J-0-A-0.pdb
P00163	P07256	23	0	Structure	6giq	1	C	0	100	100	1	385	-	A	0	100	94.3	27	457	-	P00163-P07256-EXP-6giq.pdb1-C-0-A-0.pdb
P00163	P07256	24	0	Structure	6giq	1	N	0	100	100	1	385	-	L	0	100	94.3	27	457	-	P00163-P07256-EXP-6giq.pdb1-N-0-L-0.pdb
P00163	P07256	25	0	Structure	6t15	1	C	0	100	100	1	385	-	A	0	100	94.3	27	457	-	P00163-P07256-EXP-6t15.pdb1-C-0-A-0.pdb
P00163	P07256	26	0	Structure	6t15	1	N	0	100	100	1	385	-	L	0	100	94.3	27	457	-	P00163-P07256-EXP-6t15.pdb1-N-0-L-0.pdb
P00163	P07256	27	0	Structure	8ec0	1	j	0	100	100	1	385	-	a	0	100	94.3	27	457	-	P00163-P07256-EXP-8ec0.pdb1-j-0-a-0.pdb
P00163	P07256	28	0	Structure	8ec0	1	J	0	100	100	1	385	-	A	0	100	94.3	27	457	-	P00163-P07256-EXP-8ec0.pdb1-J-0-A-0.pdb
P00163	P07256	29	0	Structure	6hu9	1	C	0	100	100	1	385	-	A	0	100	94.3	27	457	-	P00163-P07256-EXP-6hu9.pdb1-C-0-A-0.pdb
P00163	P07256	30	0	Structure	6hu9	1	N	0	100	100	1	385	-	L	0	100	94.3	27	457	-	P00163-P07256-EXP-6hu9.pdb1-N-0-L-0.pdb
P00163	P08067	1	0	Structure	3cx5	1	C	0	100	100	1	385	-	E	0	100	86	31	215	-	P00163-P08067-EXP-3cx5.pdb1-C-0-E-0.pdb
P00163	P08067	2	0	Structure	3cx5	1	N	0	100	100	1	385	-	E	0	100	86	31	215	-	P00163-P08067-EXP-3cx5.pdb1-N-0-E-0.pdb
P00163	P08067	3	0	Structure	3cx5	1	C	0	100	100	1	385	-	P	0	100	86	31	215	-	P00163-P08067-EXP-3cx5.pdb1-C-0-P-0.pdb
P00163	P08067	4	0	Structure	3cx5	1	N	0	100	100	1	385	-	P	0	100	86	31	215	-	P00163-P08067-EXP-3cx5.pdb1-N-0-P-0.pdb
P00163	P08067	5	0	Structure	1ezv	1	C	1	99.7	100	1	385	-	E	1	100	86	31	215	-	P00163-P08067-EXP-1ezv.pdb1-C-1-E-1.pdb
P00163	P08067	6	0	Structure	1kb9	1	C	0	99.7	100	1	385	-	E	0	100	86	31	215	-	P00163-P08067-EXP-1kb9.pdb1-C-0-E-0.pdb
P00163	P08067	7	0	Structure	1ezv	1	C	1	99.7	100	1	385	-	E	0	100	86	31	215	-	P00163-P08067-EXP-1ezv.pdb1-C-1-E-0.pdb
P00163	P08067	8	0	Structure	1ezv	1	C	0	99.7	100	1	385	-	E	1	100	86	31	215	-	P00163-P08067-EXP-1ezv.pdb1-C-0-E-1.pdb
P00163	P08067	9	0	Structure	1ezv	1	C	0	99.7	100	1	385	-	E	0	100	86	31	215	-	P00163-P08067-EXP-1ezv.pdb1-C-0-E-0.pdb
P00163	P08067	10	0	Structure	2ibz	1	C	0	99.7	100	1	385	-	E	0	100	86	31	215	-	P00163-P08067-EXP-2ibz.pdb1-C-0-E-0.pdb
P00163	P08067	11	0	Structure	9etz	1	C	0	100	100	1	385	-	E	0	100	86	31	215	-	P00163-P08067-EXP-9etz.pdb1-C-0-E-0.pdb
P00163	P08067	12	0	Structure	9etz	1	C	0	100	100	1	385	-	P	0	100	86	31	215	-	P00163-P08067-EXP-9etz.pdb1-C-0-P-0.pdb
P00163	P08067	13	0	Structure	9etz	1	N	0	100	100	1	385	-	E	0	100	86	31	215	-	P00163-P08067-EXP-9etz.pdb1-N-0-E-0.pdb
P00163	P08067	14	0	Structure	9etz	1	N	0	100	100	1	385	-	P	0	100	86	31	215	-	P00163-P08067-EXP-9etz.pdb1-N-0-P-0.pdb
P00163	P08067	15	0	Structure	3cxh	1	C	0	100	100	1	385	-	P	0	100	86	31	215	-	P00163-P08067-EXP-3cxh.pdb1-C-0-P-0.pdb
P00163	P08067	16	0	Structure	3cxh	1	N	0	100	100	1	385	-	E	0	100	86	31	215	-	P00163-P08067-EXP-3cxh.pdb1-N-0-E-0.pdb
P00163	P08067	17	0	Structure	3cxh	1	N	0	100	100	1	385	-	P	0	100	86	31	215	-	P00163-P08067-EXP-3cxh.pdb1-N-0-P-0.pdb
P00163	P08067	18	0	Structure	3cxh	1	C	0	100	100	1	385	-	E	0	100	86	31	215	-	P00163-P08067-EXP-3cxh.pdb1-C-0-E-0.pdb
P00163	P08067	19	0	Structure	1p84	1	C	0	99.7	100	1	385	-	E	1	100	86	31	215	-	P00163-P08067-EXP-1p84.pdb1-C-0-E-1.pdb
P00163	P08067	20	0	Structure	1p84	1	C	1	99.7	100	1	385	-	E	0	100	86	31	215	-	P00163-P08067-EXP-1p84.pdb1-C-1-E-0.pdb
P00163	P08067	21	0	Structure	1p84	1	C	0	99.7	100	1	385	-	E	0	100	86	31	215	-	P00163-P08067-EXP-1p84.pdb1-C-0-E-0.pdb
P00163	P08067	22	0	Structure	1p84	1	C	1	99.7	100	1	385	-	E	1	100	86	31	215	-	P00163-P08067-EXP-1p84.pdb1-C-1-E-1.pdb
P00163	P08067	23	0	Structure	6t0b	1	C	0	100	100	1	385	-	P	0	100	86	31	215	-	P00163-P08067-EXP-6t0b.pdb1-C-0-P-0.pdb
P00163	P08067	24	0	Structure	6t0b	1	N	0	100	100	1	385	-	E	0	100	86	31	215	-	P00163-P08067-EXP-6t0b.pdb1-N-0-E-0.pdb
P00163	P08067	25	0	Structure	6t0b	1	C	0	100	100	1	385	-	E	0	100	86	31	215	-	P00163-P08067-EXP-6t0b.pdb1-C-0-E-0.pdb
P00163	P08067	26	0	Structure	6t0b	1	N	0	100	100	1	385	-	P	0	100	86	31	215	-	P00163-P08067-EXP-6t0b.pdb1-N-0-P-0.pdb
P00163	P08067	27	0	Structure	1kyo	1	N	0	99.7	100	1	385	-	E	0	100	86	31	215	-	P00163-P08067-EXP-1kyo.pdb1-N-0-E-0.pdb
P00163	P08067	28	0	Structure	1kyo	1	C	0	99.7	100	1	385	-	P	0	100	86	31	215	-	P00163-P08067-EXP-1kyo.pdb1-C-0-P-0.pdb
P00163	P08067	29	0	Structure	1kyo	1	N	0	99.7	100	1	385	-	P	0	100	86	31	215	-	P00163-P08067-EXP-1kyo.pdb1-N-0-P-0.pdb
P00163	P08067	30	0	Structure	1kyo	1	C	0	99.7	100	1	385	-	E	0	100	86	31	215	-	P00163-P08067-EXP-1kyo.pdb1-C-0-E-0.pdb
P00163	P08067	31	0	Structure	4pd4	1	C	0	100	100	1	385	-	E	0	100	86	31	215	-	P00163-P08067-EXP-4pd4.pdb1-C-0-E-0.pdb
P00163	P08067	32	0	Structure	4pd4	1	C	0	100	100	1	385	-	E	1	100	86	31	215	-	P00163-P08067-EXP-4pd4.pdb1-C-0-E-1.pdb
P00163	P08067	33	0	Structure	4pd4	1	C	1	100	100	1	385	-	E	1	100	86	31	215	-	P00163-P08067-EXP-4pd4.pdb1-C-1-E-1.pdb
P00163	P08067	34	0	Structure	4pd4	1	C	1	100	100	1	385	-	E	0	100	86	31	215	-	P00163-P08067-EXP-4pd4.pdb1-C-1-E-0.pdb
P00163	P08067	35	0	Structure	6ymx	1	C	0	100	100	1	385	-	P	0	100	86	31	215	-	P00163-P08067-EXP-6ymx.pdb1-C-0-P-0.pdb
P00163	P08067	36	0	Structure	6ymx	1	N	0	100	100	1	385	-	P	0	100	86	31	215	-	P00163-P08067-EXP-6ymx.pdb1-N-0-P-0.pdb
P00163	P08067	37	0	Structure	6ymx	1	C	0	100	100	1	385	-	E	0	100	86	31	215	-	P00163-P08067-EXP-6ymx.pdb1-C-0-E-0.pdb
P00163	P08067	38	0	Structure	6ymx	1	N	0	100	100	1	385	-	E	0	100	86	31	215	-	P00163-P08067-EXP-6ymx.pdb1-N-0-E-0.pdb
P00163	P08067	39	0	Structure	8e7s	1	J	0	100	100	1	385	-	c	0	100	86	31	215	-	P00163-P08067-EXP-8e7s.pdb1-J-0-c-0.pdb
P00163	P08067	40	0	Structure	8e7s	1	J	0	100	100	1	385	-	C	0	100	86	31	215	-	P00163-P08067-EXP-8e7s.pdb1-J-0-C-0.pdb
P00163	P08067	41	0	Structure	8e7s	1	j	0	100	100	1	385	-	c	0	100	86	31	215	-	P00163-P08067-EXP-8e7s.pdb1-j-0-c-0.pdb
P00163	P08067	42	0	Structure	8e7s	1	j	0	100	100	1	385	-	C	0	100	86	31	215	-	P00163-P08067-EXP-8e7s.pdb1-j-0-C-0.pdb
P00163	P08067	43	0	Structure	6giq	1	C	0	100	100	1	385	-	P	0	100	86	31	215	-	P00163-P08067-EXP-6giq.pdb1-C-0-P-0.pdb
P00163	P08067	44	0	Structure	6giq	1	N	0	100	100	1	385	-	E	0	100	86	31	215	-	P00163-P08067-EXP-6giq.pdb1-N-0-E-0.pdb
P00163	P08067	45	0	Structure	6giq	1	C	0	100	100	1	385	-	E	0	100	86	31	215	-	P00163-P08067-EXP-6giq.pdb1-C-0-E-0.pdb
P00163	P08067	46	0	Structure	6giq	1	N	0	100	100	1	385	-	P	0	100	86	31	215	-	P00163-P08067-EXP-6giq.pdb1-N-0-P-0.pdb
P00163	P08067	47	0	Structure	6t15	1	C	0	100	100	1	385	-	E	0	100	86	31	215	-	P00163-P08067-EXP-6t15.pdb1-C-0-E-0.pdb
P00163	P08067	48	0	Structure	6t15	1	C	0	100	100	1	385	-	P	0	100	86	31	215	-	P00163-P08067-EXP-6t15.pdb1-C-0-P-0.pdb
P00163	P08067	49	0	Structure	6t15	1	N	0	100	100	1	385	-	P	0	100	86	31	215	-	P00163-P08067-EXP-6t15.pdb1-N-0-P-0.pdb
P00163	P08067	50	0	Structure	6t15	1	N	0	100	100	1	385	-	E	0	100	86	31	215	-	P00163-P08067-EXP-6t15.pdb1-N-0-E-0.pdb
P00163	P08067	51	0	Structure	8ec0	1	j	0	100	100	1	385	-	c	0	100	86	31	215	-	P00163-P08067-EXP-8ec0.pdb1-j-0-c-0.pdb
P00163	P08067	52	0	Structure	8ec0	1	j	0	100	100	1	385	-	C	0	100	86	31	215	-	P00163-P08067-EXP-8ec0.pdb1-j-0-C-0.pdb
P00163	P08067	53	0	Structure	8ec0	1	J	0	100	100	1	385	-	C	0	100	86	31	215	-	P00163-P08067-EXP-8ec0.pdb1-J-0-C-0.pdb
P00163	P08067	54	0	Structure	8ec0	1	J	0	100	100	1	385	-	c	0	100	86	31	215	-	P00163-P08067-EXP-8ec0.pdb1-J-0-c-0.pdb
P00163	P08067	55	0	Structure	6hu9	1	N	0	100	100	1	385	-	P	0	100	86	31	215	-	P00163-P08067-EXP-6hu9.pdb1-N-0-P-0.pdb
P00163	P08067	56	0	Structure	6hu9	1	N	0	100	100	1	385	-	E	0	100	86	31	215	-	P00163-P08067-EXP-6hu9.pdb1-N-0-E-0.pdb
P00163	P08067	57	0	Structure	6hu9	1	C	0	100	100	1	385	-	E	0	100	86	31	215	-	P00163-P08067-EXP-6hu9.pdb1-C-0-E-0.pdb
P00163	P08067	58	0	Structure	6hu9	1	C	0	100	100	1	385	-	P	0	100	86	31	215	-	P00163-P08067-EXP-6hu9.pdb1-C-0-P-0.pdb
P00163	P08525	1	0	Structure	3cx5	1	N	0	100	100	1	385	-	S	0	100	98.9	2	94	-	P00163-P08525-EXP-3cx5.pdb1-N-0-S-0.pdb
P00163	P08525	2	0	Structure	3cx5	1	N	0	100	100	1	385	-	H	0	100	98.9	2	94	-	P00163-P08525-EXP-3cx5.pdb1-N-0-H-0.pdb
P00163	P08525	3	0	Structure	3cx5	1	C	0	100	100	1	385	-	S	0	100	98.9	2	94	-	P00163-P08525-EXP-3cx5.pdb1-C-0-S-0.pdb
P00163	P08525	4	0	Structure	3cx5	1	C	0	100	100	1	385	-	H	0	100	98.9	2	94	-	P00163-P08525-EXP-3cx5.pdb1-C-0-H-0.pdb
P00163	P08525	5	0	Structure	1ezv	1	C	0	99.7	100	1	385	-	G	1	100	98.9	2	94	-	P00163-P08525-EXP-1ezv.pdb1-C-0-G-1.pdb
P00163	P08525	6	0	Structure	1ezv	1	C	0	99.7	100	1	385	-	G	0	100	98.9	2	94	-	P00163-P08525-EXP-1ezv.pdb1-C-0-G-0.pdb
P00163	P08525	7	0	Structure	1kb9	1	C	0	99.7	100	1	385	-	H	0	100	98.9	2	94	-	P00163-P08525-EXP-1kb9.pdb1-C-0-H-0.pdb
P00163	P08525	8	0	Structure	2ibz	1	C	0	99.7	100	1	385	-	G	0	100	98.9	2	94	-	P00163-P08525-EXP-2ibz.pdb1-C-0-G-0.pdb
P00163	P08525	9	0	Structure	1ezv	1	C	1	99.7	100	1	385	-	G	1	100	98.9	2	94	-	P00163-P08525-EXP-1ezv.pdb1-C-1-G-1.pdb
P00163	P08525	10	0	Structure	1ezv	1	C	1	99.7	100	1	385	-	G	0	100	98.9	2	94	-	P00163-P08525-EXP-1ezv.pdb1-C-1-G-0.pdb
P00163	P08525	11	0	Structure	9etz	1	C	0	100	100	1	385	-	S	0	100	98.9	2	94	-	P00163-P08525-EXP-9etz.pdb1-C-0-S-0.pdb
P00163	P08525	12	0	Structure	9etz	1	N	0	100	100	1	385	-	H	0	100	98.9	2	94	-	P00163-P08525-EXP-9etz.pdb1-N-0-H-0.pdb
P00163	P08525	13	0	Structure	9etz	1	N	0	100	100	1	385	-	S	0	100	98.9	2	94	-	P00163-P08525-EXP-9etz.pdb1-N-0-S-0.pdb
P00163	P08525	14	0	Structure	9etz	1	C	0	100	100	1	385	-	H	0	100	98.9	2	94	-	P00163-P08525-EXP-9etz.pdb1-C-0-H-0.pdb
P00163	P08525	15	0	Structure	3cxh	1	C	0	100	100	1	385	-	H	0	100	98.9	2	94	-	P00163-P08525-EXP-3cxh.pdb1-C-0-H-0.pdb
P00163	P08525	16	0	Structure	3cxh	1	C	0	100	100	1	385	-	S	0	100	98.9	2	94	-	P00163-P08525-EXP-3cxh.pdb1-C-0-S-0.pdb
P00163	P08525	17	0	Structure	3cxh	1	N	0	100	100	1	385	-	H	0	100	98.9	2	94	-	P00163-P08525-EXP-3cxh.pdb1-N-0-H-0.pdb
P00163	P08525	18	0	Structure	3cxh	1	N	0	100	100	1	385	-	S	0	100	98.9	2	94	-	P00163-P08525-EXP-3cxh.pdb1-N-0-S-0.pdb
P00163	P08525	19	0	Structure	1p84	1	C	1	99.7	100	1	385	-	H	0	100	98.9	2	94	-	P00163-P08525-EXP-1p84.pdb1-C-1-H-0.pdb
P00163	P08525	20	0	Structure	1p84	1	C	0	99.7	100	1	385	-	H	0	100	98.9	2	94	-	P00163-P08525-EXP-1p84.pdb1-C-0-H-0.pdb
P00163	P08525	21	0	Structure	1p84	1	C	0	99.7	100	1	385	-	H	1	100	98.9	2	94	-	P00163-P08525-EXP-1p84.pdb1-C-0-H-1.pdb
P00163	P08525	22	0	Structure	1p84	1	C	1	99.7	100	1	385	-	H	1	100	98.9	2	94	-	P00163-P08525-EXP-1p84.pdb1-C-1-H-1.pdb
P00163	P08525	23	0	Structure	6t0b	1	N	0	100	100	1	385	-	H	0	100	98.9	2	94	-	P00163-P08525-EXP-6t0b.pdb1-N-0-H-0.pdb
P00163	P08525	24	0	Structure	6t0b	1	C	0	100	100	1	385	-	H	0	100	98.9	2	94	-	P00163-P08525-EXP-6t0b.pdb1-C-0-H-0.pdb
P00163	P08525	25	0	Structure	6t0b	1	C	0	100	100	1	385	-	S	0	100	98.9	2	94	-	P00163-P08525-EXP-6t0b.pdb1-C-0-S-0.pdb
P00163	P08525	26	0	Structure	6t0b	1	N	0	100	100	1	385	-	S	0	100	98.9	2	94	-	P00163-P08525-EXP-6t0b.pdb1-N-0-S-0.pdb
P00163	P08525	27	0	Structure	1kyo	1	C	0	99.7	100	1	385	-	H	0	100	98.9	2	94	-	P00163-P08525-EXP-1kyo.pdb1-C-0-H-0.pdb
P00163	P08525	28	0	Structure	1kyo	1	N	0	99.7	100	1	385	-	H	0	100	98.9	2	94	-	P00163-P08525-EXP-1kyo.pdb1-N-0-H-0.pdb
P00163	P08525	29	0	Structure	1kyo	1	N	0	99.7	100	1	385	-	S	0	100	98.9	2	94	-	P00163-P08525-EXP-1kyo.pdb1-N-0-S-0.pdb
P00163	P08525	30	0	Structure	1kyo	1	C	0	99.7	100	1	385	-	S	0	100	98.9	2	94	-	P00163-P08525-EXP-1kyo.pdb1-C-0-S-0.pdb
P00163	P08525	31	0	Structure	4pd4	1	C	1	100	100	1	385	-	H	1	100	98.9	2	94	-	P00163-P08525-EXP-4pd4.pdb1-C-1-H-1.pdb
P00163	P08525	32	0	Structure	4pd4	1	C	1	100	100	1	385	-	H	0	100	98.9	2	94	-	P00163-P08525-EXP-4pd4.pdb1-C-1-H-0.pdb
P00163	P08525	33	0	Structure	4pd4	1	C	0	100	100	1	385	-	H	0	100	98.9	2	94	-	P00163-P08525-EXP-4pd4.pdb1-C-0-H-0.pdb
P00163	P08525	34	0	Structure	4pd4	1	C	0	100	100	1	385	-	H	1	100	98.9	2	94	-	P00163-P08525-EXP-4pd4.pdb1-C-0-H-1.pdb
P00163	P08525	35	0	Structure	6ymx	1	C	0	100	100	1	385	-	H	0	100	98.9	2	94	-	P00163-P08525-EXP-6ymx.pdb1-C-0-H-0.pdb
P00163	P08525	36	0	Structure	6ymx	1	N	0	100	100	1	385	-	S	0	100	98.9	2	94	-	P00163-P08525-EXP-6ymx.pdb1-N-0-S-0.pdb
P00163	P08525	37	0	Structure	6ymx	1	C	0	100	100	1	385	-	S	0	100	98.9	2	94	-	P00163-P08525-EXP-6ymx.pdb1-C-0-S-0.pdb
P00163	P08525	38	0	Structure	6ymx	1	N	0	100	100	1	385	-	H	0	100	98.9	2	94	-	P00163-P08525-EXP-6ymx.pdb1-N-0-H-0.pdb
P00163	P08525	39	0	Structure	8e7s	1	J	0	100	100	1	385	-	H	0	100	98.9	2	94	-	P00163-P08525-EXP-8e7s.pdb1-J-0-H-0.pdb
P00163	P08525	40	0	Structure	8e7s	1	J	0	100	100	1	385	-	h	0	100	98.9	2	94	-	P00163-P08525-EXP-8e7s.pdb1-J-0-h-0.pdb
P00163	P08525	41	0	Structure	8e7s	1	j	0	100	100	1	385	-	h	0	100	98.9	2	94	-	P00163-P08525-EXP-8e7s.pdb1-j-0-h-0.pdb
P00163	P08525	42	0	Structure	8e7s	1	j	0	100	100	1	385	-	H	0	100	98.9	2	94	-	P00163-P08525-EXP-8e7s.pdb1-j-0-H-0.pdb
P00163	P08525	43	0	Structure	6giq	1	C	0	100	100	1	385	-	S	0	100	98.9	2	94	-	P00163-P08525-EXP-6giq.pdb1-C-0-S-0.pdb
P00163	P08525	44	0	Structure	6giq	1	N	0	100	100	1	385	-	H	0	100	98.9	2	94	-	P00163-P08525-EXP-6giq.pdb1-N-0-H-0.pdb
P00163	P08525	45	0	Structure	6giq	1	C	0	100	100	1	385	-	H	0	100	98.9	2	94	-	P00163-P08525-EXP-6giq.pdb1-C-0-H-0.pdb
P00163	P08525	46	0	Structure	6giq	1	N	0	100	100	1	385	-	S	0	100	98.9	2	94	-	P00163-P08525-EXP-6giq.pdb1-N-0-S-0.pdb
P00163	P08525	47	0	Structure	6t15	1	N	0	100	100	1	385	-	S	0	100	98.9	2	94	-	P00163-P08525-EXP-6t15.pdb1-N-0-S-0.pdb
P00163	P08525	48	0	Structure	6t15	1	N	0	100	100	1	385	-	H	0	100	98.9	2	94	-	P00163-P08525-EXP-6t15.pdb1-N-0-H-0.pdb
P00163	P08525	49	0	Structure	6t15	1	C	0	100	100	1	385	-	S	0	100	98.9	2	94	-	P00163-P08525-EXP-6t15.pdb1-C-0-S-0.pdb
P00163	P08525	50	0	Structure	6t15	1	C	0	100	100	1	385	-	H	0	100	98.9	2	94	-	P00163-P08525-EXP-6t15.pdb1-C-0-H-0.pdb
P00163	P08525	51	0	Structure	8ec0	1	J	0	100	100	1	385	-	h	0	100	98.9	2	94	-	P00163-P08525-EXP-8ec0.pdb1-J-0-h-0.pdb
P00163	P08525	52	0	Structure	8ec0	1	j	0	100	100	1	385	-	h	0	100	98.9	2	94	-	P00163-P08525-EXP-8ec0.pdb1-j-0-h-0.pdb
P00163	P08525	53	0	Structure	8ec0	1	J	0	100	100	1	385	-	H	0	100	98.9	2	94	-	P00163-P08525-EXP-8ec0.pdb1-J-0-H-0.pdb
P00163	P08525	54	0	Structure	6hu9	1	N	0	100	100	1	385	-	H	0	100	98.9	2	94	-	P00163-P08525-EXP-6hu9.pdb1-N-0-H-0.pdb
P00163	P08525	55	0	Structure	6hu9	1	C	0	100	100	1	385	-	S	0	100	98.9	2	94	-	P00163-P08525-EXP-6hu9.pdb1-C-0-S-0.pdb
P00163	P08525	56	0	Structure	6hu9	1	N	0	100	100	1	385	-	S	0	100	98.9	2	94	-	P00163-P08525-EXP-6hu9.pdb1-N-0-S-0.pdb
P00163	P08525	57	0	Structure	6hu9	1	C	0	100	100	1	385	-	H	0	100	98.9	2	94	-	P00163-P08525-EXP-6hu9.pdb1-C-0-H-0.pdb
P00163	P37299	1	0	Structure	9etz	1	N	0	100	100	1	385	-	J	0	100	98.7	2	77	-	P00163-P37299-EXP-9etz.pdb1-N-0-J-0.pdb
P00163	P37299	2	0	Structure	9etz	1	C	0	100	100	1	385	-	U	0	100	98.7	2	77	-	P00163-P37299-EXP-9etz.pdb1-C-0-U-0.pdb
P00163	P37299	3	0	Structure	6t0b	1	C	0	100	100	1	385	-	U	0	100	98.7	2	77	-	P00163-P37299-EXP-6t0b.pdb1-C-0-U-0.pdb
P00163	P37299	4	0	Structure	6t0b	1	N	0	100	100	1	385	-	J	0	100	98.7	2	77	-	P00163-P37299-EXP-6t0b.pdb1-N-0-J-0.pdb
P00163	P37299	5	0	Structure	6ymx	1	N	0	100	100	1	385	-	V	0	100	66.2	11	61	-	P00163-P37299-EXP-6ymx.pdb1-N-0-V-0.pdb
P00163	P37299	6	0	Structure	8e7s	1	J	0	100	100	1	385	-	d	0	100	85.7	3	68	-	P00163-P37299-EXP-8e7s.pdb1-J-0-d-0.pdb
P00163	P37299	7	0	Structure	8e7s	1	j	0	100	100	1	385	-	D	0	100	85.7	3	68	-	P00163-P37299-EXP-8e7s.pdb1-j-0-D-0.pdb
P00163	P37299	8	0	Structure	6giq	1	N	0	100	100	1	385	-	V	0	100	66.2	11	61	-	P00163-P37299-EXP-6giq.pdb1-N-0-V-0.pdb
P00163	P37299	9	0	Structure	6t15	1	C	0	100	100	1	385	-	U	0	100	98.7	2	77	-	P00163-P37299-EXP-6t15.pdb1-C-0-U-0.pdb
P00163	P37299	10	0	Structure	6t15	1	N	0	100	100	1	385	-	J	0	100	98.7	2	77	-	P00163-P37299-EXP-6t15.pdb1-N-0-J-0.pdb
P00163	P37299	11	0	Structure	6hu9	1	C	0	100	100	1	385	-	U	0	100	98.7	2	77	-	P00163-P37299-EXP-6hu9.pdb1-C-0-U-0.pdb
P00163	P37299	12	0	Structure	6hu9	1	N	0	100	100	1	385	-	J	0	100	98.7	2	77	-	P00163-P37299-EXP-6hu9.pdb1-N-0-J-0.pdb
P00175	P00175	1	0	Structure	1kbi	1	A	0	98.6	86.5	81	591	-	A	1	98.6	86.5	81	591	-	P00175-P00175-EXP-1kbi.pdb1-A-0-A-1.pdb
P00175	P00175	2	0	Structure	1kbi	1	B	0	98.1	69.9	179	591	-	A	0	98.6	86.5	81	591	-	P00175-P00175-EXP-1kbi.pdb1-B-0-A-0.pdb
P00175	P00175	3	0	Structure	1kbi	1	B	0	98.1	69.9	179	591	-	A	1	98.6	86.5	81	591	-	P00175-P00175-EXP-1kbi.pdb1-B-0-A-1.pdb
P00175	P00175	4	0	Structure	1kbi	1	B	1	98.1	69.9	179	591	-	A	1	98.6	86.5	81	591	-	P00175-P00175-EXP-1kbi.pdb1-B-1-A-1.pdb
P00175	P00175	5	0	Structure	1kbi	1	B	1	98.1	69.9	179	591	-	A	0	98.6	86.5	81	591	-	P00175-P00175-EXP-1kbi.pdb1-B-1-A-0.pdb
P00175	P00175	6	0	Structure	1kbi	1	B	0	98.1	69.9	179	591	-	B	1	98.1	69.9	179	591	-	P00175-P00175-EXP-1kbi.pdb1-B-0-B-1.pdb
P00175	P00175	7	0	Structure	1fcb	1	A	0	96.7	86.5	81	591	-	A	1	96.7	86.5	81	591	-	P00175-P00175-EXP-1fcb.pdb1-A-0-A-1.pdb
P00175	P00175	8	0	Structure	1fcb	1	B	1	97.1	69.7	180	591	-	A	0	96.7	86.5	81	591	-	P00175-P00175-EXP-1fcb.pdb1-B-1-A-0.pdb
P00175	P00175	9	0	Structure	1fcb	1	B	1	97.1	69.7	180	591	-	A	1	96.7	86.5	81	591	-	P00175-P00175-EXP-1fcb.pdb1-B-1-A-1.pdb
P00175	P00175	10	0	Structure	1fcb	1	B	0	97.1	69.7	180	591	-	A	1	96.7	86.5	81	591	-	P00175-P00175-EXP-1fcb.pdb1-B-0-A-1.pdb
P00175	P00175	11	0	Structure	1fcb	1	B	0	97.1	69.7	180	591	-	A	0	96.7	86.5	81	591	-	P00175-P00175-EXP-1fcb.pdb1-B-0-A-0.pdb
P00175	P00175	12	0	Structure	1fcb	1	B	0	97.1	69.7	180	591	-	B	1	97.1	69.7	180	591	-	P00175-P00175-EXP-1fcb.pdb1-B-0-B-1.pdb
P00175	P00175	13	0	Structure	1kbj	1	A	0	95.4	69.7	180	591	-	A	1	95.4	69.7	180	591	-	P00175-P00175-EXP-1kbj.pdb1-A-0-A-1.pdb
P00175	P00175	14	0	Structure	1kbj	1	B	0	95.1	69.7	180	591	-	A	1	95.4	69.7	180	591	-	P00175-P00175-EXP-1kbj.pdb1-B-0-A-1.pdb
P00175	P00175	15	0	Structure	1kbj	1	B	1	95.1	69.7	180	591	-	A	1	95.4	69.7	180	591	-	P00175-P00175-EXP-1kbj.pdb1-B-1-A-1.pdb
P00175	P00175	16	0	Structure	1kbj	1	B	1	95.1	69.7	180	591	-	A	0	95.4	69.7	180	591	-	P00175-P00175-EXP-1kbj.pdb1-B-1-A-0.pdb
P00175	P00175	17	0	Structure	1kbj	1	B	0	95.1	69.7	180	591	-	A	0	95.4	69.7	180	591	-	P00175-P00175-EXP-1kbj.pdb1-B-0-A-0.pdb
P00175	P00175	18	0	Structure	1kbj	1	B	0	95.1	69.7	180	591	-	B	1	95.1	69.7	180	591	-	P00175-P00175-EXP-1kbj.pdb1-B-0-B-1.pdb
P00175	P00175	19	0	Structure	1ltd	1	A	0	96	84.9	90	591	-	A	1	96	84.9	90	591	-	P00175-P00175-EXP-1ltd.pdb1-A-0-A-1.pdb
P00175	P00175	20	0	Structure	1ltd	1	B	0	94.4	69.4	182	591	-	A	0	96	84.9	90	591	-	P00175-P00175-EXP-1ltd.pdb1-B-0-A-0.pdb
P00175	P00175	21	0	Structure	1ltd	1	B	0	94.4	69.4	182	591	-	A	1	96	84.9	90	591	-	P00175-P00175-EXP-1ltd.pdb1-B-0-A-1.pdb
P00175	P00175	22	0	Structure	1ltd	1	B	1	94.4	69.4	182	591	-	A	1	96	84.9	90	591	-	P00175-P00175-EXP-1ltd.pdb1-B-1-A-1.pdb
P00175	P00175	23	0	Structure	1ltd	1	B	1	94.4	69.4	182	591	-	A	0	96	84.9	90	591	-	P00175-P00175-EXP-1ltd.pdb1-B-1-A-0.pdb
P00175	P00175	24	0	Structure	1ltd	1	B	0	94.4	69.4	182	591	-	B	1	94.4	69.4	182	591	-	P00175-P00175-EXP-1ltd.pdb1-B-0-B-1.pdb
P00175	P00175	25	0	Structure	1szf	1	A	0	95.4	69.7	180	591	-	A	1	95.4	69.7	180	591	-	P00175-P00175-EXP-1szf.pdb1-A-0-A-1.pdb
P00175	P00175	26	0	Structure	1szg	1	A	0	94.7	69.7	180	591	-	A	1	94.7	69.7	180	591	-	P00175-P00175-EXP-1szg.pdb1-A-0-A-1.pdb
P00175	P00175	27	0	Structure	1szf	1	B	1	93.9	69.7	180	591	-	A	0	95.4	69.7	180	591	-	P00175-P00175-EXP-1szf.pdb1-B-1-A-0.pdb
P00175	P00175	28	0	Structure	1szf	1	B	1	93.9	69.7	180	591	-	A	1	95.4	69.7	180	591	-	P00175-P00175-EXP-1szf.pdb1-B-1-A-1.pdb
P00175	P00175	29	0	Structure	1szf	1	B	0	93.9	69.7	180	591	-	A	0	95.4	69.7	180	591	-	P00175-P00175-EXP-1szf.pdb1-B-0-A-0.pdb
P00175	P00175	30	0	Structure	1szf	1	B	0	93.9	69.7	180	591	-	A	1	95.4	69.7	180	591	-	P00175-P00175-EXP-1szf.pdb1-B-0-A-1.pdb
P00175	P00175	31	0	Structure	1szg	1	B	0	93.9	69.4	182	591	-	A	0	94.7	69.7	180	591	-	P00175-P00175-EXP-1szg.pdb1-B-0-A-0.pdb
P00175	P00175	32	0	Structure	1szg	1	B	1	93.9	69.4	182	591	-	A	0	94.7	69.7	180	591	-	P00175-P00175-EXP-1szg.pdb1-B-1-A-0.pdb
P00175	P00175	33	0	Structure	1szg	1	B	0	93.9	69.4	182	591	-	A	1	94.7	69.7	180	591	-	P00175-P00175-EXP-1szg.pdb1-B-0-A-1.pdb
P00175	P00175	34	0	Structure	1szg	1	B	1	93.9	69.4	182	591	-	A	1	94.7	69.7	180	591	-	P00175-P00175-EXP-1szg.pdb1-B-1-A-1.pdb
P00175	P00175	35	0	Structure	1szf	1	B	0	93.9	69.7	180	591	-	B	1	93.9	69.7	180	591	-	P00175-P00175-EXP-1szf.pdb1-B-0-B-1.pdb
P00175	P00175	36	0	Structure	1szg	1	B	0	93.9	69.4	182	591	-	B	1	93.9	69.4	182	591	-	P00175-P00175-EXP-1szg.pdb1-B-0-B-1.pdb
P00175	P00175	37	0	Structure	1qcw	1	B	1	93.7	69.4	182	591	-	A	1	93.7	69.4	182	591	-	P00175-P00175-EXP-1qcw.pdb1-B-1-A-1.pdb
P00175	P00175	38	0	Structure	1qcw	1	B	1	93.7	69.4	182	591	-	A	0	93.7	69.4	182	591	-	P00175-P00175-EXP-1qcw.pdb1-B-1-A-0.pdb
P00175	P00175	39	0	Structure	1qcw	1	B	0	93.7	69.4	182	591	-	A	0	93.7	69.4	182	591	-	P00175-P00175-EXP-1qcw.pdb1-B-0-A-0.pdb
P00175	P00175	40	0	Structure	1qcw	1	A	0	93.7	69.4	182	591	-	A	1	93.7	69.4	182	591	-	P00175-P00175-EXP-1qcw.pdb1-A-0-A-1.pdb
P00175	P00175	41	0	Structure	1qcw	1	B	0	93.7	69.4	182	591	-	A	1	93.7	69.4	182	591	-	P00175-P00175-EXP-1qcw.pdb1-B-0-A-1.pdb
P00175	P00175	42	0	Structure	1qcw	1	B	0	93.7	69.4	182	591	-	B	1	93.7	69.4	182	591	-	P00175-P00175-EXP-1qcw.pdb1-B-0-B-1.pdb
P00175	P00175	43	0	Structure	2oz0	2	A	0	96.5	86.1	82	590	-	A	1	96.5	86.1	82	590	-	P00175-P00175-EXP-2oz0.pdb2-A-0-A-1.pdb
P00175	P00175	44	0	Structure	2oz0	2	B	0	95.6	69.9	178	590	-	A	1	96.5	86.1	82	590	-	P00175-P00175-EXP-2oz0.pdb2-B-0-A-1.pdb
P00175	P00175	45	0	Structure	2oz0	2	B	0	95.6	69.9	178	590	-	A	0	96.5	86.1	82	590	-	P00175-P00175-EXP-2oz0.pdb2-B-0-A-0.pdb
P00175	P00175	46	0	Structure	2oz0	1	B	0	95.6	69.9	178	590	-	A	0	96.5	86.1	82	590	-	P00175-P00175-EXP-2oz0.pdb1-B-0-A-0.pdb
P00175	P00175	47	0	Structure	2oz0	2	B	1	95.6	69.9	178	590	-	A	0	96.5	86.1	82	590	-	P00175-P00175-EXP-2oz0.pdb2-B-1-A-0.pdb
P00175	P00175	48	0	Structure	2oz0	2	B	1	95.6	69.9	178	590	-	A	1	96.5	86.1	82	590	-	P00175-P00175-EXP-2oz0.pdb2-B-1-A-1.pdb
P00175	P00175	49	0	Structure	2oz0	2	B	0	95.6	69.9	178	590	-	B	1	95.6	69.9	178	590	-	P00175-P00175-EXP-2oz0.pdb2-B-0-B-1.pdb
P00175	P00175	50	0	Structure	1lco	1	A	0	95.4	84.9	90	591	-	A	1	95.4	84.9	90	591	-	P00175-P00175-EXP-1lco.pdb1-A-0-A-1.pdb
P00175	P00175	51	0	Structure	1ldc	1	A	0	95	84.9	90	591	-	A	1	95	84.9	90	591	-	P00175-P00175-EXP-1ldc.pdb1-A-0-A-1.pdb
P00175	P00175	52	0	Structure	1lco	1	B	0	95.1	69.4	182	591	-	A	1	95.4	84.9	90	591	-	P00175-P00175-EXP-1lco.pdb1-B-0-A-1.pdb
P00175	P00175	53	0	Structure	1lco	1	B	1	95.1	69.4	182	591	-	A	0	95.4	84.9	90	591	-	P00175-P00175-EXP-1lco.pdb1-B-1-A-0.pdb
P00175	P00175	54	0	Structure	1lco	1	B	0	95.1	69.4	182	591	-	A	0	95.4	84.9	90	591	-	P00175-P00175-EXP-1lco.pdb1-B-0-A-0.pdb
P00175	P00175	55	0	Structure	1lco	1	B	1	95.1	69.4	182	591	-	A	1	95.4	84.9	90	591	-	P00175-P00175-EXP-1lco.pdb1-B-1-A-1.pdb
P00175	P00175	56	0	Structure	1ldc	1	B	0	92.9	69.4	182	591	-	A	1	95	84.9	90	591	-	P00175-P00175-EXP-1ldc.pdb1-B-0-A-1.pdb
P00175	P00175	57	0	Structure	1ldc	1	B	1	92.9	69.4	182	591	-	A	0	95	84.9	90	591	-	P00175-P00175-EXP-1ldc.pdb1-B-1-A-0.pdb
P00175	P00175	58	0	Structure	1ldc	1	B	1	92.9	69.4	182	591	-	A	1	95	84.9	90	591	-	P00175-P00175-EXP-1ldc.pdb1-B-1-A-1.pdb
P00175	P00175	59	0	Structure	1ldc	1	B	0	92.9	69.4	182	591	-	A	0	95	84.9	90	591	-	P00175-P00175-EXP-1ldc.pdb1-B-0-A-0.pdb
P00175	P00175	60	0	Structure	1lco	1	B	0	95.1	69.4	182	591	-	B	1	95.1	69.4	182	591	-	P00175-P00175-EXP-1lco.pdb1-B-0-B-1.pdb
P00175	P00175	61	0	Structure	1ldc	1	B	0	92.9	69.4	182	591	-	B	1	92.9	69.4	182	591	-	P00175-P00175-EXP-1ldc.pdb1-B-0-B-1.pdb
P00175	P00175	62	0	Structure	1sze	1	A	0	94.9	69.7	180	591	-	A	1	94.9	69.7	180	591	-	P00175-P00175-EXP-1sze.pdb1-A-0-A-1.pdb
P00175	P00175	63	0	Structure	1sze	1	B	0	94.2	69.7	180	591	-	A	0	94.9	69.7	180	591	-	P00175-P00175-EXP-1sze.pdb1-B-0-A-0.pdb
P00175	P00175	64	0	Structure	1sze	1	B	1	94.2	69.7	180	591	-	A	0	94.9	69.7	180	591	-	P00175-P00175-EXP-1sze.pdb1-B-1-A-0.pdb
P00175	P00175	65	0	Structure	1sze	1	B	0	94.2	69.7	180	591	-	A	1	94.9	69.7	180	591	-	P00175-P00175-EXP-1sze.pdb1-B-0-A-1.pdb
P00175	P00175	66	0	Structure	1sze	1	B	1	94.2	69.7	180	591	-	A	1	94.9	69.7	180	591	-	P00175-P00175-EXP-1sze.pdb1-B-1-A-1.pdb
P00175	P00175	67	0	Structure	1sze	1	B	0	94.2	69.7	180	591	-	B	1	94.2	69.7	180	591	-	P00175-P00175-EXP-1sze.pdb1-B-0-B-1.pdb
P00330	P00330	1	0	Structure	4w6z	1	A	0	100	99.7	2	348	-	A	1	100	99.7	2	348	-	P00330-P00330-EXP-4w6z.pdb1-A-0-A-1.pdb
P00330	P00330	2	0	Structure	4w6z	1	B	0	100	99.7	2	348	-	A	0	100	99.7	2	348	-	P00330-P00330-EXP-4w6z.pdb1-B-0-A-0.pdb
P00330	P00330	3	0	Structure	4w6z	2	D	0	100	99.7	2	348	-	C	0	100	99.7	2	348	-	P00330-P00330-EXP-4w6z.pdb2-D-0-C-0.pdb
P00330	P00330	4	0	Structure	4w6z	1	B	0	100	99.7	2	348	-	B	1	100	99.7	2	348	-	P00330-P00330-EXP-4w6z.pdb1-B-0-B-1.pdb
P00330	P00330	5	0	Structure	4w6z	2	C	0	100	99.7	2	348	-	C	1	100	99.7	2	348	-	P00330-P00330-EXP-4w6z.pdb2-C-0-C-1.pdb
P00330	P00330	6	0	Structure	4w6z	2	D	1	100	99.7	2	348	-	C	0	100	99.7	2	348	-	P00330-P00330-EXP-4w6z.pdb2-D-1-C-0.pdb
P00330	P00330	7	0	Structure	4w6z	2	D	0	100	99.7	2	348	-	D	1	100	99.7	2	348	-	P00330-P00330-EXP-4w6z.pdb2-D-0-D-1.pdb
P00330	P00330	8	0	Structure	4w6z	1	B	0	100	99.7	2	348	-	A	1	100	99.7	2	348	-	P00330-P00330-EXP-4w6z.pdb1-B-0-A-1.pdb
P00330	P00330	9	0	Structure	4w6z	1	B	1	100	99.7	2	348	-	A	0	100	99.7	2	348	-	P00330-P00330-EXP-4w6z.pdb1-B-1-A-0.pdb
P00330	P00330	10	0	Structure	4w6z	2	D	1	100	99.7	2	348	-	C	1	100	99.7	2	348	-	P00330-P00330-EXP-4w6z.pdb2-D-1-C-1.pdb
P00330	P00330	11	0	Structure	4w6z	1	B	1	100	99.7	2	348	-	A	1	100	99.7	2	348	-	P00330-P00330-EXP-4w6z.pdb1-B-1-A-1.pdb
P00330	P00330	12	0	Structure	4w6z	2	D	0	100	99.7	2	348	-	C	1	100	99.7	2	348	-	P00330-P00330-EXP-4w6z.pdb2-D-0-C-1.pdb
P00330	P00330	13	0	Structure	7kcb	1	B	0	100	99.7	2	348	-	C	0	100	99.7	2	348	-	P00330-P00330-EXP-7kcb.pdb1-B-0-C-0.pdb
P00330	P00330	14	0	Structure	7kcb	1	D	0	100	99.7	2	348	-	A	0	100	99.7	2	348	-	P00330-P00330-EXP-7kcb.pdb1-D-0-A-0.pdb
P00330	P00330	15	0	Structure	7kcb	1	D	0	100	99.7	2	348	-	C	0	100	99.7	2	348	-	P00330-P00330-EXP-7kcb.pdb1-D-0-C-0.pdb
P00330	P00330	16	0	Structure	7kcb	1	C	0	100	99.7	2	348	-	A	0	100	99.7	2	348	-	P00330-P00330-EXP-7kcb.pdb1-C-0-A-0.pdb
P00330	P00330	17	0	Structure	7kcb	1	B	0	100	99.7	2	348	-	A	0	100	99.7	2	348	-	P00330-P00330-EXP-7kcb.pdb1-B-0-A-0.pdb
P00330	P00330	18	0	Structure	7kcb	1	D	0	100	99.7	2	348	-	B	0	100	99.7	2	348	-	P00330-P00330-EXP-7kcb.pdb1-D-0-B-0.pdb
P00330	P00330	19	0	Structure	7ntm	1	D	0	100	99.7	2	348	-	A	0	100	99.7	2	348	-	P00330-P00330-EXP-7ntm.pdb1-D-0-A-0.pdb
P00330	P00330	20	0	Structure	7ntm	1	D	0	100	99.7	2	348	-	B	0	100	99.7	2	348	-	P00330-P00330-EXP-7ntm.pdb1-D-0-B-0.pdb
P00330	P00330	21	0	Structure	7ntm	1	C	0	100	99.7	2	348	-	A	0	100	99.7	2	348	-	P00330-P00330-EXP-7ntm.pdb1-C-0-A-0.pdb
P00330	P00330	22	0	Structure	7ntm	1	D	0	100	99.7	2	348	-	C	0	100	99.7	2	348	-	P00330-P00330-EXP-7ntm.pdb1-D-0-C-0.pdb
P00330	P00330	23	0	Structure	7ntm	1	B	0	100	99.7	2	348	-	C	0	100	99.7	2	348	-	P00330-P00330-EXP-7ntm.pdb1-B-0-C-0.pdb
P00330	P00330	24	0	Structure	7ntm	1	B	0	100	99.7	2	348	-	A	0	100	99.7	2	348	-	P00330-P00330-EXP-7ntm.pdb1-B-0-A-0.pdb
P00330	P00330	25	0	Structure	5env	1	A	0	100	99.7	2	348	-	A	1	100	99.7	2	348	-	P00330-P00330-EXP-5env.pdb1-A-0-A-1.pdb
P00330	P00330	26	0	Structure	5env	1	B	0	100	99.7	2	348	-	B	1	100	99.7	2	348	-	P00330-P00330-EXP-5env.pdb1-B-0-B-1.pdb
P00330	P00330	27	0	Structure	5env	1	B	1	100	99.7	2	348	-	A	0	100	99.7	2	348	-	P00330-P00330-EXP-5env.pdb1-B-1-A-0.pdb
P00330	P00330	28	0	Structure	5env	1	B	0	100	99.7	2	348	-	A	0	100	99.7	2	348	-	P00330-P00330-EXP-5env.pdb1-B-0-A-0.pdb
P00330	P00330	29	0	Structure	5env	1	B	1	100	99.7	2	348	-	A	1	100	99.7	2	348	-	P00330-P00330-EXP-5env.pdb1-B-1-A-1.pdb
P00330	P00330	30	0	Structure	5env	1	B	0	100	99.7	2	348	-	A	1	100	99.7	2	348	-	P00330-P00330-EXP-5env.pdb1-B-0-A-1.pdb
P00359	P00359	1	0	Structure	3pym	1	A	0	100	100	1	332	-	A	1	100	100	1	332	-	P00359-P00359-EXP-3pym.pdb1-A-0-A-1.pdb
P00359	P00359	2	0	Structure	3pym	1	B	0	100	99.7	2	332	-	A	0	100	100	1	332	-	P00359-P00359-EXP-3pym.pdb1-B-0-A-0.pdb
P00359	P00359	3	0	Structure	3pym	1	B	1	100	99.7	2	332	-	A	0	100	100	1	332	-	P00359-P00359-EXP-3pym.pdb1-B-1-A-0.pdb
P00359	P00359	4	0	Structure	3pym	1	B	0	100	99.7	2	332	-	A	1	100	100	1	332	-	P00359-P00359-EXP-3pym.pdb1-B-0-A-1.pdb
P00359	P00359	5	0	Structure	3pym	1	B	1	100	99.7	2	332	-	A	1	100	100	1	332	-	P00359-P00359-EXP-3pym.pdb1-B-1-A-1.pdb
P00359	P00359	6	0	Structure	3pym	1	B	0	100	99.7	2	332	-	B	1	100	99.7	2	332	-	P00359-P00359-EXP-3pym.pdb1-B-0-B-1.pdb
P00359	P00359	7	0	Structure	4iq8	4	A	0	100	99.7	2	332	-	A	1	100	99.7	2	332	-	P00359-P00359-EXP-4iq8.pdb4-A-0-A-1.pdb
P00359	P00359	8	0	Structure	4iq8	2	A	0	100	99.7	2	332	-	A	1	100	99.7	2	332	-	P00359-P00359-EXP-4iq8.pdb2-A-0-A-1.pdb
P00359	P00359	9	0	Structure	4iq8	4	A	2	100	99.7	2	332	-	A	3	100	99.7	2	332	-	P00359-P00359-EXP-4iq8.pdb4-A-2-A-3.pdb
P00359	P00359	10	0	Structure	4iq8	4	A	1	100	99.7	2	332	-	A	3	100	99.7	2	332	-	P00359-P00359-EXP-4iq8.pdb4-A-1-A-3.pdb
P00359	P00359	11	0	Structure	4iq8	3	A	0	100	99.7	2	332	-	A	1	100	99.7	2	332	-	P00359-P00359-EXP-4iq8.pdb3-A-0-A-1.pdb
P00359	P00359	12	0	Structure	4iq8	4	A	1	100	99.7	2	332	-	A	2	100	99.7	2	332	-	P00359-P00359-EXP-4iq8.pdb4-A-1-A-2.pdb
P00359	P00359	13	0	Structure	4iq8	4	A	0	100	99.7	2	332	-	A	2	100	99.7	2	332	-	P00359-P00359-EXP-4iq8.pdb4-A-0-A-2.pdb
P00359	P00359	14	0	Structure	4iq8	4	A	0	100	99.7	2	332	-	A	3	100	99.7	2	332	-	P00359-P00359-EXP-4iq8.pdb4-A-0-A-3.pdb
P00401	P00410	1	0	Structure	9etz	1	a	0	100	100	1	534	-	b	0	100	94	16	251	-	P00401-P00410-EXP-9etz.pdb1-a-0-b-0.pdb
P00401	P00410	2	0	Structure	6t0b	1	n	0	100	100	1	534	-	o	0	100	94	16	251	-	P00401-P00410-EXP-6t0b.pdb1-n-0-o-0.pdb
P00401	P00410	3	0	Structure	6t0b	1	a	0	100	100	1	534	-	b	0	100	94	16	251	-	P00401-P00410-EXP-6t0b.pdb1-a-0-b-0.pdb
P00401	P00410	4	0	Structure	8dh6	1	a	0	100	100	1	534	-	b	0	100	94	16	251	-	P00401-P00410-EXP-8dh6.pdb1-a-0-b-0.pdb
P00401	P00410	5	0	Structure	6ymx	1	a	0	100	99.3	5	534	-	b	0	100	94	16	251	-	P00401-P00410-EXP-6ymx.pdb1-a-0-b-0.pdb
P00401	P00410	6	0	Structure	8e7s	1	k	0	100	100	1	534	-	p	0	100	94	16	251	-	P00401-P00410-EXP-8e7s.pdb1-k-0-p-0.pdb
P00401	P00410	7	0	Structure	8e7s	1	K	0	100	100	1	534	-	P	0	100	94	16	251	-	P00401-P00410-EXP-8e7s.pdb1-K-0-P-0.pdb
P00401	P00410	8	0	Structure	6giq	1	a	0	100	97.8	13	534	-	b	0	100	93.6	16	250	-	P00401-P00410-EXP-6giq.pdb1-a-0-b-0.pdb
P00401	P00410	9	0	Structure	6t15	1	a	0	100	100	1	534	-	b	0	100	94	16	251	-	P00401-P00410-EXP-6t15.pdb1-a-0-b-0.pdb
P00401	P00410	10	0	Structure	8ec0	1	K	0	100	100	1	534	-	P	0	100	94	16	251	-	P00401-P00410-EXP-8ec0.pdb1-K-0-P-0.pdb
P00401	P00410	11	0	Structure	6hu9	1	m	0	100	100	1	534	-	n	0	100	94	16	251	-	P00401-P00410-EXP-6hu9.pdb1-m-0-n-0.pdb
P00401	P00410	12	0	Structure	6hu9	1	a	0	100	100	1	534	-	b	0	100	94	16	251	-	P00401-P00410-EXP-6hu9.pdb1-a-0-b-0.pdb
P00401	P00410	13	0	Structure	6ymy	1	a	0	100	99.3	5	534	-	b	0	100	94	16	251	-	P00401-P00410-EXP-6ymy.pdb1-a-0-b-0.pdb
P00401	P00410	14	0	Structure	7z10	1	a	0	100	100	1	534	-	b	0	100	94	16	251	-	P00401-P00410-EXP-7z10.pdb1-a-0-b-0.pdb
P00401	P00420	1	0	Structure	9etz	1	a	0	100	100	1	534	-	c	0	100	100	1	269	-	P00401-P00420-EXP-9etz.pdb1-a-0-c-0.pdb
P00401	P00420	2	0	Structure	6t0b	1	a	0	100	100	1	534	-	c	0	100	100	1	269	-	P00401-P00420-EXP-6t0b.pdb1-a-0-c-0.pdb
P00401	P00420	3	0	Structure	6t0b	1	n	0	100	100	1	534	-	p	0	100	100	1	269	-	P00401-P00420-EXP-6t0b.pdb1-n-0-p-0.pdb
P00401	P00420	4	0	Structure	8dh6	1	a	0	100	100	1	534	-	c	0	100	100	1	269	-	P00401-P00420-EXP-8dh6.pdb1-a-0-c-0.pdb
P00401	P00420	5	0	Structure	6ymx	1	a	0	100	99.3	5	534	-	c	0	100	99.6	2	269	-	P00401-P00420-EXP-6ymx.pdb1-a-0-c-0.pdb
P00401	P00420	6	0	Structure	8e7s	1	k	0	100	100	1	534	-	o	0	100	100	1	269	-	P00401-P00420-EXP-8e7s.pdb1-k-0-o-0.pdb
P00401	P00420	7	0	Structure	8e7s	1	K	0	100	100	1	534	-	O	0	100	100	1	269	-	P00401-P00420-EXP-8e7s.pdb1-K-0-O-0.pdb
P00401	P00420	8	0	Structure	6giq	1	a	0	100	97.8	13	534	-	c	0	100	97.4	8	269	-	P00401-P00420-EXP-6giq.pdb1-a-0-c-0.pdb
P00401	P00420	9	0	Structure	6t15	1	a	0	100	100	1	534	-	c	0	100	100	1	269	-	P00401-P00420-EXP-6t15.pdb1-a-0-c-0.pdb
P00401	P00420	10	0	Structure	8ec0	1	K	0	100	100	1	534	-	O	0	100	100	1	269	-	P00401-P00420-EXP-8ec0.pdb1-K-0-O-0.pdb
P00401	P00420	11	0	Structure	6hu9	1	a	0	100	100	1	534	-	c	0	100	100	1	269	-	P00401-P00420-EXP-6hu9.pdb1-a-0-c-0.pdb
P00401	P00420	12	0	Structure	6hu9	1	m	0	100	100	1	534	-	o	0	100	100	1	269	-	P00401-P00420-EXP-6hu9.pdb1-m-0-o-0.pdb
P00401	P00420	13	0	Structure	6ymy	1	a	0	100	99.3	5	534	-	c	0	100	99.6	2	269	-	P00401-P00420-EXP-6ymy.pdb1-a-0-c-0.pdb
P00401	P00420	14	0	Structure	7z10	1	a	0	100	100	1	534	-	c	0	100	100	1	269	-	P00401-P00420-EXP-7z10.pdb1-a-0-c-0.pdb
P00401	P00424	1	0	Structure	9etz	1	a	0	100	100	1	534	-	e	0	100	86.9	21	153	-	P00401-P00424-EXP-9etz.pdb1-a-0-e-0.pdb
P00401	P00424	2	0	Structure	8dh6	1	a	0	100	100	1	534	-	e	0	100	86.9	21	153	-	P00401-P00424-EXP-8dh6.pdb1-a-0-e-0.pdb
P00401	P00424	3	0	Structure	6ymx	1	a	0	100	99.3	5	534	-	e	0	100	83.7	25	152	-	P00401-P00424-EXP-6ymx.pdb1-a-0-e-0.pdb
P00401	P00424	4	0	Structure	8e7s	1	k	0	100	100	1	534	-	w	0	100	86.9	21	153	-	P00401-P00424-EXP-8e7s.pdb1-k-0-w-0.pdb
P00401	P00424	5	0	Structure	8e7s	1	K	0	100	100	1	534	-	W	0	100	86.9	21	153	-	P00401-P00424-EXP-8e7s.pdb1-K-0-W-0.pdb
P00401	P00424	6	0	Structure	6giq	1	a	0	100	97.8	13	534	-	e	0	100	62.7	31	126	-	P00401-P00424-EXP-6giq.pdb1-a-0-e-0.pdb
P00401	P00424	7	0	Structure	8ec0	1	K	0	100	100	1	534	-	W	0	100	86.9	21	153	-	P00401-P00424-EXP-8ec0.pdb1-K-0-W-0.pdb
P00401	P00424	8	0	Structure	6hu9	1	a	0	100	100	1	534	-	e	0	100	86.9	21	153	-	P00401-P00424-EXP-6hu9.pdb1-a-0-e-0.pdb
P00401	P00424	9	0	Structure	6hu9	1	m	0	100	100	1	534	-	q	0	100	86.9	21	153	-	P00401-P00424-EXP-6hu9.pdb1-m-0-q-0.pdb
P00401	P00424	10	0	Structure	6ymy	1	a	0	100	99.3	5	534	-	e	0	100	83.7	25	152	-	P00401-P00424-EXP-6ymy.pdb1-a-0-e-0.pdb
P00401	P00424	11	0	Structure	7z10	1	a	0	100	100	1	534	-	e	0	100	86.9	21	153	-	P00401-P00424-EXP-7z10.pdb1-a-0-e-0.pdb
P00401	P00425	1	0	Structure	6t0b	1	a	0	100	100	1	534	-	e	0	100	88.1	19	151	-	P00401-P00425-EXP-6t0b.pdb1-a-0-e-0.pdb
P00401	P00425	2	0	Structure	6t0b	1	n	0	100	100	1	534	-	r	0	100	88.1	19	151	-	P00401-P00425-EXP-6t0b.pdb1-n-0-r-0.pdb
P00401	P00425	3	0	Structure	6t15	1	a	0	100	100	1	534	-	e	0	100	88.7	18	151	-	P00401-P00425-EXP-6t15.pdb1-a-0-e-0.pdb
P00401	P00427	1	0	Structure	9etz	1	a	0	100	100	1	534	-	f	0	100	68.9	45	146	-	P00401-P00427-EXP-9etz.pdb1-a-0-f-0.pdb
P00401	P00427	2	0	Structure	6t0b	1	a	0	100	100	1	534	-	f	0	100	68.9	45	146	-	P00401-P00427-EXP-6t0b.pdb1-a-0-f-0.pdb
P00401	P00427	3	0	Structure	6t0b	1	n	0	100	100	1	534	-	s	0	100	68.9	45	146	-	P00401-P00427-EXP-6t0b.pdb1-n-0-s-0.pdb
P00401	P00427	4	0	Structure	8dh6	1	a	0	100	100	1	534	-	f	0	100	68.9	45	146	-	P00401-P00427-EXP-8dh6.pdb1-a-0-f-0.pdb
P00401	P00427	5	0	Structure	6ymx	1	a	0	100	99.3	5	534	-	f	0	100	66.9	47	145	-	P00401-P00427-EXP-6ymx.pdb1-a-0-f-0.pdb
P00401	P00427	6	0	Structure	8e7s	1	K	0	100	100	1	534	-	Q	0	100	68.9	45	146	-	P00401-P00427-EXP-8e7s.pdb1-K-0-Q-0.pdb
P00401	P00427	7	0	Structure	8e7s	1	k	0	100	100	1	534	-	q	0	100	68.9	45	146	-	P00401-P00427-EXP-8e7s.pdb1-k-0-q-0.pdb
P00401	P00427	8	0	Structure	6giq	1	a	0	100	97.8	13	534	-	f	0	100	66.9	47	145	-	P00401-P00427-EXP-6giq.pdb1-a-0-f-0.pdb
P00401	P00427	9	0	Structure	6t15	1	a	0	100	100	1	534	-	f	0	100	70.3	43	146	-	P00401-P00427-EXP-6t15.pdb1-a-0-f-0.pdb
P00401	P00427	10	0	Structure	8ec0	1	K	0	100	100	1	534	-	Q	0	100	68.9	45	146	-	P00401-P00427-EXP-8ec0.pdb1-K-0-Q-0.pdb
P00401	P00427	11	0	Structure	6hu9	1	a	0	100	100	1	534	-	f	0	100	68.9	45	146	-	P00401-P00427-EXP-6hu9.pdb1-a-0-f-0.pdb
P00401	P00427	12	0	Structure	6hu9	1	m	0	100	100	1	534	-	r	0	100	68.9	45	146	-	P00401-P00427-EXP-6hu9.pdb1-m-0-r-0.pdb
P00401	P00427	13	0	Structure	6ymy	1	a	0	100	99.3	5	534	-	f	0	100	66.9	47	145	-	P00401-P00427-EXP-6ymy.pdb1-a-0-f-0.pdb
P00401	P00427	14	0	Structure	7z10	1	a	0	100	100	1	534	-	f	0	100	68.9	45	146	-	P00401-P00427-EXP-7z10.pdb1-a-0-f-0.pdb
P00401	P04037	1	0	Structure	9etz	1	a	0	100	100	1	534	-	d	0	100	77.4	30	149	-	P00401-P04037-EXP-9etz.pdb1-a-0-d-0.pdb
P00401	P04037	2	0	Structure	6t0b	1	n	0	100	100	1	534	-	q	0	100	78.1	29	149	-	P00401-P04037-EXP-6t0b.pdb1-n-0-q-0.pdb
P00401	P04037	3	0	Structure	6t0b	1	a	0	100	100	1	534	-	d	0	100	77.4	30	149	-	P00401-P04037-EXP-6t0b.pdb1-a-0-d-0.pdb
P00401	P04037	4	0	Structure	8dh6	1	a	0	100	100	1	534	-	d	0	100	78.1	29	149	-	P00401-P04037-EXP-8dh6.pdb1-a-0-d-0.pdb
P00401	P04037	5	0	Structure	6ymx	1	a	0	100	99.3	5	534	-	d	0	100	75.5	30	146	-	P00401-P04037-EXP-6ymx.pdb1-a-0-d-0.pdb
P00401	P04037	6	0	Structure	8e7s	1	k	0	100	100	1	534	-	t	0	100	78.1	29	149	-	P00401-P04037-EXP-8e7s.pdb1-k-0-t-0.pdb
P00401	P04037	7	0	Structure	8e7s	1	K	0	100	100	1	534	-	T	0	100	78.1	29	149	-	P00401-P04037-EXP-8e7s.pdb1-K-0-T-0.pdb
P00401	P04037	8	0	Structure	6giq	1	a	0	100	97.8	13	534	-	d	0	100	31.6	59	107	-	P00401-P04037-EXP-6giq.pdb1-a-0-d-0.pdb
P00401	P04037	9	0	Structure	6t15	1	a	0	100	100	1	534	-	d	0	100	78.1	29	149	-	P00401-P04037-EXP-6t15.pdb1-a-0-d-0.pdb
P00401	P04037	10	0	Structure	8ec0	1	K	0	100	100	1	534	-	T	0	100	78.1	29	149	-	P00401-P04037-EXP-8ec0.pdb1-K-0-T-0.pdb
P00401	P04037	11	0	Structure	6hu9	1	m	0	100	100	1	534	-	p	0	100	78.1	29	149	-	P00401-P04037-EXP-6hu9.pdb1-m-0-p-0.pdb
P00401	P04037	12	0	Structure	6hu9	1	a	0	100	100	1	534	-	d	0	100	78.1	29	149	-	P00401-P04037-EXP-6hu9.pdb1-a-0-d-0.pdb
P00401	P04037	13	0	Structure	6ymy	1	a	0	100	99.3	5	534	-	d	0	100	75.5	30	146	-	P00401-P04037-EXP-6ymy.pdb1-a-0-d-0.pdb
P00401	P04037	14	0	Structure	7z10	1	a	0	100	100	1	534	-	d	0	100	78.1	29	149	-	P00401-P04037-EXP-7z10.pdb1-a-0-d-0.pdb
P00401	P04039	1	0	Structure	9etz	1	a	0	100	100	1	534	-	h	0	100	65.4	28	78	-	P00401-P04039-EXP-9etz.pdb1-a-0-h-0.pdb
P00401	P04039	2	0	Structure	6t0b	1	n	0	100	100	1	534	-	u	0	100	65.4	28	78	-	P00401-P04039-EXP-6t0b.pdb1-n-0-u-0.pdb
P00401	P04039	3	0	Structure	6t0b	1	a	0	100	100	1	534	-	h	0	100	65.4	28	78	-	P00401-P04039-EXP-6t0b.pdb1-a-0-h-0.pdb
P00401	P04039	4	0	Structure	8dh6	1	a	0	100	100	1	534	-	h	0	100	65.4	28	78	-	P00401-P04039-EXP-8dh6.pdb1-a-0-h-0.pdb
P00401	P04039	5	0	Structure	6ymx	1	a	0	100	99.3	5	534	-	h	0	100	65.4	28	78	-	P00401-P04039-EXP-6ymx.pdb1-a-0-h-0.pdb
P00401	P04039	6	0	Structure	8e7s	1	K	0	100	100	1	534	-	M	0	100	60.3	28	74	-	P00401-P04039-EXP-8e7s.pdb1-K-0-M-0.pdb
P00401	P04039	7	0	Structure	8e7s	1	k	0	100	100	1	534	-	m	0	100	60.3	28	74	-	P00401-P04039-EXP-8e7s.pdb1-k-0-m-0.pdb
P00401	P04039	8	0	Structure	6giq	1	a	0	100	97.8	13	534	-	h	0	100	39.7	44	74	-	P00401-P04039-EXP-6giq.pdb1-a-0-h-0.pdb
P00401	P04039	9	0	Structure	6t15	1	a	0	100	100	1	534	-	h	0	100	65.4	28	78	-	P00401-P04039-EXP-6t15.pdb1-a-0-h-0.pdb
P00401	P04039	10	0	Structure	8ec0	1	K	0	100	100	1	534	-	M	0	100	60.3	28	74	-	P00401-P04039-EXP-8ec0.pdb1-K-0-M-0.pdb
P00401	P04039	11	0	Structure	6hu9	1	m	0	100	100	1	534	-	t	0	100	60.3	28	74	-	P00401-P04039-EXP-6hu9.pdb1-m-0-t-0.pdb
P00401	P04039	12	0	Structure	6hu9	1	a	0	100	100	1	534	-	h	0	100	60.3	28	74	-	P00401-P04039-EXP-6hu9.pdb1-a-0-h-0.pdb
P00401	P04039	13	0	Structure	6ymy	1	a	0	100	99.3	5	534	-	h	0	100	65.4	28	78	-	P00401-P04039-EXP-6ymy.pdb1-a-0-h-0.pdb
P00401	P04039	14	0	Structure	7z10	1	a	0	100	100	1	534	-	h	0	100	60.3	28	74	-	P00401-P04039-EXP-7z10.pdb1-a-0-h-0.pdb
P00401	P07255	1	0	Structure	9etz	1	a	0	100	100	1	534	-	i	0	100	93.2	2	56	-	P00401-P07255-EXP-9etz.pdb1-a-0-i-0.pdb
P00401	P07255	2	0	Structure	8dh6	1	a	0	100	100	1	534	-	i	0	100	93.2	2	56	-	P00401-P07255-EXP-8dh6.pdb1-a-0-i-0.pdb
P00401	P07255	3	0	Structure	6giq	1	a	0	100	97.8	13	534	-	i	0	100	83.1	7	55	-	P00401-P07255-EXP-6giq.pdb1-a-0-i-0.pdb
P00401	P07255	4	0	Structure	6hu9	1	m	0	100	100	1	534	-	u	0	100	93.2	2	56	-	P00401-P07255-EXP-6hu9.pdb1-m-0-u-0.pdb
P00401	P10174	1	0	Structure	9etz	1	a	0	100	100	1	534	-	g	0	100	98.3	2	60	-	P00401-P10174-EXP-9etz.pdb1-a-0-g-0.pdb
P00401	P10174	2	0	Structure	6t0b	1	a	0	100	100	1	534	-	g	0	100	98.3	2	60	-	P00401-P10174-EXP-6t0b.pdb1-a-0-g-0.pdb
P00401	P10174	3	0	Structure	6t0b	1	n	0	100	100	1	534	-	t	0	100	98.3	2	60	-	P00401-P10174-EXP-6t0b.pdb1-n-0-t-0.pdb
P00401	P10174	4	0	Structure	8dh6	1	a	0	100	100	1	534	-	g	0	100	98.3	2	60	-	P00401-P10174-EXP-8dh6.pdb1-a-0-g-0.pdb
P00401	P10174	5	0	Structure	6ymx	1	a	0	100	99.3	5	534	-	g	0	100	91.7	3	57	-	P00401-P10174-EXP-6ymx.pdb1-a-0-g-0.pdb
P00401	P10174	6	0	Structure	8e7s	1	K	0	100	100	1	534	-	N	0	100	98.3	2	60	-	P00401-P10174-EXP-8e7s.pdb1-K-0-N-0.pdb
P00401	P10174	7	0	Structure	8e7s	1	k	0	100	100	1	534	-	n	0	100	98.3	2	60	-	P00401-P10174-EXP-8e7s.pdb1-k-0-n-0.pdb
P00401	P10174	8	0	Structure	6giq	1	a	0	100	97.8	13	534	-	g	0	100	48.3	26	54	-	P00401-P10174-EXP-6giq.pdb1-a-0-g-0.pdb
P00401	P10174	9	0	Structure	6t15	1	a	0	100	100	1	534	-	g	0	100	98.3	2	60	-	P00401-P10174-EXP-6t15.pdb1-a-0-g-0.pdb
P00401	P10174	10	0	Structure	6hu9	1	a	0	100	100	1	534	-	g	0	100	98.3	2	60	-	P00401-P10174-EXP-6hu9.pdb1-a-0-g-0.pdb
P00401	P10174	11	0	Structure	6hu9	1	m	0	100	100	1	534	-	s	0	100	98.3	2	60	-	P00401-P10174-EXP-6hu9.pdb1-m-0-s-0.pdb
P00401	P10174	12	0	Structure	6ymy	1	a	0	100	99.3	5	534	-	g	0	100	91.7	3	57	-	P00401-P10174-EXP-6ymy.pdb1-a-0-g-0.pdb
P00401	P10174	13	0	Structure	7z10	1	a	0	100	100	1	534	-	g	0	100	98.3	2	60	-	P00401-P10174-EXP-7z10.pdb1-a-0-g-0.pdb
P00401	P32799	1	0	Structure	9etz	1	a	0	100	100	1	534	-	k	0	100	87.6	13	125	-	P00401-P32799-EXP-9etz.pdb1-a-0-k-0.pdb
P00401	P32799	2	0	Structure	6t0b	1	a	0	100	100	1	534	-	k	0	100	87.6	13	125	-	P00401-P32799-EXP-6t0b.pdb1-a-0-k-0.pdb
P00401	P32799	3	0	Structure	6t0b	1	n	0	100	100	1	534	-	x	0	100	87.6	13	125	-	P00401-P32799-EXP-6t0b.pdb1-n-0-x-0.pdb
P00401	P32799	4	0	Structure	6ymx	1	a	0	100	99.3	5	534	-	k	0	100	88.4	16	129	-	P00401-P32799-EXP-6ymx.pdb1-a-0-k-0.pdb
P00401	P32799	5	0	Structure	8e7s	1	k	0	100	100	1	534	-	s	0	100	87.6	13	125	-	P00401-P32799-EXP-8e7s.pdb1-k-0-s-0.pdb
P00401	P32799	6	0	Structure	8e7s	1	K	0	100	100	1	534	-	S	0	100	87.6	13	125	-	P00401-P32799-EXP-8e7s.pdb1-K-0-S-0.pdb
P00401	P32799	7	0	Structure	6t15	1	a	0	100	100	1	534	-	k	0	100	91.5	11	128	-	P00401-P32799-EXP-6t15.pdb1-a-0-k-0.pdb
P00401	P32799	8	0	Structure	6hu9	1	a	0	100	100	1	534	-	k	0	100	87.6	13	125	-	P00401-P32799-EXP-6hu9.pdb1-a-0-k-0.pdb
P00401	P32799	9	0	Structure	6hu9	1	m	0	100	100	1	534	-	w	0	100	87.6	13	125	-	P00401-P32799-EXP-6hu9.pdb1-m-0-w-0.pdb
P00401	P32799	10	0	Structure	6ymy	1	a	0	100	99.3	5	534	-	k	0	100	88.4	16	129	-	P00401-P32799-EXP-6ymy.pdb1-a-0-k-0.pdb
P00401	Q01519	1	0	Structure	9etz	1	a	0	100	100	1	534	-	j	0	100	90.4	7	81	-	P00401-Q01519-EXP-9etz.pdb1-a-0-j-0.pdb
P00401	Q01519	2	0	Structure	6t0b	1	n	0	100	100	1	534	-	w	0	100	90.4	8	82	-	P00401-Q01519-EXP-6t0b.pdb1-n-0-w-0.pdb
P00401	Q01519	3	0	Structure	6t0b	1	a	0	100	100	1	534	-	j	0	100	90.4	7	81	-	P00401-Q01519-EXP-6t0b.pdb1-a-0-j-0.pdb
P00401	Q01519	4	0	Structure	6ymx	1	a	0	100	99.3	5	534	-	j	0	100	94	6	83	-	P00401-Q01519-EXP-6ymx.pdb1-a-0-j-0.pdb
P00401	Q01519	5	0	Structure	8e7s	1	K	0	100	100	1	534	-	U	0	100	92.8	7	83	-	P00401-Q01519-EXP-8e7s.pdb1-K-0-U-0.pdb
P00401	Q01519	6	0	Structure	8e7s	1	k	0	100	100	1	534	-	u	0	100	92.8	7	83	-	P00401-Q01519-EXP-8e7s.pdb1-k-0-u-0.pdb
P00401	Q01519	7	0	Structure	6t15	1	a	0	100	100	1	534	-	j	0	100	92.8	7	83	-	P00401-Q01519-EXP-6t15.pdb1-a-0-j-0.pdb
P00401	Q01519	8	0	Structure	8ec0	1	K	0	100	100	1	534	-	U	0	100	92.8	7	83	-	P00401-Q01519-EXP-8ec0.pdb1-K-0-U-0.pdb
P00401	Q01519	9	0	Structure	6hu9	1	m	0	100	100	1	534	-	v	0	100	92.8	7	83	-	P00401-Q01519-EXP-6hu9.pdb1-m-0-v-0.pdb
P00401	Q01519	10	0	Structure	6hu9	1	a	0	100	100	1	534	-	j	0	100	92.8	7	83	-	P00401-Q01519-EXP-6hu9.pdb1-a-0-j-0.pdb
P00401	Q01519	11	0	Structure	6ymy	1	a	0	100	99.3	5	534	-	j	0	100	94	6	83	-	P00401-Q01519-EXP-6ymy.pdb1-a-0-j-0.pdb
P00401	Q2V2P9	1	0	Structure	9etz	1	a	0	100	100	1	534	-	l	0	100	68.2	22	66	-	P00401-Q2V2P9-EXP-9etz.pdb1-a-0-l-0.pdb
P00401	Q2V2P9	2	0	Structure	6t0b	1	a	0	100	100	1	534	-	l	0	100	68.2	22	66	-	P00401-Q2V2P9-EXP-6t0b.pdb1-a-0-l-0.pdb
P00401	Q2V2P9	3	0	Structure	6t0b	1	n	0	100	100	1	534	-	y	0	100	68.2	22	66	-	P00401-Q2V2P9-EXP-6t0b.pdb1-n-0-y-0.pdb
P00401	Q2V2P9	4	0	Structure	6ymx	1	a	0	100	99.3	5	534	-	m	0	100	57.6	26	63	-	P00401-Q2V2P9-EXP-6ymx.pdb1-a-0-m-0.pdb
P00401	Q2V2P9	5	0	Structure	8e7s	1	K	0	100	100	1	534	-	V	0	100	68.2	22	66	-	P00401-Q2V2P9-EXP-8e7s.pdb1-K-0-V-0.pdb
P00401	Q2V2P9	6	0	Structure	6t15	1	a	0	100	100	1	534	-	l	0	100	68.2	22	66	-	P00401-Q2V2P9-EXP-6t15.pdb1-a-0-l-0.pdb
P00401	Q2V2P9	7	0	Structure	8ec0	1	K	0	100	100	1	534	-	V	0	100	60.6	22	61	-	P00401-Q2V2P9-EXP-8ec0.pdb1-K-0-V-0.pdb
P00401	Q2V2P9	8	0	Structure	6hu9	1	a	0	100	100	1	534	-	l	0	100	68.2	22	66	-	P00401-Q2V2P9-EXP-6hu9.pdb1-a-0-l-0.pdb
P00401	Q2V2P9	9	0	Structure	6hu9	1	m	0	100	100	1	534	-	x	0	100	68.2	22	66	-	P00401-Q2V2P9-EXP-6hu9.pdb1-m-0-x-0.pdb
P00401	Q2V2P9	10	0	Structure	6ymy	1	a	0	100	99.3	5	534	-	m	0	100	57.6	26	63	-	P00401-Q2V2P9-EXP-6ymy.pdb1-a-0-m-0.pdb
P00410	P00420	1	0	Structure	8e7s	1	P	0	100	94	16	251	-	O	0	100	100	1	269	-	P00410-P00420-EXP-8e7s.pdb1-P-0-O-0.pdb
P00410	P00424	1	0	Structure	9etz	1	b	0	100	94	16	251	-	e	0	100	86.9	21	153	-	P00410-P00424-EXP-9etz.pdb1-b-0-e-0.pdb
P00410	P00424	2	0	Structure	8dh6	1	b	0	100	94	16	251	-	e	0	100	86.9	21	153	-	P00410-P00424-EXP-8dh6.pdb1-b-0-e-0.pdb
P00410	P00424	3	0	Structure	6ymx	1	b	0	100	94	16	251	-	e	0	100	83.7	25	152	-	P00410-P00424-EXP-6ymx.pdb1-b-0-e-0.pdb
P00410	P00424	4	0	Structure	8e7s	1	p	0	100	94	16	251	-	w	0	100	86.9	21	153	-	P00410-P00424-EXP-8e7s.pdb1-p-0-w-0.pdb
P00410	P00424	5	0	Structure	8e7s	1	P	0	100	94	16	251	-	W	0	100	86.9	21	153	-	P00410-P00424-EXP-8e7s.pdb1-P-0-W-0.pdb
P00410	P00424	6	0	Structure	6giq	1	b	0	100	93.6	16	250	-	e	0	100	62.7	31	126	-	P00410-P00424-EXP-6giq.pdb1-b-0-e-0.pdb
P00410	P00424	7	0	Structure	8ec0	1	P	0	100	94	16	251	-	W	0	100	86.9	21	153	-	P00410-P00424-EXP-8ec0.pdb1-P-0-W-0.pdb
P00410	P00424	8	0	Structure	6hu9	1	b	0	100	94	16	251	-	e	0	100	86.9	21	153	-	P00410-P00424-EXP-6hu9.pdb1-b-0-e-0.pdb
P00410	P00424	9	0	Structure	6hu9	1	n	0	100	94	16	251	-	q	0	100	86.9	21	153	-	P00410-P00424-EXP-6hu9.pdb1-n-0-q-0.pdb
P00410	P00424	10	0	Structure	6ymy	1	b	0	100	94	16	251	-	e	0	100	83.7	25	152	-	P00410-P00424-EXP-6ymy.pdb1-b-0-e-0.pdb
P00410	P00424	11	0	Structure	7z10	1	b	0	100	94	16	251	-	e	0	100	86.9	21	153	-	P00410-P00424-EXP-7z10.pdb1-b-0-e-0.pdb
P00410	P00425	1	0	Structure	6t0b	1	b	0	100	94	16	251	-	e	0	100	88.1	19	151	-	P00410-P00425-EXP-6t0b.pdb1-b-0-e-0.pdb
P00410	P00425	2	0	Structure	6t0b	1	o	0	100	94	16	251	-	r	0	100	88.1	19	151	-	P00410-P00425-EXP-6t0b.pdb1-o-0-r-0.pdb
P00410	P00425	3	0	Structure	6t15	1	b	0	100	94	16	251	-	e	0	100	88.7	18	151	-	P00410-P00425-EXP-6t15.pdb1-b-0-e-0.pdb
P00410	P00427	1	0	Structure	9etz	1	b	0	100	94	16	251	-	f	0	100	68.9	45	146	-	P00410-P00427-EXP-9etz.pdb1-b-0-f-0.pdb
P00410	P00427	2	0	Structure	6t0b	1	b	0	100	94	16	251	-	f	0	100	68.9	45	146	-	P00410-P00427-EXP-6t0b.pdb1-b-0-f-0.pdb
P00410	P00427	3	0	Structure	6t0b	1	o	0	100	94	16	251	-	s	0	100	68.9	45	146	-	P00410-P00427-EXP-6t0b.pdb1-o-0-s-0.pdb
P00410	P00427	4	0	Structure	8dh6	1	b	0	100	94	16	251	-	f	0	100	68.9	45	146	-	P00410-P00427-EXP-8dh6.pdb1-b-0-f-0.pdb
P00410	P00427	5	0	Structure	6ymx	1	b	0	100	94	16	251	-	f	0	100	66.9	47	145	-	P00410-P00427-EXP-6ymx.pdb1-b-0-f-0.pdb
P00410	P00427	6	0	Structure	8e7s	1	P	0	100	94	16	251	-	Q	0	100	68.9	45	146	-	P00410-P00427-EXP-8e7s.pdb1-P-0-Q-0.pdb
P00410	P00427	7	0	Structure	8e7s	1	p	0	100	94	16	251	-	q	0	100	68.9	45	146	-	P00410-P00427-EXP-8e7s.pdb1-p-0-q-0.pdb
P00410	P00427	8	0	Structure	6giq	1	b	0	100	93.6	16	250	-	f	0	100	66.9	47	145	-	P00410-P00427-EXP-6giq.pdb1-b-0-f-0.pdb
P00410	P00427	9	0	Structure	6t15	1	b	0	100	94	16	251	-	f	0	100	70.3	43	146	-	P00410-P00427-EXP-6t15.pdb1-b-0-f-0.pdb
P00410	P00427	10	0	Structure	8ec0	1	P	0	100	94	16	251	-	Q	0	100	68.9	45	146	-	P00410-P00427-EXP-8ec0.pdb1-P-0-Q-0.pdb
P00410	P00427	11	0	Structure	6hu9	1	b	0	100	94	16	251	-	f	0	100	68.9	45	146	-	P00410-P00427-EXP-6hu9.pdb1-b-0-f-0.pdb
P00410	P00427	12	0	Structure	6hu9	1	n	0	100	94	16	251	-	r	0	100	68.9	45	146	-	P00410-P00427-EXP-6hu9.pdb1-n-0-r-0.pdb
P00410	P00427	13	0	Structure	6ymy	1	b	0	100	94	16	251	-	f	0	100	66.9	47	145	-	P00410-P00427-EXP-6ymy.pdb1-b-0-f-0.pdb
P00410	P00427	14	0	Structure	7z10	1	b	0	100	94	16	251	-	f	0	100	68.9	45	146	-	P00410-P00427-EXP-7z10.pdb1-b-0-f-0.pdb
P00410	P04037	1	0	Structure	6t0b	1	o	0	100	94	16	251	-	q	0	100	78.1	29	149	-	P00410-P04037-EXP-6t0b.pdb1-o-0-q-0.pdb
P00410	P04037	2	0	Structure	6t0b	1	b	0	100	94	16	251	-	d	0	100	77.4	30	149	-	P00410-P04037-EXP-6t0b.pdb1-b-0-d-0.pdb
P00410	P04037	3	0	Structure	8dh6	1	b	0	100	94	16	251	-	d	0	100	78.1	29	149	-	P00410-P04037-EXP-8dh6.pdb1-b-0-d-0.pdb
P00410	P04037	4	0	Structure	6hu9	1	b	0	100	94	16	251	-	d	0	100	78.1	29	149	-	P00410-P04037-EXP-6hu9.pdb1-b-0-d-0.pdb
P00410	P07255	1	0	Structure	9etz	1	b	0	100	94	16	251	-	i	0	100	93.2	2	56	-	P00410-P07255-EXP-9etz.pdb1-b-0-i-0.pdb
P00410	P07255	2	0	Structure	6t0b	1	o	0	100	94	16	251	-	v	0	100	93.2	2	56	-	P00410-P07255-EXP-6t0b.pdb1-o-0-v-0.pdb
P00410	P07255	3	0	Structure	6t0b	1	b	0	100	94	16	251	-	i	0	100	93.2	2	56	-	P00410-P07255-EXP-6t0b.pdb1-b-0-i-0.pdb
P00410	P07255	4	0	Structure	8dh6	1	b	0	100	94	16	251	-	i	0	100	93.2	2	56	-	P00410-P07255-EXP-8dh6.pdb1-b-0-i-0.pdb
P00410	P07255	5	0	Structure	6ymx	1	b	0	100	94	16	251	-	i	0	100	89.8	3	55	-	P00410-P07255-EXP-6ymx.pdb1-b-0-i-0.pdb
P00410	P07255	6	0	Structure	8e7s	1	P	0	100	94	16	251	-	R	0	100	93.2	2	56	-	P00410-P07255-EXP-8e7s.pdb1-P-0-R-0.pdb
P00410	P07255	7	0	Structure	8e7s	1	p	0	100	94	16	251	-	r	0	100	93.2	2	56	-	P00410-P07255-EXP-8e7s.pdb1-p-0-r-0.pdb
P00410	P07255	8	0	Structure	6giq	1	b	0	100	93.6	16	250	-	i	0	100	83.1	7	55	-	P00410-P07255-EXP-6giq.pdb1-b-0-i-0.pdb
P00410	P07255	9	0	Structure	6t15	1	b	0	100	94	16	251	-	i	0	100	93.2	2	56	-	P00410-P07255-EXP-6t15.pdb1-b-0-i-0.pdb
P00410	P07255	10	0	Structure	8ec0	1	P	0	100	94	16	251	-	R	0	100	93.2	2	56	-	P00410-P07255-EXP-8ec0.pdb1-P-0-R-0.pdb
P00410	P07255	11	0	Structure	6hu9	1	n	0	100	94	16	251	-	u	0	100	93.2	2	56	-	P00410-P07255-EXP-6hu9.pdb1-n-0-u-0.pdb
P00410	P07255	12	0	Structure	6hu9	1	b	0	100	94	16	251	-	i	0	100	93.2	2	56	-	P00410-P07255-EXP-6hu9.pdb1-b-0-i-0.pdb
P00410	P07255	13	0	Structure	6ymy	1	b	0	100	94	16	251	-	i	0	100	88.1	2	53	-	P00410-P07255-EXP-6ymy.pdb1-b-0-i-0.pdb
P00410	P07255	14	0	Structure	7z10	1	b	0	100	94	16	251	-	i	0	100	93.2	2	56	-	P00410-P07255-EXP-7z10.pdb1-b-0-i-0.pdb
P00410	Q01519	1	0	Structure	9etz	1	b	0	100	94	16	251	-	j	0	100	90.4	7	81	-	P00410-Q01519-EXP-9etz.pdb1-b-0-j-0.pdb
P00410	Q01519	2	0	Structure	6t0b	1	b	0	100	94	16	251	-	j	0	100	90.4	7	81	-	P00410-Q01519-EXP-6t0b.pdb1-b-0-j-0.pdb
P00410	Q01519	3	0	Structure	6t0b	1	o	0	100	94	16	251	-	w	0	100	90.4	8	82	-	P00410-Q01519-EXP-6t0b.pdb1-o-0-w-0.pdb
P00410	Q01519	4	0	Structure	6ymx	1	b	0	100	94	16	251	-	j	0	100	94	6	83	-	P00410-Q01519-EXP-6ymx.pdb1-b-0-j-0.pdb
P00410	Q01519	5	0	Structure	8e7s	1	p	0	100	94	16	251	-	u	0	100	92.8	7	83	-	P00410-Q01519-EXP-8e7s.pdb1-p-0-u-0.pdb
P00410	Q01519	6	0	Structure	8e7s	1	P	0	100	94	16	251	-	U	0	100	92.8	7	83	-	P00410-Q01519-EXP-8e7s.pdb1-P-0-U-0.pdb
P00410	Q01519	7	0	Structure	6giq	1	b	0	100	93.6	16	250	-	j	0	100	68.7	24	80	-	P00410-Q01519-EXP-6giq.pdb1-b-0-j-0.pdb
P00410	Q01519	8	0	Structure	6t15	1	b	0	100	94	16	251	-	j	0	100	92.8	7	83	-	P00410-Q01519-EXP-6t15.pdb1-b-0-j-0.pdb
P00410	Q01519	9	0	Structure	8ec0	1	P	0	100	94	16	251	-	U	0	100	92.8	7	83	-	P00410-Q01519-EXP-8ec0.pdb1-P-0-U-0.pdb
P00410	Q01519	10	0	Structure	6hu9	1	n	0	100	94	16	251	-	v	0	100	92.8	7	83	-	P00410-Q01519-EXP-6hu9.pdb1-n-0-v-0.pdb
P00410	Q01519	11	0	Structure	6hu9	1	b	0	100	94	16	251	-	j	0	100	92.8	7	83	-	P00410-Q01519-EXP-6hu9.pdb1-b-0-j-0.pdb
P00410	Q01519	12	0	Structure	6ymy	1	b	0	100	94	16	251	-	j	0	100	94	6	83	-	P00410-Q01519-EXP-6ymy.pdb1-b-0-j-0.pdb
P00410	Q2V2P9	1	0	Structure	9etz	1	b	0	100	94	16	251	-	l	0	100	68.2	22	66	-	P00410-Q2V2P9-EXP-9etz.pdb1-b-0-l-0.pdb
P00410	Q2V2P9	2	0	Structure	6t0b	1	o	0	100	94	16	251	-	y	0	100	68.2	22	66	-	P00410-Q2V2P9-EXP-6t0b.pdb1-o-0-y-0.pdb
P00410	Q2V2P9	3	0	Structure	6t0b	1	b	0	100	94	16	251	-	l	0	100	68.2	22	66	-	P00410-Q2V2P9-EXP-6t0b.pdb1-b-0-l-0.pdb
P00410	Q2V2P9	4	0	Structure	6ymx	1	b	0	100	94	16	251	-	m	0	100	57.6	26	63	-	P00410-Q2V2P9-EXP-6ymx.pdb1-b-0-m-0.pdb
P00410	Q2V2P9	5	0	Structure	8e7s	1	P	0	100	94	16	251	-	V	0	100	68.2	22	66	-	P00410-Q2V2P9-EXP-8e7s.pdb1-P-0-V-0.pdb
P00410	Q2V2P9	6	0	Structure	8e7s	1	p	0	100	94	16	251	-	v	0	100	68.2	22	66	-	P00410-Q2V2P9-EXP-8e7s.pdb1-p-0-v-0.pdb
P00410	Q2V2P9	7	0	Structure	6t15	1	b	0	100	94	16	251	-	l	0	100	68.2	22	66	-	P00410-Q2V2P9-EXP-6t15.pdb1-b-0-l-0.pdb
P00410	Q2V2P9	8	0	Structure	8ec0	1	P	0	100	94	16	251	-	V	0	100	60.6	22	61	-	P00410-Q2V2P9-EXP-8ec0.pdb1-P-0-V-0.pdb
P00410	Q2V2P9	9	0	Structure	6hu9	1	b	0	100	94	16	251	-	l	0	100	68.2	22	66	-	P00410-Q2V2P9-EXP-6hu9.pdb1-b-0-l-0.pdb
P00410	Q2V2P9	10	0	Structure	6hu9	1	n	0	100	94	16	251	-	x	0	100	68.2	22	66	-	P00410-Q2V2P9-EXP-6hu9.pdb1-n-0-x-0.pdb
P00410	Q2V2P9	11	0	Structure	6ymy	1	b	0	100	94	16	251	-	m	0	100	57.6	26	63	-	P00410-Q2V2P9-EXP-6ymy.pdb1-b-0-m-0.pdb
P00420	P04037	1	0	Structure	9etz	1	c	0	100	100	1	269	-	d	0	100	77.4	30	149	-	P00420-P04037-EXP-9etz.pdb1-c-0-d-0.pdb
P00420	P04037	2	0	Structure	6t0b	1	p	0	100	100	1	269	-	q	0	100	78.1	29	149	-	P00420-P04037-EXP-6t0b.pdb1-p-0-q-0.pdb
P00420	P04037	3	0	Structure	6t0b	1	c	0	100	100	1	269	-	d	0	100	77.4	30	149	-	P00420-P04037-EXP-6t0b.pdb1-c-0-d-0.pdb
P00420	P04037	4	0	Structure	8dh6	1	c	0	100	100	1	269	-	d	0	100	78.1	29	149	-	P00420-P04037-EXP-8dh6.pdb1-c-0-d-0.pdb
P00420	P04037	5	0	Structure	6ymx	1	c	0	100	99.6	2	269	-	d	0	100	75.5	30	146	-	P00420-P04037-EXP-6ymx.pdb1-c-0-d-0.pdb
P00420	P04037	6	0	Structure	8e7s	1	o	0	100	100	1	269	-	t	0	100	78.1	29	149	-	P00420-P04037-EXP-8e7s.pdb1-o-0-t-0.pdb
P00420	P04037	7	0	Structure	8e7s	1	O	0	100	100	1	269	-	T	0	100	78.1	29	149	-	P00420-P04037-EXP-8e7s.pdb1-O-0-T-0.pdb
P00420	P04037	8	0	Structure	6giq	1	c	0	100	97.4	8	269	-	d	0	100	31.6	59	107	-	P00420-P04037-EXP-6giq.pdb1-c-0-d-0.pdb
P00420	P04037	9	0	Structure	6t15	1	c	0	100	100	1	269	-	d	0	100	78.1	29	149	-	P00420-P04037-EXP-6t15.pdb1-c-0-d-0.pdb
P00420	P04037	10	0	Structure	8ec0	1	O	0	100	100	1	269	-	T	0	100	78.1	29	149	-	P00420-P04037-EXP-8ec0.pdb1-O-0-T-0.pdb
P00420	P04037	11	0	Structure	6hu9	1	o	0	100	100	1	269	-	p	0	100	78.1	29	149	-	P00420-P04037-EXP-6hu9.pdb1-o-0-p-0.pdb
P00420	P04037	12	0	Structure	6hu9	1	c	0	100	100	1	269	-	d	0	100	78.1	29	149	-	P00420-P04037-EXP-6hu9.pdb1-c-0-d-0.pdb
P00420	P04037	13	0	Structure	6ymy	1	c	0	100	99.6	2	269	-	d	0	100	75.5	30	146	-	P00420-P04037-EXP-6ymy.pdb1-c-0-d-0.pdb
P00420	P04037	14	0	Structure	7z10	1	c	0	100	100	1	269	-	d	0	100	78.1	29	149	-	P00420-P04037-EXP-7z10.pdb1-c-0-d-0.pdb
P00420	P10174	1	0	Structure	9etz	1	c	0	100	100	1	269	-	g	0	100	98.3	2	60	-	P00420-P10174-EXP-9etz.pdb1-c-0-g-0.pdb
P00420	P10174	2	0	Structure	6t0b	1	c	0	100	100	1	269	-	g	0	100	98.3	2	60	-	P00420-P10174-EXP-6t0b.pdb1-c-0-g-0.pdb
P00420	P10174	3	0	Structure	6t0b	1	p	0	100	100	1	269	-	t	0	100	98.3	2	60	-	P00420-P10174-EXP-6t0b.pdb1-p-0-t-0.pdb
P00420	P10174	4	0	Structure	8dh6	1	c	0	100	100	1	269	-	g	0	100	98.3	2	60	-	P00420-P10174-EXP-8dh6.pdb1-c-0-g-0.pdb
P00420	P10174	5	0	Structure	6ymx	1	c	0	100	99.6	2	269	-	g	0	100	91.7	3	57	-	P00420-P10174-EXP-6ymx.pdb1-c-0-g-0.pdb
P00420	P10174	6	0	Structure	8e7s	1	o	0	100	100	1	269	-	n	0	100	98.3	2	60	-	P00420-P10174-EXP-8e7s.pdb1-o-0-n-0.pdb
P00420	P10174	7	0	Structure	8e7s	1	O	0	100	100	1	269	-	N	0	100	98.3	2	60	-	P00420-P10174-EXP-8e7s.pdb1-O-0-N-0.pdb
P00420	P10174	8	0	Structure	6giq	1	c	0	100	97.4	8	269	-	g	0	100	48.3	26	54	-	P00420-P10174-EXP-6giq.pdb1-c-0-g-0.pdb
P00420	P10174	9	0	Structure	6t15	1	c	0	100	100	1	269	-	g	0	100	98.3	2	60	-	P00420-P10174-EXP-6t15.pdb1-c-0-g-0.pdb
P00420	P10174	10	0	Structure	8ec0	1	O	0	100	100	1	269	-	N	0	100	98.3	2	60	-	P00420-P10174-EXP-8ec0.pdb1-O-0-N-0.pdb
P00420	P10174	11	0	Structure	6hu9	1	o	0	100	100	1	269	-	s	0	100	98.3	2	60	-	P00420-P10174-EXP-6hu9.pdb1-o-0-s-0.pdb
P00420	P10174	12	0	Structure	6hu9	1	c	0	100	100	1	269	-	g	0	100	98.3	2	60	-	P00420-P10174-EXP-6hu9.pdb1-c-0-g-0.pdb
P00420	P10174	13	0	Structure	6ymy	1	c	0	100	99.6	2	269	-	g	0	100	91.7	3	57	-	P00420-P10174-EXP-6ymy.pdb1-c-0-g-0.pdb
P00420	P10174	14	0	Structure	7z10	1	c	0	100	100	1	269	-	g	0	100	98.3	2	60	-	P00420-P10174-EXP-7z10.pdb1-c-0-g-0.pdb
P00420	P32799	1	0	Structure	9etz	1	c	0	100	100	1	269	-	k	0	100	87.6	13	125	-	P00420-P32799-EXP-9etz.pdb1-c-0-k-0.pdb
P00420	P32799	2	0	Structure	6t0b	1	c	0	100	100	1	269	-	k	0	100	87.6	13	125	-	P00420-P32799-EXP-6t0b.pdb1-c-0-k-0.pdb
P00420	P32799	3	0	Structure	6t0b	1	p	0	100	100	1	269	-	x	0	100	87.6	13	125	-	P00420-P32799-EXP-6t0b.pdb1-p-0-x-0.pdb
P00420	P32799	4	0	Structure	6ymx	1	c	0	100	99.6	2	269	-	k	0	100	88.4	16	129	-	P00420-P32799-EXP-6ymx.pdb1-c-0-k-0.pdb
P00420	P32799	5	0	Structure	8e7s	1	O	0	100	100	1	269	-	S	0	100	87.6	13	125	-	P00420-P32799-EXP-8e7s.pdb1-O-0-S-0.pdb
P00420	P32799	6	0	Structure	8e7s	1	o	0	100	100	1	269	-	s	0	100	87.6	13	125	-	P00420-P32799-EXP-8e7s.pdb1-o-0-s-0.pdb
P00420	P32799	7	0	Structure	6t15	1	c	0	100	100	1	269	-	k	0	100	91.5	11	128	-	P00420-P32799-EXP-6t15.pdb1-c-0-k-0.pdb
P00420	P32799	8	0	Structure	8ec0	1	O	0	100	100	1	269	-	S	0	100	87.6	13	125	-	P00420-P32799-EXP-8ec0.pdb1-O-0-S-0.pdb
P00420	P32799	9	0	Structure	6giq	1	c	0	100	97.4	8	269	-	k	0	100	14	57	74	-	P00420-P32799-EXP-6giq.pdb1-c-0-k-0.pdb
P00420	P32799	10	0	Structure	6hu9	1	o	0	100	100	1	269	-	w	0	100	87.6	13	125	-	P00420-P32799-EXP-6hu9.pdb1-o-0-w-0.pdb
P00420	P32799	11	0	Structure	6hu9	1	c	0	100	100	1	269	-	k	0	100	87.6	13	125	-	P00420-P32799-EXP-6hu9.pdb1-c-0-k-0.pdb
P00420	P32799	12	0	Structure	6ymy	1	c	0	100	99.6	2	269	-	k	0	100	88.4	16	129	-	P00420-P32799-EXP-6ymy.pdb1-c-0-k-0.pdb
P00420	P53721	1	0	Structure	6t0b	1	p	0	100	100	1	269	-	z	0	100	44.2	107	205	-	P00420-P53721-EXP-6t0b.pdb1-p-0-z-0.pdb
P00420	P53721	2	0	Structure	6t0b	1	c	0	100	100	1	269	-	m	0	100	44.2	107	205	-	P00420-P53721-EXP-6t0b.pdb1-c-0-m-0.pdb
P00420	P53721	3	0	Structure	6t15	1	c	0	100	100	1	269	-	m	0	100	44.2	107	205	-	P00420-P53721-EXP-6t15.pdb1-c-0-m-0.pdb
P00420	Q01519	1	0	Structure	9etz	1	c	0	100	100	1	269	-	j	0	100	90.4	7	81	-	P00420-Q01519-EXP-9etz.pdb1-c-0-j-0.pdb
P00420	Q01519	2	0	Structure	6t0b	1	c	0	100	100	1	269	-	j	0	100	90.4	7	81	-	P00420-Q01519-EXP-6t0b.pdb1-c-0-j-0.pdb
P00420	Q01519	3	0	Structure	6t0b	1	p	0	100	100	1	269	-	w	0	100	90.4	8	82	-	P00420-Q01519-EXP-6t0b.pdb1-p-0-w-0.pdb
P00420	Q01519	4	0	Structure	6ymx	1	c	0	100	99.6	2	269	-	j	0	100	94	6	83	-	P00420-Q01519-EXP-6ymx.pdb1-c-0-j-0.pdb
P00420	Q01519	5	0	Structure	8e7s	1	O	0	100	100	1	269	-	U	0	100	92.8	7	83	-	P00420-Q01519-EXP-8e7s.pdb1-O-0-U-0.pdb
P00420	Q01519	6	0	Structure	8e7s	1	o	0	100	100	1	269	-	u	0	100	92.8	7	83	-	P00420-Q01519-EXP-8e7s.pdb1-o-0-u-0.pdb
P00420	Q01519	7	0	Structure	6giq	1	c	0	100	97.4	8	269	-	j	0	100	68.7	24	80	-	P00420-Q01519-EXP-6giq.pdb1-c-0-j-0.pdb
P00420	Q01519	8	0	Structure	6t15	1	c	0	100	100	1	269	-	j	0	100	92.8	7	83	-	P00420-Q01519-EXP-6t15.pdb1-c-0-j-0.pdb
P00420	Q01519	9	0	Structure	8ec0	1	O	0	100	100	1	269	-	U	0	100	92.8	7	83	-	P00420-Q01519-EXP-8ec0.pdb1-O-0-U-0.pdb
P00420	Q01519	10	0	Structure	6hu9	1	c	0	100	100	1	269	-	j	0	100	92.8	7	83	-	P00420-Q01519-EXP-6hu9.pdb1-c-0-j-0.pdb
P00420	Q01519	11	0	Structure	6hu9	1	o	0	100	100	1	269	-	v	0	100	92.8	7	83	-	P00420-Q01519-EXP-6hu9.pdb1-o-0-v-0.pdb
P00420	Q01519	12	0	Structure	6ymy	1	c	0	100	99.6	2	269	-	j	0	100	94	6	83	-	P00420-Q01519-EXP-6ymy.pdb1-c-0-j-0.pdb
P00424	P00427	1	0	Structure	9etz	1	e	0	100	86.9	21	153	-	f	0	100	68.9	45	146	-	P00424-P00427-EXP-9etz.pdb1-e-0-f-0.pdb
P00424	P00427	2	0	Structure	8dh6	1	e	0	100	86.9	21	153	-	f	0	100	68.9	45	146	-	P00424-P00427-EXP-8dh6.pdb1-e-0-f-0.pdb
P00424	P00427	3	0	Structure	6ymx	1	e	0	100	83.7	25	152	-	f	0	100	66.9	47	145	-	P00424-P00427-EXP-6ymx.pdb1-e-0-f-0.pdb
P00424	P00427	4	0	Structure	8e7s	1	W	0	100	86.9	21	153	-	Q	0	100	68.9	45	146	-	P00424-P00427-EXP-8e7s.pdb1-W-0-Q-0.pdb
P00424	P00427	5	0	Structure	8e7s	1	w	0	100	86.9	21	153	-	q	0	100	68.9	45	146	-	P00424-P00427-EXP-8e7s.pdb1-w-0-q-0.pdb
P00424	P00427	6	0	Structure	6giq	1	e	0	100	62.7	31	126	-	f	0	100	66.9	47	145	-	P00424-P00427-EXP-6giq.pdb1-e-0-f-0.pdb
P00424	P00427	7	0	Structure	8ec0	1	W	0	100	86.9	21	153	-	Q	0	100	68.9	45	146	-	P00424-P00427-EXP-8ec0.pdb1-W-0-Q-0.pdb
P00424	P00427	8	0	Structure	6hu9	1	e	0	100	86.9	21	153	-	f	0	100	68.9	45	146	-	P00424-P00427-EXP-6hu9.pdb1-e-0-f-0.pdb
P00424	P00427	9	0	Structure	6hu9	1	q	0	100	86.9	21	153	-	r	0	100	68.9	45	146	-	P00424-P00427-EXP-6hu9.pdb1-q-0-r-0.pdb
P00424	P00427	10	0	Structure	6ymy	1	e	0	100	83.7	25	152	-	f	0	100	66.9	47	145	-	P00424-P00427-EXP-6ymy.pdb1-e-0-f-0.pdb
P00424	P00427	11	0	Structure	7z10	1	e	0	100	86.9	21	153	-	f	0	100	68.9	45	146	-	P00424-P00427-EXP-7z10.pdb1-e-0-f-0.pdb
P00424	P07255	1	0	Structure	9etz	1	e	0	100	86.9	21	153	-	i	0	100	93.2	2	56	-	P00424-P07255-EXP-9etz.pdb1-e-0-i-0.pdb
P00424	P07255	2	0	Structure	8dh6	1	e	0	100	86.9	21	153	-	i	0	100	93.2	2	56	-	P00424-P07255-EXP-8dh6.pdb1-e-0-i-0.pdb
P00424	P07255	3	0	Structure	6ymx	1	e	0	100	83.7	25	152	-	i	0	100	89.8	3	55	-	P00424-P07255-EXP-6ymx.pdb1-e-0-i-0.pdb
P00424	P07255	4	0	Structure	6hu9	1	e	0	100	86.9	21	153	-	i	0	100	93.2	2	56	-	P00424-P07255-EXP-6hu9.pdb1-e-0-i-0.pdb
P00424	P07255	5	0	Structure	6hu9	1	q	0	100	86.9	21	153	-	u	0	100	93.2	2	56	-	P00424-P07255-EXP-6hu9.pdb1-q-0-u-0.pdb
P00424	P07255	6	0	Structure	6ymy	1	e	0	100	83.7	25	152	-	i	0	100	88.1	2	53	-	P00424-P07255-EXP-6ymy.pdb1-e-0-i-0.pdb
P00424	P07255	7	0	Structure	7z10	1	e	0	100	86.9	21	153	-	i	0	100	93.2	2	56	-	P00424-P07255-EXP-7z10.pdb1-e-0-i-0.pdb
P00424	P07256	1	0	Structure	9etz	1	e	0	100	86.9	21	153	-	A	0	100	94.3	27	457	-	P00424-P07256-EXP-9etz.pdb1-e-0-A-0.pdb
P00424	P07256	2	0	Structure	6ymx	1	e	0	100	83.7	25	152	-	A	0	100	94.3	27	457	-	P00424-P07256-EXP-6ymx.pdb1-e-0-A-0.pdb
P00424	P07256	3	0	Structure	8e7s	1	w	0	100	86.9	21	153	-	a	0	100	94.3	27	457	-	P00424-P07256-EXP-8e7s.pdb1-w-0-a-0.pdb
P00424	P07256	4	0	Structure	8e7s	1	W	0	100	86.9	21	153	-	A	0	100	94.3	27	457	-	P00424-P07256-EXP-8e7s.pdb1-W-0-A-0.pdb
P00424	P07256	5	0	Structure	6giq	1	e	0	100	62.7	31	126	-	A	0	100	94.3	27	457	-	P00424-P07256-EXP-6giq.pdb1-e-0-A-0.pdb
P00424	P07256	6	0	Structure	8ec0	1	W	0	100	86.9	21	153	-	A	0	100	94.3	27	457	-	P00424-P07256-EXP-8ec0.pdb1-W-0-A-0.pdb
P00424	P07256	7	0	Structure	6hu9	1	q	0	100	86.9	21	153	-	L	0	100	94.3	27	457	-	P00424-P07256-EXP-6hu9.pdb1-q-0-L-0.pdb
P00424	P07256	8	0	Structure	6hu9	1	e	0	100	86.9	21	153	-	A	0	100	94.3	27	457	-	P00424-P07256-EXP-6hu9.pdb1-e-0-A-0.pdb
P00424	P22289	1	0	Structure	8e7s	1	w	0	100	86.9	21	153	-	e	0	100	86.4	2	58	-	P00424-P22289-EXP-8e7s.pdb1-w-0-e-0.pdb
P00424	Q2V2P9	1	0	Structure	9etz	1	e	0	100	86.9	21	153	-	l	0	100	68.2	22	66	-	P00424-Q2V2P9-EXP-9etz.pdb1-e-0-l-0.pdb
P00424	Q2V2P9	2	0	Structure	8e7s	1	w	0	100	86.9	21	153	-	v	0	100	68.2	22	66	-	P00424-Q2V2P9-EXP-8e7s.pdb1-w-0-v-0.pdb
P00424	Q2V2P9	3	0	Structure	8e7s	1	W	0	100	86.9	21	153	-	V	0	100	68.2	22	66	-	P00424-Q2V2P9-EXP-8e7s.pdb1-W-0-V-0.pdb
P00424	Q2V2P9	4	0	Structure	6hu9	1	e	0	100	86.9	21	153	-	l	0	100	68.2	22	66	-	P00424-Q2V2P9-EXP-6hu9.pdb1-e-0-l-0.pdb
P00424	Q2V2P9	5	0	Structure	6hu9	1	q	0	100	86.9	21	153	-	x	0	100	68.2	22	66	-	P00424-Q2V2P9-EXP-6hu9.pdb1-q-0-x-0.pdb
P00425	P00427	1	0	Structure	6t0b	1	r	0	100	88.1	19	151	-	s	0	100	68.9	45	146	-	P00425-P00427-EXP-6t0b.pdb1-r-0-s-0.pdb
P00425	P00427	2	0	Structure	6t0b	1	e	0	100	88.1	19	151	-	f	0	100	68.9	45	146	-	P00425-P00427-EXP-6t0b.pdb1-e-0-f-0.pdb
P00425	P00427	3	0	Structure	6t15	1	e	0	100	88.7	18	151	-	f	0	100	70.3	43	146	-	P00425-P00427-EXP-6t15.pdb1-e-0-f-0.pdb
P00425	P07255	1	0	Structure	6t0b	1	r	0	100	88.1	19	151	-	v	0	100	93.2	2	56	-	P00425-P07255-EXP-6t0b.pdb1-r-0-v-0.pdb
P00425	P07255	2	0	Structure	6t0b	1	e	0	100	88.1	19	151	-	i	0	100	93.2	2	56	-	P00425-P07255-EXP-6t0b.pdb1-e-0-i-0.pdb
P00425	P07255	3	0	Structure	6t15	1	e	0	100	88.7	18	151	-	i	0	100	93.2	2	56	-	P00425-P07255-EXP-6t15.pdb1-e-0-i-0.pdb
P00425	P07256	1	0	Structure	6t0b	1	e	0	100	88.1	19	151	-	A	0	100	94.3	27	457	-	P00425-P07256-EXP-6t0b.pdb1-e-0-A-0.pdb
P00425	P07256	2	0	Structure	6t0b	1	r	0	100	88.1	19	151	-	L	0	100	94.3	27	457	-	P00425-P07256-EXP-6t0b.pdb1-r-0-L-0.pdb
P00425	P07256	3	0	Structure	6t15	1	e	0	100	88.7	18	151	-	L	0	100	94.3	27	457	-	P00425-P07256-EXP-6t15.pdb1-e-0-L-0.pdb
P00425	Q2V2P9	1	0	Structure	6t0b	1	e	0	100	88.1	19	151	-	l	0	100	68.2	22	66	-	P00425-Q2V2P9-EXP-6t0b.pdb1-e-0-l-0.pdb
P00425	Q2V2P9	2	0	Structure	6t0b	1	r	0	100	88.1	19	151	-	y	0	100	68.2	22	66	-	P00425-Q2V2P9-EXP-6t0b.pdb1-r-0-y-0.pdb
P00425	Q2V2P9	3	0	Structure	6t15	1	e	0	100	88.7	18	151	-	l	0	100	68.2	22	66	-	P00425-Q2V2P9-EXP-6t15.pdb1-e-0-l-0.pdb
P00427	P04037	1	0	Structure	9etz	1	f	0	100	68.9	45	146	-	d	0	100	77.4	30	149	-	P00427-P04037-EXP-9etz.pdb1-f-0-d-0.pdb
P00427	P04037	2	0	Structure	6t0b	1	s	0	100	68.9	45	146	-	q	0	100	78.1	29	149	-	P00427-P04037-EXP-6t0b.pdb1-s-0-q-0.pdb
P00427	P04037	3	0	Structure	6t0b	1	f	0	100	68.9	45	146	-	d	0	100	77.4	30	149	-	P00427-P04037-EXP-6t0b.pdb1-f-0-d-0.pdb
P00427	P04037	4	0	Structure	8dh6	1	f	0	100	68.9	45	146	-	d	0	100	78.1	29	149	-	P00427-P04037-EXP-8dh6.pdb1-f-0-d-0.pdb
P00427	P04037	5	0	Structure	6ymx	1	f	0	100	66.9	47	145	-	d	0	100	75.5	30	146	-	P00427-P04037-EXP-6ymx.pdb1-f-0-d-0.pdb
P00427	P04037	6	0	Structure	8e7s	1	Q	0	100	68.9	45	146	-	T	0	100	78.1	29	149	-	P00427-P04037-EXP-8e7s.pdb1-Q-0-T-0.pdb
P00427	P04037	7	0	Structure	8e7s	1	q	0	100	68.9	45	146	-	t	0	100	78.1	29	149	-	P00427-P04037-EXP-8e7s.pdb1-q-0-t-0.pdb
P00427	P04037	8	0	Structure	6t15	1	f	0	100	70.3	43	146	-	d	0	100	78.1	29	149	-	P00427-P04037-EXP-6t15.pdb1-f-0-d-0.pdb
P00427	P04037	9	0	Structure	8ec0	1	Q	0	100	68.9	45	146	-	T	0	100	78.1	29	149	-	P00427-P04037-EXP-8ec0.pdb1-Q-0-T-0.pdb
P00427	P04037	10	0	Structure	6hu9	1	f	0	100	68.9	45	146	-	d	0	100	78.1	29	149	-	P00427-P04037-EXP-6hu9.pdb1-f-0-d-0.pdb
P00427	P04037	11	0	Structure	6hu9	1	r	0	100	68.9	45	146	-	p	0	100	78.1	29	149	-	P00427-P04037-EXP-6hu9.pdb1-r-0-p-0.pdb
P00427	P04037	12	0	Structure	6ymy	1	f	0	100	66.9	47	145	-	d	0	100	75.5	30	146	-	P00427-P04037-EXP-6ymy.pdb1-f-0-d-0.pdb
P00427	P04037	13	0	Structure	7z10	1	f	0	100	68.9	45	146	-	d	0	100	78.1	29	149	-	P00427-P04037-EXP-7z10.pdb1-f-0-d-0.pdb
P00427	P07255	1	0	Structure	9etz	1	f	0	100	68.9	45	146	-	i	0	100	93.2	2	56	-	P00427-P07255-EXP-9etz.pdb1-f-0-i-0.pdb
P00427	P07255	2	0	Structure	6t0b	1	f	0	100	68.9	45	146	-	i	0	100	93.2	2	56	-	P00427-P07255-EXP-6t0b.pdb1-f-0-i-0.pdb
P00427	P07255	3	0	Structure	6t0b	1	s	0	100	68.9	45	146	-	v	0	100	93.2	2	56	-	P00427-P07255-EXP-6t0b.pdb1-s-0-v-0.pdb
P00427	P07255	4	0	Structure	8dh6	1	f	0	100	68.9	45	146	-	i	0	100	93.2	2	56	-	P00427-P07255-EXP-8dh6.pdb1-f-0-i-0.pdb
P00427	P07255	5	0	Structure	6ymx	1	f	0	100	66.9	47	145	-	i	0	100	89.8	3	55	-	P00427-P07255-EXP-6ymx.pdb1-f-0-i-0.pdb
P00427	P07255	6	0	Structure	8e7s	1	q	0	100	68.9	45	146	-	r	0	100	93.2	2	56	-	P00427-P07255-EXP-8e7s.pdb1-q-0-r-0.pdb
P00427	P07255	7	0	Structure	8e7s	1	Q	0	100	68.9	45	146	-	R	0	100	93.2	2	56	-	P00427-P07255-EXP-8e7s.pdb1-Q-0-R-0.pdb
P00427	P07255	8	0	Structure	6giq	1	f	0	100	66.9	47	145	-	i	0	100	83.1	7	55	-	P00427-P07255-EXP-6giq.pdb1-f-0-i-0.pdb
P00427	P07255	9	0	Structure	6t15	1	f	0	100	70.3	43	146	-	i	0	100	93.2	2	56	-	P00427-P07255-EXP-6t15.pdb1-f-0-i-0.pdb
P00427	P07255	10	0	Structure	8ec0	1	Q	0	100	68.9	45	146	-	R	0	100	93.2	2	56	-	P00427-P07255-EXP-8ec0.pdb1-Q-0-R-0.pdb
P00427	P07255	11	0	Structure	6hu9	1	f	0	100	68.9	45	146	-	i	0	100	93.2	2	56	-	P00427-P07255-EXP-6hu9.pdb1-f-0-i-0.pdb
P00427	P07255	12	0	Structure	6hu9	1	r	0	100	68.9	45	146	-	u	0	100	93.2	2	56	-	P00427-P07255-EXP-6hu9.pdb1-r-0-u-0.pdb
P00427	P07255	13	0	Structure	6ymy	1	f	0	100	66.9	47	145	-	i	0	100	88.1	2	53	-	P00427-P07255-EXP-6ymy.pdb1-f-0-i-0.pdb
P00427	P07255	14	0	Structure	7z10	1	f	0	100	68.9	45	146	-	i	0	100	93.2	2	56	-	P00427-P07255-EXP-7z10.pdb1-f-0-i-0.pdb
P00427	Q2V2P9	1	0	Structure	9etz	1	f	0	100	68.9	45	146	-	l	0	100	68.2	22	66	-	P00427-Q2V2P9-EXP-9etz.pdb1-f-0-l-0.pdb
P00427	Q2V2P9	2	0	Structure	6t0b	1	s	0	100	68.9	45	146	-	y	0	100	68.2	22	66	-	P00427-Q2V2P9-EXP-6t0b.pdb1-s-0-y-0.pdb
P00427	Q2V2P9	3	0	Structure	6t0b	1	f	0	100	68.9	45	146	-	l	0	100	68.2	22	66	-	P00427-Q2V2P9-EXP-6t0b.pdb1-f-0-l-0.pdb
P00427	Q2V2P9	4	0	Structure	6ymx	1	f	0	100	66.9	47	145	-	m	0	100	57.6	26	63	-	P00427-Q2V2P9-EXP-6ymx.pdb1-f-0-m-0.pdb
P00427	Q2V2P9	5	0	Structure	8e7s	1	q	0	100	68.9	45	146	-	v	0	100	68.2	22	66	-	P00427-Q2V2P9-EXP-8e7s.pdb1-q-0-v-0.pdb
P00427	Q2V2P9	6	0	Structure	8e7s	1	Q	0	100	68.9	45	146	-	V	0	100	68.2	22	66	-	P00427-Q2V2P9-EXP-8e7s.pdb1-Q-0-V-0.pdb
P00427	Q2V2P9	7	0	Structure	6t15	1	f	0	100	70.3	43	146	-	l	0	100	68.2	22	66	-	P00427-Q2V2P9-EXP-6t15.pdb1-f-0-l-0.pdb
P00427	Q2V2P9	8	0	Structure	8ec0	1	Q	0	100	68.9	45	146	-	V	0	100	60.6	22	61	-	P00427-Q2V2P9-EXP-8ec0.pdb1-Q-0-V-0.pdb
P00427	Q2V2P9	9	0	Structure	6hu9	1	f	0	100	68.9	45	146	-	l	0	100	68.2	22	66	-	P00427-Q2V2P9-EXP-6hu9.pdb1-f-0-l-0.pdb
P00427	Q2V2P9	10	0	Structure	6hu9	1	r	0	100	68.9	45	146	-	x	0	100	68.2	22	66	-	P00427-Q2V2P9-EXP-6hu9.pdb1-r-0-x-0.pdb
P00431	P00431	1	0	Structure	6p43	1	C	0	99.3	81.4	68	361	-	A	0	99.3	81.4	68	361	-	P00431-P00431-EXP-6p43.pdb1-C-0-A-0.pdb
P00431	P00431	2	0	Structure	5cic	1	C	0	99	81.4	68	361	-	A	0	99	81.4	68	361	-	P00431-P00431-EXP-5cic.pdb1-C-0-A-0.pdb
P00431	P00431	3	0	Structure	1u75	1	C	0	99.3	81.4	68	361	-	A	0	99.3	81.4	68	361	-	P00431-P00431-EXP-1u75.pdb1-C-0-A-0.pdb
P00431	P00431	4	0	Structure	5cie	1	C	0	99	81.4	68	361	-	A	0	99	81.4	68	361	-	P00431-P00431-EXP-5cie.pdb1-C-0-A-0.pdb
P00431	P00431	5	0	Structure	5cid	1	C	0	99	81.4	68	361	-	A	0	99	81.4	68	361	-	P00431-P00431-EXP-5cid.pdb1-C-0-A-0.pdb
P00431	P00431	6	0	Structure	5cib	1	C	0	99	81.4	68	361	-	A	0	99	81.4	68	361	-	P00431-P00431-EXP-5cib.pdb1-C-0-A-0.pdb
P00445	P00445	1	0	Structure	1f1g	2	D	0	100	99.4	2	154	-	C	0	100	99.4	2	154	-	P00445-P00445-EXP-1f1g.pdb2-D-0-C-0.pdb
P00445	P00445	2	0	Structure	1f1g	1	B	0	100	99.4	2	154	-	A	0	100	99.4	2	154	-	P00445-P00445-EXP-1f1g.pdb1-B-0-A-0.pdb
P00445	P00445	3	0	Structure	1f1g	3	F	0	100	99.4	2	154	-	E	0	100	99.4	2	154	-	P00445-P00445-EXP-1f1g.pdb3-F-0-E-0.pdb
P00445	P00445	4	0	Structure	1jcv	1	A	0	100	99.4	2	154	-	A	1	100	99.4	2	154	-	P00445-P00445-EXP-1jcv.pdb1-A-0-A-1.pdb
P00445	P00445	5	0	Structure	2jcw	1	A	0	100	99.4	2	154	-	A	1	100	99.4	2	154	-	P00445-P00445-EXP-2jcw.pdb1-A-0-A-1.pdb
P00445	P00445	6	0	Structure	1yaz	1	A	0	100	99.4	2	154	-	A	1	100	99.4	2	154	-	P00445-P00445-EXP-1yaz.pdb1-A-0-A-1.pdb
P00445	P00445	7	0	Structure	1f18	1	A	0	99.3	99.4	2	154	-	A	1	99.3	99.4	2	154	-	P00445-P00445-EXP-1f18.pdb1-A-0-A-1.pdb
P00445	P00445	8	0	Structure	1yso	1	A	0	100	99.4	2	154	-	A	1	100	99.4	2	154	-	P00445-P00445-EXP-1yso.pdb1-A-0-A-1.pdb
P00445	P00445	9	0	Structure	1b4l	1	A	0	100	99.4	2	154	-	A	1	100	99.4	2	154	-	P00445-P00445-EXP-1b4l.pdb1-A-0-A-1.pdb
P00445	P00445	10	0	Structure	1f1a	1	A	0	99.3	99.4	2	154	-	A	1	99.3	99.4	2	154	-	P00445-P00445-EXP-1f1a.pdb1-A-0-A-1.pdb
P00445	P00445	11	0	Structure	1b4t	1	A	0	99.3	99.4	2	154	-	A	1	99.3	99.4	2	154	-	P00445-P00445-EXP-1b4t.pdb1-A-0-A-1.pdb
P00445	P00445	12	0	Structure	1f1d	1	A	0	99.3	99.4	2	154	-	A	1	99.3	99.4	2	154	-	P00445-P00445-EXP-1f1d.pdb1-A-0-A-1.pdb
P00445	P00445	13	0	Structure	1sdy	1	D	0	100	99.4	2	154	-	C	0	100	99.4	2	154	-	P00445-P00445-EXP-1sdy.pdb1-D-0-C-0.pdb
P00445	P00445	14	0	Structure	1sdy	1	D	0	100	99.4	2	154	-	B	0	100	99.4	2	154	-	P00445-P00445-EXP-1sdy.pdb1-D-0-B-0.pdb
P00445	P00445	15	0	Structure	1sdy	1	D	0	100	99.4	2	154	-	A	0	100	99.4	2	154	-	P00445-P00445-EXP-1sdy.pdb1-D-0-A-0.pdb
P00445	P00445	16	0	Structure	1sdy	1	B	0	100	99.4	2	154	-	A	0	100	99.4	2	154	-	P00445-P00445-EXP-1sdy.pdb1-B-0-A-0.pdb
P00445	P40202	1	0	Structure	1jk9	3	C	0	99.3	99.4	2	154	-	B	0	100	97.6	3	245	-	P00445-P40202-EXP-1jk9.pdb3-C-0-B-0.pdb
P00445	P40202	2	0	Structure	1jk9	1	A	0	99.3	99.4	2	154	-	B	0	100	97.6	3	245	-	P00445-P40202-EXP-1jk9.pdb1-A-0-B-0.pdb
P00445	P40202	3	0	Structure	1jk9	4	C	1	99.3	99.4	2	154	-	D	2	100	97.6	3	245	-	P00445-P40202-EXP-1jk9.pdb4-C-1-D-2.pdb
P00445	P40202	4	0	Structure	1jk9	3	C	0	99.3	99.4	2	154	-	D	0	100	97.6	3	245	-	P00445-P40202-EXP-1jk9.pdb3-C-0-D-0.pdb
P00445	P40202	5	0	Structure	1jk9	3	A	0	99.3	99.4	2	154	-	B	0	100	97.6	3	245	-	P00445-P40202-EXP-1jk9.pdb3-A-0-B-0.pdb
P00445	P40202	6	0	Structure	1jk9	2	C	0	99.3	99.4	2	154	-	D	0	100	97.6	3	245	-	P00445-P40202-EXP-1jk9.pdb2-C-0-D-0.pdb
P00445	P40202	7	0	Structure	1jk9	3	A	0	99.3	99.4	2	154	-	D	0	100	97.6	3	245	-	P00445-P40202-EXP-1jk9.pdb3-A-0-D-0.pdb
P00445	P40202	8	0	Structure	1jk9	4	A	0	99.3	99.4	2	154	-	B	2	100	97.6	3	245	-	P00445-P40202-EXP-1jk9.pdb4-A-0-B-2.pdb
P00447	P00447	1	0	Structure	4f6e	1	C	0	99	88.8	27	233	-	A	0	99	88.8	27	233	-	P00447-P00447-EXP-4f6e.pdb1-C-0-A-0.pdb
P00447	P00447	2	0	Structure	4f6e	1	D	0	99	88.4	27	232	-	C	0	99	88.8	27	233	-	P00447-P00447-EXP-4f6e.pdb1-D-0-C-0.pdb
P00447	P00447	3	0	Structure	4f6e	1	D	0	99	88.4	27	232	-	A	0	99	88.8	27	233	-	P00447-P00447-EXP-4f6e.pdb1-D-0-A-0.pdb
P00447	P00447	4	0	Structure	4f6e	1	B	0	99	88	27	231	-	C	0	99	88.8	27	233	-	P00447-P00447-EXP-4f6e.pdb1-B-0-C-0.pdb
P00447	P00447	5	0	Structure	4f6e	1	B	0	99	88	27	231	-	A	0	99	88.8	27	233	-	P00447-P00447-EXP-4f6e.pdb1-B-0-A-0.pdb
P00447	P00447	6	0	Structure	4f6e	1	D	0	99	88.4	27	232	-	B	0	99	88	27	231	-	P00447-P00447-EXP-4f6e.pdb1-D-0-B-0.pdb
P00447	P00447	7	0	Structure	3rn4	1	A	1	100	88	27	231	-	A	2	100	88	27	231	-	P00447-P00447-EXP-3rn4.pdb1-A-1-A-2.pdb
P00447	P00447	8	0	Structure	3rn4	1	A	2	100	88	27	231	-	A	3	100	88	27	231	-	P00447-P00447-EXP-3rn4.pdb1-A-2-A-3.pdb
P00447	P00447	9	0	Structure	3rn4	1	A	0	100	88	27	231	-	A	2	100	88	27	231	-	P00447-P00447-EXP-3rn4.pdb1-A-0-A-2.pdb
P00447	P00447	10	0	Structure	3rn4	1	A	0	100	88	27	231	-	A	3	100	88	27	231	-	P00447-P00447-EXP-3rn4.pdb1-A-0-A-3.pdb
P00447	P00447	11	0	Structure	3rn4	1	A	0	100	88	27	231	-	A	1	100	88	27	231	-	P00447-P00447-EXP-3rn4.pdb1-A-0-A-1.pdb
P00447	P00447	12	0	Structure	3rn4	1	A	1	100	88	27	231	-	A	3	100	88	27	231	-	P00447-P00447-EXP-3rn4.pdb1-A-1-A-3.pdb
P00447	P00447	13	0	Structure	4e4e	1	B	0	99.5	88.8	27	233	-	A	0	99.5	88.4	27	232	-	P00447-P00447-EXP-4e4e.pdb1-B-0-A-0.pdb
P00447	P00447	14	0	Structure	4e4e	1	B	0	99.5	88.8	27	233	-	C	0	99.5	88	27	231	-	P00447-P00447-EXP-4e4e.pdb1-B-0-C-0.pdb
P00447	P00447	15	0	Structure	4e4e	1	C	0	99.5	88	27	231	-	A	0	99.5	88.4	27	232	-	P00447-P00447-EXP-4e4e.pdb1-C-0-A-0.pdb
P00447	P00447	16	0	Structure	4e4e	1	D	0	99.5	87.1	27	229	-	B	0	99.5	88.8	27	233	-	P00447-P00447-EXP-4e4e.pdb1-D-0-B-0.pdb
P00447	P00447	17	0	Structure	4e4e	1	D	0	99.5	87.1	27	229	-	A	0	99.5	88.4	27	232	-	P00447-P00447-EXP-4e4e.pdb1-D-0-A-0.pdb
P00447	P00447	18	0	Structure	4e4e	1	D	0	99.5	87.1	27	229	-	C	0	99.5	88	27	231	-	P00447-P00447-EXP-4e4e.pdb1-D-0-C-0.pdb
P00447	P00447	19	0	Structure	3lsu	1	D	0	100	88.8	27	233	-	B	0	100	88.8	27	233	-	P00447-P00447-EXP-3lsu.pdb1-D-0-B-0.pdb
P00447	P00447	20	0	Structure	3lsu	1	B	0	100	88.8	27	233	-	C	0	100	88.4	27	232	-	P00447-P00447-EXP-3lsu.pdb1-B-0-C-0.pdb
P00447	P00447	21	0	Structure	3lsu	1	B	0	100	88.8	27	233	-	A	0	100	88.4	27	232	-	P00447-P00447-EXP-3lsu.pdb1-B-0-A-0.pdb
P00447	P00447	22	0	Structure	3lsu	1	D	0	100	88.8	27	233	-	C	0	100	88.4	27	232	-	P00447-P00447-EXP-3lsu.pdb1-D-0-C-0.pdb
P00447	P00447	23	0	Structure	3lsu	1	D	0	100	88.8	27	233	-	A	0	100	88.4	27	232	-	P00447-P00447-EXP-3lsu.pdb1-D-0-A-0.pdb
P00447	P00447	24	0	Structure	3lsu	1	C	0	100	88.4	27	232	-	A	0	100	88.4	27	232	-	P00447-P00447-EXP-3lsu.pdb1-C-0-A-0.pdb
P00447	P00447	25	0	Structure	3bfr	1	A	1	100	88	27	231	-	A	2	100	88	27	231	-	P00447-P00447-EXP-3bfr.pdb1-A-1-A-2.pdb
P00447	P00447	26	0	Structure	3bfr	1	A	0	100	88	27	231	-	A	1	100	88	27	231	-	P00447-P00447-EXP-3bfr.pdb1-A-0-A-1.pdb
P00447	P00447	27	0	Structure	3bfr	1	A	2	100	88	27	231	-	A	3	100	88	27	231	-	P00447-P00447-EXP-3bfr.pdb1-A-2-A-3.pdb
P00447	P00447	28	0	Structure	3bfr	1	A	0	100	88	27	231	-	A	3	100	88	27	231	-	P00447-P00447-EXP-3bfr.pdb1-A-0-A-3.pdb
P00447	P00447	29	0	Structure	3bfr	1	A	0	100	88	27	231	-	A	2	100	88	27	231	-	P00447-P00447-EXP-3bfr.pdb1-A-0-A-2.pdb
P00447	P00447	30	0	Structure	3bfr	1	A	1	100	88	27	231	-	A	3	100	88	27	231	-	P00447-P00447-EXP-3bfr.pdb1-A-1-A-3.pdb
P00549	P00549	1	0	Structure	1a3w	1	A	0	98.6	99.8	2	500	-	A	1	98.6	99.8	2	500	-	P00549-P00549-EXP-1a3w.pdb1-A-0-A-1.pdb
P00549	P00549	2	0	Structure	1a3w	1	B	0	98	99.8	2	500	-	A	0	98.6	99.8	2	500	-	P00549-P00549-EXP-1a3w.pdb1-B-0-A-0.pdb
P00549	P00549	3	0	Structure	1a3w	1	B	1	98	99.8	2	500	-	A	1	98.6	99.8	2	500	-	P00549-P00549-EXP-1a3w.pdb1-B-1-A-1.pdb
P00549	P00549	4	0	Structure	1a3w	1	B	0	98	99.8	2	500	-	B	1	98	99.8	2	500	-	P00549-P00549-EXP-1a3w.pdb1-B-0-B-1.pdb
P00549	P00549	5	0	Structure	1a3x	2	B	1	97.4	100	1	500	-	A	0	97.4	100	1	500	-	P00549-P00549-EXP-1a3x.pdb2-B-1-A-0.pdb
P00549	P00549	6	0	Structure	1a3x	1	B	2	97.4	100	1	500	-	A	0	97.4	100	1	500	-	P00549-P00549-EXP-1a3x.pdb1-B-2-A-0.pdb
P00549	P00549	7	0	Structure	1a3x	1	A	0	97.4	100	1	500	-	A	1	97.4	100	1	500	-	P00549-P00549-EXP-1a3x.pdb1-A-0-A-1.pdb
P00549	P00549	8	0	Structure	1a3x	1	B	3	97.4	100	1	500	-	A	1	97.4	100	1	500	-	P00549-P00549-EXP-1a3x.pdb1-B-3-A-1.pdb
P00549	P00549	9	0	Structure	1a3x	1	B	2	97.4	100	1	500	-	B	3	97.4	100	1	500	-	P00549-P00549-EXP-1a3x.pdb1-B-2-B-3.pdb
P00572	P00572	1	0	Structure	3tmk	1	B	0	100	100	1	216	-	A	0	100	100	1	216	-	P00572-P00572-EXP-3tmk.pdb1-B-0-A-0.pdb
P00572	P00572	2	0	Structure	3tmk	3	F	0	100	100	1	216	-	E	0	100	99.5	2	216	-	P00572-P00572-EXP-3tmk.pdb3-F-0-E-0.pdb
P00572	P00572	3	0	Structure	3tmk	4	H	0	100	99.1	3	216	-	G	0	100	99.5	2	216	-	P00572-P00572-EXP-3tmk.pdb4-H-0-G-0.pdb
P00572	P00572	4	0	Structure	3tmk	2	D	0	100	99.1	3	216	-	C	0	94.9	100	1	216	-	P00572-P00572-EXP-3tmk.pdb2-D-0-C-0.pdb
P00572	P00572	5	0	Structure	1tmk	1	B	0	95.3	99.1	3	216	-	A	0	95.3	99.1	3	216	-	P00572-P00572-EXP-1tmk.pdb1-B-0-A-0.pdb
P00572	P00572	6	0	Structure	2tmk	1	B	0	95.3	99.1	3	216	-	A	0	95.3	99.1	3	216	-	P00572-P00572-EXP-2tmk.pdb1-B-0-A-0.pdb
P00724	P00724	1	0	Structure	4eqv	1	F	0	100	95.7	24	532	-	A	0	100	95.7	24	532	-	P00724-P00724-EXP-4eqv.pdb1-F-0-A-0.pdb
P00724	P00724	2	0	Structure	4eqv	1	G	0	100	95.7	24	532	-	B	0	100	95.7	24	532	-	P00724-P00724-EXP-4eqv.pdb1-G-0-B-0.pdb
P00724	P00724	3	0	Structure	4eqv	1	H	0	100	95.7	24	532	-	G	0	100	95.7	24	532	-	P00724-P00724-EXP-4eqv.pdb1-H-0-G-0.pdb
P00724	P00724	4	0	Structure	4eqv	1	F	0	100	95.7	24	532	-	E	0	100	95.7	24	532	-	P00724-P00724-EXP-4eqv.pdb1-F-0-E-0.pdb
P00724	P00724	5	0	Structure	4eqv	1	E	0	100	95.7	24	532	-	C	0	100	95.7	24	532	-	P00724-P00724-EXP-4eqv.pdb1-E-0-C-0.pdb
P00724	P00724	6	0	Structure	4eqv	1	H	0	100	95.7	24	532	-	D	0	100	95.7	24	532	-	P00724-P00724-EXP-4eqv.pdb1-H-0-D-0.pdb
P00724	P00724	7	0	Structure	4eqv	1	B	0	100	95.7	24	532	-	A	0	100	95.7	24	532	-	P00724-P00724-EXP-4eqv.pdb1-B-0-A-0.pdb
P00724	P00724	8	0	Structure	4eqv	1	D	0	100	95.7	24	532	-	C	0	100	95.7	24	532	-	P00724-P00724-EXP-4eqv.pdb1-D-0-C-0.pdb
P00729	P14306	1	0	Structure	1wpx	1	A	0	100	79.1	112	532	-	B	0	93.2	100	1	219	-	P00729-P14306-EXP-1wpx.pdb1-A-0-B-0.pdb
P00817	P00817	1	0	Structure	1e9g	1	B	0	99.6	98.6	2	284	-	A	0	99.6	99	2	285	-	P00817-P00817-EXP-1e9g.pdb1-B-0-A-0.pdb
P00817	P00817	2	0	Structure	2ik9	1	B	0	99.3	98.6	2	284	-	A	0	97.9	98.3	2	283	-	P00817-P00817-EXP-2ik9.pdb1-B-0-A-0.pdb
P00817	P00817	3	0	Structure	2ihp	1	B	0	99.6	98.6	2	284	-	A	0	97.2	98.3	2	283	-	P00817-P00817-EXP-2ihp.pdb1-B-0-A-0.pdb
P00817	P00817	4	0	Structure	2ik0	1	B	0	99.3	99.7	2	287	-	A	0	95.4	98.6	2	284	-	P00817-P00817-EXP-2ik0.pdb1-B-0-A-0.pdb
P00817	P00817	5	0	Structure	2ik1	1	B	0	99.3	98.6	2	284	-	A	0	96.1	98.3	2	283	-	P00817-P00817-EXP-2ik1.pdb1-B-0-A-0.pdb
P00817	P00817	6	0	Structure	1m38	1	B	0	100	98.3	2	283	-	A	0	100	98.3	2	283	-	P00817-P00817-EXP-1m38.pdb1-B-0-A-0.pdb
P00817	P00817	7	0	Structure	2ik2	2	B	1	99.3	98.3	2	283	-	A	0	97.2	98.3	2	283	-	P00817-P00817-EXP-2ik2.pdb2-B-1-A-0.pdb
P00817	P00817	8	0	Structure	2ik2	1	B	0	99.3	98.3	2	283	-	A	0	97.2	98.3	2	283	-	P00817-P00817-EXP-2ik2.pdb1-B-0-A-0.pdb
P00817	P00817	9	0	Structure	2ik4	1	B	0	99.3	99	2	285	-	A	0	96.1	98.3	2	283	-	P00817-P00817-EXP-2ik4.pdb1-B-0-A-0.pdb
P00817	P00817	10	0	Structure	2ik6	1	B	0	99.3	98.3	2	283	-	A	0	94.3	98.3	2	283	-	P00817-P00817-EXP-2ik6.pdb1-B-0-A-0.pdb
P00817	P00817	11	0	Structure	8prk	1	B	0	99.3	98.3	2	283	-	A	0	99.3	98.3	2	283	-	P00817-P00817-EXP-8prk.pdb1-B-0-A-0.pdb
P00817	P00817	12	0	Structure	1e6a	1	B	0	99.6	98.3	2	283	-	A	0	99.6	99	2	285	-	P00817-P00817-EXP-1e6a.pdb1-B-0-A-0.pdb
P00817	P00817	13	0	Structure	2ik7	1	B	0	99.3	98.3	2	283	-	A	0	98.2	97.9	2	282	-	P00817-P00817-EXP-2ik7.pdb1-B-0-A-0.pdb
P00817	P00817	14	0	Structure	1wgj	1	B	0	99.6	98.3	2	283	-	A	0	99.6	98.3	2	283	-	P00817-P00817-EXP-1wgj.pdb1-B-0-A-0.pdb
P00817	P00817	15	0	Structure	1huj	1	B	0	99.3	97.9	2	282	-	A	0	99.3	97.9	2	282	-	P00817-P00817-EXP-1huj.pdb1-B-0-A-0.pdb
P00817	P00817	16	0	Structure	117e	1	B	0	99.3	98.3	2	283	-	A	0	99.3	98.3	2	283	-	P00817-P00817-EXP-117e.pdb1-B-0-A-0.pdb
P00817	P00817	17	0	Structure	1wgi	1	B	0	98.6	98.3	2	283	-	A	0	99.6	98.6	2	284	-	P00817-P00817-EXP-1wgi.pdb1-B-0-A-0.pdb
P00817	P00817	18	0	Structure	1huk	1	B	0	99.6	97.9	2	282	-	A	0	99.6	97.9	2	282	-	P00817-P00817-EXP-1huk.pdb1-B-0-A-0.pdb
P00817	P00817	19	0	Structure	1ypp	1	B	0	99.6	98.3	2	283	-	A	0	99.6	98.3	2	283	-	P00817-P00817-EXP-1ypp.pdb1-B-0-A-0.pdb
P00817	P00817	20	0	Structure	1pyp	1	B	0	97.2	98.3	2	283	-	A	0	97.2	98.3	2	283	-	P00817-P00817-EXP-1pyp.pdb1-B-0-A-0.pdb
P00830	P01097	1	0	Structure	3zia	1	N	0	100	92	39	508	-	T	0	97.2	42.4	23	58	-	P00830-P01097-EXP-3zia.pdb1-N-0-T-0.pdb
P00830	P01097	2	0	Structure	3zia	2	D	0	100	92	39	508	-	J	0	97.2	42.4	23	58	-	P00830-P01097-EXP-3zia.pdb2-D-0-J-0.pdb
P00830	P01097	3	0	Structure	3zia	2	F	0	100	91.8	40	508	-	J	0	97.2	42.4	23	58	-	P00830-P01097-EXP-3zia.pdb2-F-0-J-0.pdb
P00830	P01097	4	0	Structure	3zia	1	P	0	100	91.8	40	508	-	T	0	97.2	42.4	23	58	-	P00830-P01097-EXP-3zia.pdb1-P-0-T-0.pdb
P00830	P07251	1	0	Structure	3zia	1	N	0	100	92	39	508	-	K	0	100	88.8	61	544	-	P00830-P07251-EXP-3zia.pdb1-N-0-K-0.pdb
P00830	P07251	2	0	Structure	3zia	1	N	0	100	92	39	508	-	M	0	100	88.8	61	544	-	P00830-P07251-EXP-3zia.pdb1-N-0-M-0.pdb
P00830	P07251	3	0	Structure	3zia	2	D	0	100	92	39	508	-	C	0	100	88.8	61	544	-	P00830-P07251-EXP-3zia.pdb2-D-0-C-0.pdb
P00830	P07251	4	0	Structure	3zia	2	D	0	100	92	39	508	-	A	0	100	88.8	61	544	-	P00830-P07251-EXP-3zia.pdb2-D-0-A-0.pdb
P00830	P07251	5	0	Structure	3zia	1	P	0	100	91.8	40	508	-	M	0	100	88.8	61	544	-	P00830-P07251-EXP-3zia.pdb1-P-0-M-0.pdb
P00830	P07251	6	0	Structure	3zia	2	F	0	100	91.8	40	508	-	C	0	100	88.8	61	544	-	P00830-P07251-EXP-3zia.pdb2-F-0-C-0.pdb
P00830	P07251	7	0	Structure	3zia	2	E	0	100	91.6	41	508	-	A	0	100	88.8	61	544	-	P00830-P07251-EXP-3zia.pdb2-E-0-A-0.pdb
P00830	P07251	8	0	Structure	3zia	1	O	0	100	91.6	41	508	-	K	0	100	88.8	61	544	-	P00830-P07251-EXP-3zia.pdb1-O-0-K-0.pdb
P00830	P07251	9	0	Structure	3zia	1	P	0	100	91.8	40	508	-	L	0	99	89	60	544	-	P00830-P07251-EXP-3zia.pdb1-P-0-L-0.pdb
P00830	P07251	10	0	Structure	3zia	2	F	0	100	91.8	40	508	-	B	0	99	89	60	544	-	P00830-P07251-EXP-3zia.pdb2-F-0-B-0.pdb
P00830	P07251	11	0	Structure	3zia	2	E	0	100	91.6	41	508	-	B	0	99	89	60	544	-	P00830-P07251-EXP-3zia.pdb2-E-0-B-0.pdb
P00830	P07251	12	0	Structure	3zia	1	O	0	100	91.6	41	508	-	L	0	99	89	60	544	-	P00830-P07251-EXP-3zia.pdb1-O-0-L-0.pdb
P00830	P07251	13	0	Structure	3oee	2	N	0	100	92	39	508	-	K	0	99.2	89.7	56	544	-	P00830-P07251-EXP-3oee.pdb2-N-0-K-0.pdb
P00830	P07251	14	0	Structure	3oee	1	D	0	100	92	39	508	-	C	0	99.8	88.8	61	544	-	P00830-P07251-EXP-3oee.pdb1-D-0-C-0.pdb
P00830	P07251	15	0	Structure	3oee	2	O	0	100	91.6	40	507	-	K	0	99.2	89.7	56	544	-	P00830-P07251-EXP-3oee.pdb2-O-0-K-0.pdb
P00830	P07251	16	0	Structure	3oee	1	F	0	100	91.8	40	508	-	C	0	99.8	88.8	61	544	-	P00830-P07251-EXP-3oee.pdb1-F-0-C-0.pdb
P00830	P07251	17	0	Structure	3oee	1	D	0	100	92	39	508	-	A	0	99.4	88.8	61	544	-	P00830-P07251-EXP-3oee.pdb1-D-0-A-0.pdb
P00830	P07251	18	0	Structure	3oee	2	M	0	100	92	39	508	-	L	0	99.4	88.8	61	544	-	P00830-P07251-EXP-3oee.pdb2-M-0-L-0.pdb
P00830	P07251	19	0	Structure	3oee	1	F	0	100	91.8	40	508	-	B	0	99.4	89	60	544	-	P00830-P07251-EXP-3oee.pdb1-F-0-B-0.pdb
P00830	P07251	20	0	Structure	3oee	2	M	0	100	92	39	508	-	J	0	99.2	88.8	61	544	-	P00830-P07251-EXP-3oee.pdb2-M-0-J-0.pdb
P00830	P07251	21	0	Structure	3oee	2	N	0	100	92	39	508	-	J	0	99.2	88.8	61	544	-	P00830-P07251-EXP-3oee.pdb2-N-0-J-0.pdb
P00830	P07251	22	0	Structure	3oee	3	V	0	100	92	39	508	-	U	0	99.2	88.8	61	544	-	P00830-P07251-EXP-3oee.pdb3-V-0-U-0.pdb
P00830	P07251	23	0	Structure	3oee	1	E	0	100	91.6	41	508	-	B	0	99.4	89	60	544	-	P00830-P07251-EXP-3oee.pdb1-E-0-B-0.pdb
P00830	P07251	24	0	Structure	3oee	3	X	0	100	91.8	40	508	-	U	0	99.2	88.8	61	544	-	P00830-P07251-EXP-3oee.pdb3-X-0-U-0.pdb
P00830	P07251	25	0	Structure	3oee	2	O	0	100	91.6	40	507	-	L	0	99.4	88.8	61	544	-	P00830-P07251-EXP-3oee.pdb2-O-0-L-0.pdb
P00830	P07251	26	0	Structure	3oee	1	E	0	100	91.6	41	508	-	A	0	99.4	88.8	61	544	-	P00830-P07251-EXP-3oee.pdb1-E-0-A-0.pdb
P00830	P07251	27	0	Structure	3oee	3	V	0	100	92	39	508	-	S	0	98.6	88.6	62	544	-	P00830-P07251-EXP-3oee.pdb3-V-0-S-0.pdb
P00830	P07251	28	0	Structure	3oee	3	X	0	100	91.8	40	508	-	T	0	98.6	88.8	61	544	-	P00830-P07251-EXP-3oee.pdb3-X-0-T-0.pdb
P00830	P07251	29	0	Structure	3oee	3	W	0	100	91.4	41	507	-	T	0	98.6	88.8	61	544	-	P00830-P07251-EXP-3oee.pdb3-W-0-T-0.pdb
P00830	P07251	30	0	Structure	3oee	3	W	0	100	91.4	41	507	-	S	0	98.6	88.6	62	544	-	P00830-P07251-EXP-3oee.pdb3-W-0-S-0.pdb
P00830	P07251	31	0	Structure	2hld	2	N	0	100	92	39	508	-	K	0	99.4	89.7	56	544	-	P00830-P07251-EXP-2hld.pdb2-N-0-K-0.pdb
P00830	P07251	32	0	Structure	2hld	1	D	0	100	92	39	508	-	C	0	100	88.8	61	544	-	P00830-P07251-EXP-2hld.pdb1-D-0-C-0.pdb
P00830	P07251	33	0	Structure	2hld	2	O	0	100	91.6	40	507	-	K	0	99.4	89.7	56	544	-	P00830-P07251-EXP-2hld.pdb2-O-0-K-0.pdb
P00830	P07251	34	0	Structure	2hld	1	F	0	100	91.8	40	508	-	C	0	100	88.8	61	544	-	P00830-P07251-EXP-2hld.pdb1-F-0-C-0.pdb
P00830	P07251	35	0	Structure	2hld	1	D	0	100	92	39	508	-	A	0	99.6	88.8	61	544	-	P00830-P07251-EXP-2hld.pdb1-D-0-A-0.pdb
P00830	P07251	36	0	Structure	2hld	2	M	0	100	92	39	508	-	L	0	99.6	88.8	61	544	-	P00830-P07251-EXP-2hld.pdb2-M-0-L-0.pdb
P00830	P07251	37	0	Structure	2hld	1	F	0	100	91.8	40	508	-	B	0	99.6	89	60	544	-	P00830-P07251-EXP-2hld.pdb1-F-0-B-0.pdb
P00830	P07251	38	0	Structure	2hld	2	M	0	100	92	39	508	-	J	0	99.4	88.8	61	544	-	P00830-P07251-EXP-2hld.pdb2-M-0-J-0.pdb
P00830	P07251	39	0	Structure	2hld	3	V	0	100	92	39	508	-	U	0	99.4	88.8	61	544	-	P00830-P07251-EXP-2hld.pdb3-V-0-U-0.pdb
P00830	P07251	40	0	Structure	2hld	2	N	0	100	92	39	508	-	J	0	99.4	88.8	61	544	-	P00830-P07251-EXP-2hld.pdb2-N-0-J-0.pdb
P00830	P07251	41	0	Structure	2hld	1	E	0	100	91.6	41	508	-	B	0	99.6	89	60	544	-	P00830-P07251-EXP-2hld.pdb1-E-0-B-0.pdb
P00830	P07251	42	0	Structure	2hld	3	V	0	100	92	39	508	-	S	0	99.4	88.6	62	544	-	P00830-P07251-EXP-2hld.pdb3-V-0-S-0.pdb
P00830	P07251	43	0	Structure	2hld	3	X	0	100	91.8	40	508	-	U	0	99.4	88.8	61	544	-	P00830-P07251-EXP-2hld.pdb3-X-0-U-0.pdb
P00830	P07251	44	0	Structure	2hld	3	X	0	100	91.8	40	508	-	T	0	99.4	88.8	61	544	-	P00830-P07251-EXP-2hld.pdb3-X-0-T-0.pdb
P00830	P07251	45	0	Structure	2hld	2	O	0	100	91.6	40	507	-	L	0	99.6	88.8	61	544	-	P00830-P07251-EXP-2hld.pdb2-O-0-L-0.pdb
P00830	P07251	46	0	Structure	2hld	1	E	0	100	91.6	41	508	-	A	0	99.6	88.8	61	544	-	P00830-P07251-EXP-2hld.pdb1-E-0-A-0.pdb
P00830	P07251	47	0	Structure	2hld	3	W	0	100	91.4	41	507	-	T	0	99.4	88.8	61	544	-	P00830-P07251-EXP-2hld.pdb3-W-0-T-0.pdb
P00830	P07251	48	0	Structure	2hld	3	W	0	100	91.4	41	507	-	S	0	99.4	88.6	62	544	-	P00830-P07251-EXP-2hld.pdb3-W-0-S-0.pdb
P00830	P07251	49	0	Structure	8f2k	1	D	0	100	91.8	41	509	-	A	0	100	89	61	545	-	P00830-P07251-EXP-8f2k.pdb1-D-0-A-0.pdb
P00830	P07251	50	0	Structure	8f2k	1	E	0	100	91.8	41	509	-	C	0	100	89	61	545	-	P00830-P07251-EXP-8f2k.pdb1-E-0-C-0.pdb
P00830	P07251	51	0	Structure	8f2k	1	F	0	100	91.8	41	509	-	C	0	100	89	61	545	-	P00830-P07251-EXP-8f2k.pdb1-F-0-C-0.pdb
P00830	P07251	52	0	Structure	8f2k	1	F	0	100	91.8	41	509	-	A	0	100	89	61	545	-	P00830-P07251-EXP-8f2k.pdb1-F-0-A-0.pdb
P00830	P07251	53	0	Structure	8f2k	1	E	0	100	91.8	41	509	-	B	0	100	89	61	545	-	P00830-P07251-EXP-8f2k.pdb1-E-0-B-0.pdb
P00830	P07251	54	0	Structure	8f2k	1	D	0	100	91.8	41	509	-	B	0	100	89	61	545	-	P00830-P07251-EXP-8f2k.pdb1-D-0-B-0.pdb
P00830	P07251	55	0	Structure	3oeh	2	N	0	99.8	92	39	508	-	K	0	99.4	89.7	56	544	-	P00830-P07251-EXP-3oeh.pdb2-N-0-K-0.pdb
P00830	P07251	56	0	Structure	3oeh	1	D	0	99.8	92	39	508	-	C	0	100	88.8	61	544	-	P00830-P07251-EXP-3oeh.pdb1-D-0-C-0.pdb
P00830	P07251	57	0	Structure	3oeh	2	O	0	99.8	91.6	40	507	-	K	0	99.4	89.7	56	544	-	P00830-P07251-EXP-3oeh.pdb2-O-0-K-0.pdb
P00830	P07251	58	0	Structure	3oeh	1	F	0	99.8	91.8	40	508	-	C	0	100	88.8	61	544	-	P00830-P07251-EXP-3oeh.pdb1-F-0-C-0.pdb
P00830	P07251	59	0	Structure	3oeh	1	D	0	99.8	92	39	508	-	A	0	99.6	88.8	61	544	-	P00830-P07251-EXP-3oeh.pdb1-D-0-A-0.pdb
P00830	P07251	60	0	Structure	3oeh	2	M	0	99.8	92	39	508	-	L	0	99.6	88.8	61	544	-	P00830-P07251-EXP-3oeh.pdb2-M-0-L-0.pdb
P00830	P07251	61	0	Structure	3oeh	1	F	0	99.8	91.8	40	508	-	B	0	99.6	89	60	544	-	P00830-P07251-EXP-3oeh.pdb1-F-0-B-0.pdb
P00830	P07251	62	0	Structure	3oeh	2	M	0	99.8	92	39	508	-	J	0	99.4	88.8	61	544	-	P00830-P07251-EXP-3oeh.pdb2-M-0-J-0.pdb
P00830	P07251	63	0	Structure	3oeh	3	V	0	99.8	92	39	508	-	U	0	99.4	88.8	61	544	-	P00830-P07251-EXP-3oeh.pdb3-V-0-U-0.pdb
P00830	P07251	64	0	Structure	3oeh	2	N	0	99.8	92	39	508	-	J	0	99.4	88.8	61	544	-	P00830-P07251-EXP-3oeh.pdb2-N-0-J-0.pdb
P00830	P07251	65	0	Structure	3oeh	1	E	0	99.8	91.6	41	508	-	B	0	99.6	89	60	544	-	P00830-P07251-EXP-3oeh.pdb1-E-0-B-0.pdb
P00830	P07251	66	0	Structure	3oeh	3	X	0	99.8	91.8	40	508	-	U	0	99.4	88.8	61	544	-	P00830-P07251-EXP-3oeh.pdb3-X-0-U-0.pdb
P00830	P07251	67	0	Structure	3oeh	2	O	0	99.8	91.6	40	507	-	L	0	99.6	88.8	61	544	-	P00830-P07251-EXP-3oeh.pdb2-O-0-L-0.pdb
P00830	P07251	68	0	Structure	3oeh	1	E	0	99.8	91.6	41	508	-	A	0	99.6	88.8	61	544	-	P00830-P07251-EXP-3oeh.pdb1-E-0-A-0.pdb
P00830	P07251	69	0	Structure	3oeh	3	V	0	99.8	92	39	508	-	S	0	99	88.6	62	544	-	P00830-P07251-EXP-3oeh.pdb3-V-0-S-0.pdb
P00830	P07251	70	0	Structure	3oeh	3	X	0	99.8	91.8	40	508	-	T	0	99	88.8	61	544	-	P00830-P07251-EXP-3oeh.pdb3-X-0-T-0.pdb
P00830	P07251	71	0	Structure	3oeh	3	W	0	99.8	91.4	41	507	-	T	0	99	88.8	61	544	-	P00830-P07251-EXP-3oeh.pdb3-W-0-T-0.pdb
P00830	P07251	72	0	Structure	3oeh	3	W	0	99.8	91.4	41	507	-	S	0	99	88.6	62	544	-	P00830-P07251-EXP-3oeh.pdb3-W-0-S-0.pdb
P00830	P07251	73	0	Structure	2xok	1	D	0	100	92.2	39	509	-	C	0	100	89	61	545	-	P00830-P07251-EXP-2xok.pdb1-D-0-C-0.pdb
P00830	P07251	74	0	Structure	2xok	1	F	0	100	92	40	509	-	C	0	100	89	61	545	-	P00830-P07251-EXP-2xok.pdb1-F-0-C-0.pdb
P00830	P07251	75	0	Structure	2xok	1	D	0	100	92.2	39	509	-	A	0	99.6	89	61	545	-	P00830-P07251-EXP-2xok.pdb1-D-0-A-0.pdb
P00830	P07251	76	0	Structure	2xok	1	F	0	100	92	40	509	-	B	0	99.6	89.2	60	545	-	P00830-P07251-EXP-2xok.pdb1-F-0-B-0.pdb
P00830	P07251	77	0	Structure	2xok	1	E	0	100	91.8	41	509	-	B	0	99.6	89.2	60	545	-	P00830-P07251-EXP-2xok.pdb1-E-0-B-0.pdb
P00830	P07251	78	0	Structure	2xok	1	E	0	100	91.8	41	509	-	A	0	99.6	89	61	545	-	P00830-P07251-EXP-2xok.pdb1-E-0-A-0.pdb
P00830	P07251	79	0	Structure	3oe7	2	N	0	100	92	39	508	-	K	0	99.4	89.7	56	544	-	P00830-P07251-EXP-3oe7.pdb2-N-0-K-0.pdb
P00830	P07251	80	0	Structure	3oe7	1	D	0	100	92	39	508	-	C	0	100	88.8	61	544	-	P00830-P07251-EXP-3oe7.pdb1-D-0-C-0.pdb
P00830	P07251	81	0	Structure	3oe7	2	O	0	100	91.6	40	507	-	K	0	99.4	89.7	56	544	-	P00830-P07251-EXP-3oe7.pdb2-O-0-K-0.pdb
P00830	P07251	82	0	Structure	3oe7	1	F	0	100	91.8	40	508	-	C	0	100	88.8	61	544	-	P00830-P07251-EXP-3oe7.pdb1-F-0-C-0.pdb
P00830	P07251	83	0	Structure	3oe7	2	M	0	100	92	39	508	-	L	0	99.6	88.8	61	544	-	P00830-P07251-EXP-3oe7.pdb2-M-0-L-0.pdb
P00830	P07251	84	0	Structure	3oe7	1	D	0	100	92	39	508	-	A	0	99.6	88.8	61	544	-	P00830-P07251-EXP-3oe7.pdb1-D-0-A-0.pdb
P00830	P07251	85	0	Structure	3oe7	1	F	0	100	91.8	40	508	-	B	0	99.6	89	60	544	-	P00830-P07251-EXP-3oe7.pdb1-F-0-B-0.pdb
P00830	P07251	86	0	Structure	3oe7	2	M	0	100	92	39	508	-	J	0	99.4	88.8	61	544	-	P00830-P07251-EXP-3oe7.pdb2-M-0-J-0.pdb
P00830	P07251	87	0	Structure	3oe7	2	N	0	100	92	39	508	-	J	0	99.4	88.8	61	544	-	P00830-P07251-EXP-3oe7.pdb2-N-0-J-0.pdb
P00830	P07251	88	0	Structure	3oe7	3	V	0	100	92	39	508	-	U	0	99.4	88.8	61	544	-	P00830-P07251-EXP-3oe7.pdb3-V-0-U-0.pdb
P00830	P07251	89	0	Structure	3oe7	1	E	0	100	91.6	41	508	-	B	0	99.6	89	60	544	-	P00830-P07251-EXP-3oe7.pdb1-E-0-B-0.pdb
P00830	P07251	90	0	Structure	3oe7	3	V	0	100	92	39	508	-	S	0	99.4	88.6	62	544	-	P00830-P07251-EXP-3oe7.pdb3-V-0-S-0.pdb
P00830	P07251	91	0	Structure	3oe7	3	X	0	100	91.8	40	508	-	U	0	99.4	88.8	61	544	-	P00830-P07251-EXP-3oe7.pdb3-X-0-U-0.pdb
P00830	P07251	92	0	Structure	3oe7	3	X	0	100	91.8	40	508	-	T	0	99.4	88.8	61	544	-	P00830-P07251-EXP-3oe7.pdb3-X-0-T-0.pdb
P00830	P07251	93	0	Structure	3oe7	1	E	0	100	91.6	41	508	-	A	0	99.6	88.8	61	544	-	P00830-P07251-EXP-3oe7.pdb1-E-0-A-0.pdb
P00830	P07251	94	0	Structure	3oe7	2	O	0	100	91.6	40	507	-	L	0	99.6	88.8	61	544	-	P00830-P07251-EXP-3oe7.pdb2-O-0-L-0.pdb
P00830	P07251	95	0	Structure	3oe7	3	W	0	100	91.4	41	507	-	T	0	99.4	88.8	61	544	-	P00830-P07251-EXP-3oe7.pdb3-W-0-T-0.pdb
P00830	P07251	96	0	Structure	3oe7	3	W	0	100	91.4	41	507	-	S	0	99.4	88.6	62	544	-	P00830-P07251-EXP-3oe7.pdb3-W-0-S-0.pdb
P00830	P07251	97	0	Structure	3ofn	1	D	0	100	92	39	508	-	A	0	99.8	89	61	545	-	P00830-P07251-EXP-3ofn.pdb1-D-0-A-0.pdb
P00830	P07251	98	0	Structure	3ofn	1	F	0	100	91.8	40	508	-	B	0	99.8	89.2	60	545	-	P00830-P07251-EXP-3ofn.pdb1-F-0-B-0.pdb
P00830	P07251	99	0	Structure	3ofn	1	E	0	100	91.8	40	508	-	B	0	99.8	89.2	60	545	-	P00830-P07251-EXP-3ofn.pdb1-E-0-B-0.pdb
P00830	P07251	100	0	Structure	3ofn	1	D	0	100	92	39	508	-	C	0	99.8	88.8	61	544	-	P00830-P07251-EXP-3ofn.pdb1-D-0-C-0.pdb
P00830	P07251	101	0	Structure	3ofn	1	E	0	100	91.8	40	508	-	A	0	99.8	89	61	545	-	P00830-P07251-EXP-3ofn.pdb1-E-0-A-0.pdb
P00830	P07251	102	0	Structure	3ofn	3	X	0	100	91.8	40	508	-	U	0	99.8	89	61	545	-	P00830-P07251-EXP-3ofn.pdb3-X-0-U-0.pdb
P00830	P07251	103	0	Structure	3ofn	3	X	0	100	91.8	40	508	-	T	0	99.4	89.2	60	545	-	P00830-P07251-EXP-3ofn.pdb3-X-0-T-0.pdb
P00830	P07251	104	0	Structure	3ofn	1	F	0	100	91.8	40	508	-	C	0	99.8	88.8	61	544	-	P00830-P07251-EXP-3ofn.pdb1-F-0-C-0.pdb
P00830	P07251	105	0	Structure	3ofn	2	O	0	100	91.8	40	508	-	K	0	99	89.4	56	542	-	P00830-P07251-EXP-3ofn.pdb2-O-0-K-0.pdb
P00830	P07251	106	0	Structure	3ofn	3	W	0	100	91.6	41	508	-	T	0	99.4	89.2	60	545	-	P00830-P07251-EXP-3ofn.pdb3-W-0-T-0.pdb
P00830	P07251	107	0	Structure	3ofn	3	W	0	100	91.6	41	508	-	S	0	99.4	89	61	545	-	P00830-P07251-EXP-3ofn.pdb3-W-0-S-0.pdb
P00830	P07251	108	0	Structure	3ofn	2	O	0	100	91.8	40	508	-	L	0	98.8	88.8	61	544	-	P00830-P07251-EXP-3ofn.pdb2-O-0-L-0.pdb
P00830	P07251	109	0	Structure	3ofn	2	N	0	98.9	91.6	41	508	-	K	0	99	89.4	56	542	-	P00830-P07251-EXP-3ofn.pdb2-N-0-K-0.pdb
P00830	P07251	110	0	Structure	3ofn	2	N	0	98.9	91.6	41	508	-	J	0	99.4	88.8	61	544	-	P00830-P07251-EXP-3ofn.pdb2-N-0-J-0.pdb
P00830	P07251	111	0	Structure	3ofn	2	M	0	100	90	40	499	-	J	0	99.4	88.8	61	544	-	P00830-P07251-EXP-3ofn.pdb2-M-0-J-0.pdb
P00830	P07251	112	0	Structure	3ofn	2	M	0	100	90	40	499	-	L	0	98.8	88.8	61	544	-	P00830-P07251-EXP-3ofn.pdb2-M-0-L-0.pdb
P00830	P07251	113	0	Structure	3ofn	3	V	0	96	73.4	40	414	-	U	0	99.8	89	61	545	-	P00830-P07251-EXP-3ofn.pdb3-V-0-U-0.pdb
P00830	P07251	114	0	Structure	3ofn	3	V	0	96	73.4	40	414	-	S	0	99.4	89	61	545	-	P00830-P07251-EXP-3ofn.pdb3-V-0-S-0.pdb
P00830	P07251	115	0	Structure	7tju	1	D	0	100	91.6	41	508	-	A	0	99.6	88.8	61	544	-	P00830-P07251-EXP-7tju.pdb1-D-0-A-0.pdb
P00830	P07251	116	0	Structure	7tju	1	E	0	100	91.6	41	508	-	A	0	99.6	88.8	61	544	-	P00830-P07251-EXP-7tju.pdb1-E-0-A-0.pdb
P00830	P07251	117	0	Structure	7tju	1	F	0	100	91.6	41	508	-	C	0	100	88.4	63	544	-	P00830-P07251-EXP-7tju.pdb1-F-0-C-0.pdb
P00830	P07251	118	0	Structure	7tju	1	D	0	100	91.6	41	508	-	C	0	100	88.4	63	544	-	P00830-P07251-EXP-7tju.pdb1-D-0-C-0.pdb
P00830	P07251	119	0	Structure	7tju	1	E	0	100	91.6	41	508	-	B	0	98.6	89	60	544	-	P00830-P07251-EXP-7tju.pdb1-E-0-B-0.pdb
P00830	P07251	120	0	Structure	7tju	1	F	0	100	91.6	41	508	-	B	0	98.6	89	60	544	-	P00830-P07251-EXP-7tju.pdb1-F-0-B-0.pdb
P00830	P07251	121	0	Structure	2wpd	1	E	0	100	92.6	39	511	-	A	0	100	89	61	545	-	P00830-P07251-EXP-2wpd.pdb1-E-0-A-0.pdb
P00830	P07251	122	0	Structure	2wpd	1	E	0	100	92.6	39	511	-	B	0	100	89	60	544	-	P00830-P07251-EXP-2wpd.pdb1-E-0-B-0.pdb
P00830	P07251	123	0	Structure	2wpd	1	F	0	100	92.4	40	511	-	C	0	100	89	61	545	-	P00830-P07251-EXP-2wpd.pdb1-F-0-C-0.pdb
P00830	P07251	124	0	Structure	2wpd	1	F	0	100	92.4	40	511	-	B	0	100	89	60	544	-	P00830-P07251-EXP-2wpd.pdb1-F-0-B-0.pdb
P00830	P07251	125	0	Structure	2wpd	1	D	0	100	92	39	508	-	A	0	100	89	61	545	-	P00830-P07251-EXP-2wpd.pdb1-D-0-A-0.pdb
P00830	P07251	126	0	Structure	2wpd	1	D	0	100	92	39	508	-	C	0	100	89	61	545	-	P00830-P07251-EXP-2wpd.pdb1-D-0-C-0.pdb
P00830	P07251	127	0	Structure	3fks	1	F	0	100	92.2	38	508	-	C	0	100	88.8	61	544	-	P00830-P07251-EXP-3fks.pdb1-F-0-C-0.pdb
P00830	P07251	128	0	Structure	3fks	2	O	0	100	91.8	40	508	-	K	0	99.2	89.5	53	540	-	P00830-P07251-EXP-3fks.pdb2-O-0-K-0.pdb
P00830	P07251	129	0	Structure	3fks	2	M	0	100	91.8	40	508	-	L	0	100	88.8	61	544	-	P00830-P07251-EXP-3fks.pdb2-M-0-L-0.pdb
P00830	P07251	130	0	Structure	3fks	2	O	0	100	91.8	40	508	-	L	0	100	88.8	61	544	-	P00830-P07251-EXP-3fks.pdb2-O-0-L-0.pdb
P00830	P07251	131	0	Structure	3fks	1	E	0	100	91.6	41	508	-	A	0	99.6	89.2	59	544	-	P00830-P07251-EXP-3fks.pdb1-E-0-A-0.pdb
P00830	P07251	132	0	Structure	3fks	1	D	0	99.4	91.8	39	507	-	A	0	99.6	89.2	59	544	-	P00830-P07251-EXP-3fks.pdb1-D-0-A-0.pdb
P00830	P07251	133	0	Structure	3fks	1	F	0	100	92.2	38	508	-	B	0	99.4	88.4	60	541	-	P00830-P07251-EXP-3fks.pdb1-F-0-B-0.pdb
P00830	P07251	134	0	Structure	3fks	2	M	0	100	91.8	40	508	-	J	0	99.4	88.8	61	544	-	P00830-P07251-EXP-3fks.pdb2-M-0-J-0.pdb
P00830	P07251	135	0	Structure	3fks	1	D	0	99.4	91.8	39	507	-	C	0	100	88.8	61	544	-	P00830-P07251-EXP-3fks.pdb1-D-0-C-0.pdb
P00830	P07251	136	0	Structure	3fks	2	N	0	99.8	91.4	41	507	-	K	0	99.2	89.5	53	540	-	P00830-P07251-EXP-3fks.pdb2-N-0-K-0.pdb
P00830	P07251	137	0	Structure	3fks	2	N	0	99.8	91.4	41	507	-	J	0	99.4	88.8	61	544	-	P00830-P07251-EXP-3fks.pdb2-N-0-J-0.pdb
P00830	P07251	138	0	Structure	3fks	1	E	0	100	91.6	41	508	-	B	0	99.4	88.4	60	541	-	P00830-P07251-EXP-3fks.pdb1-E-0-B-0.pdb
P00830	P07251	139	0	Structure	3fks	3	W	0	100	91.2	41	506	-	S	0	99.6	88.6	62	544	-	P00830-P07251-EXP-3fks.pdb3-W-0-S-0.pdb
P00830	P07251	140	0	Structure	3fks	3	X	0	100	91.8	40	508	-	U	0	98.6	88.8	61	544	-	P00830-P07251-EXP-3fks.pdb3-X-0-U-0.pdb
P00830	P07251	141	0	Structure	3fks	3	X	0	100	91.8	40	508	-	T	0	97.5	89	60	544	-	P00830-P07251-EXP-3fks.pdb3-X-0-T-0.pdb
P00830	P07251	142	0	Structure	3fks	3	W	0	100	91.2	41	506	-	T	0	97.5	89	60	544	-	P00830-P07251-EXP-3fks.pdb3-W-0-T-0.pdb
P00830	P07251	143	0	Structure	3fks	3	V	0	97.2	91.6	40	507	-	S	0	99.6	88.6	62	544	-	P00830-P07251-EXP-3fks.pdb3-V-0-S-0.pdb
P00830	P07251	144	0	Structure	3fks	3	V	0	97.2	91.6	40	507	-	U	0	98.6	88.8	61	544	-	P00830-P07251-EXP-3fks.pdb3-V-0-U-0.pdb
P00830	P07251	145	0	Structure	6cp6	1	F	0	100	92.4	40	511	-	C	0	100	93.2	38	545	-	P00830-P07251-EXP-6cp6.pdb1-F-0-C-0.pdb
P00830	P07251	146	0	Structure	6cp6	1	E	0	100	92.6	39	511	-	A	0	100	93	39	545	-	P00830-P07251-EXP-6cp6.pdb1-E-0-A-0.pdb
P00830	P07251	147	0	Structure	6cp6	1	E	0	100	92.6	39	511	-	B	0	99.8	92.8	39	544	-	P00830-P07251-EXP-6cp6.pdb1-E-0-B-0.pdb
P00830	P07251	148	0	Structure	6cp6	1	D	0	100	92	39	508	-	C	0	100	93.2	38	545	-	P00830-P07251-EXP-6cp6.pdb1-D-0-C-0.pdb
P00830	P07251	149	0	Structure	6cp6	1	F	0	100	92.4	40	511	-	B	0	99.8	92.8	39	544	-	P00830-P07251-EXP-6cp6.pdb1-F-0-B-0.pdb
P00830	P07251	150	0	Structure	6cp6	1	D	0	100	92	39	508	-	A	0	100	93	39	545	-	P00830-P07251-EXP-6cp6.pdb1-D-0-A-0.pdb
P00830	P07251	151	0	Structure	6b8h	1	D	0	100	92	39	508	-	K	0	99	92.8	39	544	-	P00830-P07251-EXP-6b8h.pdb1-D-0-K-0.pdb
P00830	P07251	152	0	Structure	6b8h	1	Y	0	100	92	39	508	-	n	0	99	92.8	39	544	-	P00830-P07251-EXP-6b8h.pdb1-Y-0-n-0.pdb
P00830	P07251	153	0	Structure	6b8h	1	D	0	100	92	39	508	-	C	0	99.4	92.3	42	544	-	P00830-P07251-EXP-6b8h.pdb1-D-0-C-0.pdb
P00830	P07251	154	0	Structure	6b8h	1	Y	0	100	92	39	508	-	X	0	99.4	92.3	42	544	-	P00830-P07251-EXP-6b8h.pdb1-Y-0-X-0.pdb
P00830	P07251	155	0	Structure	6b8h	1	F	0	100	91.8	40	508	-	C	0	99.4	92.3	42	544	-	P00830-P07251-EXP-6b8h.pdb1-F-0-C-0.pdb
P00830	P07251	156	0	Structure	6b8h	1	c	0	100	91.8	40	508	-	X	0	99.4	92.3	42	544	-	P00830-P07251-EXP-6b8h.pdb1-c-0-X-0.pdb
P00830	P07251	157	0	Structure	6b8h	1	E	0	100	91.6	41	508	-	K	0	99	92.8	39	544	-	P00830-P07251-EXP-6b8h.pdb1-E-0-K-0.pdb
P00830	P07251	158	0	Structure	6b8h	1	Z	0	100	91.6	41	508	-	n	0	99	92.8	39	544	-	P00830-P07251-EXP-6b8h.pdb1-Z-0-n-0.pdb
P00830	P07251	159	0	Structure	6b8h	1	c	0	100	91.8	40	508	-	W	0	99	91.2	48	544	-	P00830-P07251-EXP-6b8h.pdb1-c-0-W-0.pdb
P00830	P07251	160	0	Structure	6b8h	1	F	0	100	91.8	40	508	-	B	0	99	91.2	48	544	-	P00830-P07251-EXP-6b8h.pdb1-F-0-B-0.pdb
P00830	P07251	161	0	Structure	6b8h	1	E	0	100	91.6	41	508	-	B	0	99	91.2	48	544	-	P00830-P07251-EXP-6b8h.pdb1-E-0-B-0.pdb
P00830	P07251	162	0	Structure	6b8h	1	Z	0	100	91.6	41	508	-	W	0	99	91.2	48	544	-	P00830-P07251-EXP-6b8h.pdb1-Z-0-W-0.pdb
P00830	P07251	163	0	Structure	6cp3	1	F	0	100	92.4	40	511	-	C	0	100	93.2	38	545	-	P00830-P07251-EXP-6cp3.pdb1-F-0-C-0.pdb
P00830	P07251	164	0	Structure	6cp3	1	E	0	100	92.6	39	511	-	A	0	100	93	39	545	-	P00830-P07251-EXP-6cp3.pdb1-E-0-A-0.pdb
P00830	P07251	165	0	Structure	6cp3	1	E	0	100	92.6	39	511	-	B	0	100	92.8	39	544	-	P00830-P07251-EXP-6cp3.pdb1-E-0-B-0.pdb
P00830	P07251	166	0	Structure	6cp3	1	F	0	100	92.4	40	511	-	B	0	100	92.8	39	544	-	P00830-P07251-EXP-6cp3.pdb1-F-0-B-0.pdb
P00830	P07251	167	0	Structure	6cp3	1	D	0	100	92	39	508	-	C	0	100	93.2	38	545	-	P00830-P07251-EXP-6cp3.pdb1-D-0-C-0.pdb
P00830	P07251	168	0	Structure	6cp3	1	D	0	100	92	39	508	-	A	0	100	93	39	545	-	P00830-P07251-EXP-6cp3.pdb1-D-0-A-0.pdb
P00830	P07251	169	0	Structure	7tjw	1	F	0	100	91.8	40	508	-	C	0	100	88.6	62	544	-	P00830-P07251-EXP-7tjw.pdb1-F-0-C-0.pdb
P00830	P07251	170	0	Structure	7tjx	1	F	0	100	91.4	42	508	-	C	0	100	88.8	61	544	-	P00830-P07251-EXP-7tjx.pdb1-F-0-C-0.pdb
P00830	P07251	171	0	Structure	7tjw	1	D	0	100	91	43	507	-	C	0	100	88.6	62	544	-	P00830-P07251-EXP-7tjw.pdb1-D-0-C-0.pdb
P00830	P07251	172	0	Structure	7tjw	1	E	0	100	91.6	41	508	-	A	0	99.2	88.4	63	544	-	P00830-P07251-EXP-7tjw.pdb1-E-0-A-0.pdb
P00830	P07251	173	0	Structure	7tjx	1	F	0	100	91.4	42	508	-	B	0	98.6	88.8	60	543	-	P00830-P07251-EXP-7tjx.pdb1-F-0-B-0.pdb
P00830	P07251	174	0	Structure	7tjw	1	F	0	100	91.8	40	508	-	B	0	98.5	88.4	63	544	-	P00830-P07251-EXP-7tjw.pdb1-F-0-B-0.pdb
P00830	P07251	175	0	Structure	7tjw	1	E	0	100	91.6	41	508	-	B	0	98.5	88.4	63	544	-	P00830-P07251-EXP-7tjw.pdb1-E-0-B-0.pdb
P00830	P07251	176	0	Structure	7tjw	1	D	0	100	91	43	507	-	A	0	99.2	88.4	63	544	-	P00830-P07251-EXP-7tjw.pdb1-D-0-A-0.pdb
P00830	P07251	177	0	Structure	7tjx	1	D	0	97	91.4	42	508	-	C	0	100	88.8	61	544	-	P00830-P07251-EXP-7tjx.pdb1-D-0-C-0.pdb
P00830	P07251	178	0	Structure	7tjx	1	E	0	97.9	91.2	42	507	-	B	0	98.6	88.8	60	543	-	P00830-P07251-EXP-7tjx.pdb1-E-0-B-0.pdb
P00830	P07251	179	0	Structure	7tjx	1	E	0	97.9	91.2	42	507	-	A	0	97.9	88.3	64	544	-	P00830-P07251-EXP-7tjx.pdb1-E-0-A-0.pdb
P00830	P07251	180	0	Structure	7tjx	1	D	0	97	91.4	42	508	-	A	0	97.9	88.3	64	544	-	P00830-P07251-EXP-7tjx.pdb1-D-0-A-0.pdb
P00830	P07251	181	0	Structure	8fl8	1	E	0	100	92.6	39	511	-	A	0	100	93	39	545	-	P00830-P07251-EXP-8fl8.pdb1-E-0-A-0.pdb
P00830	P07251	182	0	Structure	8fl8	1	D	0	100	92.6	39	511	-	A	0	100	93	39	545	-	P00830-P07251-EXP-8fl8.pdb1-D-0-A-0.pdb
P00830	P07251	183	0	Structure	8fl8	1	E	0	100	92.6	39	511	-	B	0	100	92.8	39	544	-	P00830-P07251-EXP-8fl8.pdb1-E-0-B-0.pdb
P00830	P07251	184	0	Structure	8fl8	1	D	0	100	92.6	39	511	-	C	0	100	92.7	41	545	-	P00830-P07251-EXP-8fl8.pdb1-D-0-C-0.pdb
P00830	P07251	185	0	Structure	8fl8	1	F	0	100	92.4	40	511	-	B	0	100	92.8	39	544	-	P00830-P07251-EXP-8fl8.pdb1-F-0-B-0.pdb
P00830	P07251	186	0	Structure	8fl8	1	F	0	100	92.4	40	511	-	C	0	100	92.7	41	545	-	P00830-P07251-EXP-8fl8.pdb1-F-0-C-0.pdb
P00830	P07251	187	0	Structure	7tkh	1	E	0	100	92	39	508	-	B	0	99.6	93	38	544	-	P00830-P07251-EXP-7tkh.pdb1-E-0-B-0.pdb
P00830	P07251	188	0	Structure	7tjz	1	F	0	100	91.8	40	508	-	B	0	99.6	93	38	544	-	P00830-P07251-EXP-7tjz.pdb1-F-0-B-0.pdb
P00830	P07251	189	0	Structure	7tjz	1	E	0	100	91.6	41	508	-	B	0	99.6	93	38	544	-	P00830-P07251-EXP-7tjz.pdb1-E-0-B-0.pdb
P00830	P07251	190	0	Structure	7tkh	1	F	0	100	91.6	41	508	-	B	0	99.6	93	38	544	-	P00830-P07251-EXP-7tkh.pdb1-F-0-B-0.pdb
P00830	P07251	191	0	Structure	7tkh	1	E	0	100	92	39	508	-	A	0	100	91.9	44	544	-	P00830-P07251-EXP-7tkh.pdb1-E-0-A-0.pdb
P00830	P07251	192	0	Structure	7tkh	1	D	0	100	91.8	40	508	-	A	0	100	91.9	44	544	-	P00830-P07251-EXP-7tkh.pdb1-D-0-A-0.pdb
P00830	P07251	193	0	Structure	7tjz	1	D	0	100	92	39	508	-	A	0	99.6	91.9	44	544	-	P00830-P07251-EXP-7tjz.pdb1-D-0-A-0.pdb
P00830	P07251	194	0	Structure	7tjz	1	D	0	100	92	39	508	-	C	0	100	91.4	47	544	-	P00830-P07251-EXP-7tjz.pdb1-D-0-C-0.pdb
P00830	P07251	195	0	Structure	7tjz	1	F	0	100	91.8	40	508	-	C	0	100	91.4	47	544	-	P00830-P07251-EXP-7tjz.pdb1-F-0-C-0.pdb
P00830	P07251	196	0	Structure	7tjz	1	E	0	100	91.6	41	508	-	A	0	99.6	91.9	44	544	-	P00830-P07251-EXP-7tjz.pdb1-E-0-A-0.pdb
P00830	P07251	197	0	Structure	7tkh	1	D	0	100	91.8	40	508	-	C	0	99.6	91.4	47	544	-	P00830-P07251-EXP-7tkh.pdb1-D-0-C-0.pdb
P00830	P07251	198	0	Structure	7tkh	1	F	0	100	91.6	41	508	-	C	0	99.6	91.4	47	544	-	P00830-P07251-EXP-7tkh.pdb1-F-0-C-0.pdb
P00830	P07251	199	0	Structure	7tkg	1	E	0	100	92	39	508	-	B	0	99.6	93	38	544	-	P00830-P07251-EXP-7tkg.pdb1-E-0-B-0.pdb
P00830	P07251	200	0	Structure	7tkg	1	F	0	100	91.6	41	508	-	B	0	99.6	93	38	544	-	P00830-P07251-EXP-7tkg.pdb1-F-0-B-0.pdb
P00830	P07251	201	0	Structure	7tkg	1	E	0	100	92	39	508	-	A	0	100	91.9	44	544	-	P00830-P07251-EXP-7tkg.pdb1-E-0-A-0.pdb
P00830	P07251	202	0	Structure	7tkg	1	D	0	100	91.8	40	508	-	A	0	100	91.9	44	544	-	P00830-P07251-EXP-7tkg.pdb1-D-0-A-0.pdb
P00830	P07251	203	0	Structure	7tkg	1	D	0	100	91.8	40	508	-	C	0	99.6	91.4	47	544	-	P00830-P07251-EXP-7tkg.pdb1-D-0-C-0.pdb
P00830	P07251	204	0	Structure	7tkg	1	F	0	100	91.6	41	508	-	C	0	99.6	91.4	47	544	-	P00830-P07251-EXP-7tkg.pdb1-F-0-C-0.pdb
P00830	P07251	205	0	Structure	7tkp	1	F	0	100	92	39	508	-	B	0	100	93	38	544	-	P00830-P07251-EXP-7tkp.pdb1-F-0-B-0.pdb
P00830	P07251	206	0	Structure	7tkp	1	E	0	100	91.8	40	508	-	B	0	100	93	38	544	-	P00830-P07251-EXP-7tkp.pdb1-E-0-B-0.pdb
P00830	P07251	207	0	Structure	7tkp	1	E	0	100	91.8	40	508	-	A	0	99.6	91.9	44	544	-	P00830-P07251-EXP-7tkp.pdb1-E-0-A-0.pdb
P00830	P07251	208	0	Structure	7tkp	1	D	0	100	91.6	41	508	-	A	0	99.6	91.9	44	544	-	P00830-P07251-EXP-7tkp.pdb1-D-0-A-0.pdb
P00830	P07251	209	0	Structure	7tkp	1	F	0	100	92	39	508	-	C	0	99.6	91.4	47	544	-	P00830-P07251-EXP-7tkp.pdb1-F-0-C-0.pdb
P00830	P07251	210	0	Structure	7tkp	1	D	0	100	91.6	41	508	-	C	0	99.6	91.4	47	544	-	P00830-P07251-EXP-7tkp.pdb1-D-0-C-0.pdb
P00830	P07251	211	0	Structure	7tk8	1	F	0	100	91.8	40	508	-	B	0	99.6	93	38	544	-	P00830-P07251-EXP-7tk8.pdb1-F-0-B-0.pdb
P00830	P07251	212	0	Structure	7tk8	1	E	0	100	91.6	41	508	-	B	0	99.6	93	38	544	-	P00830-P07251-EXP-7tk8.pdb1-E-0-B-0.pdb
P00830	P07251	213	0	Structure	7tk8	1	D	0	100	92	39	508	-	A	0	99.6	91.9	44	544	-	P00830-P07251-EXP-7tk8.pdb1-D-0-A-0.pdb
P00830	P07251	214	0	Structure	7tk8	1	D	0	100	92	39	508	-	C	0	100	91.4	47	544	-	P00830-P07251-EXP-7tk8.pdb1-D-0-C-0.pdb
P00830	P07251	215	0	Structure	7tk8	1	F	0	100	91.8	40	508	-	C	0	100	91.4	47	544	-	P00830-P07251-EXP-7tk8.pdb1-F-0-C-0.pdb
P00830	P07251	216	0	Structure	7tk8	1	E	0	100	91.6	41	508	-	A	0	99.6	91.9	44	544	-	P00830-P07251-EXP-7tk8.pdb1-E-0-A-0.pdb
P00830	P07251	217	0	Structure	7tko	1	F	0	100	92	39	508	-	B	0	100	93	38	544	-	P00830-P07251-EXP-7tko.pdb1-F-0-B-0.pdb
P00830	P07251	218	0	Structure	7tko	1	E	0	100	91.8	40	508	-	B	0	100	93	38	544	-	P00830-P07251-EXP-7tko.pdb1-E-0-B-0.pdb
P00830	P07251	219	0	Structure	7tko	1	E	0	100	91.8	40	508	-	A	0	99.6	91.9	44	544	-	P00830-P07251-EXP-7tko.pdb1-E-0-A-0.pdb
P00830	P07251	220	0	Structure	7tko	1	D	0	100	91.6	41	508	-	A	0	99.6	91.9	44	544	-	P00830-P07251-EXP-7tko.pdb1-D-0-A-0.pdb
P00830	P07251	221	0	Structure	7tko	1	F	0	100	92	39	508	-	C	0	99.6	91.4	47	544	-	P00830-P07251-EXP-7tko.pdb1-F-0-C-0.pdb
P00830	P07251	222	0	Structure	7tko	1	D	0	100	91.6	41	508	-	C	0	99.6	91.4	47	544	-	P00830-P07251-EXP-7tko.pdb1-D-0-C-0.pdb
P00830	P07251	223	0	Structure	7tkc	1	F	0	100	91.8	40	508	-	B	0	99.6	93	38	544	-	P00830-P07251-EXP-7tkc.pdb1-F-0-B-0.pdb
P00830	P07251	224	0	Structure	7tkc	1	E	0	100	91.6	41	508	-	B	0	99.6	93	38	544	-	P00830-P07251-EXP-7tkc.pdb1-E-0-B-0.pdb
P00830	P07251	225	0	Structure	7tkc	1	D	0	100	92	39	508	-	A	0	99.6	91.9	44	544	-	P00830-P07251-EXP-7tkc.pdb1-D-0-A-0.pdb
P00830	P07251	226	0	Structure	7tkc	1	D	0	100	92	39	508	-	C	0	100	91.4	47	544	-	P00830-P07251-EXP-7tkc.pdb1-D-0-C-0.pdb
P00830	P07251	227	0	Structure	7tkc	1	F	0	100	91.8	40	508	-	C	0	100	91.4	47	544	-	P00830-P07251-EXP-7tkc.pdb1-F-0-C-0.pdb
P00830	P07251	228	0	Structure	7tkc	1	E	0	100	91.6	41	508	-	A	0	99.6	91.9	44	544	-	P00830-P07251-EXP-7tkc.pdb1-E-0-A-0.pdb
P00830	P07251	229	0	Structure	7tk9	1	F	0	100	91.8	40	508	-	B	0	99.6	93	38	544	-	P00830-P07251-EXP-7tk9.pdb1-F-0-B-0.pdb
P00830	P07251	230	0	Structure	7tk9	1	E	0	100	91.6	41	508	-	B	0	99.6	93	38	544	-	P00830-P07251-EXP-7tk9.pdb1-E-0-B-0.pdb
P00830	P07251	231	0	Structure	7tk9	1	D	0	100	92	39	508	-	A	0	99.6	91.9	44	544	-	P00830-P07251-EXP-7tk9.pdb1-D-0-A-0.pdb
P00830	P07251	232	0	Structure	7tk9	1	D	0	100	92	39	508	-	C	0	100	91.4	47	544	-	P00830-P07251-EXP-7tk9.pdb1-D-0-C-0.pdb
P00830	P07251	233	0	Structure	7tk9	1	F	0	100	91.8	40	508	-	C	0	100	91.4	47	544	-	P00830-P07251-EXP-7tk9.pdb1-F-0-C-0.pdb
P00830	P07251	234	0	Structure	7tk9	1	E	0	100	91.6	41	508	-	A	0	99.6	91.9	44	544	-	P00830-P07251-EXP-7tk9.pdb1-E-0-A-0.pdb
P00830	P07251	235	0	Structure	7tkb	1	F	0	100	91.8	40	508	-	B	0	99.6	93	38	544	-	P00830-P07251-EXP-7tkb.pdb1-F-0-B-0.pdb
P00830	P07251	236	0	Structure	7tkb	1	E	0	100	91.6	41	508	-	B	0	99.6	93	38	544	-	P00830-P07251-EXP-7tkb.pdb1-E-0-B-0.pdb
P00830	P07251	237	0	Structure	7tkb	1	D	0	100	92	39	508	-	A	0	99.6	91.9	44	544	-	P00830-P07251-EXP-7tkb.pdb1-D-0-A-0.pdb
P00830	P07251	238	0	Structure	7tkb	1	D	0	100	92	39	508	-	C	0	100	91.4	47	544	-	P00830-P07251-EXP-7tkb.pdb1-D-0-C-0.pdb
P00830	P07251	239	0	Structure	7tkb	1	F	0	100	91.8	40	508	-	C	0	100	91.4	47	544	-	P00830-P07251-EXP-7tkb.pdb1-F-0-C-0.pdb
P00830	P07251	240	0	Structure	7tkb	1	E	0	100	91.6	41	508	-	A	0	99.6	91.9	44	544	-	P00830-P07251-EXP-7tkb.pdb1-E-0-A-0.pdb
P00830	P07251	241	0	Structure	7tkl	1	F	0	100	92	39	508	-	B	0	100	93	38	544	-	P00830-P07251-EXP-7tkl.pdb1-F-0-B-0.pdb
P00830	P07251	242	0	Structure	7tkl	1	E	0	100	91.8	40	508	-	B	0	100	93	38	544	-	P00830-P07251-EXP-7tkl.pdb1-E-0-B-0.pdb
P00830	P07251	243	0	Structure	7tkl	1	E	0	100	91.8	40	508	-	A	0	99.6	91.9	44	544	-	P00830-P07251-EXP-7tkl.pdb1-E-0-A-0.pdb
P00830	P07251	244	0	Structure	7tkl	1	D	0	100	91.6	41	508	-	A	0	99.6	91.9	44	544	-	P00830-P07251-EXP-7tkl.pdb1-D-0-A-0.pdb
P00830	P07251	245	0	Structure	7tkl	1	F	0	100	92	39	508	-	C	0	99.6	91.4	47	544	-	P00830-P07251-EXP-7tkl.pdb1-F-0-C-0.pdb
P00830	P07251	246	0	Structure	7tkl	1	D	0	100	91.6	41	508	-	C	0	99.6	91.4	47	544	-	P00830-P07251-EXP-7tkl.pdb1-D-0-C-0.pdb
P00830	P07251	247	0	Structure	7tkr	1	F	0	100	92	39	508	-	B	0	100	93	38	544	-	P00830-P07251-EXP-7tkr.pdb1-F-0-B-0.pdb
P00830	P07251	248	0	Structure	7tkr	1	E	0	100	91.8	40	508	-	B	0	100	93	38	544	-	P00830-P07251-EXP-7tkr.pdb1-E-0-B-0.pdb
P00830	P07251	249	0	Structure	7tk2	1	F	0	100	91.8	40	508	-	B	0	99.6	93	38	544	-	P00830-P07251-EXP-7tk2.pdb1-F-0-B-0.pdb
P00830	P07251	250	0	Structure	7tk2	1	E	0	100	91.6	41	508	-	B	0	99.6	93	38	544	-	P00830-P07251-EXP-7tk2.pdb1-E-0-B-0.pdb
P00830	P07251	251	0	Structure	7tk2	1	D	0	100	92	39	508	-	A	0	99.6	91.9	44	544	-	P00830-P07251-EXP-7tk2.pdb1-D-0-A-0.pdb
P00830	P07251	252	0	Structure	7tk2	1	D	0	100	92	39	508	-	C	0	100	91.4	47	544	-	P00830-P07251-EXP-7tk2.pdb1-D-0-C-0.pdb
P00830	P07251	253	0	Structure	7tkr	1	E	0	100	91.8	40	508	-	A	0	99.6	91.9	44	544	-	P00830-P07251-EXP-7tkr.pdb1-E-0-A-0.pdb
P00830	P07251	254	0	Structure	7tk2	1	F	0	100	91.8	40	508	-	C	0	100	91.4	47	544	-	P00830-P07251-EXP-7tk2.pdb1-F-0-C-0.pdb
P00830	P07251	255	0	Structure	7tk2	1	E	0	100	91.6	41	508	-	A	0	99.6	91.9	44	544	-	P00830-P07251-EXP-7tk2.pdb1-E-0-A-0.pdb
P00830	P07251	256	0	Structure	7tkr	1	D	0	100	91.6	41	508	-	A	0	99.6	91.9	44	544	-	P00830-P07251-EXP-7tkr.pdb1-D-0-A-0.pdb
P00830	P07251	257	0	Structure	7tkr	1	F	0	100	92	39	508	-	C	0	99.6	91.4	47	544	-	P00830-P07251-EXP-7tkr.pdb1-F-0-C-0.pdb
P00830	P07251	258	0	Structure	7tkr	1	D	0	100	91.6	41	508	-	C	0	99.6	91.4	47	544	-	P00830-P07251-EXP-7tkr.pdb1-D-0-C-0.pdb
P00830	P07251	259	0	Structure	3zry	1	D	0	100	92.2	39	509	-	C	0	100	89	61	545	-	P00830-P07251-EXP-3zry.pdb1-D-0-C-0.pdb
P00830	P07251	260	0	Structure	3zry	1	F	0	100	92	40	509	-	C	0	100	89	61	545	-	P00830-P07251-EXP-3zry.pdb1-F-0-C-0.pdb
P00830	P07251	261	0	Structure	3zry	1	D	0	100	92.2	39	509	-	A	0	99.6	89	61	545	-	P00830-P07251-EXP-3zry.pdb1-D-0-A-0.pdb
P00830	P07251	262	0	Structure	3zry	1	F	0	100	92	40	509	-	B	0	99.6	89.2	60	545	-	P00830-P07251-EXP-3zry.pdb1-F-0-B-0.pdb
P00830	P07251	263	0	Structure	3zry	1	E	0	100	91.8	41	509	-	B	0	99.6	89.2	60	545	-	P00830-P07251-EXP-3zry.pdb1-E-0-B-0.pdb
P00830	P07251	264	0	Structure	3zry	1	E	0	100	91.8	41	509	-	A	0	99.6	89	61	545	-	P00830-P07251-EXP-3zry.pdb1-E-0-A-0.pdb
P00830	P07251	265	0	Structure	7tk7	1	F	0	100	91.8	40	508	-	B	0	99.6	93	38	544	-	P00830-P07251-EXP-7tk7.pdb1-F-0-B-0.pdb
P00830	P07251	266	0	Structure	7tk7	1	E	0	100	91.6	41	508	-	B	0	99.6	93	38	544	-	P00830-P07251-EXP-7tk7.pdb1-E-0-B-0.pdb
P00830	P07251	267	0	Structure	7tk7	1	D	0	100	92	39	508	-	A	0	99.6	91.9	44	544	-	P00830-P07251-EXP-7tk7.pdb1-D-0-A-0.pdb
P00830	P07251	268	0	Structure	7tk7	1	D	0	100	92	39	508	-	C	0	100	91.4	47	544	-	P00830-P07251-EXP-7tk7.pdb1-D-0-C-0.pdb
P00830	P07251	269	0	Structure	7tk7	1	F	0	100	91.8	40	508	-	C	0	100	91.4	47	544	-	P00830-P07251-EXP-7tk7.pdb1-F-0-C-0.pdb
P00830	P07251	270	0	Structure	7tk7	1	E	0	100	91.6	41	508	-	A	0	99.6	91.9	44	544	-	P00830-P07251-EXP-7tk7.pdb1-E-0-A-0.pdb
P00830	P07251	271	0	Structure	7tk4	1	F	0	100	91.8	40	508	-	B	0	99.6	93	38	544	-	P00830-P07251-EXP-7tk4.pdb1-F-0-B-0.pdb
P00830	P07251	272	0	Structure	7tk4	1	E	0	100	91.6	41	508	-	B	0	99.6	93	38	544	-	P00830-P07251-EXP-7tk4.pdb1-E-0-B-0.pdb
P00830	P07251	273	0	Structure	7tk4	1	D	0	100	92	39	508	-	A	0	99.6	91.9	44	544	-	P00830-P07251-EXP-7tk4.pdb1-D-0-A-0.pdb
P00830	P07251	274	0	Structure	7tk4	1	D	0	100	92	39	508	-	C	0	100	91.4	47	544	-	P00830-P07251-EXP-7tk4.pdb1-D-0-C-0.pdb
P00830	P07251	275	0	Structure	7tk4	1	F	0	100	91.8	40	508	-	C	0	100	91.4	47	544	-	P00830-P07251-EXP-7tk4.pdb1-F-0-C-0.pdb
P00830	P07251	276	0	Structure	7tk4	1	E	0	100	91.6	41	508	-	A	0	99.6	91.9	44	544	-	P00830-P07251-EXP-7tk4.pdb1-E-0-A-0.pdb
P00830	P07251	277	0	Structure	7tkn	1	F	0	100	92	39	508	-	B	0	100	93	38	544	-	P00830-P07251-EXP-7tkn.pdb1-F-0-B-0.pdb
P00830	P07251	278	0	Structure	7tkn	1	E	0	100	91.8	40	508	-	B	0	100	93	38	544	-	P00830-P07251-EXP-7tkn.pdb1-E-0-B-0.pdb
P00830	P07251	279	0	Structure	7tki	1	E	0	100	92	39	508	-	B	0	99.6	93	38	544	-	P00830-P07251-EXP-7tki.pdb1-E-0-B-0.pdb
P00830	P07251	280	0	Structure	7tke	1	E	0	100	92	39	508	-	B	0	99.6	93	38	544	-	P00830-P07251-EXP-7tke.pdb1-E-0-B-0.pdb
P00830	P07251	281	0	Structure	7tkf	1	E	0	100	92	39	508	-	B	0	99.6	93	38	544	-	P00830-P07251-EXP-7tkf.pdb1-E-0-B-0.pdb
P00830	P07251	282	0	Structure	7tka	1	F	0	100	91.8	40	508	-	B	0	99.6	93	38	544	-	P00830-P07251-EXP-7tka.pdb1-F-0-B-0.pdb
P00830	P07251	283	0	Structure	7tk1	1	F	0	100	91.8	40	508	-	B	0	99.6	93	38	544	-	P00830-P07251-EXP-7tk1.pdb1-F-0-B-0.pdb
P00830	P07251	284	0	Structure	7tk1	1	E	0	100	91.6	41	508	-	B	0	99.6	93	38	544	-	P00830-P07251-EXP-7tk1.pdb1-E-0-B-0.pdb
P00830	P07251	285	0	Structure	7tka	1	E	0	100	91.6	41	508	-	B	0	99.6	93	38	544	-	P00830-P07251-EXP-7tka.pdb1-E-0-B-0.pdb
P00830	P07251	286	0	Structure	7tki	1	F	0	100	91.6	41	508	-	B	0	99.6	93	38	544	-	P00830-P07251-EXP-7tki.pdb1-F-0-B-0.pdb
P00830	P07251	287	0	Structure	7tke	1	F	0	100	91.6	41	508	-	B	0	99.6	93	38	544	-	P00830-P07251-EXP-7tke.pdb1-F-0-B-0.pdb
P00830	P07251	288	0	Structure	7tkf	1	F	0	100	91.6	41	508	-	B	0	99.6	93	38	544	-	P00830-P07251-EXP-7tkf.pdb1-F-0-B-0.pdb
P00830	P07251	289	0	Structure	7tki	1	E	0	100	92	39	508	-	A	0	100	91.9	44	544	-	P00830-P07251-EXP-7tki.pdb1-E-0-A-0.pdb
P00830	P07251	290	0	Structure	7tke	1	E	0	100	92	39	508	-	A	0	100	91.9	44	544	-	P00830-P07251-EXP-7tke.pdb1-E-0-A-0.pdb
P00830	P07251	291	0	Structure	7tkf	1	E	0	100	92	39	508	-	A	0	100	91.9	44	544	-	P00830-P07251-EXP-7tkf.pdb1-E-0-A-0.pdb
P00830	P07251	292	0	Structure	7tkf	1	D	0	100	91.8	40	508	-	A	0	100	91.9	44	544	-	P00830-P07251-EXP-7tkf.pdb1-D-0-A-0.pdb
P00830	P07251	293	0	Structure	7tki	1	D	0	100	91.8	40	508	-	A	0	100	91.9	44	544	-	P00830-P07251-EXP-7tki.pdb1-D-0-A-0.pdb
P00830	P07251	294	0	Structure	7tke	1	D	0	100	91.8	40	508	-	A	0	100	91.9	44	544	-	P00830-P07251-EXP-7tke.pdb1-D-0-A-0.pdb
P00830	P07251	295	0	Structure	7tk1	1	D	0	100	92	39	508	-	A	0	99.6	91.9	44	544	-	P00830-P07251-EXP-7tk1.pdb1-D-0-A-0.pdb
P00830	P07251	296	0	Structure	7tka	1	D	0	100	92	39	508	-	A	0	99.6	91.9	44	544	-	P00830-P07251-EXP-7tka.pdb1-D-0-A-0.pdb
P00830	P07251	297	0	Structure	7tk1	1	D	0	100	92	39	508	-	C	0	100	91.4	47	544	-	P00830-P07251-EXP-7tk1.pdb1-D-0-C-0.pdb
P00830	P07251	298	0	Structure	7tka	1	D	0	100	92	39	508	-	C	0	100	91.4	47	544	-	P00830-P07251-EXP-7tka.pdb1-D-0-C-0.pdb
P00830	P07251	299	0	Structure	7tkn	1	E	0	100	91.8	40	508	-	A	0	99.6	91.9	44	544	-	P00830-P07251-EXP-7tkn.pdb1-E-0-A-0.pdb
P00830	P07251	300	0	Structure	7tk1	1	F	0	100	91.8	40	508	-	C	0	100	91.4	47	544	-	P00830-P07251-EXP-7tk1.pdb1-F-0-C-0.pdb
P00830	P07251	301	0	Structure	7tka	1	F	0	100	91.8	40	508	-	C	0	100	91.4	47	544	-	P00830-P07251-EXP-7tka.pdb1-F-0-C-0.pdb
P00830	P07251	302	0	Structure	7tk1	1	E	0	100	91.6	41	508	-	A	0	99.6	91.9	44	544	-	P00830-P07251-EXP-7tk1.pdb1-E-0-A-0.pdb
P00830	P07251	303	0	Structure	7tkn	1	D	0	100	91.6	41	508	-	A	0	99.6	91.9	44	544	-	P00830-P07251-EXP-7tkn.pdb1-D-0-A-0.pdb
P00830	P07251	304	0	Structure	7tka	1	E	0	100	91.6	41	508	-	A	0	99.6	91.9	44	544	-	P00830-P07251-EXP-7tka.pdb1-E-0-A-0.pdb
P00830	P07251	305	0	Structure	7tkn	1	F	0	100	92	39	508	-	C	0	99.6	91.4	47	544	-	P00830-P07251-EXP-7tkn.pdb1-F-0-C-0.pdb
P00830	P07251	306	0	Structure	7tki	1	D	0	100	91.8	40	508	-	C	0	99.6	91.4	47	544	-	P00830-P07251-EXP-7tki.pdb1-D-0-C-0.pdb
P00830	P07251	307	0	Structure	7tke	1	D	0	100	91.8	40	508	-	C	0	99.6	91.4	47	544	-	P00830-P07251-EXP-7tke.pdb1-D-0-C-0.pdb
P00830	P07251	308	0	Structure	7tkf	1	D	0	100	91.8	40	508	-	C	0	99.6	91.4	47	544	-	P00830-P07251-EXP-7tkf.pdb1-D-0-C-0.pdb
P00830	P07251	309	0	Structure	7tkn	1	D	0	100	91.6	41	508	-	C	0	99.6	91.4	47	544	-	P00830-P07251-EXP-7tkn.pdb1-D-0-C-0.pdb
P00830	P07251	310	0	Structure	7tki	1	F	0	100	91.6	41	508	-	C	0	99.6	91.4	47	544	-	P00830-P07251-EXP-7tki.pdb1-F-0-C-0.pdb
P00830	P07251	311	0	Structure	7tke	1	F	0	100	91.6	41	508	-	C	0	99.6	91.4	47	544	-	P00830-P07251-EXP-7tke.pdb1-F-0-C-0.pdb
P00830	P07251	312	0	Structure	7tkf	1	F	0	100	91.6	41	508	-	C	0	99.6	91.4	47	544	-	P00830-P07251-EXP-7tkf.pdb1-F-0-C-0.pdb
P00830	P07251	313	0	Structure	7tkk	1	E	0	100	92	39	508	-	B	0	99.6	93	38	544	-	P00830-P07251-EXP-7tkk.pdb1-E-0-B-0.pdb
P00830	P07251	314	0	Structure	7tkk	1	F	0	100	91.6	41	508	-	B	0	99.6	93	38	544	-	P00830-P07251-EXP-7tkk.pdb1-F-0-B-0.pdb
P00830	P07251	315	0	Structure	7tkk	1	E	0	100	92	39	508	-	A	0	100	91.9	44	544	-	P00830-P07251-EXP-7tkk.pdb1-E-0-A-0.pdb
P00830	P07251	316	0	Structure	7tkk	1	D	0	100	91.8	40	508	-	A	0	100	91.9	44	544	-	P00830-P07251-EXP-7tkk.pdb1-D-0-A-0.pdb
P00830	P07251	317	0	Structure	7tkk	1	D	0	100	91.8	40	508	-	C	0	99.2	91.4	47	544	-	P00830-P07251-EXP-7tkk.pdb1-D-0-C-0.pdb
P00830	P07251	318	0	Structure	7tkk	1	F	0	100	91.6	41	508	-	C	0	99.2	91.4	47	544	-	P00830-P07251-EXP-7tkk.pdb1-F-0-C-0.pdb
P00830	P07251	319	0	Structure	7tks	1	F	0	100	92	39	508	-	B	0	100	93	38	544	-	P00830-P07251-EXP-7tks.pdb1-F-0-B-0.pdb
P00830	P07251	320	0	Structure	7tks	1	E	0	100	91.8	40	508	-	B	0	100	93	38	544	-	P00830-P07251-EXP-7tks.pdb1-E-0-B-0.pdb
P00830	P07251	321	0	Structure	7tkj	1	E	0	100	92	39	508	-	B	0	99.6	93	38	544	-	P00830-P07251-EXP-7tkj.pdb1-E-0-B-0.pdb
P00830	P07251	322	0	Structure	7tkj	1	F	0	100	91.6	41	508	-	B	0	99.6	93	38	544	-	P00830-P07251-EXP-7tkj.pdb1-F-0-B-0.pdb
P00830	P07251	323	0	Structure	7tkj	1	E	0	100	92	39	508	-	A	0	100	91.9	44	544	-	P00830-P07251-EXP-7tkj.pdb1-E-0-A-0.pdb
P00830	P07251	324	0	Structure	7tkj	1	D	0	100	91.8	40	508	-	A	0	100	91.9	44	544	-	P00830-P07251-EXP-7tkj.pdb1-D-0-A-0.pdb
P00830	P07251	325	0	Structure	7tks	1	E	0	100	91.8	40	508	-	A	0	99.6	91.9	44	544	-	P00830-P07251-EXP-7tks.pdb1-E-0-A-0.pdb
P00830	P07251	326	0	Structure	7tks	1	D	0	100	91.6	41	508	-	A	0	99.6	91.9	44	544	-	P00830-P07251-EXP-7tks.pdb1-D-0-A-0.pdb
P00830	P07251	327	0	Structure	7tks	1	F	0	100	92	39	508	-	C	0	99.6	91.4	47	544	-	P00830-P07251-EXP-7tks.pdb1-F-0-C-0.pdb
P00830	P07251	328	0	Structure	7tks	1	D	0	100	91.6	41	508	-	C	0	99.6	91.4	47	544	-	P00830-P07251-EXP-7tks.pdb1-D-0-C-0.pdb
P00830	P07251	329	0	Structure	7tkj	1	D	0	100	91.8	40	508	-	C	0	99	91.4	47	544	-	P00830-P07251-EXP-7tkj.pdb1-D-0-C-0.pdb
P00830	P07251	330	0	Structure	7tkj	1	F	0	100	91.6	41	508	-	C	0	99	91.4	47	544	-	P00830-P07251-EXP-7tkj.pdb1-F-0-C-0.pdb
P00830	P07251	331	0	Structure	7tkd	1	F	0	100	91.8	40	508	-	B	0	99.6	93	38	544	-	P00830-P07251-EXP-7tkd.pdb1-F-0-B-0.pdb
P00830	P07251	332	0	Structure	7tkd	1	E	0	100	91.6	41	508	-	B	0	99.6	93	38	544	-	P00830-P07251-EXP-7tkd.pdb1-E-0-B-0.pdb
P00830	P07251	333	0	Structure	7tkd	1	D	0	100	92	39	508	-	A	0	99.6	91.9	44	544	-	P00830-P07251-EXP-7tkd.pdb1-D-0-A-0.pdb
P00830	P07251	334	0	Structure	7tkd	1	D	0	100	92	39	508	-	C	0	100	91.4	47	544	-	P00830-P07251-EXP-7tkd.pdb1-D-0-C-0.pdb
P00830	P07251	335	0	Structure	7tkd	1	F	0	100	91.8	40	508	-	C	0	100	91.4	47	544	-	P00830-P07251-EXP-7tkd.pdb1-F-0-C-0.pdb
P00830	P07251	336	0	Structure	7tkd	1	E	0	100	91.6	41	508	-	A	0	99.6	91.9	44	544	-	P00830-P07251-EXP-7tkd.pdb1-E-0-A-0.pdb
P00830	P07251	337	0	Structure	7tk5	1	F	0	100	91.8	40	508	-	B	0	99.6	93	38	544	-	P00830-P07251-EXP-7tk5.pdb1-F-0-B-0.pdb
P00830	P07251	338	0	Structure	7tk5	1	E	0	100	91.6	41	508	-	B	0	99.6	93	38	544	-	P00830-P07251-EXP-7tk5.pdb1-E-0-B-0.pdb
P00830	P07251	339	0	Structure	7tk5	1	D	0	100	92	39	508	-	A	0	99.6	91.9	44	544	-	P00830-P07251-EXP-7tk5.pdb1-D-0-A-0.pdb
P00830	P07251	340	0	Structure	7tk5	1	D	0	100	92	39	508	-	C	0	100	91.4	47	544	-	P00830-P07251-EXP-7tk5.pdb1-D-0-C-0.pdb
P00830	P07251	341	0	Structure	7tk5	1	F	0	100	91.8	40	508	-	C	0	100	91.4	47	544	-	P00830-P07251-EXP-7tk5.pdb1-F-0-C-0.pdb
P00830	P07251	342	0	Structure	7tk5	1	E	0	100	91.6	41	508	-	A	0	99.6	91.9	44	544	-	P00830-P07251-EXP-7tk5.pdb1-E-0-A-0.pdb
P00830	P07251	343	0	Structure	4b2q	1	E	0	100	92.6	39	511	-	A	0	100	89	61	545	-	P00830-P07251-EXP-4b2q.pdb1-E-0-A-0.pdb
P00830	P07251	344	0	Structure	4b2q	1	E	0	100	92.6	39	511	-	B	0	100	89	60	544	-	P00830-P07251-EXP-4b2q.pdb1-E-0-B-0.pdb
P00830	P07251	345	0	Structure	4b2q	1	e	0	100	92.6	39	511	-	a	0	100	89	61	545	-	P00830-P07251-EXP-4b2q.pdb1-e-0-a-0.pdb
P00830	P07251	346	0	Structure	4b2q	1	e	0	100	92.6	39	511	-	b	0	100	89	60	544	-	P00830-P07251-EXP-4b2q.pdb1-e-0-b-0.pdb
P00830	P07251	347	0	Structure	4b2q	1	F	0	100	92.4	40	511	-	C	0	100	89	61	545	-	P00830-P07251-EXP-4b2q.pdb1-F-0-C-0.pdb
P00830	P07251	348	0	Structure	4b2q	1	f	0	100	92.4	40	511	-	b	0	100	89	60	544	-	P00830-P07251-EXP-4b2q.pdb1-f-0-b-0.pdb
P00830	P07251	349	0	Structure	4b2q	1	f	0	100	92.4	40	511	-	c	0	100	89	61	545	-	P00830-P07251-EXP-4b2q.pdb1-f-0-c-0.pdb
P00830	P07251	350	0	Structure	4b2q	1	F	0	100	92.4	40	511	-	B	0	100	89	60	544	-	P00830-P07251-EXP-4b2q.pdb1-F-0-B-0.pdb
P00830	P07251	351	0	Structure	4b2q	1	d	0	100	92	39	508	-	c	0	100	89	61	545	-	P00830-P07251-EXP-4b2q.pdb1-d-0-c-0.pdb
P00830	P07251	352	0	Structure	4b2q	1	D	0	100	92	39	508	-	A	0	100	89	61	545	-	P00830-P07251-EXP-4b2q.pdb1-D-0-A-0.pdb
P00830	P07251	353	0	Structure	4b2q	1	D	0	100	92	39	508	-	C	0	100	89	61	545	-	P00830-P07251-EXP-4b2q.pdb1-D-0-C-0.pdb
P00830	P07251	354	0	Structure	4b2q	1	d	0	100	92	39	508	-	a	0	100	89	61	545	-	P00830-P07251-EXP-4b2q.pdb1-d-0-a-0.pdb
P00830	P09457	1	0	Structure	6cp6	1	D	0	100	92	39	508	-	Y	0	100	88.7	24	211	-	P00830-P09457-EXP-6cp6.pdb1-D-0-Y-0.pdb
P00830	P09457	2	0	Structure	6b8h	1	E	0	100	91.6	41	508	-	O	0	86.1	88.2	25	211	-	P00830-P09457-EXP-6b8h.pdb1-E-0-O-0.pdb
P00830	P09457	3	0	Structure	6b8h	1	Z	0	100	91.6	41	508	-	o	0	86.1	88.2	25	211	-	P00830-P09457-EXP-6b8h.pdb1-Z-0-o-0.pdb
P00830	P09457	4	0	Structure	6cp3	1	D	0	100	92	39	508	-	Y	0	100	88.2	24	210	-	P00830-P09457-EXP-6cp3.pdb1-D-0-Y-0.pdb
P00830	P09457	5	0	Structure	7tk5	1	E	0	100	91.6	41	508	-	O	0	100	88.2	24	210	-	P00830-P09457-EXP-7tk5.pdb1-E-0-O-0.pdb
P00830	P38077	1	0	Structure	3zia	2	D	0	100	92	39	508	-	G	0	96	88.7	34	309	-	P00830-P38077-EXP-3zia.pdb2-D-0-G-0.pdb
P00830	P38077	2	0	Structure	3zia	1	N	0	100	92	39	508	-	Q	0	96	88.7	34	309	-	P00830-P38077-EXP-3zia.pdb1-N-0-Q-0.pdb
P00830	P38077	3	0	Structure	3zia	2	F	0	100	91.8	40	508	-	G	0	96	88.7	34	309	-	P00830-P38077-EXP-3zia.pdb2-F-0-G-0.pdb
P00830	P38077	4	0	Structure	3zia	1	P	0	100	91.8	40	508	-	Q	0	96	88.7	34	309	-	P00830-P38077-EXP-3zia.pdb1-P-0-Q-0.pdb
P00830	P38077	5	0	Structure	3zia	1	O	0	100	91.6	41	508	-	Q	0	96	88.7	34	309	-	P00830-P38077-EXP-3zia.pdb1-O-0-Q-0.pdb
P00830	P38077	6	0	Structure	3zia	2	E	0	100	91.6	41	508	-	G	0	96	88.7	34	309	-	P00830-P38077-EXP-3zia.pdb2-E-0-G-0.pdb
P00830	P38077	7	0	Structure	3oee	1	D	0	100	92	39	508	-	G	0	96.4	88.7	34	309	-	P00830-P38077-EXP-3oee.pdb1-D-0-G-0.pdb
P00830	P38077	8	0	Structure	3oee	1	F	0	100	91.8	40	508	-	G	0	96.4	88.7	34	309	-	P00830-P38077-EXP-3oee.pdb1-F-0-G-0.pdb
P00830	P38077	9	0	Structure	3oee	1	E	0	100	91.6	41	508	-	G	0	96.4	88.7	34	309	-	P00830-P38077-EXP-3oee.pdb1-E-0-G-0.pdb
P00830	P38077	10	0	Structure	3oee	2	N	0	100	92	39	508	-	P	0	88.4	88.7	34	309	-	P00830-P38077-EXP-3oee.pdb2-N-0-P-0.pdb
P00830	P38077	11	0	Structure	3oee	2	M	0	100	92	39	508	-	P	0	88.4	88.7	34	309	-	P00830-P38077-EXP-3oee.pdb2-M-0-P-0.pdb
P00830	P38077	12	0	Structure	3oee	2	O	0	100	91.6	40	507	-	P	0	88.4	88.7	34	309	-	P00830-P38077-EXP-3oee.pdb2-O-0-P-0.pdb
P00830	P38077	13	0	Structure	3oee	3	V	0	100	92	39	508	-	Y	0	72.7	88.4	34	308	-	P00830-P38077-EXP-3oee.pdb3-V-0-Y-0.pdb
P00830	P38077	14	0	Structure	3oee	3	X	0	100	91.8	40	508	-	Y	0	72.7	88.4	34	308	-	P00830-P38077-EXP-3oee.pdb3-X-0-Y-0.pdb
P00830	P38077	15	0	Structure	3oee	3	W	0	100	91.4	41	507	-	Y	0	72.7	88.4	34	308	-	P00830-P38077-EXP-3oee.pdb3-W-0-Y-0.pdb
P00830	P38077	16	0	Structure	2hld	1	D	0	100	92	39	508	-	G	0	96	88.7	34	309	-	P00830-P38077-EXP-2hld.pdb1-D-0-G-0.pdb
P00830	P38077	17	0	Structure	2hld	1	F	0	100	91.8	40	508	-	G	0	96	88.7	34	309	-	P00830-P38077-EXP-2hld.pdb1-F-0-G-0.pdb
P00830	P38077	18	0	Structure	2hld	1	E	0	100	91.6	41	508	-	G	0	96	88.7	34	309	-	P00830-P38077-EXP-2hld.pdb1-E-0-G-0.pdb
P00830	P38077	19	0	Structure	2hld	2	M	0	100	92	39	508	-	P	0	88	88.7	34	309	-	P00830-P38077-EXP-2hld.pdb2-M-0-P-0.pdb
P00830	P38077	20	0	Structure	2hld	2	N	0	100	92	39	508	-	P	0	88	88.7	34	309	-	P00830-P38077-EXP-2hld.pdb2-N-0-P-0.pdb
P00830	P38077	21	0	Structure	2hld	2	O	0	100	91.6	40	507	-	P	0	88	88.7	34	309	-	P00830-P38077-EXP-2hld.pdb2-O-0-P-0.pdb
P00830	P38077	22	0	Structure	2hld	3	V	0	100	92	39	508	-	Y	0	72.7	88.4	34	308	-	P00830-P38077-EXP-2hld.pdb3-V-0-Y-0.pdb
P00830	P38077	23	0	Structure	2hld	3	X	0	100	91.8	40	508	-	Y	0	72.7	88.4	34	308	-	P00830-P38077-EXP-2hld.pdb3-X-0-Y-0.pdb
P00830	P38077	24	0	Structure	2hld	3	W	0	100	91.4	41	507	-	Y	0	72.7	88.4	34	308	-	P00830-P38077-EXP-2hld.pdb3-W-0-Y-0.pdb
P00830	P38077	25	0	Structure	8f2k	1	D	0	100	91.8	41	509	-	G	0	93.5	19.9	247	308	-	P00830-P38077-EXP-8f2k.pdb1-D-0-G-0.pdb
P00830	P38077	26	0	Structure	8f2k	1	F	0	100	91.8	41	509	-	G	0	93.5	19.9	247	308	-	P00830-P38077-EXP-8f2k.pdb1-F-0-G-0.pdb
P00830	P38077	27	0	Structure	8f2k	1	E	0	100	91.8	41	509	-	G	0	93.5	19.9	247	308	-	P00830-P38077-EXP-8f2k.pdb1-E-0-G-0.pdb
P00830	P38077	28	0	Structure	3oeh	1	D	0	99.8	92	39	508	-	G	0	96.4	88.7	34	309	-	P00830-P38077-EXP-3oeh.pdb1-D-0-G-0.pdb
P00830	P38077	29	0	Structure	3oeh	1	F	0	99.8	91.8	40	508	-	G	0	96.4	88.7	34	309	-	P00830-P38077-EXP-3oeh.pdb1-F-0-G-0.pdb
P00830	P38077	30	0	Structure	3oeh	1	E	0	99.8	91.6	41	508	-	G	0	96.4	88.7	34	309	-	P00830-P38077-EXP-3oeh.pdb1-E-0-G-0.pdb
P00830	P38077	31	0	Structure	3oeh	2	N	0	99.8	92	39	508	-	P	0	89.1	88.7	34	309	-	P00830-P38077-EXP-3oeh.pdb2-N-0-P-0.pdb
P00830	P38077	32	0	Structure	3oeh	2	M	0	99.8	92	39	508	-	P	0	89.1	88.7	34	309	-	P00830-P38077-EXP-3oeh.pdb2-M-0-P-0.pdb
P00830	P38077	33	0	Structure	3oeh	2	O	0	99.8	91.6	40	507	-	P	0	89.1	88.7	34	309	-	P00830-P38077-EXP-3oeh.pdb2-O-0-P-0.pdb
P00830	P38077	34	0	Structure	2xok	1	D	0	100	92.2	39	509	-	G	0	96	89.1	34	310	-	P00830-P38077-EXP-2xok.pdb1-D-0-G-0.pdb
P00830	P38077	35	0	Structure	2xok	1	F	0	100	92	40	509	-	G	0	96	89.1	34	310	-	P00830-P38077-EXP-2xok.pdb1-F-0-G-0.pdb
P00830	P38077	36	0	Structure	2xok	1	E	0	100	91.8	41	509	-	G	0	96	89.1	34	310	-	P00830-P38077-EXP-2xok.pdb1-E-0-G-0.pdb
P00830	P38077	37	0	Structure	3oeh	3	V	0	99.8	92	39	508	-	Y	0	73.1	88.4	34	308	-	P00830-P38077-EXP-3oeh.pdb3-V-0-Y-0.pdb
P00830	P38077	38	0	Structure	3oeh	3	X	0	99.8	91.8	40	508	-	Y	0	73.1	88.4	34	308	-	P00830-P38077-EXP-3oeh.pdb3-X-0-Y-0.pdb
P00830	P38077	39	0	Structure	3oeh	3	W	0	99.8	91.4	41	507	-	Y	0	73.1	88.4	34	308	-	P00830-P38077-EXP-3oeh.pdb3-W-0-Y-0.pdb
P00830	P38077	40	0	Structure	3oe7	1	D	0	100	92	39	508	-	G	0	95.7	88.7	34	309	-	P00830-P38077-EXP-3oe7.pdb1-D-0-G-0.pdb
P00830	P38077	41	0	Structure	3oe7	1	F	0	100	91.8	40	508	-	G	0	95.7	88.7	34	309	-	P00830-P38077-EXP-3oe7.pdb1-F-0-G-0.pdb
P00830	P38077	42	0	Structure	3oe7	1	E	0	100	91.6	41	508	-	G	0	95.7	88.7	34	309	-	P00830-P38077-EXP-3oe7.pdb1-E-0-G-0.pdb
P00830	P38077	43	0	Structure	3oe7	2	M	0	100	92	39	508	-	P	0	88	88.7	34	309	-	P00830-P38077-EXP-3oe7.pdb2-M-0-P-0.pdb
P00830	P38077	44	0	Structure	3oe7	2	N	0	100	92	39	508	-	P	0	88	88.7	34	309	-	P00830-P38077-EXP-3oe7.pdb2-N-0-P-0.pdb
P00830	P38077	45	0	Structure	3oe7	2	O	0	100	91.6	40	507	-	P	0	88	88.7	34	309	-	P00830-P38077-EXP-3oe7.pdb2-O-0-P-0.pdb
P00830	P38077	46	0	Structure	3ofn	1	D	0	100	92	39	508	-	G	0	97.1	88.7	34	309	-	P00830-P38077-EXP-3ofn.pdb1-D-0-G-0.pdb
P00830	P38077	47	0	Structure	3ofn	2	O	0	100	91.8	40	508	-	P	0	97.1	88.7	34	309	-	P00830-P38077-EXP-3ofn.pdb2-O-0-P-0.pdb
P00830	P38077	48	0	Structure	3ofn	1	E	0	100	91.8	40	508	-	G	0	97.1	88.7	34	309	-	P00830-P38077-EXP-3ofn.pdb1-E-0-G-0.pdb
P00830	P38077	49	0	Structure	3ofn	1	F	0	100	91.8	40	508	-	G	0	97.1	88.7	34	309	-	P00830-P38077-EXP-3ofn.pdb1-F-0-G-0.pdb
P00830	P38077	50	0	Structure	3ofn	2	N	0	98.9	91.6	41	508	-	P	0	97.1	88.7	34	309	-	P00830-P38077-EXP-3ofn.pdb2-N-0-P-0.pdb
P00830	P38077	51	0	Structure	3ofn	2	M	0	100	90	40	499	-	P	0	97.1	88.7	34	309	-	P00830-P38077-EXP-3ofn.pdb2-M-0-P-0.pdb
P00830	P38077	52	0	Structure	3oe7	3	V	0	100	92	39	508	-	Y	0	71.6	88.4	34	308	-	P00830-P38077-EXP-3oe7.pdb3-V-0-Y-0.pdb
P00830	P38077	53	0	Structure	3oe7	3	X	0	100	91.8	40	508	-	Y	0	71.6	88.4	34	308	-	P00830-P38077-EXP-3oe7.pdb3-X-0-Y-0.pdb
P00830	P38077	54	0	Structure	3oe7	3	W	0	100	91.4	41	507	-	Y	0	71.6	88.4	34	308	-	P00830-P38077-EXP-3oe7.pdb3-W-0-Y-0.pdb
P00830	P38077	55	0	Structure	3ofn	3	X	0	100	91.8	40	508	-	Y	0	84	26	229	309	-	P00830-P38077-EXP-3ofn.pdb3-X-0-Y-0.pdb
P00830	P38077	56	0	Structure	3ofn	3	W	0	100	91.6	41	508	-	Y	0	84	26	229	309	-	P00830-P38077-EXP-3ofn.pdb3-W-0-Y-0.pdb
P00830	P38077	57	0	Structure	3ofn	3	V	0	96	73.4	40	414	-	Y	0	84	26	229	309	-	P00830-P38077-EXP-3ofn.pdb3-V-0-Y-0.pdb
P00830	P38077	58	0	Structure	7tju	1	F	0	100	91.6	41	508	-	G	0	92.8	88.7	34	309	-	P00830-P38077-EXP-7tju.pdb1-F-0-G-0.pdb
P00830	P38077	59	0	Structure	7tju	1	E	0	100	91.6	41	508	-	G	0	92.8	88.7	34	309	-	P00830-P38077-EXP-7tju.pdb1-E-0-G-0.pdb
P00830	P38077	60	0	Structure	2wpd	1	E	0	100	92.6	39	511	-	G	0	96.8	89.4	34	311	-	P00830-P38077-EXP-2wpd.pdb1-E-0-G-0.pdb
P00830	P38077	61	0	Structure	2wpd	1	F	0	100	92.4	40	511	-	G	0	96.8	89.4	34	311	-	P00830-P38077-EXP-2wpd.pdb1-F-0-G-0.pdb
P00830	P38077	62	0	Structure	2wpd	1	D	0	100	92	39	508	-	G	0	96.8	89.4	34	311	-	P00830-P38077-EXP-2wpd.pdb1-D-0-G-0.pdb
P00830	P38077	63	0	Structure	3fks	1	F	0	100	92.2	38	508	-	G	0	97.1	88.7	34	309	-	P00830-P38077-EXP-3fks.pdb1-F-0-G-0.pdb
P00830	P38077	64	0	Structure	3fks	1	E	0	100	91.6	41	508	-	G	0	97.1	88.7	34	309	-	P00830-P38077-EXP-3fks.pdb1-E-0-G-0.pdb
P00830	P38077	65	0	Structure	3fks	1	D	0	99.4	91.8	39	507	-	G	0	97.1	88.7	34	309	-	P00830-P38077-EXP-3fks.pdb1-D-0-G-0.pdb
P00830	P38077	66	0	Structure	3fks	2	M	0	100	91.8	40	508	-	P	0	85.1	88.7	34	309	-	P00830-P38077-EXP-3fks.pdb2-M-0-P-0.pdb
P00830	P38077	67	0	Structure	3fks	2	O	0	100	91.8	40	508	-	P	0	85.1	88.7	34	309	-	P00830-P38077-EXP-3fks.pdb2-O-0-P-0.pdb
P00830	P38077	68	0	Structure	3fks	2	N	0	99.8	91.4	41	507	-	P	0	85.1	88.7	34	309	-	P00830-P38077-EXP-3fks.pdb2-N-0-P-0.pdb
P00830	P38077	69	0	Structure	6cp6	1	E	0	100	92.6	39	511	-	G	0	96.8	89.4	34	311	-	P00830-P38077-EXP-6cp6.pdb1-E-0-G-0.pdb
P00830	P38077	70	0	Structure	6cp6	1	F	0	100	92.4	40	511	-	G	0	96.8	89.4	34	311	-	P00830-P38077-EXP-6cp6.pdb1-F-0-G-0.pdb
P00830	P38077	71	0	Structure	6cp6	1	D	0	100	92	39	508	-	G	0	96.8	89.4	34	311	-	P00830-P38077-EXP-6cp6.pdb1-D-0-G-0.pdb
P00830	P38077	72	0	Structure	6b8h	1	Y	0	100	92	39	508	-	j	0	96	88.7	34	309	-	P00830-P38077-EXP-6b8h.pdb1-Y-0-j-0.pdb
P00830	P38077	73	0	Structure	6b8h	1	D	0	100	92	39	508	-	G	0	96	88.7	34	309	-	P00830-P38077-EXP-6b8h.pdb1-D-0-G-0.pdb
P00830	P38077	74	0	Structure	6b8h	1	F	0	100	91.8	40	508	-	G	0	96	88.7	34	309	-	P00830-P38077-EXP-6b8h.pdb1-F-0-G-0.pdb
P00830	P38077	75	0	Structure	6b8h	1	c	0	100	91.8	40	508	-	j	0	96	88.7	34	309	-	P00830-P38077-EXP-6b8h.pdb1-c-0-j-0.pdb
P00830	P38077	76	0	Structure	6b8h	1	Z	0	100	91.6	41	508	-	j	0	96	88.7	34	309	-	P00830-P38077-EXP-6b8h.pdb1-Z-0-j-0.pdb
P00830	P38077	77	0	Structure	6b8h	1	E	0	100	91.6	41	508	-	G	0	96	88.7	34	309	-	P00830-P38077-EXP-6b8h.pdb1-E-0-G-0.pdb
P00830	P38077	78	0	Structure	3fks	3	X	0	100	91.8	40	508	-	Y	0	67.8	88.7	34	309	-	P00830-P38077-EXP-3fks.pdb3-X-0-Y-0.pdb
P00830	P38077	79	0	Structure	3fks	3	W	0	100	91.2	41	506	-	Y	0	67.8	88.7	34	309	-	P00830-P38077-EXP-3fks.pdb3-W-0-Y-0.pdb
P00830	P38077	80	0	Structure	3fks	3	V	0	97.2	91.6	40	507	-	Y	0	67.8	88.7	34	309	-	P00830-P38077-EXP-3fks.pdb3-V-0-Y-0.pdb
P00830	P38077	81	0	Structure	6cp3	1	E	0	100	92.6	39	511	-	G	0	96.8	89.4	34	311	-	P00830-P38077-EXP-6cp3.pdb1-E-0-G-0.pdb
P00830	P38077	82	0	Structure	6cp3	1	F	0	100	92.4	40	511	-	G	0	96.8	89.4	34	311	-	P00830-P38077-EXP-6cp3.pdb1-F-0-G-0.pdb
P00830	P38077	83	0	Structure	6cp3	1	D	0	100	92	39	508	-	G	0	96.8	89.4	34	311	-	P00830-P38077-EXP-6cp3.pdb1-D-0-G-0.pdb
P00830	P38077	84	0	Structure	7tjx	1	F	0	100	91.4	42	508	-	G	0	96	88.4	35	309	-	P00830-P38077-EXP-7tjx.pdb1-F-0-G-0.pdb
P00830	P38077	85	0	Structure	7tjw	1	F	0	100	91.8	40	508	-	G	0	94.2	88.4	35	309	-	P00830-P38077-EXP-7tjw.pdb1-F-0-G-0.pdb
P00830	P38077	86	0	Structure	7tjw	1	E	0	100	91.6	41	508	-	G	0	94.2	88.4	35	309	-	P00830-P38077-EXP-7tjw.pdb1-E-0-G-0.pdb
P00830	P38077	87	0	Structure	7tjw	1	D	0	100	91	43	507	-	G	0	94.2	88.4	35	309	-	P00830-P38077-EXP-7tjw.pdb1-D-0-G-0.pdb
P00830	P38077	88	0	Structure	7tjx	1	E	0	97.9	91.2	42	507	-	G	0	96	88.4	35	309	-	P00830-P38077-EXP-7tjx.pdb1-E-0-G-0.pdb
P00830	P38077	89	0	Structure	7tjx	1	D	0	97	91.4	42	508	-	G	0	96	88.4	35	309	-	P00830-P38077-EXP-7tjx.pdb1-D-0-G-0.pdb
P00830	P38077	90	0	Structure	8fl8	1	D	0	100	92.6	39	511	-	G	0	96.7	86.8	38	307	-	P00830-P38077-EXP-8fl8.pdb1-D-0-G-0.pdb
P00830	P38077	91	0	Structure	8fl8	1	E	0	100	92.6	39	511	-	G	0	96.7	86.8	38	307	-	P00830-P38077-EXP-8fl8.pdb1-E-0-G-0.pdb
P00830	P38077	92	0	Structure	8fl8	1	F	0	100	92.4	40	511	-	G	0	96.7	86.8	38	307	-	P00830-P38077-EXP-8fl8.pdb1-F-0-G-0.pdb
P00830	P38077	93	0	Structure	3zry	1	D	0	100	92.2	39	509	-	G	0	96	89.1	34	310	-	P00830-P38077-EXP-3zry.pdb1-D-0-G-0.pdb
P00830	P38077	94	0	Structure	3zry	1	F	0	100	92	40	509	-	G	0	96	89.1	34	310	-	P00830-P38077-EXP-3zry.pdb1-F-0-G-0.pdb
P00830	P38077	95	0	Structure	3zry	1	E	0	100	91.8	41	509	-	G	0	96	89.1	34	310	-	P00830-P38077-EXP-3zry.pdb1-E-0-G-0.pdb
P00830	P38077	96	0	Structure	7tkj	1	D	0	100	91.8	40	508	-	G	0	96	88.7	34	309	-	P00830-P38077-EXP-7tkj.pdb1-D-0-G-0.pdb
P00830	P38077	97	0	Structure	7tk5	1	F	0	100	91.8	40	508	-	G	0	96	88.7	34	309	-	P00830-P38077-EXP-7tk5.pdb1-F-0-G-0.pdb
P00830	P38077	98	0	Structure	4b2q	1	e	0	100	92.6	39	511	-	g	0	96.8	89.4	34	311	-	P00830-P38077-EXP-4b2q.pdb1-e-0-g-0.pdb
P00830	P38077	99	0	Structure	4b2q	1	E	0	100	92.6	39	511	-	G	0	96.8	89.4	34	311	-	P00830-P38077-EXP-4b2q.pdb1-E-0-G-0.pdb
P00830	P38077	100	0	Structure	4b2q	1	f	0	100	92.4	40	511	-	g	0	96.8	89.4	34	311	-	P00830-P38077-EXP-4b2q.pdb1-f-0-g-0.pdb
P00830	P38077	101	0	Structure	4b2q	1	F	0	100	92.4	40	511	-	G	0	96.8	89.4	34	311	-	P00830-P38077-EXP-4b2q.pdb1-F-0-G-0.pdb
P00830	P38077	102	0	Structure	4b2q	1	d	0	100	92	39	508	-	g	0	96.8	89.4	34	311	-	P00830-P38077-EXP-4b2q.pdb1-d-0-g-0.pdb
P00830	P38077	103	0	Structure	4b2q	1	D	0	100	92	39	508	-	G	0	96.8	89.4	34	311	-	P00830-P38077-EXP-4b2q.pdb1-D-0-G-0.pdb
P00854	P00854	1	0	Structure	6b8h	1	p	0	100	96.1	11	259	-	a	0	100	96.1	11	259	-	P00854-P00854-EXP-6b8h.pdb1-p-0-a-0.pdb
P00854	P00854	2	0	Structure	6b2z	1	a	0	100	96.1	11	259	-	M	0	100	96.1	11	259	-	P00854-P00854-EXP-6b2z.pdb1-a-0-M-0.pdb
P00854	P00856	1	0	Structure	6b2z	1	a	0	100	96.1	11	259	-	A	0	100	100	1	48	-	P00854-P00856-EXP-6b2z.pdb1-a-0-A-0.pdb
P00854	P00856	2	0	Structure	6b2z	1	M	0	100	96.1	11	259	-	L	0	100	100	1	48	-	P00854-P00856-EXP-6b2z.pdb1-M-0-L-0.pdb
P00854	P00856	3	0	Structure	6b8h	1	a	0	100	96.1	11	259	-	A	0	100	100	1	48	-	P00854-P00856-EXP-6b8h.pdb1-a-0-A-0.pdb
P00854	P00856	4	0	Structure	6b8h	1	p	0	100	96.1	11	259	-	V	0	100	100	1	48	-	P00854-P00856-EXP-6b8h.pdb1-p-0-V-0.pdb
P00854	P00856	5	0	Structure	6cp6	1	X	0	100	86.5	36	259	-	8	0	100	87.5	7	48	-	P00854-P00856-EXP-6cp6.pdb1-X-0-8-0.pdb
P00854	P00856	6	0	Structure	6cp3	1	X	0	100	86.5	36	259	-	8	0	100	87.5	7	48	-	P00854-P00856-EXP-6cp3.pdb1-X-0-8-0.pdb
P00854	P00856	7	0	Structure	6cp7	1	X	0	100	86.5	36	259	-	8	0	100	87.5	7	48	-	P00854-P00856-EXP-6cp7.pdb1-X-0-8-0.pdb
P00854	P00856	8	0	Structure	6cp5	1	X	0	100	86.5	36	259	-	8	0	100	87.5	7	48	-	P00854-P00856-EXP-6cp5.pdb1-X-0-8-0.pdb
P00854	P00856	9	0	Structure	6wtd	1	X	0	100	86.1	36	258	-	8	0	100	87.5	7	48	-	P00854-P00856-EXP-6wtd.pdb1-X-0-8-0.pdb
P00854	P00856	10	0	Structure	8fl8	1	X	0	100	86.5	36	259	-	8	0	100	85.4	7	47	-	P00854-P00856-EXP-8fl8.pdb1-X-0-8-0.pdb
P00854	P05626	1	0	Structure	6b8h	1	a	0	100	96.1	11	259	-	b	0	99.5	82.4	42	242	-	P00854-P05626-EXP-6b8h.pdb1-a-0-b-0.pdb
P00854	P05626	2	0	Structure	6b8h	1	p	0	100	96.1	11	259	-	q	0	99.5	82.4	42	242	-	P00854-P05626-EXP-6b8h.pdb1-p-0-q-0.pdb
P00854	P05626	3	0	Structure	6cp6	1	X	0	100	86.5	36	259	-	Z	0	100	63.5	88	242	-	P00854-P05626-EXP-6cp6.pdb1-X-0-Z-0.pdb
P00854	P05626	4	0	Structure	6b2z	1	M	0	100	96.1	11	259	-	N	0	100	39.8	42	138	-	P00854-P05626-EXP-6b2z.pdb1-M-0-N-0.pdb
P00854	P05626	5	0	Structure	6b2z	1	a	0	100	96.1	11	259	-	b	0	100	39.8	42	138	-	P00854-P05626-EXP-6b2z.pdb1-a-0-b-0.pdb
P00854	P05626	6	0	Structure	6cp3	1	X	0	100	86.5	36	259	-	Z	0	100	63.5	88	242	-	P00854-P05626-EXP-6cp3.pdb1-X-0-Z-0.pdb
P00854	P05626	7	0	Structure	6cp7	1	X	0	100	86.5	36	259	-	Z	0	100	22.1	88	141	-	P00854-P05626-EXP-6cp7.pdb1-X-0-Z-0.pdb
P00854	P05626	8	0	Structure	8fl8	1	X	0	100	86.5	36	259	-	Z	0	100	63.5	88	242	-	P00854-P05626-EXP-8fl8.pdb1-X-0-Z-0.pdb
P00854	P05626	9	0	Structure	6cp5	1	X	0	100	86.5	36	259	-	Z	0	100	22.1	88	141	-	P00854-P05626-EXP-6cp5.pdb1-X-0-Z-0.pdb
P00854	P05626	10	0	Structure	6wtd	1	X	0	100	86.1	36	258	-	Z	0	100	22.1	88	141	-	P00854-P05626-EXP-6wtd.pdb1-X-0-Z-0.pdb
P00854	P05626	11	0	Structure	7tkh	1	T	0	100	86.5	36	259	-	U	0	100	63.5	88	242	-	P00854-P05626-EXP-7tkh.pdb1-T-0-U-0.pdb
P00854	P05626	12	0	Structure	7tk8	1	T	0	100	86.5	36	259	-	U	0	100	63.5	88	242	-	P00854-P05626-EXP-7tk8.pdb1-T-0-U-0.pdb
P00854	P05626	13	0	Structure	7tk9	1	T	0	100	86.5	36	259	-	U	0	100	63.5	88	242	-	P00854-P05626-EXP-7tk9.pdb1-T-0-U-0.pdb
P00854	P05626	14	0	Structure	7tkr	1	T	0	100	86.5	36	259	-	U	0	100	63.5	88	242	-	P00854-P05626-EXP-7tkr.pdb1-T-0-U-0.pdb
P00854	P05626	15	0	Structure	7tk7	1	T	0	100	86.5	36	259	-	U	0	100	63.5	88	242	-	P00854-P05626-EXP-7tk7.pdb1-T-0-U-0.pdb
P00854	P05626	16	0	Structure	7tk4	1	T	0	100	86.5	36	259	-	U	0	100	63.5	88	242	-	P00854-P05626-EXP-7tk4.pdb1-T-0-U-0.pdb
P00854	P05626	17	0	Structure	7tka	1	T	0	100	86.5	36	259	-	U	0	100	63.5	88	242	-	P00854-P05626-EXP-7tka.pdb1-T-0-U-0.pdb
P00854	P05626	18	0	Structure	7tk1	1	T	0	100	86.5	36	259	-	U	0	100	63.5	88	242	-	P00854-P05626-EXP-7tk1.pdb1-T-0-U-0.pdb
P00854	P05626	19	0	Structure	7tkk	1	T	0	100	86.5	36	259	-	U	0	100	63.5	88	242	-	P00854-P05626-EXP-7tkk.pdb1-T-0-U-0.pdb
P00854	P30902	1	0	Structure	6b8h	1	a	0	100	96.1	11	259	-	d	0	95.7	94.3	11	174	-	P00854-P30902-EXP-6b8h.pdb1-a-0-d-0.pdb
P00854	P30902	2	0	Structure	6b8h	1	p	0	100	96.1	11	259	-	r	0	95.7	94.3	11	174	-	P00854-P30902-EXP-6b8h.pdb1-p-0-r-0.pdb
P00854	P30902	3	0	Structure	6cp6	1	X	0	100	86.5	36	259	-	7	0	100	98.3	4	174	-	P00854-P30902-EXP-6cp6.pdb1-X-0-7-0.pdb
P00854	P30902	4	0	Structure	6b2z	1	M	0	100	96.1	11	259	-	O	0	100	30.5	122	174	-	P00854-P30902-EXP-6b2z.pdb1-M-0-O-0.pdb
P00854	P30902	5	0	Structure	6b2z	1	a	0	100	96.1	11	259	-	d	0	100	30.5	122	174	-	P00854-P30902-EXP-6b2z.pdb1-a-0-d-0.pdb
P00854	P30902	6	0	Structure	6cp3	1	X	0	100	86.5	36	259	-	7	0	100	98.3	4	174	-	P00854-P30902-EXP-6cp3.pdb1-X-0-7-0.pdb
P00854	P30902	7	0	Structure	6cp7	1	X	0	100	86.5	36	259	-	7	0	100	38.5	108	174	-	P00854-P30902-EXP-6cp7.pdb1-X-0-7-0.pdb
P00854	P30902	8	0	Structure	8fl8	1	X	0	100	86.5	36	259	-	7	0	100	98.3	4	174	-	P00854-P30902-EXP-8fl8.pdb1-X-0-7-0.pdb
P00854	P30902	9	0	Structure	6cp5	1	X	0	100	86.5	36	259	-	7	0	100	38.5	108	174	-	P00854-P30902-EXP-6cp5.pdb1-X-0-7-0.pdb
P00854	P30902	10	0	Structure	6wtd	1	X	0	100	86.1	36	258	-	7	0	100	38.5	108	174	-	P00854-P30902-EXP-6wtd.pdb1-X-0-7-0.pdb
P00854	P30902	11	0	Structure	7tkh	1	T	0	100	86.5	36	259	-	V	0	100	98.3	4	174	-	P00854-P30902-EXP-7tkh.pdb1-T-0-V-0.pdb
P00854	P30902	12	0	Structure	7tjz	1	T	0	100	86.5	36	259	-	V	0	100	98.3	4	174	-	P00854-P30902-EXP-7tjz.pdb1-T-0-V-0.pdb
P00854	P30902	13	0	Structure	7tkg	1	T	0	100	86.5	36	259	-	V	0	100	98.3	4	174	-	P00854-P30902-EXP-7tkg.pdb1-T-0-V-0.pdb
P00854	P30902	14	0	Structure	7tkp	1	T	0	100	86.5	36	259	-	V	0	100	98.3	4	174	-	P00854-P30902-EXP-7tkp.pdb1-T-0-V-0.pdb
P00854	P30902	15	0	Structure	7tk8	1	T	0	100	86.5	36	259	-	V	0	100	98.3	4	174	-	P00854-P30902-EXP-7tk8.pdb1-T-0-V-0.pdb
P00854	P30902	16	0	Structure	7tko	1	T	0	100	86.5	36	259	-	V	0	100	98.3	4	174	-	P00854-P30902-EXP-7tko.pdb1-T-0-V-0.pdb
P00854	P30902	17	0	Structure	7tkc	1	T	0	100	86.5	36	259	-	V	0	100	98.3	4	174	-	P00854-P30902-EXP-7tkc.pdb1-T-0-V-0.pdb
P00854	P30902	18	0	Structure	7tk9	1	T	0	100	86.5	36	259	-	V	0	100	98.3	4	174	-	P00854-P30902-EXP-7tk9.pdb1-T-0-V-0.pdb
P00854	P30902	19	0	Structure	7tkb	1	T	0	100	86.5	36	259	-	V	0	100	98.3	4	174	-	P00854-P30902-EXP-7tkb.pdb1-T-0-V-0.pdb
P00854	P30902	20	0	Structure	7tkl	1	T	0	100	86.5	36	259	-	V	0	100	98.3	4	174	-	P00854-P30902-EXP-7tkl.pdb1-T-0-V-0.pdb
P00854	P30902	21	0	Structure	7tk2	1	T	0	100	86.5	36	259	-	V	0	100	98.3	4	174	-	P00854-P30902-EXP-7tk2.pdb1-T-0-V-0.pdb
P00854	P30902	22	0	Structure	7tkr	1	T	0	100	86.5	36	259	-	V	0	100	98.3	4	174	-	P00854-P30902-EXP-7tkr.pdb1-T-0-V-0.pdb
P00854	P30902	23	0	Structure	7tk7	1	T	0	100	86.5	36	259	-	V	0	100	98.3	4	174	-	P00854-P30902-EXP-7tk7.pdb1-T-0-V-0.pdb
P00854	P30902	24	0	Structure	7tk4	1	T	0	100	86.5	36	259	-	V	0	100	98.3	4	174	-	P00854-P30902-EXP-7tk4.pdb1-T-0-V-0.pdb
P00854	P30902	25	0	Structure	7tke	1	T	0	100	86.5	36	259	-	V	0	100	98.3	4	174	-	P00854-P30902-EXP-7tke.pdb1-T-0-V-0.pdb
P00854	P30902	26	0	Structure	7tka	1	T	0	100	86.5	36	259	-	V	0	100	98.3	4	174	-	P00854-P30902-EXP-7tka.pdb1-T-0-V-0.pdb
P00854	P30902	27	0	Structure	7tkn	1	T	0	100	86.5	36	259	-	V	0	100	98.3	4	174	-	P00854-P30902-EXP-7tkn.pdb1-T-0-V-0.pdb
P00854	P30902	28	0	Structure	7tki	1	T	0	100	86.5	36	259	-	V	0	100	98.3	4	174	-	P00854-P30902-EXP-7tki.pdb1-T-0-V-0.pdb
P00854	P30902	29	0	Structure	7tkf	1	T	0	100	86.5	36	259	-	V	0	100	98.3	4	174	-	P00854-P30902-EXP-7tkf.pdb1-T-0-V-0.pdb
P00854	P30902	30	0	Structure	7tk1	1	T	0	100	86.5	36	259	-	V	0	100	98.3	4	174	-	P00854-P30902-EXP-7tk1.pdb1-T-0-V-0.pdb
P00854	P30902	31	0	Structure	7tkk	1	T	0	100	86.5	36	259	-	V	0	100	98.3	4	174	-	P00854-P30902-EXP-7tkk.pdb1-T-0-V-0.pdb
P00854	P30902	32	0	Structure	7tks	1	T	0	100	86.5	36	259	-	V	0	100	98.3	4	174	-	P00854-P30902-EXP-7tks.pdb1-T-0-V-0.pdb
P00854	P30902	33	0	Structure	7tkj	1	T	0	100	86.5	36	259	-	V	0	100	98.3	4	174	-	P00854-P30902-EXP-7tkj.pdb1-T-0-V-0.pdb
P00854	P30902	34	0	Structure	7tkd	1	T	0	100	86.5	36	259	-	V	0	100	98.3	4	174	-	P00854-P30902-EXP-7tkd.pdb1-T-0-V-0.pdb
P00854	P30902	35	0	Structure	7tk5	1	T	0	100	86.5	36	259	-	V	0	100	98.3	4	174	-	P00854-P30902-EXP-7tk5.pdb1-T-0-V-0.pdb
P00854	P61829	1	0	Structure	6b8h	1	a	0	100	96.1	11	259	-	2	0	100	98.7	1	75	-	P00854-P61829-EXP-6b8h.pdb1-a-0-2-0.pdb
P00854	P61829	2	0	Structure	6b8h	1	p	0	100	96.1	11	259	-	M	0	100	98.7	1	75	-	P00854-P61829-EXP-6b8h.pdb1-p-0-M-0.pdb
P00854	P61829	3	0	Structure	6b2z	1	M	0	100	96.1	11	259	-	C	0	100	98.7	1	75	-	P00854-P61829-EXP-6b2z.pdb1-M-0-C-0.pdb
P00854	P61829	4	0	Structure	6b8h	1	p	0	100	96.1	11	259	-	L	0	100	98.7	1	75	-	P00854-P61829-EXP-6b8h.pdb1-p-0-L-0.pdb
P00854	P61829	5	0	Structure	6b8h	1	p	0	100	96.1	11	259	-	P	0	100	98.7	1	75	-	P00854-P61829-EXP-6b8h.pdb1-p-0-P-0.pdb
P00854	P61829	6	0	Structure	6b8h	1	a	0	100	96.1	11	259	-	4	0	100	98.7	1	75	-	P00854-P61829-EXP-6b8h.pdb1-a-0-4-0.pdb
P00854	P61829	7	0	Structure	6b8h	1	a	0	100	96.1	11	259	-	1	0	100	98.7	1	75	-	P00854-P61829-EXP-6b8h.pdb1-a-0-1-0.pdb
P00854	P61829	8	0	Structure	6b2z	1	M	0	100	96.1	11	259	-	F	0	100	98.7	1	75	-	P00854-P61829-EXP-6b2z.pdb1-M-0-F-0.pdb
P00854	P61829	9	0	Structure	6b2z	1	a	0	100	96.1	11	259	-	2	0	100	98.7	1	75	-	P00854-P61829-EXP-6b2z.pdb1-a-0-2-0.pdb
P00854	P61829	10	0	Structure	6b2z	1	a	0	100	96.1	11	259	-	1	0	100	98.7	1	75	-	P00854-P61829-EXP-6b2z.pdb1-a-0-1-0.pdb
P00854	P61829	11	0	Structure	6b2z	1	M	0	100	96.1	11	259	-	D	0	100	98.7	1	75	-	P00854-P61829-EXP-6b2z.pdb1-M-0-D-0.pdb
P00854	P61829	12	0	Structure	6b2z	1	a	0	100	96.1	11	259	-	4	0	100	98.7	1	75	-	P00854-P61829-EXP-6b2z.pdb1-a-0-4-0.pdb
P00854	P61829	13	0	Structure	6b8h	1	a	0	100	96.1	11	259	-	3	0	100	97.4	2	75	-	P00854-P61829-EXP-6b8h.pdb1-a-0-3-0.pdb
P00854	P61829	14	0	Structure	6b8h	1	p	0	100	96.1	11	259	-	N	0	100	97.4	2	75	-	P00854-P61829-EXP-6b8h.pdb1-p-0-N-0.pdb
P00854	P61829	15	0	Structure	6b2z	1	M	0	100	96.1	11	259	-	E	0	100	97.4	2	75	-	P00854-P61829-EXP-6b2z.pdb1-M-0-E-0.pdb
P00854	P61829	16	0	Structure	6b2z	1	a	0	100	96.1	11	259	-	3	0	100	97.4	2	75	-	P00854-P61829-EXP-6b2z.pdb1-a-0-3-0.pdb
P00854	P61829	17	0	Structure	6cp6	1	X	0	100	86.5	36	259	-	R	0	100	97.4	2	75	-	P00854-P61829-EXP-6cp6.pdb1-X-0-R-0.pdb
P00854	P61829	18	0	Structure	6cp6	1	X	0	100	86.5	36	259	-	S	0	100	96.1	2	74	-	P00854-P61829-EXP-6cp6.pdb1-X-0-S-0.pdb
P00854	P61829	19	0	Structure	6cp6	1	X	0	100	86.5	36	259	-	T	0	100	96.1	2	74	-	P00854-P61829-EXP-6cp6.pdb1-X-0-T-0.pdb
P00854	P61829	20	0	Structure	6cp6	1	X	0	100	86.5	36	259	-	K	0	100	96.1	2	74	-	P00854-P61829-EXP-6cp6.pdb1-X-0-K-0.pdb
P00854	P61829	21	0	Structure	6cp3	1	X	0	100	86.5	36	259	-	R	0	100	97.4	2	75	-	P00854-P61829-EXP-6cp3.pdb1-X-0-R-0.pdb
P00854	P61829	22	0	Structure	6cp3	1	X	0	100	86.5	36	259	-	T	0	100	96.1	2	74	-	P00854-P61829-EXP-6cp3.pdb1-X-0-T-0.pdb
P00854	P61829	23	0	Structure	6cp3	1	X	0	100	86.5	36	259	-	K	0	100	96.1	2	74	-	P00854-P61829-EXP-6cp3.pdb1-X-0-K-0.pdb
P00854	P61829	24	0	Structure	6cp3	1	X	0	100	86.5	36	259	-	S	0	100	96.1	2	74	-	P00854-P61829-EXP-6cp3.pdb1-X-0-S-0.pdb
P00854	P61829	25	0	Structure	6cp7	1	X	0	100	86.5	36	259	-	R	0	100	97.4	2	75	-	P00854-P61829-EXP-6cp7.pdb1-X-0-R-0.pdb
P00854	P61829	26	0	Structure	6cp7	1	X	0	100	86.5	36	259	-	T	0	100	96.1	2	74	-	P00854-P61829-EXP-6cp7.pdb1-X-0-T-0.pdb
P00854	P61829	27	0	Structure	6cp7	1	X	0	100	86.5	36	259	-	K	0	100	96.1	2	74	-	P00854-P61829-EXP-6cp7.pdb1-X-0-K-0.pdb
P00854	P61829	28	0	Structure	6cp7	1	X	0	100	86.5	36	259	-	S	0	100	96.1	2	74	-	P00854-P61829-EXP-6cp7.pdb1-X-0-S-0.pdb
P00854	P61829	29	0	Structure	8fl8	1	X	0	100	86.5	36	259	-	P	0	100	98.7	1	75	-	P00854-P61829-EXP-8fl8.pdb1-X-0-P-0.pdb
P00854	P61829	30	0	Structure	8fl8	1	X	0	100	86.5	36	259	-	R	0	100	97.4	1	74	-	P00854-P61829-EXP-8fl8.pdb1-X-0-R-0.pdb
P00854	P61829	31	0	Structure	8fl8	1	X	0	100	86.5	36	259	-	S	0	100	97.4	1	74	-	P00854-P61829-EXP-8fl8.pdb1-X-0-S-0.pdb
P00854	P61829	32	0	Structure	6cp5	1	X	0	100	86.5	36	259	-	R	0	100	97.4	2	75	-	P00854-P61829-EXP-6cp5.pdb1-X-0-R-0.pdb
P00854	P61829	33	0	Structure	8fl8	1	X	0	100	86.5	36	259	-	Q	0	100	97.4	1	74	-	P00854-P61829-EXP-8fl8.pdb1-X-0-Q-0.pdb
P00854	P61829	34	0	Structure	6wtd	1	X	0	100	86.1	36	258	-	R	0	100	97.4	2	75	-	P00854-P61829-EXP-6wtd.pdb1-X-0-R-0.pdb
P00854	P61829	35	0	Structure	6cp5	1	X	0	100	86.5	36	259	-	S	0	100	96.1	2	74	-	P00854-P61829-EXP-6cp5.pdb1-X-0-S-0.pdb
P00854	P61829	36	0	Structure	6cp5	1	X	0	100	86.5	36	259	-	K	0	100	96.1	2	74	-	P00854-P61829-EXP-6cp5.pdb1-X-0-K-0.pdb
P00854	P61829	37	0	Structure	6cp5	1	X	0	100	86.5	36	259	-	T	0	100	96.1	2	74	-	P00854-P61829-EXP-6cp5.pdb1-X-0-T-0.pdb
P00854	P61829	38	0	Structure	6wtd	1	X	0	100	86.1	36	258	-	K	0	100	96.1	2	74	-	P00854-P61829-EXP-6wtd.pdb1-X-0-K-0.pdb
P00854	P61829	39	0	Structure	6wtd	1	X	0	100	86.1	36	258	-	S	0	100	96.1	2	74	-	P00854-P61829-EXP-6wtd.pdb1-X-0-S-0.pdb
P00854	P61829	40	0	Structure	6wtd	1	X	0	100	86.1	36	258	-	T	0	100	96.1	2	74	-	P00854-P61829-EXP-6wtd.pdb1-X-0-T-0.pdb
P00854	P81450	1	0	Structure	6b8h	1	p	0	100	96.1	11	259	-	w	0	100	100	1	59	-	P00854-P81450-EXP-6b8h.pdb1-p-0-w-0.pdb
P00854	P81450	2	0	Structure	6b2z	1	a	0	100	96.1	11	259	-	i	0	100	100	1	59	-	P00854-P81450-EXP-6b2z.pdb1-a-0-i-0.pdb
P00854	P81450	3	0	Structure	6b2z	1	M	0	100	96.1	11	259	-	S	0	100	100	1	59	-	P00854-P81450-EXP-6b2z.pdb1-M-0-S-0.pdb
P00854	P81450	4	0	Structure	6b8h	1	a	0	100	96.1	11	259	-	i	0	100	100	1	59	-	P00854-P81450-EXP-6b8h.pdb1-a-0-i-0.pdb
P00854	P81450	5	0	Structure	6cp6	1	X	0	100	86.5	36	259	-	J	0	100	62.7	1	37	-	P00854-P81450-EXP-6cp6.pdb1-X-0-J-0.pdb
P00854	P81450	6	0	Structure	6cp3	1	X	0	100	86.5	36	259	-	J	0	100	62.7	1	37	-	P00854-P81450-EXP-6cp3.pdb1-X-0-J-0.pdb
P00854	P81450	7	0	Structure	6cp7	1	X	0	100	86.5	36	259	-	J	0	100	62.7	1	37	-	P00854-P81450-EXP-6cp7.pdb1-X-0-J-0.pdb
P00854	P81450	8	0	Structure	6cp5	1	X	0	100	86.5	36	259	-	J	0	100	62.7	1	37	-	P00854-P81450-EXP-6cp5.pdb1-X-0-J-0.pdb
P00854	P81450	9	0	Structure	8fl8	1	X	0	100	86.5	36	259	-	J	0	100	62.7	1	37	-	P00854-P81450-EXP-8fl8.pdb1-X-0-J-0.pdb
P00854	P81450	10	0	Structure	6wtd	1	X	0	100	86.1	36	258	-	J	0	100	62.7	1	37	-	P00854-P81450-EXP-6wtd.pdb1-X-0-J-0.pdb
P00854	P81450	11	0	Structure	7tjz	1	T	0	100	86.5	36	259	-	Y	0	100	62.7	1	37	-	P00854-P81450-EXP-7tjz.pdb1-T-0-Y-0.pdb
P00854	P81450	12	0	Structure	7tkc	1	T	0	100	86.5	36	259	-	Y	0	100	62.7	1	37	-	P00854-P81450-EXP-7tkc.pdb1-T-0-Y-0.pdb
P00854	P81450	13	0	Structure	7tkb	1	T	0	100	86.5	36	259	-	Y	0	100	62.7	1	37	-	P00854-P81450-EXP-7tkb.pdb1-T-0-Y-0.pdb
P00854	P81450	14	0	Structure	7tkl	1	T	0	100	86.5	36	259	-	Y	0	100	62.7	1	37	-	P00854-P81450-EXP-7tkl.pdb1-T-0-Y-0.pdb
P00854	P81450	15	0	Structure	7tkn	1	T	0	100	86.5	36	259	-	Y	0	100	62.7	1	37	-	P00854-P81450-EXP-7tkn.pdb1-T-0-Y-0.pdb
P00854	P81450	16	0	Structure	7tke	1	T	0	100	86.5	36	259	-	Y	0	100	62.7	1	37	-	P00854-P81450-EXP-7tke.pdb1-T-0-Y-0.pdb
P00854	P81450	17	0	Structure	7tkf	1	T	0	100	86.5	36	259	-	Y	0	100	62.7	1	37	-	P00854-P81450-EXP-7tkf.pdb1-T-0-Y-0.pdb
P00854	P81450	18	0	Structure	7tks	1	T	0	100	86.5	36	259	-	Y	0	100	62.7	1	37	-	P00854-P81450-EXP-7tks.pdb1-T-0-Y-0.pdb
P00854	P81450	19	0	Structure	7tkd	1	T	0	100	86.5	36	259	-	Y	0	100	62.7	1	37	-	P00854-P81450-EXP-7tkd.pdb1-T-0-Y-0.pdb
P00854	P81451	1	0	Structure	6b2z	1	M	0	100	96.1	11	259	-	T	0	100	35.3	5	28	-	P00854-P81451-EXP-6b2z.pdb1-M-0-T-0.pdb
P00854	P81451	2	0	Structure	6b8h	1	a	0	100	96.1	11	259	-	k	0	100	35.3	5	28	-	P00854-P81451-EXP-6b8h.pdb1-a-0-k-0.pdb
P00854	P81451	3	0	Structure	6b2z	1	a	0	100	96.1	11	259	-	k	0	100	35.3	5	28	-	P00854-P81451-EXP-6b2z.pdb1-a-0-k-0.pdb
P00854	P81451	4	0	Structure	6b8h	1	p	0	100	96.1	11	259	-	x	0	100	35.3	5	28	-	P00854-P81451-EXP-6b8h.pdb1-p-0-x-0.pdb
P00854	Q06405	1	0	Structure	6b8h	1	a	0	100	96.1	11	259	-	f	0	97.7	85.1	7	92	-	P00854-Q06405-EXP-6b8h.pdb1-a-0-f-0.pdb
P00854	Q06405	2	0	Structure	6b8h	1	a	0	100	96.1	11	259	-	t	0	97.7	85.1	7	92	-	P00854-Q06405-EXP-6b8h.pdb1-a-0-t-0.pdb
P00854	Q06405	3	0	Structure	6b8h	1	p	0	100	96.1	11	259	-	t	0	97.7	85.1	7	92	-	P00854-Q06405-EXP-6b8h.pdb1-p-0-t-0.pdb
P00854	Q06405	4	0	Structure	6b8h	1	p	0	100	96.1	11	259	-	f	0	97.7	85.1	7	92	-	P00854-Q06405-EXP-6b8h.pdb1-p-0-f-0.pdb
P00854	Q06405	5	0	Structure	6cp6	1	X	0	100	86.5	36	259	-	U	0	100	84.2	7	91	-	P00854-Q06405-EXP-6cp6.pdb1-X-0-U-0.pdb
P00854	Q06405	6	0	Structure	6b2z	1	a	0	100	96.1	11	259	-	f	0	100	67.3	25	92	-	P00854-Q06405-EXP-6b2z.pdb1-a-0-f-0.pdb
P00854	Q06405	7	0	Structure	6b2z	1	M	0	100	96.1	11	259	-	Q	0	100	67.3	25	92	-	P00854-Q06405-EXP-6b2z.pdb1-M-0-Q-0.pdb
P00854	Q06405	8	0	Structure	6b2z	1	M	0	100	96.1	11	259	-	f	0	100	67.3	25	92	-	P00854-Q06405-EXP-6b2z.pdb1-M-0-f-0.pdb
P00854	Q06405	9	0	Structure	6b2z	1	a	0	100	96.1	11	259	-	Q	0	100	67.3	25	92	-	P00854-Q06405-EXP-6b2z.pdb1-a-0-Q-0.pdb
P00854	Q06405	10	0	Structure	6cp3	1	X	0	100	86.5	36	259	-	U	0	100	84.2	7	91	-	P00854-Q06405-EXP-6cp3.pdb1-X-0-U-0.pdb
P00854	Q06405	11	0	Structure	6cp7	1	X	0	100	86.5	36	259	-	U	0	100	67.3	25	92	-	P00854-Q06405-EXP-6cp7.pdb1-X-0-U-0.pdb
P00854	Q06405	12	0	Structure	8fl8	1	X	0	100	86.5	36	259	-	U	0	100	84.2	7	91	-	P00854-Q06405-EXP-8fl8.pdb1-X-0-U-0.pdb
P00854	Q06405	13	0	Structure	6cp5	1	X	0	100	86.5	36	259	-	U	0	100	67.3	25	92	-	P00854-Q06405-EXP-6cp5.pdb1-X-0-U-0.pdb
P00854	Q06405	14	0	Structure	6wtd	1	X	0	100	86.1	36	258	-	U	0	100	67.3	25	92	-	P00854-Q06405-EXP-6wtd.pdb1-X-0-U-0.pdb
P00854	Q06405	15	0	Structure	7tjz	1	T	0	100	86.5	36	259	-	W	0	100	84.2	7	91	-	P00854-Q06405-EXP-7tjz.pdb1-T-0-W-0.pdb
P00854	Q06405	16	0	Structure	7tkh	1	T	0	100	86.5	36	259	-	W	0	100	84.2	7	91	-	P00854-Q06405-EXP-7tkh.pdb1-T-0-W-0.pdb
P00854	Q06405	17	0	Structure	7tkg	1	T	0	100	86.5	36	259	-	W	0	100	84.2	7	91	-	P00854-Q06405-EXP-7tkg.pdb1-T-0-W-0.pdb
P00854	Q06405	18	0	Structure	7tkp	1	T	0	100	86.5	36	259	-	W	0	100	84.2	7	91	-	P00854-Q06405-EXP-7tkp.pdb1-T-0-W-0.pdb
P00854	Q06405	19	0	Structure	7tk8	1	T	0	100	86.5	36	259	-	W	0	100	84.2	7	91	-	P00854-Q06405-EXP-7tk8.pdb1-T-0-W-0.pdb
P00854	Q06405	20	0	Structure	7tko	1	T	0	100	86.5	36	259	-	W	0	100	84.2	7	91	-	P00854-Q06405-EXP-7tko.pdb1-T-0-W-0.pdb
P00854	Q06405	21	0	Structure	7tkc	1	T	0	100	86.5	36	259	-	W	0	100	84.2	7	91	-	P00854-Q06405-EXP-7tkc.pdb1-T-0-W-0.pdb
P00854	Q06405	22	0	Structure	7tk9	1	T	0	100	86.5	36	259	-	W	0	100	84.2	7	91	-	P00854-Q06405-EXP-7tk9.pdb1-T-0-W-0.pdb
P00854	Q06405	23	0	Structure	7tkb	1	T	0	100	86.5	36	259	-	W	0	100	84.2	7	91	-	P00854-Q06405-EXP-7tkb.pdb1-T-0-W-0.pdb
P00854	Q06405	24	0	Structure	7tkl	1	T	0	100	86.5	36	259	-	W	0	100	84.2	7	91	-	P00854-Q06405-EXP-7tkl.pdb1-T-0-W-0.pdb
P00854	Q06405	25	0	Structure	7tk2	1	T	0	100	86.5	36	259	-	W	0	100	84.2	7	91	-	P00854-Q06405-EXP-7tk2.pdb1-T-0-W-0.pdb
P00854	Q06405	26	0	Structure	7tkr	1	T	0	100	86.5	36	259	-	W	0	100	84.2	7	91	-	P00854-Q06405-EXP-7tkr.pdb1-T-0-W-0.pdb
P00854	Q06405	27	0	Structure	7tk7	1	T	0	100	86.5	36	259	-	W	0	100	84.2	7	91	-	P00854-Q06405-EXP-7tk7.pdb1-T-0-W-0.pdb
P00854	Q06405	28	0	Structure	7tk4	1	T	0	100	86.5	36	259	-	W	0	100	84.2	7	91	-	P00854-Q06405-EXP-7tk4.pdb1-T-0-W-0.pdb
P00854	Q06405	29	0	Structure	7tki	1	T	0	100	86.5	36	259	-	W	0	100	84.2	7	91	-	P00854-Q06405-EXP-7tki.pdb1-T-0-W-0.pdb
P00854	Q06405	30	0	Structure	7tk1	1	T	0	100	86.5	36	259	-	W	0	100	84.2	7	91	-	P00854-Q06405-EXP-7tk1.pdb1-T-0-W-0.pdb
P00854	Q06405	31	0	Structure	7tke	1	T	0	100	86.5	36	259	-	W	0	100	84.2	7	91	-	P00854-Q06405-EXP-7tke.pdb1-T-0-W-0.pdb
P00854	Q06405	32	0	Structure	7tkn	1	T	0	100	86.5	36	259	-	W	0	100	84.2	7	91	-	P00854-Q06405-EXP-7tkn.pdb1-T-0-W-0.pdb
P00854	Q06405	33	0	Structure	7tkf	1	T	0	100	86.5	36	259	-	W	0	100	84.2	7	91	-	P00854-Q06405-EXP-7tkf.pdb1-T-0-W-0.pdb
P00854	Q06405	34	0	Structure	7tka	1	T	0	100	86.5	36	259	-	W	0	100	84.2	7	91	-	P00854-Q06405-EXP-7tka.pdb1-T-0-W-0.pdb
P00854	Q06405	35	0	Structure	7tkk	1	T	0	100	86.5	36	259	-	W	0	100	84.2	7	91	-	P00854-Q06405-EXP-7tkk.pdb1-T-0-W-0.pdb
P00854	Q06405	36	0	Structure	7tks	1	T	0	100	86.5	36	259	-	W	0	100	84.2	7	91	-	P00854-Q06405-EXP-7tks.pdb1-T-0-W-0.pdb
P00854	Q06405	37	0	Structure	7tkj	1	T	0	100	86.5	36	259	-	W	0	100	84.2	7	91	-	P00854-Q06405-EXP-7tkj.pdb1-T-0-W-0.pdb
P00854	Q06405	38	0	Structure	7tkd	1	T	0	100	86.5	36	259	-	W	0	100	84.2	7	91	-	P00854-Q06405-EXP-7tkd.pdb1-T-0-W-0.pdb
P00854	Q06405	39	0	Structure	7tk5	1	T	0	100	86.5	36	259	-	W	0	100	84.2	7	91	-	P00854-Q06405-EXP-7tk5.pdb1-T-0-W-0.pdb
P00856	P05626	1	0	Structure	6b8h	1	A	0	100	100	1	48	-	b	0	99.5	82.4	42	242	-	P00856-P05626-EXP-6b8h.pdb1-A-0-b-0.pdb
P00856	P05626	2	0	Structure	6b8h	1	V	0	100	100	1	48	-	q	0	99.5	82.4	42	242	-	P00856-P05626-EXP-6b8h.pdb1-V-0-q-0.pdb
P00856	P05626	3	0	Structure	6cp6	1	8	0	100	87.5	7	48	-	Z	0	100	63.5	88	242	-	P00856-P05626-EXP-6cp6.pdb1-8-0-Z-0.pdb
P00856	P05626	4	0	Structure	6b2z	1	L	0	100	100	1	48	-	N	0	100	39.8	42	138	-	P00856-P05626-EXP-6b2z.pdb1-L-0-N-0.pdb
P00856	P05626	5	0	Structure	6b2z	1	A	0	100	100	1	48	-	b	0	100	39.8	42	138	-	P00856-P05626-EXP-6b2z.pdb1-A-0-b-0.pdb
P00856	P05626	6	0	Structure	6cp3	1	8	0	100	87.5	7	48	-	Z	0	100	63.5	88	242	-	P00856-P05626-EXP-6cp3.pdb1-8-0-Z-0.pdb
P00856	P05626	7	0	Structure	8fl8	1	8	0	100	85.4	7	47	-	Z	0	100	63.5	88	242	-	P00856-P05626-EXP-8fl8.pdb1-8-0-Z-0.pdb
P00856	P05626	8	0	Structure	6cp5	1	8	0	100	87.5	7	48	-	Z	0	100	22.1	88	141	-	P00856-P05626-EXP-6cp5.pdb1-8-0-Z-0.pdb
P00856	P05626	9	0	Structure	7tkh	1	Z	0	100	100	1	48	-	U	0	100	63.5	88	242	-	P00856-P05626-EXP-7tkh.pdb1-Z-0-U-0.pdb
P00856	P05626	10	0	Structure	7tk8	1	Z	0	100	100	1	48	-	U	0	100	63.5	88	242	-	P00856-P05626-EXP-7tk8.pdb1-Z-0-U-0.pdb
P00856	P05626	11	0	Structure	7tk9	1	Z	0	100	100	1	48	-	U	0	100	63.5	88	242	-	P00856-P05626-EXP-7tk9.pdb1-Z-0-U-0.pdb
P00856	P05626	12	0	Structure	7tk7	1	Z	0	100	100	1	48	-	U	0	100	63.5	88	242	-	P00856-P05626-EXP-7tk7.pdb1-Z-0-U-0.pdb
P00856	P05626	13	0	Structure	7tka	1	Z	0	100	100	1	48	-	U	0	100	63.5	88	242	-	P00856-P05626-EXP-7tka.pdb1-Z-0-U-0.pdb
P00856	P05626	14	0	Structure	7tkd	1	Z	0	100	100	1	48	-	U	0	100	63.5	88	242	-	P00856-P05626-EXP-7tkd.pdb1-Z-0-U-0.pdb
P00856	P30902	1	0	Structure	6b8h	1	A	0	100	100	1	48	-	d	0	95.7	94.3	11	174	-	P00856-P30902-EXP-6b8h.pdb1-A-0-d-0.pdb
P00856	P30902	2	0	Structure	6b8h	1	V	0	100	100	1	48	-	r	0	95.7	94.3	11	174	-	P00856-P30902-EXP-6b8h.pdb1-V-0-r-0.pdb
P00856	P30902	3	0	Structure	6cp6	1	8	0	100	87.5	7	48	-	7	0	100	98.3	4	174	-	P00856-P30902-EXP-6cp6.pdb1-8-0-7-0.pdb
P00856	P30902	4	0	Structure	6b2z	1	L	0	100	100	1	48	-	O	0	100	30.5	122	174	-	P00856-P30902-EXP-6b2z.pdb1-L-0-O-0.pdb
P00856	P30902	5	0	Structure	6b2z	1	A	0	100	100	1	48	-	d	0	100	30.5	122	174	-	P00856-P30902-EXP-6b2z.pdb1-A-0-d-0.pdb
P00856	P30902	6	0	Structure	6cp3	1	8	0	100	87.5	7	48	-	7	0	100	98.3	4	174	-	P00856-P30902-EXP-6cp3.pdb1-8-0-7-0.pdb
P00856	P30902	7	0	Structure	6cp7	1	8	0	100	87.5	7	48	-	7	0	100	38.5	108	174	-	P00856-P30902-EXP-6cp7.pdb1-8-0-7-0.pdb
P00856	P30902	8	0	Structure	8fl8	1	8	0	100	85.4	7	47	-	7	0	100	98.3	4	174	-	P00856-P30902-EXP-8fl8.pdb1-8-0-7-0.pdb
P00856	P30902	9	0	Structure	6wtd	1	8	0	100	87.5	7	48	-	7	0	100	38.5	108	174	-	P00856-P30902-EXP-6wtd.pdb1-8-0-7-0.pdb
P00856	P30902	10	0	Structure	6cp5	1	8	0	100	87.5	7	48	-	7	0	100	38.5	108	174	-	P00856-P30902-EXP-6cp5.pdb1-8-0-7-0.pdb
P00856	P61829	1	0	Structure	6b8h	1	V	0	100	100	1	48	-	M	0	100	98.7	1	75	-	P00856-P61829-EXP-6b8h.pdb1-V-0-M-0.pdb
P00856	P61829	2	0	Structure	6b8h	1	A	0	100	100	1	48	-	2	0	100	98.7	1	75	-	P00856-P61829-EXP-6b8h.pdb1-A-0-2-0.pdb
P00856	P61829	3	0	Structure	6b2z	1	L	0	100	100	1	48	-	D	0	100	98.7	1	75	-	P00856-P61829-EXP-6b2z.pdb1-L-0-D-0.pdb
P00856	P61829	4	0	Structure	6b2z	1	A	0	100	100	1	48	-	2	0	100	98.7	1	75	-	P00856-P61829-EXP-6b2z.pdb1-A-0-2-0.pdb
P00856	P61829	5	0	Structure	7tk8	1	Z	0	100	100	1	48	-	2	0	100	98.7	1	75	-	P00856-P61829-EXP-7tk8.pdb1-Z-0-2-0.pdb
P00856	P81450	1	0	Structure	6b2z	1	L	0	100	100	1	48	-	S	0	100	100	1	59	-	P00856-P81450-EXP-6b2z.pdb1-L-0-S-0.pdb
P00856	P81450	2	0	Structure	6b8h	1	A	0	100	100	1	48	-	i	0	100	100	1	59	-	P00856-P81450-EXP-6b8h.pdb1-A-0-i-0.pdb
P00856	P81450	3	0	Structure	6b2z	1	A	0	100	100	1	48	-	i	0	100	100	1	59	-	P00856-P81450-EXP-6b2z.pdb1-A-0-i-0.pdb
P00856	P81450	4	0	Structure	6b8h	1	V	0	100	100	1	48	-	w	0	100	100	1	59	-	P00856-P81450-EXP-6b8h.pdb1-V-0-w-0.pdb
P00856	P81450	5	0	Structure	6cp6	1	8	0	100	87.5	7	48	-	J	0	100	62.7	1	37	-	P00856-P81450-EXP-6cp6.pdb1-8-0-J-0.pdb
P00856	P81450	6	0	Structure	6cp3	1	8	0	100	87.5	7	48	-	J	0	100	62.7	1	37	-	P00856-P81450-EXP-6cp3.pdb1-8-0-J-0.pdb
P00856	P81450	7	0	Structure	6cp7	1	8	0	100	87.5	7	48	-	J	0	100	62.7	1	37	-	P00856-P81450-EXP-6cp7.pdb1-8-0-J-0.pdb
P00856	P81450	8	0	Structure	6wtd	1	8	0	100	87.5	7	48	-	J	0	100	62.7	1	37	-	P00856-P81450-EXP-6wtd.pdb1-8-0-J-0.pdb
P00856	P81450	9	0	Structure	6cp5	1	8	0	100	87.5	7	48	-	J	0	100	62.7	1	37	-	P00856-P81450-EXP-6cp5.pdb1-8-0-J-0.pdb
P00856	P81450	10	0	Structure	8fl8	1	8	0	100	85.4	7	47	-	J	0	100	62.7	1	37	-	P00856-P81450-EXP-8fl8.pdb1-8-0-J-0.pdb
P00856	P81450	11	0	Structure	7tjz	1	Z	0	100	100	1	48	-	Y	0	100	62.7	1	37	-	P00856-P81450-EXP-7tjz.pdb1-Z-0-Y-0.pdb
P00856	P81450	12	0	Structure	7tkh	1	Z	0	100	100	1	48	-	Y	0	100	62.7	1	37	-	P00856-P81450-EXP-7tkh.pdb1-Z-0-Y-0.pdb
P00856	P81450	13	0	Structure	7tkg	1	Z	0	100	100	1	48	-	Y	0	100	62.7	1	37	-	P00856-P81450-EXP-7tkg.pdb1-Z-0-Y-0.pdb
P00856	P81450	14	0	Structure	7tkp	1	Z	0	100	100	1	48	-	Y	0	100	62.7	1	37	-	P00856-P81450-EXP-7tkp.pdb1-Z-0-Y-0.pdb
P00856	P81450	15	0	Structure	7tk8	1	Z	0	100	100	1	48	-	Y	0	100	62.7	1	37	-	P00856-P81450-EXP-7tk8.pdb1-Z-0-Y-0.pdb
P00856	P81450	16	0	Structure	7tko	1	Z	0	100	100	1	48	-	Y	0	100	62.7	1	37	-	P00856-P81450-EXP-7tko.pdb1-Z-0-Y-0.pdb
P00856	P81450	17	0	Structure	7tkc	1	Z	0	100	100	1	48	-	Y	0	100	62.7	1	37	-	P00856-P81450-EXP-7tkc.pdb1-Z-0-Y-0.pdb
P00856	P81450	18	0	Structure	7tk9	1	Z	0	100	100	1	48	-	Y	0	100	62.7	1	37	-	P00856-P81450-EXP-7tk9.pdb1-Z-0-Y-0.pdb
P00856	P81450	19	0	Structure	7tkb	1	Z	0	100	100	1	48	-	Y	0	100	62.7	1	37	-	P00856-P81450-EXP-7tkb.pdb1-Z-0-Y-0.pdb
P00856	P81450	20	0	Structure	7tkl	1	Z	0	100	100	1	48	-	Y	0	100	62.7	1	37	-	P00856-P81450-EXP-7tkl.pdb1-Z-0-Y-0.pdb
P00856	P81450	21	0	Structure	7tkr	1	Z	0	100	100	1	48	-	Y	0	100	62.7	1	37	-	P00856-P81450-EXP-7tkr.pdb1-Z-0-Y-0.pdb
P00856	P81450	22	0	Structure	7tk2	1	Z	0	100	100	1	48	-	Y	0	100	62.7	1	37	-	P00856-P81450-EXP-7tk2.pdb1-Z-0-Y-0.pdb
P00856	P81450	23	0	Structure	7tk7	1	Z	0	100	100	1	48	-	Y	0	100	62.7	1	37	-	P00856-P81450-EXP-7tk7.pdb1-Z-0-Y-0.pdb
P00856	P81450	24	0	Structure	7tk4	1	Z	0	100	100	1	48	-	Y	0	100	62.7	1	37	-	P00856-P81450-EXP-7tk4.pdb1-Z-0-Y-0.pdb
P00856	P81450	25	0	Structure	7tkn	1	Z	0	100	100	1	48	-	Y	0	100	62.7	1	37	-	P00856-P81450-EXP-7tkn.pdb1-Z-0-Y-0.pdb
P00856	P81450	26	0	Structure	7tke	1	Z	0	100	100	1	48	-	Y	0	100	62.7	1	37	-	P00856-P81450-EXP-7tke.pdb1-Z-0-Y-0.pdb
P00856	P81450	27	0	Structure	7tk1	1	Z	0	100	100	1	48	-	Y	0	100	62.7	1	37	-	P00856-P81450-EXP-7tk1.pdb1-Z-0-Y-0.pdb
P00856	P81450	28	0	Structure	7tkf	1	Z	0	100	100	1	48	-	Y	0	100	62.7	1	37	-	P00856-P81450-EXP-7tkf.pdb1-Z-0-Y-0.pdb
P00856	P81450	29	0	Structure	7tka	1	Z	0	100	100	1	48	-	Y	0	100	62.7	1	37	-	P00856-P81450-EXP-7tka.pdb1-Z-0-Y-0.pdb
P00856	P81450	30	0	Structure	7tki	1	Z	0	100	100	1	48	-	Y	0	100	62.7	1	37	-	P00856-P81450-EXP-7tki.pdb1-Z-0-Y-0.pdb
P00856	P81450	31	0	Structure	7tkk	1	Z	0	100	100	1	48	-	Y	0	100	62.7	1	37	-	P00856-P81450-EXP-7tkk.pdb1-Z-0-Y-0.pdb
P00856	P81450	32	0	Structure	7tks	1	Z	0	100	100	1	48	-	Y	0	100	62.7	1	37	-	P00856-P81450-EXP-7tks.pdb1-Z-0-Y-0.pdb
P00856	P81450	33	0	Structure	7tkd	1	Z	0	100	100	1	48	-	Y	0	100	62.7	1	37	-	P00856-P81450-EXP-7tkd.pdb1-Z-0-Y-0.pdb
P00856	P81450	34	0	Structure	7tk5	1	Z	0	100	100	1	48	-	Y	0	100	62.7	1	37	-	P00856-P81450-EXP-7tk5.pdb1-Z-0-Y-0.pdb
P00856	Q06405	1	0	Structure	6b8h	1	A	0	100	100	1	48	-	f	0	97.7	85.1	7	92	-	P00856-Q06405-EXP-6b8h.pdb1-A-0-f-0.pdb
P00856	Q06405	2	0	Structure	6b8h	1	V	0	100	100	1	48	-	t	0	97.7	85.1	7	92	-	P00856-Q06405-EXP-6b8h.pdb1-V-0-t-0.pdb
P00856	Q06405	3	0	Structure	6cp6	1	8	0	100	87.5	7	48	-	U	0	100	84.2	7	91	-	P00856-Q06405-EXP-6cp6.pdb1-8-0-U-0.pdb
P00856	Q06405	4	0	Structure	6b2z	1	A	0	100	100	1	48	-	f	0	100	67.3	25	92	-	P00856-Q06405-EXP-6b2z.pdb1-A-0-f-0.pdb
P00856	Q06405	5	0	Structure	6b2z	1	L	0	100	100	1	48	-	Q	0	100	67.3	25	92	-	P00856-Q06405-EXP-6b2z.pdb1-L-0-Q-0.pdb
P00856	Q06405	6	0	Structure	6cp3	1	8	0	100	87.5	7	48	-	U	0	100	84.2	7	91	-	P00856-Q06405-EXP-6cp3.pdb1-8-0-U-0.pdb
P00856	Q06405	7	0	Structure	6wtd	1	8	0	100	87.5	7	48	-	U	0	100	67.3	25	92	-	P00856-Q06405-EXP-6wtd.pdb1-8-0-U-0.pdb
P00856	Q06405	8	0	Structure	6cp5	1	8	0	100	87.5	7	48	-	U	0	100	67.3	25	92	-	P00856-Q06405-EXP-6cp5.pdb1-8-0-U-0.pdb
P00890	P00890	1	0	Structure	8gqz	1	B	0	100	91	42	477	-	A	0	100	92.1	38	478	-	P00890-P00890-EXP-8gqz.pdb1-B-0-A-0.pdb
[truncated: 53,475 more rows]
