# Supplementary material for: Experimental assessment of AI-based interactome mapping
Source: Nat Commun. 2026 Apr 4;17:4894. doi: 10.1038/s41467-026-70942-x (PMC13230783; doi:10.1038/s41467-026-70942-x)
Supplement: Supplementary file 5 — Supplementary Data 4 [file 41467_2026_70942_MOESM5_ESM.xlsx]

## Sheet: Supplementary_Data_4
orf_name_X	orf_name_Y	gene_name_X	gene_name_Y	orientation	source_dataset	Y2H_v1	Y2H_v4
YMR061W	YGL044C	RNA14	RNA15	DB-X AD-Y	scPRSv2	Positive	Positive
YMR061W	YGL044C	RNA14	RNA15	DB-Y AD-X	scPRSv2	Failed sequence confirmation	Positive
YDR228C	YGL044C	PCF11	RNA15	DB-X AD-Y	scPRSv2	Positive	Positive
YDR228C	YGL044C	PCF11	RNA15	DB-Y AD-X	scPRSv2	Negative	Positive
YDR228C	YMR061W	PCF11	RNA14	DB-X AD-Y	scPRSv2	Positive	Positive
YDR228C	YMR061W	PCF11	RNA14	DB-Y AD-X	scPRSv2	Negative	Test failed
YMR146C	YOR361C	TIF34	PRT1	DB-X AD-Y	scPRSv2	Negative	Failed sequence confirmation
YMR146C	YOR361C	TIF34	PRT1	DB-Y AD-X	scPRSv2	Negative	Negative
YFL009W	YDL132W	CDC4	CDC53	DB-X AD-Y	scPRSv2	Negative	Negative
YFL009W	YDL132W	CDC4	CDC53	DB-Y AD-X	scPRSv2	Failed sequence confirmation	Negative
YOR194C	YKL058W	TOA1	TOA2	DB-X AD-Y	scPRSv2	Autoactivator	Positive
YOR194C	YKL058W	TOA1	TOA2	DB-Y AD-X	scPRSv2	Positive	Positive
YJR068W	YBR087W	RFC2	RFC5	DB-X AD-Y	scPRSv2	Negative	Autoactivator
YJR068W	YBR087W	RFC2	RFC5	DB-Y AD-X	scPRSv2	Negative	Positive
YDR388W	YMR192W	RVS167	GYL1	DB-X AD-Y	scPRSv2	Negative	Positive
YDR388W	YMR192W	RVS167	GYL1	DB-Y AD-X	scPRSv2	Failed sequence confirmation	Negative
YOL069W	YIL144W	NUF2	NDC80	DB-X AD-Y	scPRSv2	Negative	Positive
YOL069W	YIL144W	NUF2	NDC80	DB-Y AD-X	scPRSv2	Negative	Negative
YKL074C	YLR116W	MUD2	MSL5	DB-X AD-Y	scPRSv2	Negative	Negative
YKL074C	YLR116W	MUD2	MSL5	DB-Y AD-X	scPRSv2	Positive	Positive
YJR090C	YDL132W	GRR1	CDC53	DB-X AD-Y	scPRSv2	Negative	Negative
YJR090C	YDL132W	GRR1	CDC53	DB-Y AD-X	scPRSv2	Failed sequence confirmation	Failed sequence confirmation
YPR025C	YDL108W	CCL1	KIN28	DB-X AD-Y	scPRSv2	Autoactivator	Autoactivator
YPR025C	YDL108W	CCL1	KIN28	DB-Y AD-X	scPRSv2	Autoactivator	Positive
YOR026W	YGR188C	BUB3	BUB1	DB-X AD-Y	scPRSv2	Autoactivator	Failed sequence confirmation
YOR026W	YGR188C	BUB3	BUB1	DB-Y AD-X	scPRSv2	Test failed	Positive
YDR429C	YMR146C	TIF35	TIF34	DB-X AD-Y	scPRSv2	Autoactivator	Autoactivator
YDR429C	YMR146C	TIF35	TIF34	DB-Y AD-X	scPRSv2	Autoactivator	Positive
YDL043C	YJL203W	PRP11	PRP21	DB-X AD-Y	scPRSv2	Negative	Autoactivator
YDL043C	YJL203W	PRP11	PRP21	DB-Y AD-X	scPRSv2	Negative	Positive
YCR009C	YMR232W	RVS161	FUS2	DB-X AD-Y	scPRSv2	Test failed	Autoactivator
YCR009C	YMR232W	RVS161	FUS2	DB-Y AD-X	scPRSv2	Autoactivator	Positive
YLR212C	YNL126W	TUB4	SPC98	DB-X AD-Y	scPRSv2	Failed sequence confirmation	Positive
YLR212C	YNL126W	TUB4	SPC98	DB-Y AD-X	scPRSv2	Failed sequence confirmation	Negative
YFL009W	YDR328C	CDC4	SKP1	DB-X AD-Y	scPRSv2	Negative	Negative
YFL009W	YDR328C	CDC4	SKP1	DB-Y AD-X	scPRSv2	Positive	Failed sequence confirmation
YCR088W	YNL094W	ABP1	APP1	DB-X AD-Y	scPRSv2	Negative	Negative
YCR088W	YNL094W	ABP1	APP1	DB-Y AD-X	scPRSv2	Negative	Negative
YCR009C	YDR388W	RVS161	RVS167	DB-X AD-Y	scPRSv2	Negative	Negative
YCR009C	YDR388W	RVS161	RVS167	DB-Y AD-X	scPRSv2	Negative	Positive
YDR016C	YGR113W	DAD1	DAM1	DB-X AD-Y	scPRSv2	Autoactivator	Autoactivator
YDR016C	YGR113W	DAD1	DAM1	DB-Y AD-X	scPRSv2	Autoactivator	Positive
YOR368W	YLR288C	RAD17	MEC3	DB-X AD-Y	scPRSv2	Negative	Autoactivator
YOR368W	YLR288C	RAD17	MEC3	DB-Y AD-X	scPRSv2	Negative	Positive
YJL124C	YER146W	LSM1	LSM5	DB-X AD-Y	scPRSv2	Positive	Test failed
YJL124C	YER146W	LSM1	LSM5	DB-Y AD-X	scPRSv2	Positive	Positive
YHR172W	YNL126W	SPC97	SPC98	DB-X AD-Y	scPRSv2	Negative	Negative
YHR172W	YNL126W	SPC97	SPC98	DB-Y AD-X	scPRSv2	Negative	Negative
YGR246C	YGR047C	BRF1	TFC4	DB-X AD-Y	scPRSv2	Negative	Positive
YGR246C	YGR047C	BRF1	TFC4	DB-Y AD-X	scPRSv2	Negative	Negative
YDR429C	YOR361C	TIF35	PRT1	DB-X AD-Y	scPRSv2	Autoactivator	Autoactivator
YDR429C	YOR361C	TIF35	PRT1	DB-Y AD-X	scPRSv2	Negative	Negative
YDR378C	YER146W	LSM6	LSM5	DB-X AD-Y	scPRSv2	Positive	Test failed
YDR378C	YER146W	LSM6	LSM5	DB-Y AD-X	scPRSv2	Positive	Autoactivator
YDR328C	YJR090C	SKP1	GRR1	DB-X AD-Y	scPRSv2	Positive	Failed sequence confirmation
YDR328C	YJR090C	SKP1	GRR1	DB-Y AD-X	scPRSv2	Autoactivator	Negative
YEL032W	YLR274W	MCM3	MCM5	DB-X AD-Y	scPRSv2	Negative	Positive
YEL032W	YLR274W	MCM3	MCM5	DB-Y AD-X	scPRSv2	Negative	Negative
YLR197W	YOR310C	NOP56	NOP58	DB-X AD-Y	scPRSv2	Negative	Negative
YLR197W	YOR310C	NOP56	NOP58	DB-Y AD-X	scPRSv2	Negative	Negative
YDR328C	YDL132W	SKP1	CDC53	DB-X AD-Y	scPRSv2	Negative	Positive
YDR328C	YDL132W	SKP1	CDC53	DB-Y AD-X	scPRSv2	Negative	Negative
YBR088C	YJR043C	POL30	POL32	DB-X AD-Y	scPRSv2	Negative	Negative
YBR088C	YJR043C	POL30	POL32	DB-Y AD-X	scPRSv2	Positive	Negative
YDR142C	YHR160C	PEX7	PEX18	DB-X AD-Y	scPRSv2	Positive	Positive
YDR142C	YHR160C	PEX7	PEX18	DB-Y AD-X	scPRSv2	Autoactivator	Autoactivator
YLR347C	YLR293C	KAP95	GSP1	DB-X AD-Y	scPRSv2	Negative	Failed sequence confirmation
YLR347C	YLR293C	KAP95	GSP1	DB-Y AD-X	scPRSv2	Autoactivator	Negative
YOR181W	YDR388W	LAS17	RVS167	DB-X AD-Y	scPRSv2	Negative	Negative
YOR181W	YDR388W	LAS17	RVS167	DB-Y AD-X	scPRSv2	Negative	Positive
YKL022C	YGL240W	CDC16	DOC1	DB-X AD-Y	scPRSv2	Negative	Negative
YKL022C	YGL240W	CDC16	DOC1	DB-Y AD-X	scPRSv2	Autoactivator	Negative
YDR328C	YMR094W	SKP1	CTF13	DB-X AD-Y	scPRSv2	Negative	Positive
YDR328C	YMR094W	SKP1	CTF13	DB-Y AD-X	scPRSv2	Negative	Negative
YIL046W	YDL132W	MET30	CDC53	DB-X AD-Y	scPRSv2	Negative	Negative
YIL046W	YDL132W	MET30	CDC53	DB-Y AD-X	scPRSv2	Negative	Negative
YDR472W	YKR068C	TRS31	BET3	DB-X AD-Y	scPRSv2	Test failed	Negative
YDR472W	YKR068C	TRS31	BET3	DB-Y AD-X	scPRSv2	Negative	Negative
YDL220C	YDR082W	CDC13	STN1	DB-X AD-Y	scPRSv2	Autoactivator	Negative
YDL220C	YDR082W	CDC13	STN1	DB-Y AD-X	scPRSv2	Autoactivator	Autoactivator
YDR189W	YLR026C	SLY1	SED5	DB-X AD-Y	scPRSv2	Negative	Negative
YDR189W	YLR026C	SLY1	SED5	DB-Y AD-X	scPRSv2	Negative	Autoactivator
YOL133W	YDL132W	HRT1	CDC53	DB-X AD-Y	scPRSv2	Negative	Negative
YOL133W	YDL132W	HRT1	CDC53	DB-Y AD-X	scPRSv2	Negative	Negative
YFL009W	YOL133W	CDC4	HRT1	DB-X AD-Y	scPRSv2	Negative	Negative
YFL009W	YOL133W	CDC4	HRT1	DB-Y AD-X	scPRSv2	Negative	Negative
YDR142C	YGL153W	PEX7	PEX14	DB-X AD-Y	scPRSv2	Autoactivator	Negative
YDR142C	YGL153W	PEX7	PEX14	DB-Y AD-X	scPRSv2	Failed sequence confirmation	Negative
YKR068C	YML077W	BET3	BET5	DB-X AD-Y	scPRSv2	Negative	Negative
YKR068C	YML077W	BET3	BET5	DB-Y AD-X	scPRSv2	Test failed	Negative
YDR246W	YKR068C	TRS23	BET3	DB-X AD-Y	scPRSv2	Test failed	Negative
YDR246W	YKR068C	TRS23	BET3	DB-Y AD-X	scPRSv2	Negative	Negative
YDR097C	YOL090W	MSH6	MSH2	DB-X AD-Y	scPRSv2	Test failed	Negative
YDR097C	YOL090W	MSH6	MSH2	DB-Y AD-X	scPRSv2	Test failed	Negative
YGL061C	YGR113W	DUO1	DAM1	DB-X AD-Y	scPRSv2	Positive	Test failed
YGL061C	YGR113W	DUO1	DAM1	DB-Y AD-X	scPRSv2	Positive	Negative
YMR117C	YER018C	SPC24	SPC25	DB-X AD-Y	scPRSv2	Autoactivator	Autoactivator
YMR117C	YER018C	SPC24	SPC25	DB-Y AD-X	scPRSv2	Autoactivator	Autoactivator
YER018C	YIL144W	SPC25	NDC80	DB-X AD-Y	scPRSv2	Autoactivator	Autoactivator
YER018C	YIL144W	SPC25	NDC80	DB-Y AD-X	scPRSv2	Negative	Negative
YIL144W	YMR117C	NDC80	SPC24	DB-X AD-Y	scPRSv2	Autoactivator	Negative
YIL144W	YMR117C	NDC80	SPC24	DB-Y AD-X	scPRSv2	Autoactivator	Autoactivator
YGR246C	YER148W	BRF1	SPT15	DB-X AD-Y	scPRSv2	Test failed	Negative
YGR246C	YER148W	BRF1	SPT15	DB-Y AD-X	scPRSv2	Autoactivator	Autoactivator
YOR151C	YOR210W	RPB2	RPB10	DB-X AD-Y	scPRSv2	Autoactivator	Negative
YOR151C	YOR210W	RPB2	RPB10	DB-Y AD-X	scPRSv2	Negative	Negative
YPL049C	YHR084W	DIG1	STE12	DB-X AD-Y	scPRSv2	Test failed	Negative
YPL049C	YHR084W	DIG1	STE12	DB-Y AD-X	scPRSv2	Autoactivator	Autoactivator
YMR117C	YOL069W	SPC24	NUF2	DB-X AD-Y	scPRSv2	Autoactivator	Autoactivator
YMR117C	YOL069W	SPC24	NUF2	DB-Y AD-X	scPRSv2	Autoactivator	Negative
YDR468C	YOL018C	TLG1	TLG2	DB-X AD-Y	scPRSv2	Negative	Test failed
YDR468C	YOL018C	TLG1	TLG2	DB-Y AD-X	scPRSv2	Negative	Negative
YML051W	YDR009W	GAL80	GAL3	DB-X AD-Y	scPRSv2	Autoactivator	Negative
YML051W	YDR009W	GAL80	GAL3	DB-Y AD-X	scPRSv2	Negative	Negative
YLR229C	YHR061C	CDC42	GIC1	DB-X AD-Y	scPRSv2	Test failed	Negative
YLR229C	YHR061C	CDC42	GIC1	DB-Y AD-X	scPRSv2	Negative	Autoactivator
YPL031C	YOL001W	PHO85	PHO80	DB-X AD-Y	scPRSv2	Autoactivator	Negative
YPL031C	YOL001W	PHO85	PHO80	DB-Y AD-X	scPRSv2	Autoactivator	Test failed
YJR076C	YHR107C	CDC11	CDC12	DB-X AD-Y	scPRSv2	Negative	Negative
YJR076C	YHR107C	CDC11	CDC12	DB-Y AD-X	scPRSv2	Negative	Negative
YMR224C	YDR369C	MRE11	XRS2	DB-X AD-Y	scPRSv2	Negative	Test failed
YMR224C	YDR369C	MRE11	XRS2	DB-Y AD-X	scPRSv2	Positive	Negative
YER148W	YOR194C	SPT15	TOA1	DB-X AD-Y	scPRSv2	Autoactivator	Autoactivator
YER148W	YOR194C	SPT15	TOA1	DB-Y AD-X	scPRSv2	Autoactivator	Negative
YER148W	YKL058W	SPT15	TOA2	DB-X AD-Y	scPRSv2	Autoactivator	Autoactivator
YER148W	YKL058W	SPT15	TOA2	DB-Y AD-X	scPRSv2	Negative	Negative
YDR103W	YGR040W	STE5	KSS1	DB-X AD-Y	scPRSv2	Autoactivator	Autoactivator
YDR103W	YGR040W	STE5	KSS1	DB-Y AD-X	scPRSv2	Negative	Negative
YBR160W	YLR079W	CDC28	SIC1	DB-X AD-Y	scPRSv2	Negative	Autoactivator
YBR160W	YLR079W	CDC28	SIC1	DB-Y AD-X	scPRSv2	Negative	Negative
YGR040W	YHR084W	KSS1	STE12	DB-X AD-Y	scPRSv2	Test failed	Negative
YGR040W	YHR084W	KSS1	STE12	DB-Y AD-X	scPRSv2	Autoactivator	Autoactivator
YOL139C	YGR162W	CDC33	TIF4631	DB-X AD-Y	scPRSv2	Test failed	Negative
YOL139C	YGR162W	CDC33	TIF4631	DB-Y AD-X	scPRSv2	Autoactivator	Negative
YOR310C	YDL014W	NOP58	NOP1	DB-X AD-Y	scPRSv2	Autoactivator	Negative
YOR310C	YDL014W	NOP58	NOP1	DB-Y AD-X	scPRSv2	Negative	Test failed
YCR088W	YDR388W	ABP1	RVS167	DB-X AD-Y	scPRSv2	Negative	Negative
YCR088W	YDR388W	ABP1	RVS167	DB-Y AD-X	scPRSv2	Negative	Negative
YNL138W	YCR088W	SRV2	ABP1	DB-X AD-Y	scPRSv2	Negative	Negative
YNL138W	YCR088W	SRV2	ABP1	DB-Y AD-X	scPRSv2	Negative	Negative
YHL007C	YBR200W	STE20	BEM1	DB-X AD-Y	scPRSv2	Negative	Negative
YHL007C	YBR200W	STE20	BEM1	DB-Y AD-X	scPRSv2	Negative	Negative
YKL022C	YHR166C	CDC16	CDC23	DB-X AD-Y	scPRSv2	Negative	Negative
YKL022C	YHR166C	CDC16	CDC23	DB-Y AD-X	scPRSv2	Autoactivator	Negative
YJL194W	YFL009W	CDC6	CDC4	DB-X AD-Y	scPRSv2	Negative	Negative
YJL194W	YFL009W	CDC6	CDC4	DB-Y AD-X	scPRSv2	Autoactivator	Negative
YPL049C	YBL016W	DIG1	FUS3	DB-X AD-Y	scPRSv2	Negative	Negative
YPL049C	YBL016W	DIG1	FUS3	DB-Y AD-X	scPRSv2	Negative	Negative
YDR309C	YLR229C	GIC2	CDC42	DB-X AD-Y	scPRSv2	Negative	Negative
YDR309C	YLR229C	GIC2	CDC42	DB-Y AD-X	scPRSv2	Negative	Negative
YMR255W	YDL207W	GFD1	GLE1	DB-X AD-Y	scPRSv2	Negative	Negative
YMR255W	YDL207W	GFD1	GLE1	DB-Y AD-X	scPRSv2	Negative	Negative
YLR293C	YER110C	GSP1	KAP123	DB-X AD-Y	scPRSv2	Negative	Negative
YLR293C	YER110C	GSP1	KAP123	DB-Y AD-X	scPRSv2	Negative	Negative
YFR002W	YGR119C	NIC96	NUP57	DB-X AD-Y	scPRSv2	Negative	Negative
YFR002W	YGR119C	NIC96	NUP57	DB-Y AD-X	scPRSv2	Negative	Negative
YJL002C	YOR085W	OST1	OST3	DB-X AD-Y	scPRSv2	Negative	Negative
YJL002C	YOR085W	OST1	OST3	DB-Y AD-X	scPRSv2	Negative	Negative
YMR149W	YJL002C	SWP1	OST1	DB-X AD-Y	scPRSv2	Negative	Negative
YMR149W	YJL002C	SWP1	OST1	DB-Y AD-X	scPRSv2	Negative	Negative
YGR162W	YER165W	TIF4631	PAB1	DB-X AD-Y	scPRSv2	Negative	Negative
YGR162W	YER165W	TIF4631	PAB1	DB-Y AD-X	scPRSv2	Negative	Negative
YEL037C	YGL048C	RAD23	RPT6	DB-X AD-Y	scPRSv2	Negative	Negative
YEL037C	YGL048C	RAD23	RPT6	DB-Y AD-X	scPRSv2	Negative	Negative
YMR309C	YBR079C	NIP1	RPG1	DB-X AD-Y	scPRSv2	Negative	Negative
YMR309C	YBR079C	NIP1	RPG1	DB-Y AD-X	scPRSv2	Negative	Negative
YKL145W	YHR027C	RPT1	RPN1	DB-X AD-Y	scPRSv2	Negative	Negative
YKL145W	YHR027C	RPT1	RPN1	DB-Y AD-X	scPRSv2	Negative	Negative
YFR037C	YCR052W	RSC8	RSC6	DB-X AD-Y	scPRSv2	Negative	Negative
YFR037C	YCR052W	RSC8	RSC6	DB-Y AD-X	scPRSv2	Negative	Negative
YDR388W	YPL249C	RVS167	GYP5	DB-X AD-Y	scPRSv2	Negative	Negative
YDR388W	YPL249C	RVS167	GYP5	DB-Y AD-X	scPRSv2	Negative	Negative
YPL232W	YGR009C	SSO1	SEC9	DB-X AD-Y	scPRSv2	Negative	Negative
YPL232W	YGR009C	SSO1	SEC9	DB-Y AD-X	scPRSv2	Negative	Negative
YPL209C	YBR156C	IPL1	SLI15	DB-X AD-Y	scPRSv2	Autoactivator	Negative
YPL209C	YBR156C	IPL1	SLI15	DB-Y AD-X	scPRSv2	Negative	Negative
YGR082W	YNL131W	TOM20	TOM22	DB-X AD-Y	scPRSv2	Negative	Negative
YGR082W	YNL131W	TOM20	TOM22	DB-Y AD-X	scPRSv2	Negative	Negative
YJL002C	YEL002C	OST1	WBP1	DB-X AD-Y	scPRSv2	Negative	Negative
YJL002C	YEL002C	OST1	WBP1	DB-Y AD-X	scPRSv2	Negative	Negative
YMR149W	YEL002C	SWP1	WBP1	DB-X AD-Y	scPRSv2	Negative	Negative
YMR149W	YEL002C	SWP1	WBP1	DB-Y AD-X	scPRSv2	Negative	Negative
YKL196C	YLR026C	YKT6	SED5	DB-X AD-Y	scPRSv2	Negative	Negative
YKL196C	YLR026C	YKT6	SED5	DB-Y AD-X	scPRSv2	Negative	Negative
YLR293C	YIL063C	GSP1	YRB2	DB-X AD-Y	scPRSv2	Negative	Negative
YLR293C	YIL063C	GSP1	YRB2	DB-Y AD-X	scPRSv2	Negative	Negative
YDR356W	YBR109C	SPC110	CMD1	DB-X AD-Y	scPRSv2	Negative	Negative
YDR356W	YBR109C	SPC110	CMD1	DB-Y AD-X	scPRSv2	Negative	Negative
YLR229C	YBR200W	CDC42	BEM1	DB-X AD-Y	scPRSv2	Negative	Negative
YLR229C	YBR200W	CDC42	BEM1	DB-Y AD-X	scPRSv2	Negative	Negative
YKR068C	YOR115C	BET3	TRS33	DB-X AD-Y	scPRSv2	Negative	Negative
YKR068C	YOR115C	BET3	TRS33	DB-Y AD-X	scPRSv2	Autoactivator	Negative
YGL049C	YER165W	TIF4632	PAB1	DB-X AD-Y	scPRSv2	Negative	Negative
YGL049C	YER165W	TIF4632	PAB1	DB-Y AD-X	scPRSv2	Test failed	Negative
YDL208W	YNL124W	NHP2	NAF1	DB-X AD-Y	scPRSv2	Test failed	Autoactivator
YDL208W	YNL124W	NHP2	NAF1	DB-Y AD-X	scPRSv2	Negative	Negative
YLR229C	YHL007C	CDC42	STE20	DB-X AD-Y	scPRSv2	Test failed	Autoactivator
YLR229C	YHL007C	CDC42	STE20	DB-Y AD-X	scPRSv2	Negative	Negative
YMR203W	YNL131W	TOM40	TOM22	DB-X AD-Y	scPRSv2	Test failed	Negative
YMR203W	YNL131W	TOM40	TOM22	DB-Y AD-X	scPRSv2	Negative	Negative
YPL063W	YNR017W	TIM50	TIM23	DB-X AD-Y	scPRSv2	Negative	Negative
YPL063W	YNR017W	TIM50	TIM23	DB-Y AD-X	scPRSv2	Negative	Negative
YKR066C	YJR048W	CCP1	CYC1	DB-X AD-Y	scPRSv2	Test failed	Negative
YKR066C	YJR048W	CCP1	CYC1	DB-Y AD-X	scPRSv2	Negative	Negative
YBR254C	YKR068C	TRS20	BET3	DB-X AD-Y	scPRSv2	Autoactivator	Negative
YBR254C	YKR068C	TRS20	BET3	DB-Y AD-X	scPRSv2	Negative	Negative
YLR347C	YOR098C	KAP95	NUP1	DB-X AD-Y	scPRSv2	Negative	Negative
YLR347C	YOR098C	KAP95	NUP1	DB-Y AD-X	scPRSv2	Negative	Negative
YDR097C	YBR088C	MSH6	POL30	DB-X AD-Y	scPRSv2	Negative	Negative
YDR097C	YBR088C	MSH6	POL30	DB-Y AD-X	scPRSv2	Negative	Negative
YJR045C	YIL022W	SSC1	TIM44	DB-X AD-Y	scPRSv2	Negative	Negative
YJR045C	YIL022W	SSC1	TIM44	DB-Y AD-X	scPRSv2	Negative	Test failed
YOR362C	YMR314W	PRE10	PRE5	DB-X AD-Y	scPRSv2	Negative	Test failed
YOR362C	YMR314W	PRE10	PRE5	DB-Y AD-X	scPRSv2	Negative	Negative
YER112W	YJR022W	LSM4	LSM8	DB-X AD-Y	scPRSv2	Test failed	Negative
YER112W	YJR022W	LSM4	LSM8	DB-Y AD-X	scPRSv2	Test failed	Test failed
YHR184W	YOR394C-A	SSP1	YOR394C-A	DB-X AD-Y	scRRSv2	Negative	Negative
YHR184W	YOR394C-A	SSP1	YOR394C-A	DB-Y AD-X	scRRSv2	Negative	Negative
YOR044W	YKL104C	IRC23	GFA1	DB-X AD-Y	scRRSv2	Negative	Negative
YOR044W	YKL104C	IRC23	GFA1	DB-Y AD-X	scRRSv2	Negative	Negative
YCL052C	YDR020C	PBN1	DAS2	DB-X AD-Y	scRRSv2	Negative	Negative
YCL052C	YDR020C	PBN1	DAS2	DB-Y AD-X	scRRSv2	Positive	Negative
YJL089W	YLR330W	SIP4	CHS5	DB-X AD-Y	scRRSv2	Autoactivator	Autoactivator
YJL089W	YLR330W	SIP4	CHS5	DB-Y AD-X	scRRSv2	Negative	Negative
YLR435W	YGL079W	TSR2	KXD1	DB-X AD-Y	scRRSv2	Negative	Autoactivator
YLR435W	YGL079W	TSR2	KXD1	DB-Y AD-X	scRRSv2	Autoactivator	Autoactivator
YMR181C	YDL217C	YMR181C	TIM22	DB-X AD-Y	scRRSv2	Negative	Autoactivator
YMR181C	YDL217C	YMR181C	TIM22	DB-Y AD-X	scRRSv2	Negative	Negative
YNL092W	YDR443C	YNL092W	SSN2	DB-X AD-Y	scRRSv2	Negative	Autoactivator
YNL092W	YDR443C	YNL092W	SSN2	DB-Y AD-X	scRRSv2	Autoactivator	Autoactivator
YCL059C	YOR128C	KRR1	ADE2	DB-X AD-Y	scRRSv2	Negative	Negative
YCL059C	YOR128C	KRR1	ADE2	DB-Y AD-X	scRRSv2	Negative	Negative
YGL209W	YJL025W	MIG2	RRN7	DB-X AD-Y	scRRSv2	Negative	Negative
YGL209W	YJL025W	MIG2	RRN7	DB-Y AD-X	scRRSv2	Negative	Negative
YDR026C	YOR178C	NSI1	GAC1	DB-X AD-Y	scRRSv2	Negative	Test failed
YDR026C	YOR178C	NSI1	GAC1	DB-Y AD-X	scRRSv2	Autoactivator	Autoactivator
YHR084W	YHR208W	STE12	BAT1	DB-X AD-Y	scRRSv2	Negative	Autoactivator
YHR084W	YHR208W	STE12	BAT1	DB-Y AD-X	scRRSv2	Negative	Negative
YIR021W-A	YJL049W	YIR021W-A	CHM7	DB-X AD-Y	scRRSv2	Negative	Negative
YIR021W-A	YJL049W	YIR021W-A	CHM7	DB-Y AD-X	scRRSv2	Negative	Negative
YDR540C	YDR100W	IRC4	TVP15	DB-X AD-Y	scRRSv2	Negative	Test failed
YDR540C	YDR100W	IRC4	TVP15	DB-Y AD-X	scRRSv2	Failed sequence confirmation	Negative
YBR272C	YCR007C	HSM3	YCR007C	DB-X AD-Y	scRRSv2	Negative	Negative
YBR272C	YCR007C	HSM3	YCR007C	DB-Y AD-X	scRRSv2	Autoactivator	Autoactivator
YNL075W	YOR166C	IMP4	SWT1	DB-X AD-Y	scRRSv2	Negative	Negative
YNL075W	YOR166C	IMP4	SWT1	DB-Y AD-X	scRRSv2	Autoactivator	Autoactivator
YFL060C	YKL161C	SNO3	KDX1	DB-X AD-Y	scRRSv2	Negative	Negative
YFL060C	YKL161C	SNO3	KDX1	DB-Y AD-X	scRRSv2	Autoactivator	Autoactivator
YKR010C	YOR358W	TOF2	HAP5	DB-X AD-Y	scRRSv2	Negative	Negative
YKR010C	YOR358W	TOF2	HAP5	DB-Y AD-X	scRRSv2	Autoactivator	Autoactivator
YBR053C	YDL224C	YBR053C	WHI4	DB-X AD-Y	scRRSv2	Negative	Negative
YBR053C	YDL224C	YBR053C	WHI4	DB-Y AD-X	scRRSv2	Autoactivator	Autoactivator
YMR115W	YCR007C	MGR3	YCR007C	DB-X AD-Y	scRRSv2	Negative	Negative
YMR115W	YCR007C	MGR3	YCR007C	DB-Y AD-X	scRRSv2	Autoactivator	Autoactivator
YHR021W-A	YER122C	ECM12	GLO3	DB-X AD-Y	scRRSv2	Autoactivator	Negative
YHR021W-A	YER122C	ECM12	GLO3	DB-Y AD-X	scRRSv2	Negative	Autoactivator
YDL017W	YHR037W	CDC7	PUT2	DB-X AD-Y	scRRSv2	Autoactivator	Autoactivator
YDL017W	YHR037W	CDC7	PUT2	DB-Y AD-X	scRRSv2	Negative	Negative
YKL093W	YML021C	MBR1	UNG1	DB-X AD-Y	scRRSv2	Autoactivator	Autoactivator
YKL093W	YML021C	MBR1	UNG1	DB-Y AD-X	scRRSv2	Negative	Negative
YMR165C	YNL162W-A	PAH1	YNL162W-A	DB-X AD-Y	scRRSv2	Test failed	Negative
YMR165C	YNL162W-A	PAH1	YNL162W-A	DB-Y AD-X	scRRSv2	Autoactivator	Autoactivator
YDR385W	YER040W	EFT2	GLN3	DB-X AD-Y	scRRSv2	Negative	Negative
YDR385W	YER040W	EFT2	GLN3	DB-Y AD-X	scRRSv2	Negative	Autoactivator
YGL150C	YOR377W	INO80	ATF1	DB-X AD-Y	scRRSv2	Negative	Negative
YGL150C	YOR377W	INO80	ATF1	DB-Y AD-X	scRRSv2	Negative	Autoactivator
YDR492W	YNL330C	IZH1	RPD3	DB-X AD-Y	scRRSv2	Negative	Negative
YDR492W	YNL330C	IZH1	RPD3	DB-Y AD-X	scRRSv2	Negative	Autoactivator
YCL042W	YKL035W	YCL042W	UGP1	DB-X AD-Y	scRRSv2	Negative	Negative
YCL042W	YKL035W	YCL042W	UGP1	DB-Y AD-X	scRRSv2	Negative	Autoactivator
YDR034W-B	YMR294W	YDR034W-B	JNM1	DB-X AD-Y	scRRSv2	Negative	Negative
YDR034W-B	YMR294W	YDR034W-B	JNM1	DB-Y AD-X	scRRSv2	Negative	Autoactivator
YMR294W	YOL015W	JNM1	IRC10	DB-X AD-Y	scRRSv2	Negative	Autoactivator
YMR294W	YOL015W	JNM1	IRC10	DB-Y AD-X	scRRSv2	Negative	Negative
YLR102C	YGL028C	APC9	SCW11	DB-X AD-Y	scRRSv2	Negative	Autoactivator
YLR102C	YGL028C	APC9	SCW11	DB-Y AD-X	scRRSv2	Negative	Negative
YER024W	YML037C	YAT2	YML037C	DB-X AD-Y	scRRSv2	Negative	Negative
YER024W	YML037C	YAT2	YML037C	DB-Y AD-X	scRRSv2	Autoactivator	Autoactivator
YGR017W	YJL088W	YGR017W	ARG3	DB-X AD-Y	scRRSv2	Negative	Negative
YGR017W	YJL088W	YGR017W	ARG3	DB-Y AD-X	scRRSv2	Negative	Autoactivator
YFL029C	YBR182C-A	CAK1	YBR182C-A	DB-X AD-Y	scRRSv2	Test failed	Autoactivator
YFL029C	YBR182C-A	CAK1	YBR182C-A	DB-Y AD-X	scRRSv2	Negative	Negative
YDL067C	YHR162W	COX9	MPC2	DB-X AD-Y	scRRSv2	Negative	Autoactivator
YDL067C	YHR162W	COX9	MPC2	DB-Y AD-X	scRRSv2	Negative	Negative
YPL189C-A	YER130C	COA2	COM2	DB-X AD-Y	scRRSv2	Negative	Negative
YPL189C-A	YER130C	COA2	COM2	DB-Y AD-X	scRRSv2	Autoactivator	Autoactivator
YLR225C	YHR134W	YLR225C	WSS1	DB-X AD-Y	scRRSv2	Negative	Negative
YLR225C	YHR134W	YLR225C	WSS1	DB-Y AD-X	scRRSv2	Autoactivator	Autoactivator
YPR002W	YMR149W	PDH1	SWP1	DB-X AD-Y	scRRSv2	Negative	Negative
YPR002W	YMR149W	PDH1	SWP1	DB-Y AD-X	scRRSv2	Autoactivator	Negative
YBR260C	YKL094W	RGD1	YJU3	DB-X AD-Y	scRRSv2	Autoactivator	Negative
YBR260C	YKL094W	RGD1	YJU3	DB-Y AD-X	scRRSv2	Negative	Negative
YLR154C	YMR268C	RNH203	PRP24	DB-X AD-Y	scRRSv2	Autoactivator	Autoactivator
YLR154C	YMR268C	RNH203	PRP24	DB-Y AD-X	scRRSv2	Negative	Negative
YGL028C	YKL056C	SCW11	TMA19	DB-X AD-Y	scRRSv2	Autoactivator	Negative
YGL028C	YKL056C	SCW11	TMA19	DB-Y AD-X	scRRSv2	Negative	Negative
YDR034W-B	YPR115W	YDR034W-B	RGC1	DB-X AD-Y	scRRSv2	Negative	Negative
YDR034W-B	YPR115W	YDR034W-B	RGC1	DB-Y AD-X	scRRSv2	Autoactivator	Negative
YPR128C	YEL019C	ANT1	MMS21	DB-X AD-Y	scRRSv2	Test failed	Negative
YPR128C	YEL019C	ANT1	MMS21	DB-Y AD-X	scRRSv2	Autoactivator	Negative
YIR012W	YOR042W	SQT1	CUE5	DB-X AD-Y	scRRSv2	Negative	Negative
YIR012W	YOR042W	SQT1	CUE5	DB-Y AD-X	scRRSv2	Autoactivator	Test failed
YBR297W	YEL068C	MAL33	YEL068C	DB-X AD-Y	scRRSv2	Autoactivator	Negative
YBR297W	YEL068C	MAL33	YEL068C	DB-Y AD-X	scRRSv2	Autoactivator	Negative
YBR245C	YOL112W	ISW1	MSB4	DB-X AD-Y	scRRSv2	Negative	Test failed
YBR245C	YOL112W	ISW1	MSB4	DB-Y AD-X	scRRSv2	Autoactivator	Negative
YHR149C	YBR227C	SKG6	MCX1	DB-X AD-Y	scRRSv2	Autoactivator	Test failed
YHR149C	YBR227C	SKG6	MCX1	DB-Y AD-X	scRRSv2	Negative	Negative
YJL035C	YPL054W	TAD2	LEE1	DB-X AD-Y	scRRSv2	Autoactivator	Test failed
YJL035C	YPL054W	TAD2	LEE1	DB-Y AD-X	scRRSv2	Negative	Negative
YHR193C	YAL049C	EGD2	AIM2	DB-X AD-Y	scRRSv2	Negative	Negative
YHR193C	YAL049C	EGD2	AIM2	DB-Y AD-X	scRRSv2	Negative	Negative
YML022W	YML111W	APT1	BUL2	DB-X AD-Y	scRRSv2	Negative	Negative
YML022W	YML111W	APT1	BUL2	DB-Y AD-X	scRRSv2	Negative	Negative
YBR167C	YAL020C	POP7	ATS1	DB-X AD-Y	scRRSv2	Negative	Negative
YBR167C	YAL020C	POP7	ATS1	DB-Y AD-X	scRRSv2	Autoactivator	Negative
YDR046C	YER087W	BAP3	AIM10	DB-X AD-Y	scRRSv2	Negative	Negative
YDR046C	YER087W	BAP3	AIM10	DB-Y AD-X	scRRSv2	Negative	Negative
YGR041W	YLR262C	BUD9	YPT6	DB-X AD-Y	scRRSv2	Negative	Negative
YGR041W	YLR262C	BUD9	YPT6	DB-Y AD-X	scRRSv2	Negative	Negative
YOL039W	YJR060W	RPP2A	CBF1	DB-X AD-Y	scRRSv2	Negative	Negative
YOL039W	YJR060W	RPP2A	CBF1	DB-Y AD-X	scRRSv2	Negative	Negative
YDR179C	YHR154W	CSN9	RTT107	DB-X AD-Y	scRRSv2	Negative	Negative
YDR179C	YHR154W	CSN9	RTT107	DB-Y AD-X	scRRSv2	Negative	Negative
YLR380W	YOR304C-A	CSR1	BIL1	DB-X AD-Y	scRRSv2	Negative	Negative
YLR380W	YOR304C-A	CSR1	BIL1	DB-Y AD-X	scRRSv2	Autoactivator	Negative
YLR394W	YML080W	CST9	DUS1	DB-X AD-Y	scRRSv2	Negative	Negative
YLR394W	YML080W	CST9	DUS1	DB-Y AD-X	scRRSv2	Negative	Negative
YDR051C	YIL005W	DET1	EPS1	DB-X AD-Y	scRRSv2	Negative	Negative
YDR051C	YIL005W	DET1	EPS1	DB-Y AD-X	scRRSv2	Negative	Negative
YER176W	YNL175C	ECM32	NOP13	DB-X AD-Y	scRRSv2	Negative	Negative
YER176W	YNL175C	ECM32	NOP13	DB-Y AD-X	scRRSv2	Negative	Negative
YLR161W	YFR027W	YLR161W	ECO1	DB-X AD-Y	scRRSv2	Negative	Negative
YLR161W	YFR027W	YLR161W	ECO1	DB-Y AD-X	scRRSv2	Negative	Negative
YOR223W	YLL014W	DSC3	EMC6	DB-X AD-Y	scRRSv2	Negative	Negative
YOR223W	YLL014W	DSC3	EMC6	DB-Y AD-X	scRRSv2	Negative	Negative
YPL189C-A	YML130C	COA2	ERO1	DB-X AD-Y	scRRSv2	Negative	Negative
YPL189C-A	YML130C	COA2	ERO1	DB-Y AD-X	scRRSv2	Negative	Negative
YAL007C	YGR276C	ERP2	RNH70	DB-X AD-Y	scRRSv2	Negative	Negative
YAL007C	YGR276C	ERP2	RNH70	DB-Y AD-X	scRRSv2	Negative	Negative
YHR110W	YNL140C	ERP5	YNL140C	DB-X AD-Y	scRRSv2	Negative	Negative
YHR110W	YNL140C	ERP5	YNL140C	DB-Y AD-X	scRRSv2	Negative	Negative
YDR363W	YNL055C	ESC2	POR1	DB-X AD-Y	scRRSv2	Negative	Negative
YDR363W	YNL055C	ESC2	POR1	DB-Y AD-X	scRRSv2	Negative	Negative
YOR163W	YKR049C	DDP1	FMP46	DB-X AD-Y	scRRSv2	Negative	Negative
YOR163W	YKR049C	DDP1	FMP46	DB-Y AD-X	scRRSv2	Negative	Negative
YBR179C	YDL090C	FZO1	RAM1	DB-X AD-Y	scRRSv2	Negative	Negative
YBR179C	YDL090C	FZO1	RAM1	DB-Y AD-X	scRRSv2	Negative	Negative
YML122C	YDR152W	YML122C	GIR2	DB-X AD-Y	scRRSv2	Negative	Negative
YML122C	YDR152W	YML122C	GIR2	DB-Y AD-X	scRRSv2	Negative	Negative
YER123W	YEL011W	YCK3	GLC3	DB-X AD-Y	scRRSv2	Negative	Negative
YER123W	YEL011W	YCK3	GLC3	DB-Y AD-X	scRRSv2	Negative	Negative
YKR046C	YBR121C	PET10	GRS1	DB-X AD-Y	scRRSv2	Negative	Negative
YKR046C	YBR121C	PET10	GRS1	DB-Y AD-X	scRRSv2	Negative	Negative
YFR015C	YMR275C	GSY1	BUL1	DB-X AD-Y	scRRSv2	Autoactivator	Negative
YFR015C	YMR275C	GSY1	BUL1	DB-Y AD-X	scRRSv2	Negative	Negative
YER052C	YGR271C-A	HOM3	EFG1	DB-X AD-Y	scRRSv2	Negative	Negative
YER052C	YGR271C-A	HOM3	EFG1	DB-Y AD-X	scRRSv2	Negative	Negative
YFL014W	YOR394C-A	HSP12	YOR394C-A	DB-X AD-Y	scRRSv2	Negative	Negative
YFL014W	YOR394C-A	HSP12	YOR394C-A	DB-Y AD-X	scRRSv2	Negative	Negative
YNL312W	YDR171W	RFA2	HSP42	DB-X AD-Y	scRRSv2	Negative	Negative
YNL312W	YDR171W	RFA2	HSP42	DB-Y AD-X	scRRSv2	Negative	Negative
YGR268C	YNL173C	HUA1	MDG1	DB-X AD-Y	scRRSv2	Negative	Negative
YGR268C	YNL173C	HUA1	MDG1	DB-Y AD-X	scRRSv2	Negative	Negative
YFL013C	YKL125W	IES1	RRN3	DB-X AD-Y	scRRSv2	Negative	Negative
YFL013C	YKL125W	IES1	RRN3	DB-Y AD-X	scRRSv2	Negative	Negative
YPL107W	YBR107C	YPL107W	IML3	DB-X AD-Y	scRRSv2	Negative	Negative
YPL107W	YBR107C	YPL107W	IML3	DB-Y AD-X	scRRSv2	Negative	Negative
YBR205W	YPR134W	KTR3	MSS18	DB-X AD-Y	scRRSv2	Negative	Negative
YBR205W	YPR134W	KTR3	MSS18	DB-Y AD-X	scRRSv2	Negative	Negative
YER112W	YLL028W	LSM4	TPO1	DB-X AD-Y	scRRSv2	Negative	Negative
YER112W	YLL028W	LSM4	TPO1	DB-Y AD-X	scRRSv2	Negative	Negative
YDR378C	YGR202C	LSM6	PCT1	DB-X AD-Y	scRRSv2	Negative	Negative
YDR378C	YGR202C	LSM6	PCT1	DB-Y AD-X	scRRSv2	Negative	Negative
YKL053C-A	YOL154W	MDM35	ZPS1	DB-X AD-Y	scRRSv2	Negative	Negative
YKL053C-A	YOL154W	MDM35	ZPS1	DB-Y AD-X	scRRSv2	Negative	Negative
YLR156C-A	YJR010W	YLR156C-A	MET3	DB-X AD-Y	scRRSv2	Negative	Negative
YLR156C-A	YJR010W	YLR156C-A	MET3	DB-Y AD-X	scRRSv2	Negative	Negative
YPR088C	YJL183W	SRP54	MNN11	DB-X AD-Y	scRRSv2	Negative	Negative
YPR088C	YJL183W	SRP54	MNN11	DB-Y AD-X	scRRSv2	Negative	Negative
YHR162W	YIL150C	MPC2	MCM10	DB-X AD-Y	scRRSv2	Negative	Negative
YHR162W	YIL150C	MPC2	MCM10	DB-Y AD-X	scRRSv2	Negative	Negative
YLL034C	YDR347W	RIX7	MRP1	DB-X AD-Y	scRRSv2	Negative	Negative
YLL034C	YDR347W	RIX7	MRP1	DB-Y AD-X	scRRSv2	Negative	Negative
YOR026W	YGR165W	BUB3	MRPS35	DB-X AD-Y	scRRSv2	Negative	Negative
YOR026W	YGR165W	BUB3	MRPS35	DB-Y AD-X	scRRSv2	Negative	Negative
YHR072W-A	YPL067C	NOP10	YPL067C	DB-X AD-Y	scRRSv2	Negative	Negative
YHR072W-A	YPL067C	NOP10	YPL067C	DB-Y AD-X	scRRSv2	Negative	Negative
YMR126C	YKL120W	DLT1	OAC1	DB-X AD-Y	scRRSv2	Negative	Negative
YMR126C	YKL120W	DLT1	OAC1	DB-Y AD-X	scRRSv2	Negative	Negative
YKL120W	YOL065C	OAC1	INP54	DB-X AD-Y	scRRSv2	Negative	Negative
YKL120W	YOL065C	OAC1	INP54	DB-Y AD-X	scRRSv2	Negative	Negative
YAL068C	YBR066C	PAU8	NRG2	DB-X AD-Y	scRRSv2	Autoactivator	Negative
YAL068C	YBR066C	PAU8	NRG2	DB-Y AD-X	scRRSv2	Negative	Negative
YPR165W	YBR221C	RHO1	PDB1	DB-X AD-Y	scRRSv2	Negative	Negative
YPR165W	YBR221C	RHO1	PDB1	DB-Y AD-X	scRRSv2	Negative	Negative
YOR213C	YCR044C	SAS5	PER1	DB-X AD-Y	scRRSv2	Negative	Negative
YOR213C	YCR044C	SAS5	PER1	DB-Y AD-X	scRRSv2	Negative	Negative
YDR281C	YGL160W	PHM6	AIM14	DB-X AD-Y	scRRSv2	Negative	Negative
YDR281C	YGL160W	PHM6	AIM14	DB-Y AD-X	scRRSv2	Negative	Negative
YFR050C	YHR089C	PRE4	GAR1	DB-X AD-Y	scRRSv2	Negative	Negative
YFR050C	YHR089C	PRE4	GAR1	DB-Y AD-X	scRRSv2	Negative	Negative
YMR157C	YIR008C	AIM36	PRI1	DB-X AD-Y	scRRSv2	Negative	Negative
YMR157C	YIR008C	AIM36	PRI1	DB-Y AD-X	scRRSv2	Negative	Negative
YNR061C	YJL203W	YNR061C	PRP21	DB-X AD-Y	scRRSv2	Autoactivator	Negative
YNR061C	YJL203W	YNR061C	PRP21	DB-Y AD-X	scRRSv2	Negative	Negative
YER138W-A	YBR237W	YER138W-A	PRP5	DB-X AD-Y	scRRSv2	Negative	Negative
YER138W-A	YBR237W	YER138W-A	PRP5	DB-Y AD-X	scRRSv2	Negative	Negative
YER120W	YBL057C	SCS2	PTH2	DB-X AD-Y	scRRSv2	Negative	Negative
YER120W	YBL057C	SCS2	PTH2	DB-Y AD-X	scRRSv2	Negative	Negative
YOR334W	YFR029W	MRS2	PTR3	DB-X AD-Y	scRRSv2	Negative	Negative
YOR334W	YFR029W	MRS2	PTR3	DB-Y AD-X	scRRSv2	Negative	Negative
YOR348C	YPR134W	PUT4	MSS18	DB-X AD-Y	scRRSv2	Negative	Negative
YOR348C	YPR134W	PUT4	MSS18	DB-Y AD-X	scRRSv2	Negative	Negative
YIL121W	YML034W	QDR2	SRC1	DB-X AD-Y	scRRSv2	Negative	Negative
YIL121W	YML034W	QDR2	SRC1	DB-Y AD-X	scRRSv2	Negative	Negative
YMR201C	YOR064C	RAD14	YNG1	DB-X AD-Y	scRRSv2	Negative	Negative
YMR201C	YOR064C	RAD14	YNG1	DB-Y AD-X	scRRSv2	Negative	Negative
YHR008C	YEL037C	SOD2	RAD23	DB-X AD-Y	scRRSv2	Negative	Negative
YHR008C	YEL037C	SOD2	RAD23	DB-Y AD-X	scRRSv2	Negative	Negative
YDR314C	YFL050C	RAD34	ALR2	DB-X AD-Y	scRRSv2	Negative	Negative
YDR314C	YFL050C	RAD34	ALR2	DB-Y AD-X	scRRSv2	Negative	Negative
YDR314C	YHL010C	RAD34	ETP1	DB-X AD-Y	scRRSv2	Negative	Negative
YDR314C	YHL010C	RAD34	ETP1	DB-Y AD-X	scRRSv2	Negative	Negative
YDR314C	YML056C	RAD34	IMD4	DB-X AD-Y	scRRSv2	Negative	Negative
YDR314C	YML056C	RAD34	IMD4	DB-Y AD-X	scRRSv2	Negative	Negative
YER185W	YBR087W	PUG1	RFC5	DB-X AD-Y	scRRSv2	Negative	Negative
YER185W	YBR087W	PUG1	RFC5	DB-Y AD-X	scRRSv2	Negative	Negative
YML122C	YGR276C	YML122C	RNH70	DB-X AD-Y	scRRSv2	Negative	Negative
YML122C	YGR276C	YML122C	RNH70	DB-Y AD-X	scRRSv2	Negative	Negative
YBR154C	YBR296C-A	RPB5	YBR296C-A	DB-X AD-Y	scRRSv2	Negative	Negative
YBR154C	YBR296C-A	RPB5	YBR296C-A	DB-Y AD-X	scRRSv2	Negative	Negative
YFL036W	YLR301W	RPO41	HRI1	DB-X AD-Y	scRRSv2	Negative	Negative
YFL036W	YLR301W	RPO41	HRI1	DB-Y AD-X	scRRSv2	Negative	Negative
YDR502C	YOR246C	SAM2	ENV9	DB-X AD-Y	scRRSv2	Negative	Negative
YDR502C	YOR246C	SAM2	ENV9	DB-Y AD-X	scRRSv2	Negative	Negative
YAL027W	YNR027W	SAW1	BUD17	DB-X AD-Y	scRRSv2	Negative	Negative
YAL027W	YNR027W	SAW1	BUD17	DB-Y AD-X	scRRSv2	Negative	Negative
YNR027W	YMR305C	BUD17	SCW10	DB-X AD-Y	scRRSv2	Negative	Negative
YNR027W	YMR305C	BUD17	SCW10	DB-Y AD-X	scRRSv2	Negative	Negative
YLR166C	YMR071C	SEC10	TVP18	DB-X AD-Y	scRRSv2	Negative	Negative
YLR166C	YMR071C	SEC10	TVP18	DB-Y AD-X	scRRSv2	Negative	Negative
YHR098C	YMR120C	SFB3	ADE17	DB-X AD-Y	scRRSv2	Negative	Negative
YHR098C	YMR120C	SFB3	ADE17	DB-Y AD-X	scRRSv2	Negative	Negative
YDR504C	YGR175C	SPG3	ERG1	DB-X AD-Y	scRRSv2	Negative	Negative
YDR504C	YGR175C	SPG3	ERG1	DB-Y AD-X	scRRSv2	Negative	Negative
YDR536W	YMR210W	STL1	MGL2	DB-X AD-Y	scRRSv2	Negative	Negative
YDR536W	YMR210W	STL1	MGL2	DB-Y AD-X	scRRSv2	Negative	Negative
YGL022W	YLR093C	STT3	NYV1	DB-X AD-Y	scRRSv2	Negative	Negative
YGL022W	YLR093C	STT3	NYV1	DB-Y AD-X	scRRSv2	Negative	Negative
YDR297W	YPR134W	SUR2	MSS18	DB-X AD-Y	scRRSv2	Negative	Negative
YDR297W	YPR134W	SUR2	MSS18	DB-Y AD-X	scRRSv2	Negative	Negative
YKL127W	YGL162W	PGM1	SUT1	DB-X AD-Y	scRRSv2	Negative	Negative
YKL127W	YGL162W	PGM1	SUT1	DB-Y AD-X	scRRSv2	Negative	Negative
YHR181W	YPL032C	SVP26	SVL3	DB-X AD-Y	scRRSv2	Negative	Negative
YHR181W	YPL032C	SVP26	SVL3	DB-Y AD-X	scRRSv2	Negative	Negative
YDL063C	YPR005C	SYO1	HAL1	DB-X AD-Y	scRRSv2	Negative	Negative
YDL063C	YPR005C	SYO1	HAL1	DB-Y AD-X	scRRSv2	Negative	Negative
YNL332W	YNR016C	THI12	ACC1	DB-X AD-Y	scRRSv2	Negative	Negative
YNL332W	YNR016C	THI12	ACC1	DB-Y AD-X	scRRSv2	Negative	Negative
YCR053W	YGR289C	THR4	MAL11	DB-X AD-Y	scRRSv2	Negative	Negative
YCR053W	YGR289C	THR4	MAL11	DB-Y AD-X	scRRSv2	Negative	Negative
YGL179C	YPL040C	TOS3	ISM1	DB-X AD-Y	scRRSv2	Autoactivator	Negative
YGL179C	YPL040C	TOS3	ISM1	DB-Y AD-X	scRRSv2	Negative	Negative
YGR148C	YDR407C	RPL24B	TRS120	DB-X AD-Y	scRRSv2	Negative	Negative
YGR148C	YDR407C	RPL24B	TRS120	DB-Y AD-X	scRRSv2	Negative	Negative
YLR080W	YDL170W	EMP46	UGA3	DB-X AD-Y	scRRSv2	Negative	Negative
YLR080W	YDL170W	EMP46	UGA3	DB-Y AD-X	scRRSv2	Negative	Negative
YKR044W	YMR029C	UIP5	FAR8	DB-X AD-Y	scRRSv2	Negative	Negative
YKR044W	YMR029C	UIP5	FAR8	DB-Y AD-X	scRRSv2	Negative	Negative
YOL047C	YKR044W	LDS2	UIP5	DB-X AD-Y	scRRSv2	Negative	Negative
YOL047C	YKR044W	LDS2	UIP5	DB-Y AD-X	scRRSv2	Negative	Negative
YMR286W	YFR026C	MRPL33	ULI1	DB-X AD-Y	scRRSv2	Negative	Negative
YMR286W	YFR026C	MRPL33	ULI1	DB-Y AD-X	scRRSv2	Negative	Negative
YGR105W	YOL133W	VMA21	HRT1	DB-X AD-Y	scRRSv2	Negative	Negative
YGR105W	YOL133W	VMA21	HRT1	DB-Y AD-X	scRRSv2	Negative	Negative
YOR123C	YBL029C-A	LEO1	YBL029C-A	DB-X AD-Y	scRRSv2	Negative	Negative
YOR123C	YBL029C-A	LEO1	YBL029C-A	DB-Y AD-X	scRRSv2	Negative	Negative
YFR025C	YDL121C	HIS2	YDL121C	DB-X AD-Y	scRRSv2	Negative	Negative
YFR025C	YDL121C	HIS2	YDL121C	DB-Y AD-X	scRRSv2	Negative	Negative
YJR010C-A	YDL183C	SPC1	YDL183C	DB-X AD-Y	scRRSv2	Negative	Negative
YJR010C-A	YDL183C	SPC1	YDL183C	DB-Y AD-X	scRRSv2	Negative	Negative
YGL067W	YDR034W-B	NPY1	YDR034W-B	DB-X AD-Y	scRRSv2	Negative	Negative
YGL067W	YDR034W-B	NPY1	YDR034W-B	DB-Y AD-X	scRRSv2	Negative	Negative
YLR233C	YER156C	EST1	YER156C	DB-X AD-Y	scRRSv2	Negative	Negative
YLR233C	YER156C	EST1	YER156C	DB-Y AD-X	scRRSv2	Negative	Negative
YIL162W	YGL176C	SUC2	YGL176C	DB-X AD-Y	scRRSv2	Negative	Negative
YIL162W	YGL176C	SUC2	YGL176C	DB-Y AD-X	scRRSv2	Negative	Negative
YOR187W	YGL242C	TUF1	YGL242C	DB-X AD-Y	scRRSv2	Negative	Negative
YOR187W	YGL242C	TUF1	YGL242C	DB-Y AD-X	scRRSv2	Autoactivator	Negative
YKL075C	YMR244W	YKL075C	YMR244W	DB-X AD-Y	scRRSv2	Negative	Negative
YKL075C	YMR244W	YKL075C	YMR244W	DB-Y AD-X	scRRSv2	Negative	Negative
YLR050C	YKR045C	YLR050C	YKR045C	DB-X AD-Y	scRRSv2	Negative	Negative
YLR050C	YKR045C	YLR050C	YKR045C	DB-Y AD-X	scRRSv2	Negative	Negative
YMR115W	YLL056C	MGR3	YLL056C	DB-X AD-Y	scRRSv2	Negative	Negative
YMR115W	YLL056C	MGR3	YLL056C	DB-Y AD-X	scRRSv2	Negative	Negative
YMR058W	YML002W	FET3	YML002W	DB-X AD-Y	scRRSv2	Negative	Negative
YMR058W	YML002W	FET3	YML002W	DB-Y AD-X	scRRSv2	Negative	Negative
YPR052C	YPR011C	NHP6A	YPR011C	DB-X AD-Y	scRRSv2	Negative	Negative
YPR052C	YPR011C	NHP6A	YPR011C	DB-Y AD-X	scRRSv2	Negative	Negative
YMR085W	YHL027W	YMR085W	RIM101	DB-X AD-Y	scRRSv2	Negative	Negative
YMR085W	YHL027W	YMR085W	RIM101	DB-Y AD-X	scRRSv2	Negative	Negative
YML081C-A	YIL006W	ATP18	YIA6	DB-X AD-Y	scRRSv2	Negative	Negative
YML081C-A	YIL006W	ATP18	YIA6	DB-Y AD-X	scRRSv2	Negative	Negative
YDL088C	YKR042W	ASM4	UTH1	DB-X AD-Y	scRRSv2	Negative	Negative
YDL088C	YKR042W	ASM4	UTH1	DB-Y AD-X	scRRSv2	Negative	Negative
YDL113C	YLR341W	ATG20	SPO77	DB-X AD-Y	scRRSv2	Negative	Negative
YDL113C	YLR341W	ATG20	SPO77	DB-Y AD-X	scRRSv2	Negative	Negative
YNL255C	YNL125C	GIS2	ESBP6	DB-X AD-Y	scRRSv2	Negative	Negative
YNL255C	YNL125C	GIS2	ESBP6	DB-Y AD-X	scRRSv2	Negative	Negative
YOR356W	YER063W	CIR2	THO1	DB-X AD-Y	scRRSv2	Negative	Negative
YOR356W	YER063W	CIR2	THO1	DB-Y AD-X	scRRSv2	Negative	Negative
YNL022C	YBL071C-B	RCM1	YBL071C-B	DB-X AD-Y	scRRSv2	Negative	Negative
YNL022C	YBL071C-B	RCM1	YBL071C-B	DB-Y AD-X	scRRSv2	Negative	Negative
YDR197W	YBR035C	CBS2	PDX3	DB-X AD-Y	scRRSv2	Negative	Negative
YDR197W	YBR035C	CBS2	PDX3	DB-Y AD-X	scRRSv2	Negative	Autoactivator
YLR115W	YJL048C	CFT2	UBX6	DB-X AD-Y	scRRSv2	Negative	Negative
YLR115W	YJL048C	CFT2	UBX6	DB-Y AD-X	scRRSv2	Negative	Negative
YDR231C	YIR021W	COX20	MRS1	DB-X AD-Y	scRRSv2	Negative	Negative
YDR231C	YIR021W	COX20	MRS1	DB-Y AD-X	scRRSv2	Negative	Negative
YER020W	YOR389W	GPA2	YOR389W	DB-X AD-Y	scRRSv2	Negative	Negative
YER020W	YOR389W	GPA2	YOR389W	DB-Y AD-X	scRRSv2	Negative	Negative
YGL003C	YDR214W	CDH1	AHA1	DB-X AD-Y	scRRSv2	Negative	Negative
YGL003C	YDR214W	CDH1	AHA1	DB-Y AD-X	scRRSv2	Negative	Negative
YDR188W	YCL064C	CCT6	CHA1	DB-X AD-Y	scRRSv2	Negative	Negative
YDR188W	YCL064C	CCT6	CHA1	DB-Y AD-X	scRRSv2	Negative	Negative
YJR048W	YOL125W	CYC1	TRM13	DB-X AD-Y	scRRSv2	Negative	Negative
YJR048W	YOL125W	CYC1	TRM13	DB-Y AD-X	scRRSv2	Negative	Negative
YMR189W	YJL082W	GCV2	IML2	DB-X AD-Y	scRRSv2	Negative	Negative
YMR189W	YJL082W	GCV2	IML2	DB-Y AD-X	scRRSv2	Negative	Negative
YAL055W	YCL027W	PEX22	FUS1	DB-X AD-Y	scRRSv2	Autoactivator	Negative
YAL055W	YCL027W	PEX22	FUS1	DB-Y AD-X	scRRSv2	Negative	Negative
YKL058W	YIL105C	TOA2	SLM1	DB-X AD-Y	scRRSv2	Test failed	Negative
YKL058W	YIL105C	TOA2	SLM1	DB-Y AD-X	scRRSv2	Negative	Negative
YJR003C	YBR223C	MRX12	TDP1	DB-X AD-Y	scRRSv2	Negative	Negative
YJR003C	YBR223C	MRX12	TDP1	DB-Y AD-X	scRRSv2	Negative	Negative
YHR005C-A	YNL241C	TIM10	ZWF1	DB-X AD-Y	scRRSv2	Autoactivator	Autoactivator
YHR005C-A	YNL241C	TIM10	ZWF1	DB-Y AD-X	scRRSv2	Negative	Negative
YDR185C	YMR024W	UPS3	MRPL3	DB-X AD-Y	scRRSv2	Negative	Negative
YDR185C	YMR024W	UPS3	MRPL3	DB-Y AD-X	scRRSv2	Negative	Negative
YJR105W	YHR078W	ADO1	YHR078W	DB-X AD-Y	scRRSv2	Autoactivator	Negative
YJR105W	YHR078W	ADO1	YHR078W	DB-Y AD-X	scRRSv2	Negative	Negative
YMR177W	YPR117W	MMT1	YPR117W	DB-X AD-Y	scRRSv2	Negative	Negative
YMR177W	YPR117W	MMT1	YPR117W	DB-Y AD-X	scRRSv2	Negative	Negative
YLR125W	YNL078W	YLR125W	NIS1	DB-X AD-Y	scRRSv2	Negative	Negative
YLR125W	YNL078W	YLR125W	NIS1	DB-Y AD-X	scRRSv2	Negative	Negative
YGL255W	YLR267W	ZRT1	BOP2	DB-X AD-Y	scRRSv2	Negative	Negative
YGL255W	YLR267W	ZRT1	BOP2	DB-Y AD-X	scRRSv2	Negative	Negative
YMR231W	YKL016C	PEP5	ATP7	DB-X AD-Y	scRRSv2	Negative	Negative
YMR231W	YKL016C	PEP5	ATP7	DB-Y AD-X	scRRSv2	Negative	Negative
YOR019W	YAL033W	YOR019W	POP5	DB-X AD-Y	scRRSv2	Negative	Negative
YOR019W	YAL033W	YOR019W	POP5	DB-Y AD-X	scRRSv2	Negative	Negative
YJR068W	YER146W	RFC2	LSM5	DB-X AD-Y	scRRSv2	Negative	Negative
YJR068W	YER146W	RFC2	LSM5	DB-Y AD-X	scRRSv2	Negative	Negative
YGL149W	YLR433C	YGL149W	CNA1	DB-X AD-Y	scRRSv2	Negative	Negative
YGL149W	YLR433C	YGL149W	CNA1	DB-Y AD-X	scRRSv2	Negative	Negative
YIL121W	YLR025W	QDR2	SNF7	DB-X AD-Y	scRRSv2	Negative	Negative
YIL121W	YLR025W	QDR2	SNF7	DB-Y AD-X	scRRSv2	Autoactivator	Test failed
YJR083C	YHR180W	ACF4	YHR180W	DB-X AD-Y	scRRSv2	Negative	Test failed
YJR083C	YHR180W	ACF4	YHR180W	DB-Y AD-X	scRRSv2	Negative	Negative
YLR248W	YBR161W	RCK2	CSH1	DB-X AD-Y	scRRSv2	Negative	Test failed
YLR248W	YBR161W	RCK2	CSH1	DB-Y AD-X	scRRSv2	Negative	Negative
YDR122W	YCR086W	KIN1	CSM1	DB-X AD-Y	scRRSv2	Negative	Test failed
YDR122W	YCR086W	KIN1	CSM1	DB-Y AD-X	scRRSv2	Negative	Negative
YBR281C	YGR033C	DUG2	TIM21	DB-X AD-Y	scRRSv2	Negative	Test failed
YBR281C	YGR033C	DUG2	TIM21	DB-Y AD-X	scRRSv2	Negative	Negative
YGR021W	YBR244W	YGR021W	GPX2	DB-X AD-Y	scRRSv2	Negative	Test failed
YGR021W	YBR244W	YGR021W	GPX2	DB-Y AD-X	scRRSv2	Negative	Negative
YPR060C	YDR458C	ARO7	HEH2	DB-X AD-Y	scRRSv2	Negative	Test failed
YPR060C	YDR458C	ARO7	HEH2	DB-Y AD-X	scRRSv2	Negative	Negative
YKL084W	YLR324W	HOT13	PEX30	DB-X AD-Y	scRRSv2	Negative	Test failed
YKL084W	YLR324W	HOT13	PEX30	DB-Y AD-X	scRRSv2	Negative	Negative
YLR207W	YPR080W	HRD3	TEF1	DB-X AD-Y	scRRSv2	Negative	Test failed
YLR207W	YPR080W	HRD3	TEF1	DB-Y AD-X	scRRSv2	Negative	Negative
YBR245C	YHR022C-A	ISW1	YHR022C-A	DB-X AD-Y	scRRSv2	Negative	Test failed
YBR245C	YHR022C-A	ISW1	YHR022C-A	DB-Y AD-X	scRRSv2	Negative	Negative
YDR128W	YMR061W	MTC5	RNA14	DB-X AD-Y	scRRSv2	Negative	Test failed
YDR128W	YMR061W	MTC5	RNA14	DB-Y AD-X	scRRSv2	Negative	Negative
YHL039W	YCL057W	EFM1	PRD1	DB-X AD-Y	scRRSv2	Negative	Test failed
YHL039W	YCL057W	EFM1	PRD1	DB-Y AD-X	scRRSv2	Negative	Negative
YOL027C	YJR046W	MDM38	TAH11	DB-X AD-Y	scRRSv2	Negative	Test failed
YOL027C	YJR046W	MDM38	TAH11	DB-Y AD-X	scRRSv2	Autoactivator	Negative
YPL199C	YGR126W	YPL199C	YGR126W	DB-X AD-Y	scRRSv2	Negative	Test failed
YPL199C	YGR126W	YPL199C	YGR126W	DB-Y AD-X	scRRSv2	Negative	Negative
YOR251C	YLR207W	TUM1	HRD3	DB-X AD-Y	scRRSv2	Negative	Negative
YOR251C	YLR207W	TUM1	HRD3	DB-Y AD-X	scRRSv2	Negative	Test failed
YDR067C	YOR237W	OCA6	HES1	DB-X AD-Y	scRRSv2	Negative	Negative
YDR067C	YOR237W	OCA6	HES1	DB-Y AD-X	scRRSv2	Negative	Test failed
YMR143W	YHR111W	RPS16A	UBA4	DB-X AD-Y	scRRSv2	Negative	Negative
YMR143W	YHR111W	RPS16A	UBA4	DB-Y AD-X	scRRSv2	Negative	Test failed
YOL151W	YHR026W	GRE2	VMA16	DB-X AD-Y	scRRSv2	Negative	Negative
YOL151W	YHR026W	GRE2	VMA16	DB-Y AD-X	scRRSv2	Negative	Test failed
YBR053C	YBL044W	YBR053C	YBL044W	DB-X AD-Y	scRRSv2	Negative	Negative
YBR053C	YBL044W	YBR053C	YBL044W	DB-Y AD-X	scRRSv2	Negative	Test failed
YOR241W	YLR326W	MET7	YLR326W	DB-X AD-Y	scRRSv2	Negative	Negative
YOR241W	YLR326W	MET7	YLR326W	DB-Y AD-X	scRRSv2	Negative	Test failed
YIL064W	YHR094C	EFM4	HXT1	DB-X AD-Y	scRRSv2	Negative	Test failed
YIL064W	YHR094C	EFM4	HXT1	DB-Y AD-X	scRRSv2	Negative	Negative
YGL221C	YHR208W	NIF3	BAT1	DB-X AD-Y	scRRSv2	Negative	Test failed
YGL221C	YHR208W	NIF3	BAT1	DB-Y AD-X	scRRSv2	Negative	Negative
YFL034W	YLR201C	MIL1	COQ9	DB-X AD-Y	scRRSv2	Negative	Test failed
YFL034W	YLR201C	MIL1	COQ9	DB-Y AD-X	scRRSv2	Negative	Negative
YHR019C	YBL039W-B	DED81	YBL039W-B	DB-X AD-Y	scRRSv2	Test failed	Test failed
YHR019C	YBL039W-B	DED81	YBL039W-B	DB-Y AD-X	scRRSv2	Test failed	Test failed
YFL010W-A	YNL038W	AUA1	GPI15	DB-X AD-Y	scRRSv2	Negative	Test failed
YFL010W-A	YNL038W	AUA1	GPI15	DB-Y AD-X	scRRSv2	Negative	Test failed
YBR235W	YDL239C	VHC1	ADY3	DB-X AD-Y	scRRSv2	Negative	Test failed
YBR235W	YDL239C	VHC1	ADY3	DB-Y AD-X	scRRSv2	Test failed	Test failed
YMR174C	YPL280W	PAI3	HSP32	DB-X AD-Y	scRRSv2	Test failed	Test failed
YMR174C	YPL280W	PAI3	HSP32	DB-Y AD-X	scRRSv2	Test failed	Test failed
YOR167C	YDL188C	RPS28A	PPH22	DB-X AD-Y	scRRSv2	Test failed	Test failed
YOR167C	YDL188C	RPS28A	PPH22	DB-Y AD-X	scRRSv2	Test failed	Test failed
