# Supplementary material for: Experimental assessment of AI-based interactome mapping
Source: Nat Commun. 2026 Apr 4;17:4894. doi: 10.1038/s41467-026-70942-x (PMC13230783; doi:10.1038/s41467-026-70942-x)
Supplement: Supplementary file 6 — Supplementary Data 5 [file 41467_2026_70942_MOESM6_ESM.xlsx]

## Sheet: Supplementary_Data_5
orf_name_a	orf_name_b	binary_not_y2h	binary	n_publications	n_methods	n_evidence	category
Q0045	Q0085	FALSE	FALSE	1	1	1	Lit-NB
Q0045	Q0105	FALSE	FALSE	1	1	1	Lit-NB
Q0045	Q0140	FALSE	FALSE	2	1	2	Lit-NB
Q0045	Q0250	FALSE	FALSE	9	4	9	Lit-NB
Q0045	Q0275	FALSE	FALSE	6	3	6	Lit-NB
Q0045	YBL027W	FALSE	FALSE	1	1	1	Lit-NB
Q0045	YBL030C	FALSE	FALSE	1	1	1	Lit-NB
Q0045	YBL045C	FALSE	FALSE	6	3	6	Lit-NB
Q0045	YBR039W	FALSE	FALSE	1	1	1	Lit-NB
Q0045	YBR084C-A	FALSE	FALSE	1	1	1	Lit-NB
Q0045	YBR122C	FALSE	FALSE	1	1	1	Lit-NB
Q0045	YBR255C-A	FALSE	FALSE	1	1	1	Lit-NB
Q0045	YCL017C	FALSE	FALSE	1	1	1	Lit-NB
Q0045	YDL067C	FALSE	FALSE	1	1	1	Lit-NB
Q0045	YDL082W	FALSE	FALSE	1	1	1	Lit-NB
Q0045	YDR101C	FALSE	FALSE	1	1	1	Lit-NB
Q0045	YDR119W-A	FALSE	FALSE	1	1	1	Lit-NB
Q0045	YDR231C	FALSE	FALSE	2	1	2	Lit-NB
Q0045	YEL024W	FALSE	FALSE	1	1	1	Lit-NB
Q0045	YER154W	FALSE	FALSE	1	1	1	Lit-NB
Q0045	YFR048W	FALSE	FALSE	1	1	1	Lit-NB
Q0045	YGL187C	FALSE	FALSE	7	3	7	Lit-NB
Q0045	YGL191W	FALSE	FALSE	2	2	2	Lit-NB
Q0045	YGR033C	FALSE	FALSE	1	1	1	Lit-NB
Q0045	YGR112W	FALSE	FALSE	3	2	3	Lit-NB
Q0045	YGR222W	FALSE	FALSE	1	1	1	Lit-NB
Q0045	YHR001W-A	FALSE	FALSE	1	1	1	Lit-NB
Q0045	YHR051W	FALSE	FALSE	5	3	5	Lit-NB
Q0045	YIL111W	FALSE	FALSE	1	1	1	Lit-NB
Q0045	YIL157C	FALSE	FALSE	4	2	4	Lit-NB
Q0045	YIR024C	FALSE	FALSE	1	1	1	Lit-NB
Q0045	YJL003W	FALSE	FALSE	1	1	1	Lit-NB
Q0045	YJL062W-A	FALSE	FALSE	6	1	6	Lit-NB
Q0045	YJL104W	FALSE	FALSE	1	1	1	Lit-NB
Q0045	YJL166W	FALSE	FALSE	1	1	1	Lit-NB
Q0045	YJR045C	FALSE	FALSE	1	1	1	Lit-NB
Q0045	YKL192C	FALSE	FALSE	1	1	1	Lit-NB
Q0045	YKR016W	FALSE	FALSE	1	1	1	Lit-NB
Q0045	YLR008C	FALSE	FALSE	1	1	1	Lit-NB
Q0045	YLR038C	FALSE	FALSE	4	4	5	Lit-NB
Q0045	YLR067C	FALSE	FALSE	1	1	1	Lit-NB
Q0045	YLR203C	FALSE	FALSE	10	2	10	Lit-NB
Q0045	YLR395C	FALSE	FALSE	3	2	3	Lit-NB
Q0045	YML030W	FALSE	FALSE	7	3	7	Lit-NB
Q0045	YML129C	FALSE	FALSE	4	2	4	Lit-NB
Q0045	YMR256C	FALSE	FALSE	2	2	2	Lit-NB
Q0045	YNL016W	FALSE	FALSE	1	1	1	Lit-NB
Q0045	YNL052W	FALSE	FALSE	2	2	2	Lit-NB
Q0045	YNR017W	FALSE	FALSE	2	1	2	Lit-NB
Q0045	YNR018W	FALSE	FALSE	3	1	3	Lit-NB
Q0045	YNR020C	FALSE	FALSE	1	1	1	Lit-NB
Q0045	YOR020C	FALSE	FALSE	1	1	1	Lit-NB
Q0045	YOR065W	FALSE	FALSE	1	1	1	Lit-NB
Q0045	YOR257W	FALSE	FALSE	1	1	1	Lit-NB
Q0045	YPL172C	FALSE	FALSE	1	1	1	Lit-NB
Q0045	YPR042C	FALSE	FALSE	1	1	1	Lit-NB
Q0045	YPR191W	FALSE	FALSE	1	1	1	Lit-NB
Q0050	YDL143W	FALSE	FALSE	1	1	1	Lit-NB
Q0050	YDL229W	FALSE	FALSE	1	1	1	Lit-NB
Q0050	YEL030W	FALSE	FALSE	1	1	1	Lit-NB
Q0050	YGL122C	FALSE	FALSE	1	1	1	Lit-NB
Q0050	YJR045C	FALSE	FALSE	1	1	1	Lit-NB
Q0050	YKR016W	FALSE	FALSE	1	1	1	Lit-NB
Q0050	YNL064C	FALSE	FALSE	1	1	1	Lit-NB
Q0050	YNL209W	FALSE	FALSE	1	1	1	Lit-NB
Q0050	YNL227C	FALSE	FALSE	1	1	1	Lit-NB
Q0055	YDL229W	FALSE	FALSE	1	1	1	Lit-NB
Q0055	YGL187C	FALSE	FALSE	1	1	1	Lit-NB
Q0055	YKR016W	FALSE	FALSE	1	1	1	Lit-NB
Q0055	YLL026W	FALSE	FALSE	1	1	1	Lit-NB
Q0055	YLR320W	FALSE	FALSE	1	1	1	Lit-NB
Q0060	YDL229W	FALSE	FALSE	1	1	1	Lit-NB
Q0060	YGL187C	FALSE	FALSE	1	1	1	Lit-NB
Q0060	YKR016W	FALSE	FALSE	1	1	1	Lit-NB
Q0060	YLR090W	FALSE	FALSE	1	1	1	Lit-NB
Q0060	YPL106C	FALSE	FALSE	1	1	1	Lit-NB
Q0065	YAL005C	FALSE	FALSE	1	1	1	Lit-NB
Q0065	YGL187C	FALSE	FALSE	1	1	1	Lit-NB
Q0065	YKR016W	FALSE	FALSE	1	1	1	Lit-NB
Q0070	YAL005C	FALSE	FALSE	1	1	1	Lit-NB
Q0070	YBL075C	FALSE	FALSE	1	1	1	Lit-NB
Q0070	YDL229W	FALSE	FALSE	1	1	1	Lit-NB
Q0070	YDR320C	FALSE	FALSE	1	1	1	Lit-NB
Q0070	YGL187C	FALSE	FALSE	1	1	1	Lit-NB
Q0070	YJL179W	FALSE	FALSE	1	1	1	Lit-NB
Q0070	YKR016W	FALSE	FALSE	1	1	1	Lit-NB
Q0070	YMR186W	FALSE	FALSE	1	1	1	Lit-NB
Q0070	YNL064C	FALSE	FALSE	1	1	1	Lit-NB
Q0070	YNL153C	FALSE	FALSE	1	1	1	Lit-NB
Q0070	YPL240C	FALSE	FALSE	1	1	1	Lit-NB
Q0075	YAL005C	FALSE	FALSE	1	1	1	Lit-NB
Q0075	YGL122C	FALSE	FALSE	1	1	1	Lit-NB
Q0075	YPL240C	FALSE	FALSE	1	1	1	Lit-NB
Q0080	Q0085	FALSE	FALSE	4	2	4	Lit-NB
Q0080	YBL099W	FALSE	FALSE	1	1	1	Lit-NB
Q0080	YDR377W	FALSE	FALSE	1	1	1	Lit-NB
Q0080	YIR024C	FALSE	FALSE	1	1	1	Lit-NB
Q0080	YJR121W	FALSE	FALSE	2	1	2	Lit-NB
Q0080	YKL016C	FALSE	FALSE	2	1	2	Lit-NB
Q0080	YLR067C	FALSE	FALSE	1	1	1	Lit-NB
Q0080	YLR203C	FALSE	FALSE	2	1	2	Lit-NB
Q0080	YLR295C	FALSE	FALSE	1	1	1	Lit-NB
Q0080	YLR393W	FALSE	FALSE	2	1	2	Lit-NB
Q0080	YML081C-A	FALSE	FALSE	1	1	1	Lit-NB
Q0080	YNR019W	TRUE	TRUE	1	1	1	Lit-BS
Q0080	YPL078C	FALSE	FALSE	4	2	4	Lit-NB
Q0080	YPR042C	FALSE	FALSE	1	1	1	Lit-NB
Q0085	Q0130	FALSE	FALSE	3	2	3	Lit-NB
Q0085	Q0275	FALSE	FALSE	2	2	2	Lit-NB
Q0085	YAL044W-A	FALSE	FALSE	1	1	1	Lit-NB
Q0085	YBL002W	FALSE	FALSE	1	1	1	Lit-NB
Q0085	YBL003C	FALSE	FALSE	1	1	1	Lit-NB
Q0085	YBL059C-A	FALSE	FALSE	1	1	1	Lit-NB
Q0085	YBL087C	FALSE	FALSE	1	1	1	Lit-NB
Q0085	YBL099W	FALSE	FALSE	4	2	4	Lit-NB
Q0085	YBR039W	FALSE	FALSE	2	2	2	Lit-NB
Q0085	YBR162W-A	FALSE	FALSE	1	1	1	Lit-NB
Q0085	YBR230C	FALSE	FALSE	1	1	1	Lit-NB
Q0085	YBR262C	FALSE	FALSE	1	1	1	Lit-NB
Q0085	YCL057C-A	FALSE	FALSE	1	1	1	Lit-NB
Q0085	YCR031C	FALSE	FALSE	1	1	1	Lit-NB
Q0085	YDL004W	FALSE	FALSE	3	2	3	Lit-NB
Q0085	YDL067C	FALSE	FALSE	1	1	1	Lit-NB
Q0085	YDL181W	FALSE	FALSE	2	2	2	Lit-NB
Q0085	YDR079W	FALSE	FALSE	1	1	1	Lit-NB
Q0085	YDR086C	FALSE	FALSE	1	1	1	Lit-NB
Q0085	YDR115W	FALSE	FALSE	1	1	1	Lit-NB
Q0085	YDR119W-A	FALSE	FALSE	1	1	1	Lit-NB
Q0085	YDR298C	FALSE	FALSE	1	1	1	Lit-NB
Q0085	YDR322C-A	FALSE	FALSE	1	1	1	Lit-NB
Q0085	YDR377W	FALSE	FALSE	1	1	1	Lit-NB
Q0085	YDR379C-A	FALSE	FALSE	1	1	1	Lit-NB
Q0085	YDR381C-A	FALSE	FALSE	1	1	1	Lit-NB
Q0085	YDR511W	FALSE	FALSE	1	1	1	Lit-NB
Q0085	YDR513W	FALSE	FALSE	1	1	1	Lit-NB
Q0085	YDR529C	FALSE	FALSE	1	1	1	Lit-NB
Q0085	YEL020W-A	FALSE	FALSE	1	1	1	Lit-NB
Q0085	YEL054C	FALSE	FALSE	1	1	1	Lit-NB
Q0085	YER019C-A	FALSE	FALSE	1	1	1	Lit-NB
Q0085	YER048W-A	FALSE	FALSE	1	1	1	Lit-NB
Q0085	YER058W	FALSE	FALSE	1	1	1	Lit-NB
Q0085	YER072W	FALSE	FALSE	1	1	1	Lit-NB
Q0085	YER074W-A	FALSE	FALSE	1	1	1	Lit-NB
Q0085	YER087C-B	FALSE	FALSE	1	1	1	Lit-NB
Q0085	YER154W	FALSE	FALSE	2	1	2	Lit-NB
Q0085	YGL030W	FALSE	FALSE	1	1	1	Lit-NB
Q0085	YGL041W-A	FALSE	FALSE	1	1	1	Lit-NB
Q0085	YGL187C	FALSE	FALSE	1	1	1	Lit-NB
Q0085	YGL191W	FALSE	FALSE	1	1	1	Lit-NB
Q0085	YGR076C	FALSE	FALSE	1	1	1	Lit-NB
Q0085	YGR183C	FALSE	FALSE	1	1	1	Lit-NB
Q0085	YHR001W-A	FALSE	FALSE	1	1	1	Lit-NB
Q0085	YHR021C	FALSE	FALSE	1	1	1	Lit-NB
Q0085	YHR051W	FALSE	FALSE	1	1	1	Lit-NB
Q0085	YIR021W-A	FALSE	FALSE	1	1	1	Lit-NB
Q0085	YIR024C	FALSE	FALSE	1	1	1	Lit-NB
Q0085	YJL062W-A	FALSE	FALSE	1	1	1	Lit-NB
Q0085	YJL166W	FALSE	FALSE	1	1	1	Lit-NB
Q0085	YJL190C	FALSE	FALSE	1	1	1	Lit-NB
Q0085	YJR045C	FALSE	FALSE	1	1	1	Lit-NB
Q0085	YJR048W	FALSE	FALSE	1	1	1	Lit-NB
Q0085	YJR121W	FALSE	FALSE	6	3	6	Lit-NB
Q0085	YKL016C	FALSE	FALSE	3	2	3	Lit-NB
Q0085	YKL023C-A	FALSE	FALSE	1	1	1	Lit-NB
Q0085	YKR094C	FALSE	FALSE	1	1	1	Lit-NB
Q0085	YLR008C	FALSE	FALSE	1	1	1	Lit-NB
Q0085	YLR038C	FALSE	FALSE	1	1	1	Lit-NB
Q0085	YLR043C	FALSE	FALSE	1	1	1	Lit-NB
Q0085	YLR067C	FALSE	FALSE	1	1	1	Lit-NB
Q0085	YLR203C	FALSE	FALSE	2	1	2	Lit-NB
Q0085	YLR295C	FALSE	FALSE	4	3	4	Lit-NB
Q0085	YLR325C	FALSE	FALSE	1	1	1	Lit-NB
Q0085	YLR361C-A	FALSE	FALSE	1	1	1	Lit-NB
Q0085	YLR388W	FALSE	FALSE	1	1	1	Lit-NB
Q0085	YLR390W	FALSE	FALSE	1	1	1	Lit-NB
Q0085	YLR393W	FALSE	FALSE	3	1	3	Lit-NB
Q0085	YLR395C	FALSE	FALSE	1	1	1	Lit-NB
Q0085	YML026C	FALSE	FALSE	1	1	1	Lit-NB
Q0085	YML030W	FALSE	FALSE	1	1	1	Lit-NB
Q0085	YML081C-A	FALSE	FALSE	3	2	3	Lit-NB
Q0085	YML129C	FALSE	FALSE	2	1	2	Lit-NB
Q0085	YMR076C	FALSE	FALSE	1	1	1	Lit-NB
Q0085	YMR123W	FALSE	FALSE	1	1	1	Lit-NB
Q0085	YMR194W	FALSE	FALSE	1	1	1	Lit-NB
Q0085	YMR225C	FALSE	FALSE	1	1	1	Lit-NB
Q0085	YMR230W	FALSE	FALSE	1	1	1	Lit-NB
Q0085	YMR256C	FALSE	FALSE	1	1	1	Lit-NB
Q0085	YMR286W	FALSE	FALSE	1	1	1	Lit-NB
Q0085	YNL016W	FALSE	FALSE	1	1	1	Lit-NB
Q0085	YNL052W	FALSE	FALSE	1	1	1	Lit-NB
Q0085	YNL131W	FALSE	FALSE	1	1	1	Lit-NB
Q0085	YNL149C	FALSE	FALSE	1	1	1	Lit-NB
Q0085	YNR020C	FALSE	FALSE	1	1	1	Lit-NB
Q0085	YNR022C	FALSE	FALSE	1	1	1	Lit-NB
Q0085	YOL012C	FALSE	FALSE	1	1	1	Lit-NB
Q0085	YOL040C	FALSE	FALSE	1	1	1	Lit-NB
Q0085	YOL077W-A	FALSE	FALSE	2	2	2	Lit-NB
Q0085	YOL121C	FALSE	FALSE	1	1	1	Lit-NB
Q0085	YOR020C	FALSE	FALSE	1	1	1	Lit-NB
Q0085	YOR020W-A	FALSE	FALSE	1	1	1	Lit-NB
Q0085	YOR150W	FALSE	FALSE	1	1	1	Lit-NB
Q0085	YOR285W	FALSE	FALSE	1	1	1	Lit-NB
Q0085	YOR327C	FALSE	FALSE	1	1	1	Lit-NB
Q0085	YPL078C	FALSE	FALSE	5	3	5	Lit-NB
Q0085	YPL135W	FALSE	FALSE	1	1	1	Lit-NB
Q0085	YPL153C	FALSE	FALSE	1	1	1	Lit-NB
Q0085	YPL271W	FALSE	FALSE	3	2	3	Lit-NB
Q0085	YPR010C-A	FALSE	FALSE	1	1	1	Lit-NB
Q0085	YPR020W	FALSE	FALSE	2	2	2	Lit-NB
Q0085	YPR149W	FALSE	FALSE	1	1	1	Lit-NB
Q0105	Q0250	FALSE	FALSE	3	3	3	Lit-NB
Q0105	Q0275	FALSE	FALSE	1	1	1	Lit-NB
Q0105	YBL030C	FALSE	FALSE	1	1	1	Lit-NB
Q0105	YBL045C	FALSE	FALSE	2	1	2	Lit-NB
Q0105	YBR122C	FALSE	FALSE	1	1	1	Lit-NB
Q0105	YDR231C	FALSE	FALSE	2	1	2	Lit-NB
Q0105	YDR375C	FALSE	FALSE	1	1	1	Lit-NB
Q0105	YDR529C	FALSE	FALSE	2	1	2	Lit-NB
Q0105	YEL024W	FALSE	FALSE	1	1	1	Lit-NB
Q0105	YER154W	FALSE	FALSE	1	1	1	Lit-NB
Q0105	YGL187C	FALSE	FALSE	2	2	2	Lit-NB
Q0105	YGL191W	FALSE	FALSE	1	1	1	Lit-NB
Q0105	YGR112W	FALSE	FALSE	1	1	1	Lit-NB
Q0105	YGR174C	FALSE	FALSE	1	1	1	Lit-NB
Q0105	YHR051W	FALSE	FALSE	1	1	1	Lit-NB
Q0105	YIR024C	FALSE	FALSE	1	1	1	Lit-NB
Q0105	YJL003W	FALSE	FALSE	1	1	1	Lit-NB
Q0105	YJL166W	FALSE	FALSE	1	1	1	Lit-NB
Q0105	YKR016W	FALSE	FALSE	1	1	1	Lit-NB
Q0105	YLR038C	FALSE	FALSE	3	3	4	Lit-NB
Q0105	YLR203C	FALSE	FALSE	2	1	2	Lit-NB
Q0105	YML030W	FALSE	FALSE	2	2	2	Lit-NB
Q0105	YML129C	FALSE	FALSE	1	1	1	Lit-NB
Q0105	YMR256C	FALSE	FALSE	1	1	1	Lit-NB
Q0105	YOR065W	TRUE	TRUE	2	2	2	Lit-BM
Q0105	YPL215W	TRUE	TRUE	5	3	5	Lit-BM
Q0105	YPR042C	FALSE	FALSE	1	1	1	Lit-NB
Q0105	YPR191W	FALSE	FALSE	4	2	4	Lit-NB
Q0110	YDL229W	FALSE	FALSE	1	1	1	Lit-NB
Q0110	YDR231C	FALSE	FALSE	1	1	1	Lit-NB
Q0110	YGL187C	FALSE	FALSE	1	1	1	Lit-NB
Q0110	YKR016W	FALSE	FALSE	1	1	1	Lit-NB
Q0110	YPL240C	FALSE	FALSE	1	1	1	Lit-NB
Q0110	YPR042C	FALSE	FALSE	1	1	1	Lit-NB
Q0115	YDR231C	FALSE	FALSE	1	1	1	Lit-NB
Q0115	YGL122C	FALSE	FALSE	1	1	1	Lit-NB
Q0115	YGL187C	FALSE	FALSE	1	1	1	Lit-NB
Q0115	YKR016W	FALSE	FALSE	1	1	1	Lit-NB
Q0120	YDR231C	FALSE	FALSE	1	1	1	Lit-NB
Q0120	YGL122C	FALSE	FALSE	1	1	1	Lit-NB
Q0120	YGL187C	FALSE	FALSE	1	1	1	Lit-NB
Q0120	YGR112W	FALSE	FALSE	1	1	1	Lit-NB
Q0120	YKR016W	FALSE	FALSE	1	1	1	Lit-NB
Q0120	YLR382C	FALSE	TRUE	3	2	4	Lit-BM
Q0130	Q0130	TRUE	TRUE	4	2	4	Lit-BM
Q0130	YBL099W	FALSE	FALSE	2	1	2	Lit-NB
Q0130	YBR251W	FALSE	FALSE	1	1	1	Lit-NB
Q0130	YER154W	FALSE	FALSE	1	1	1	Lit-NB
Q0130	YHR051W	FALSE	FALSE	2	2	2	Lit-NB
Q0130	YIR024C	FALSE	FALSE	1	1	1	Lit-NB
Q0130	YJR045C	FALSE	FALSE	1	1	1	Lit-NB
Q0130	YKL016C	FALSE	FALSE	1	1	1	Lit-NB
Q0130	YLR203C	FALSE	FALSE	2	1	2	Lit-NB
Q0130	YLR295C	FALSE	FALSE	1	1	1	Lit-NB
Q0130	YLR393W	FALSE	FALSE	2	1	2	Lit-NB
Q0130	YML081C-A	FALSE	FALSE	1	1	1	Lit-NB
Q0130	YPL078C	FALSE	FALSE	3	2	3	Lit-NB
Q0140	YAL005C	FALSE	FALSE	1	1	1	Lit-NB
Q0140	YAL042W	FALSE	FALSE	1	1	1	Lit-NB
Q0140	YAL046C	FALSE	FALSE	1	1	1	Lit-NB
Q0140	YAL048C	FALSE	FALSE	1	1	1	Lit-NB
Q0140	YBL022C	FALSE	FALSE	1	1	1	Lit-NB
Q0140	YBL045C	FALSE	FALSE	1	1	1	Lit-NB
Q0140	YBL079W	FALSE	FALSE	1	1	1	Lit-NB
Q0140	YBL090W	FALSE	FALSE	2	2	2	Lit-NB
Q0140	YBL095W	FALSE	FALSE	1	1	1	Lit-NB
Q0140	YBL099W	FALSE	FALSE	1	1	1	Lit-NB
Q0140	YBR003W	FALSE	FALSE	1	1	1	Lit-NB
Q0140	YBR044C	FALSE	FALSE	1	1	1	Lit-NB
Q0140	YBR084C-A	FALSE	FALSE	1	1	1	Lit-NB
Q0140	YBR084W	FALSE	FALSE	1	1	1	Lit-NB
Q0140	YBR104W	FALSE	FALSE	1	1	1	Lit-NB
Q0140	YBR120C	FALSE	FALSE	1	1	1	Lit-NB
Q0140	YBR121C	FALSE	FALSE	1	1	1	Lit-NB
Q0140	YBR146W	FALSE	FALSE	1	1	1	Lit-NB
Q0140	YBR205W	FALSE	FALSE	1	1	1	Lit-NB
Q0140	YBR227C	FALSE	FALSE	1	1	1	Lit-NB
Q0140	YBR251W	FALSE	FALSE	2	2	2	Lit-NB
Q0140	YCL017C	FALSE	FALSE	1	1	1	Lit-NB
Q0140	YCL018W	FALSE	FALSE	1	1	1	Lit-NB
Q0140	YCL028W	FALSE	FALSE	1	1	1	Lit-NB
Q0140	YCR024C	FALSE	FALSE	1	1	1	Lit-NB
Q0140	YCR031C	FALSE	FALSE	1	1	1	Lit-NB
Q0140	YDL015C	FALSE	FALSE	1	1	1	Lit-NB
Q0140	YDL027C	FALSE	FALSE	1	1	1	Lit-NB
Q0140	YDL045W-A	FALSE	FALSE	2	2	2	Lit-NB
Q0140	YDL052C	FALSE	FALSE	1	1	1	Lit-NB
Q0140	YDL156W	FALSE	FALSE	1	1	1	Lit-NB
Q0140	YDL174C	FALSE	FALSE	1	1	1	Lit-NB
Q0140	YDL198C	FALSE	FALSE	1	1	1	Lit-NB
Q0140	YDL202W	FALSE	FALSE	1	1	1	Lit-NB
Q0140	YDL229W	FALSE	FALSE	1	1	1	Lit-NB
Q0140	YDR036C	FALSE	FALSE	1	1	1	Lit-NB
Q0140	YDR041W	FALSE	FALSE	1	1	1	Lit-NB
Q0140	YDR064W	FALSE	FALSE	2	1	2	Lit-NB
Q0140	YDR116C	FALSE	FALSE	1	1	1	Lit-NB
Q0140	YDR169C	FALSE	FALSE	1	1	1	Lit-NB
Q0140	YDR171W	FALSE	FALSE	1	1	1	Lit-NB
Q0140	YDR175C	FALSE	FALSE	2	2	2	Lit-NB
Q0140	YDR190C	FALSE	FALSE	1	1	1	Lit-NB
Q0140	YDR194C	FALSE	FALSE	1	1	1	Lit-NB
Q0140	YDR197W	FALSE	FALSE	1	1	1	Lit-NB
Q0140	YDR231C	FALSE	FALSE	1	1	1	Lit-NB
Q0140	YDR232W	FALSE	FALSE	1	1	1	Lit-NB
Q0140	YDR237W	FALSE	FALSE	1	1	1	Lit-NB
Q0140	YDR245W	FALSE	FALSE	1	1	1	Lit-NB
Q0140	YDR258C	FALSE	FALSE	1	1	1	Lit-NB
Q0140	YDR316W	FALSE	FALSE	1	1	1	Lit-NB
Q0140	YDR337W	FALSE	FALSE	2	2	2	Lit-NB
Q0140	YDR347W	FALSE	FALSE	2	2	2	Lit-NB
Q0140	YDR375C	FALSE	FALSE	1	1	1	Lit-NB
Q0140	YDR377W	FALSE	FALSE	1	1	1	Lit-NB
Q0140	YDR381W	FALSE	FALSE	1	1	1	Lit-NB
Q0140	YDR411C	FALSE	FALSE	1	1	1	Lit-NB
Q0140	YDR494W	FALSE	FALSE	1	1	1	Lit-NB
Q0140	YEL002C	FALSE	FALSE	1	1	1	Lit-NB
Q0140	YEL013W	FALSE	FALSE	1	1	1	Lit-NB
Q0140	YEL031W	FALSE	FALSE	1	1	1	Lit-NB
Q0140	YEL054C	FALSE	FALSE	1	1	1	Lit-NB
Q0140	YER017C	FALSE	FALSE	1	1	1	Lit-NB
Q0140	YER044C	FALSE	FALSE	1	1	1	Lit-NB
Q0140	YER048W-A	FALSE	FALSE	1	1	1	Lit-NB
Q0140	YER050C	FALSE	FALSE	2	2	2	Lit-NB
Q0140	YER056C-A	FALSE	FALSE	1	1	1	Lit-NB
Q0140	YER077C	FALSE	FALSE	1	1	1	Lit-NB
Q0140	YER080W	FALSE	FALSE	1	1	1	Lit-NB
Q0140	YER087W	FALSE	FALSE	1	1	1	Lit-NB
Q0140	YER102W	FALSE	FALSE	1	1	1	Lit-NB
Q0140	YER103W	FALSE	FALSE	1	1	1	Lit-NB
Q0140	YER105C	FALSE	FALSE	1	1	1	Lit-NB
Q0140	YER154W	FALSE	FALSE	2	1	2	Lit-NB
Q0140	YER182W	FALSE	FALSE	1	1	1	Lit-NB
Q0140	YFL005W	FALSE	FALSE	1	1	1	Lit-NB
Q0140	YFL016C	FALSE	FALSE	1	1	1	Lit-NB
Q0140	YFL045C	FALSE	FALSE	1	1	1	Lit-NB
Q0140	YFR010W	FALSE	FALSE	1	1	1	Lit-NB
Q0140	YFR041C	FALSE	FALSE	1	1	1	Lit-NB
Q0140	YFR053C	FALSE	FALSE	1	1	1	Lit-NB
Q0140	YGL001C	FALSE	FALSE	1	1	1	Lit-NB
Q0140	YGL012W	FALSE	FALSE	1	1	1	Lit-NB
Q0140	YGL031C	FALSE	FALSE	1	1	1	Lit-NB
Q0140	YGL059W	FALSE	FALSE	1	1	1	Lit-NB
Q0140	YGL064C	FALSE	FALSE	1	1	1	Lit-NB
Q0140	YGL068W	FALSE	FALSE	1	1	1	Lit-NB
Q0140	YGL076C	FALSE	FALSE	1	1	1	Lit-NB
Q0140	YGL085W	FALSE	FALSE	1	1	1	Lit-NB
Q0140	YGL107C	FALSE	FALSE	1	1	1	Lit-NB
Q0140	YGL119W	FALSE	FALSE	1	1	1	Lit-NB
Q0140	YGL122C	FALSE	FALSE	1	1	1	Lit-NB
Q0140	YGL123W	FALSE	FALSE	2	1	2	Lit-NB
Q0140	YGL129C	FALSE	FALSE	2	2	2	Lit-NB
Q0140	YGL136C	FALSE	FALSE	1	1	1	Lit-NB
Q0140	YGL143C	FALSE	FALSE	1	1	1	Lit-NB
Q0140	YGL167C	FALSE	FALSE	1	1	1	Lit-NB
Q0140	YGL200C	FALSE	FALSE	1	1	1	Lit-NB
Q0140	YGL219C	FALSE	FALSE	1	1	1	Lit-NB
Q0140	YGR012W	FALSE	FALSE	1	1	1	Lit-NB
Q0140	YGR027C	FALSE	FALSE	1	1	1	Lit-NB
Q0140	YGR028W	FALSE	FALSE	1	1	1	Lit-NB
Q0140	YGR032W	FALSE	FALSE	1	1	1	Lit-NB
Q0140	YGR033C	FALSE	FALSE	1	1	1	Lit-NB
Q0140	YGR062C	FALSE	FALSE	1	1	1	Lit-NB
Q0140	YGR076C	FALSE	FALSE	1	1	1	Lit-NB
Q0140	YGR082W	FALSE	FALSE	1	1	1	Lit-NB
Q0140	YGR084C	FALSE	FALSE	2	2	2	Lit-NB
Q0140	YGR086C	FALSE	FALSE	1	1	1	Lit-NB
Q0140	YGR089W	FALSE	FALSE	1	1	1	Lit-NB
Q0140	YGR094W	FALSE	FALSE	1	1	1	Lit-NB
Q0140	YGR118W	FALSE	FALSE	1	1	1	Lit-NB
Q0140	YGR119C	FALSE	FALSE	1	1	1	Lit-NB
Q0140	YGR132C	FALSE	FALSE	1	1	1	Lit-NB
Q0140	YGR165W	FALSE	FALSE	2	2	2	Lit-NB
Q0140	YGR178C	FALSE	FALSE	1	1	1	Lit-NB
Q0140	YGR181W	FALSE	FALSE	1	1	1	Lit-NB
Q0140	YGR193C	FALSE	FALSE	1	1	1	Lit-NB
Q0140	YGR199W	FALSE	FALSE	1	1	1	Lit-NB
Q0140	YGR215W	FALSE	FALSE	2	2	2	Lit-NB
Q0140	YGR220C	FALSE	FALSE	1	1	1	Lit-NB
Q0140	YGR222W	FALSE	FALSE	1	1	1	Lit-NB
Q0140	YGR231C	FALSE	FALSE	1	1	1	Lit-NB
Q0140	YGR244C	FALSE	FALSE	1	1	1	Lit-NB
Q0140	YGR253C	FALSE	FALSE	1	1	1	Lit-NB
Q0140	YGR282C	FALSE	FALSE	1	1	1	Lit-NB
Q0140	YHL001W	FALSE	FALSE	1	1	1	Lit-NB
Q0140	YHL004W	FALSE	FALSE	3	2	3	Lit-NB
Q0140	YHL015W	FALSE	FALSE	1	1	1	Lit-NB
Q0140	YHL038C	FALSE	FALSE	1	1	1	Lit-NB
Q0140	YHR005C-A	FALSE	FALSE	1	1	1	Lit-NB
Q0140	YHR017W	FALSE	FALSE	1	1	1	Lit-NB
Q0140	YHR024C	FALSE	FALSE	1	1	1	Lit-NB
Q0140	YHR059W	FALSE	FALSE	1	1	1	Lit-NB
Q0140	YHR064C	FALSE	FALSE	1	1	1	Lit-NB
Q0140	YHR083W	FALSE	FALSE	1	1	1	Lit-NB
Q0140	YHR174W	FALSE	FALSE	1	1	1	Lit-NB
Q0140	YIL016W	FALSE	FALSE	1	1	1	Lit-NB
Q0140	YIL022W	FALSE	FALSE	1	1	1	Lit-NB
Q0140	YIL070C	FALSE	FALSE	1	1	1	Lit-NB
Q0140	YIL093C	FALSE	FALSE	1	1	1	Lit-NB
Q0140	YIL114C	FALSE	FALSE	1	1	1	Lit-NB
Q0140	YIL133C	FALSE	FALSE	1	1	1	Lit-NB
Q0140	YJL014W	FALSE	FALSE	1	1	1	Lit-NB
Q0140	YJL066C	FALSE	FALSE	1	1	1	Lit-NB
Q0140	YJL096W	FALSE	FALSE	1	1	1	Lit-NB
Q0140	YJL104W	FALSE	FALSE	1	1	1	Lit-NB
Q0140	YJL131C	FALSE	FALSE	2	2	2	Lit-NB
Q0140	YJL190C	FALSE	FALSE	1	1	1	Lit-NB
Q0140	YJL208C	FALSE	FALSE	1	1	1	Lit-NB
Q0140	YJR045C	FALSE	FALSE	3	1	3	Lit-NB
Q0140	YJR080C	FALSE	FALSE	1	1	1	Lit-NB
Q0140	YJR101W	FALSE	FALSE	2	2	2	Lit-NB
Q0140	YJR113C	FALSE	FALSE	1	1	1	Lit-NB
Q0140	YJR121W	FALSE	FALSE	1	1	1	Lit-NB
Q0140	YJR123W	FALSE	FALSE	1	1	1	Lit-NB
Q0140	YKL003C	FALSE	FALSE	2	2	2	Lit-NB
Q0140	YKL016C	FALSE	FALSE	1	1	1	Lit-NB
Q0140	YKL027W	FALSE	FALSE	1	1	1	Lit-NB
Q0140	YKL040C	FALSE	FALSE	1	1	1	Lit-NB
Q0140	YKL087C	FALSE	FALSE	1	1	1	Lit-NB
Q0140	YKL106W	FALSE	FALSE	1	1	1	Lit-NB
Q0140	YKL133C	FALSE	FALSE	1	1	1	Lit-NB
Q0140	YKL138C	FALSE	FALSE	1	1	1	Lit-NB
Q0140	YKL150W	FALSE	FALSE	1	1	1	Lit-NB
Q0140	YKL155C	FALSE	FALSE	3	2	3	Lit-NB
Q0140	YKL156W	FALSE	FALSE	1	1	1	Lit-NB
Q0140	YKL212W	FALSE	FALSE	1	1	1	Lit-NB
Q0140	YKR006C	FALSE	FALSE	1	1	1	Lit-NB
Q0140	YKR066C	FALSE	FALSE	1	1	1	Lit-NB
Q0140	YKR067W	FALSE	FALSE	1	1	1	Lit-NB
Q0140	YLL013C	FALSE	FALSE	1	1	1	Lit-NB
Q0140	YLL024C	FALSE	FALSE	2	2	2	Lit-NB
Q0140	YLR029C	FALSE	FALSE	1	1	1	Lit-NB
Q0140	YLR069C	FALSE	FALSE	1	1	1	Lit-NB
Q0140	YLR090W	FALSE	FALSE	1	1	1	Lit-NB
Q0140	YLR163C	FALSE	FALSE	1	1	1	Lit-NB
Q0140	YLR188W	FALSE	FALSE	1	1	1	Lit-NB
Q0140	YLR203C	FALSE	FALSE	1	1	1	Lit-NB
Q0140	YLR204W	FALSE	FALSE	1	1	1	Lit-NB
Q0140	YLR259C	FALSE	FALSE	1	1	1	Lit-NB
Q0140	YLR304C	FALSE	FALSE	1	1	1	Lit-NB
Q0140	YLR320W	FALSE	FALSE	1	1	1	Lit-NB
Q0140	YLR340W	FALSE	FALSE	1	1	1	Lit-NB
Q0140	YLR342W	FALSE	FALSE	1	1	1	Lit-NB
Q0140	YLR344W	FALSE	FALSE	1	1	1	Lit-NB
Q0140	YLR369W	FALSE	FALSE	1	1	1	Lit-NB
Q0140	YLR382C	FALSE	FALSE	1	1	1	Lit-NB
Q0140	YML026C	FALSE	FALSE	1	1	1	Lit-NB
Q0140	YML054C	FALSE	FALSE	1	1	1	Lit-NB
Q0140	YML073C	FALSE	FALSE	1	1	1	Lit-NB
Q0140	YML075C	FALSE	FALSE	1	1	1	Lit-NB
Q0140	YML103C	FALSE	FALSE	1	1	1	Lit-NB
Q0140	YMR024W	FALSE	FALSE	1	1	1	Lit-NB
Q0140	YMR066W	FALSE	FALSE	2	1	2	Lit-NB
Q0140	YMR089C	FALSE	FALSE	1	1	1	Lit-NB
Q0140	YMR098C	FALSE	FALSE	1	1	1	Lit-NB
Q0140	YMR115W	FALSE	FALSE	1	1	1	Lit-NB
Q0140	YMR116C	FALSE	FALSE	1	1	1	Lit-NB
Q0140	YMR128W	FALSE	FALSE	1	1	1	Lit-NB
Q0140	YMR142C	FALSE	FALSE	1	1	1	Lit-NB
Q0140	YMR143W	FALSE	FALSE	1	1	1	Lit-NB
Q0140	YMR145C	FALSE	FALSE	1	1	1	Lit-NB
Q0140	YMR158W	FALSE	FALSE	2	2	2	Lit-NB
Q0140	YMR188C	FALSE	FALSE	2	2	2	Lit-NB
Q0140	YMR194W	FALSE	FALSE	1	1	1	Lit-NB
Q0140	YMR203W	FALSE	FALSE	1	1	1	Lit-NB
Q0140	YMR242C	FALSE	FALSE	1	1	1	Lit-NB
Q0140	YMR296C	FALSE	FALSE	1	1	1	Lit-NB
Q0140	YNL006W	FALSE	FALSE	1	1	1	Lit-NB
Q0140	YNL016W	FALSE	FALSE	1	1	1	Lit-NB
Q0140	YNL037C	FALSE	FALSE	1	1	1	Lit-NB
Q0140	YNL064C	FALSE	FALSE	1	1	1	Lit-NB
Q0140	YNL070W	FALSE	FALSE	1	1	1	Lit-NB
Q0140	YNL081C	FALSE	FALSE	2	2	2	Lit-NB
Q0140	YNL121C	FALSE	FALSE	1	1	1	Lit-NB
Q0140	YNL131W	FALSE	FALSE	1	1	1	Lit-NB
Q0140	YNL137C	FALSE	FALSE	1	1	1	Lit-NB
Q0140	YNL155W	FALSE	FALSE	1	1	1	Lit-NB
Q0140	YNL178W	FALSE	FALSE	1	1	1	Lit-NB
Q0140	YNL213C	FALSE	FALSE	1	1	1	Lit-NB
Q0140	YNL252C	FALSE	FALSE	1	1	1	Lit-NB
Q0140	YNL292W	FALSE	FALSE	2	2	2	Lit-NB
Q0140	YNL306W	FALSE	FALSE	2	2	2	Lit-NB
Q0140	YNR013C	FALSE	FALSE	1	1	1	Lit-NB
Q0140	YNR036C	FALSE	FALSE	1	1	1	Lit-NB
Q0140	YNR037C	FALSE	FALSE	2	2	2	Lit-NB
Q0140	YNR040W	FALSE	FALSE	1	1	1	Lit-NB
Q0140	YOL027C	FALSE	FALSE	1	1	1	Lit-NB
Q0140	YOL040C	FALSE	FALSE	1	1	1	Lit-NB
Q0140	YOL120C	FALSE	FALSE	1	1	1	Lit-NB
Q0140	YOL127W	FALSE	FALSE	1	1	1	Lit-NB
Q0140	YOR045W	FALSE	FALSE	1	1	1	Lit-NB
Q0140	YOR086C	FALSE	FALSE	1	1	1	Lit-NB
Q0140	YOR090C	FALSE	FALSE	1	1	1	Lit-NB
Q0140	YOR119C	FALSE	FALSE	1	1	1	Lit-NB
Q0140	YOR158W	FALSE	FALSE	2	2	2	Lit-NB
Q0140	YOR176W	FALSE	FALSE	1	1	1	Lit-NB
Q0140	YOR187W	FALSE	FALSE	1	1	1	Lit-NB
Q0140	YOR205C	FALSE	FALSE	1	1	1	Lit-NB
Q0140	YOR245C	FALSE	FALSE	1	1	1	Lit-NB
Q0140	YOR266W	FALSE	FALSE	1	1	1	Lit-NB
Q0140	YOR285W	FALSE	FALSE	1	1	1	Lit-NB
Q0140	YOR334W	FALSE	FALSE	1	1	1	Lit-NB
Q0140	YOR336W	FALSE	FALSE	1	1	1	Lit-NB
Q0140	YOR369C	FALSE	FALSE	1	1	1	Lit-NB
Q0140	YOR374W	FALSE	FALSE	1	1	1	Lit-NB
Q0140	YPL013C	FALSE	FALSE	2	2	2	Lit-NB
Q0140	YPL029W	FALSE	FALSE	1	1	1	Lit-NB
Q0140	YPL050C	FALSE	FALSE	1	1	1	Lit-NB
Q0140	YPL072W	FALSE	FALSE	1	1	1	Lit-NB
Q0140	YPL078C	FALSE	FALSE	1	1	1	Lit-NB
Q0140	YPL097W	FALSE	FALSE	1	1	1	Lit-NB
Q0140	YPL118W	FALSE	FALSE	2	1	2	Lit-NB
Q0140	YPL132W	FALSE	FALSE	1	1	1	Lit-NB
Q0140	YPL143W	FALSE	FALSE	1	1	1	Lit-NB
Q0140	YPL164C	FALSE	FALSE	1	1	1	Lit-NB
Q0140	YPL215W	FALSE	FALSE	1	1	1	Lit-NB
Q0140	YPL218W	FALSE	FALSE	1	1	1	Lit-NB
Q0140	YPR011C	FALSE	FALSE	1	1	1	Lit-NB
Q0140	YPR024W	FALSE	FALSE	1	1	1	Lit-NB
Q0140	YPR042C	FALSE	FALSE	1	1	1	Lit-NB
Q0140	YPR043W	FALSE	FALSE	1	1	1	Lit-NB
Q0140	YPR125W	FALSE	FALSE	1	1	1	Lit-NB
Q0140	YPR133W-A	FALSE	FALSE	1	1	1	Lit-NB
Q0140	YPR166C	FALSE	FALSE	2	2	2	Lit-NB
Q0140	YPR183W	FALSE	FALSE	1	1	1	Lit-NB
Q0140	YPR191W	FALSE	FALSE	1	1	1	Lit-NB
Q0160	YBL075C	FALSE	FALSE	1	1	1	Lit-NB
Q0160	YNL016W	FALSE	FALSE	1	1	1	Lit-NB
Q0160	YOR374W	FALSE	FALSE	1	1	1	Lit-NB
Q0250	Q0275	FALSE	FALSE	3	3	3	Lit-NB
Q0250	YBL030C	FALSE	FALSE	4	3	5	Lit-NB
Q0250	YBL045C	FALSE	FALSE	7	3	7	Lit-NB
Q0250	YBR024W	FALSE	FALSE	1	1	1	Lit-NB
Q0250	YBR037C	FALSE	FALSE	2	2	2	Lit-NB
Q0250	YBR039W	FALSE	FALSE	1	1	1	Lit-NB
Q0250	YBR185C	FALSE	FALSE	1	1	1	Lit-NB
Q0250	YBR255C-A	FALSE	FALSE	1	1	1	Lit-NB
Q0250	YCL017C	FALSE	FALSE	1	1	1	Lit-NB
Q0250	YCL059C	FALSE	FALSE	1	1	1	Lit-NB
Q0250	YCR012W	FALSE	FALSE	1	1	1	Lit-NB
Q0250	YDL067C	FALSE	FALSE	1	1	1	Lit-NB
Q0250	YDL107W	FALSE	FALSE	1	1	1	Lit-NB
Q0250	YDL174C	FALSE	FALSE	1	1	1	Lit-NB
Q0250	YDR101C	FALSE	FALSE	1	1	1	Lit-NB
Q0250	YDR119W-A	FALSE	FALSE	1	1	1	Lit-NB
Q0250	YDR231C	TRUE	TRUE	4	4	5	Lit-BM
Q0250	YDR298C	FALSE	FALSE	1	1	1	Lit-NB
Q0250	YDR529C	FALSE	FALSE	1	1	1	Lit-NB
Q0250	YEL024W	FALSE	FALSE	1	1	1	Lit-NB
Q0250	YER017C	FALSE	FALSE	1	1	1	Lit-NB
Q0250	YER154W	FALSE	FALSE	2	1	2	Lit-NB
Q0250	YFR033C	FALSE	FALSE	1	1	1	Lit-NB
Q0250	YGL187C	FALSE	FALSE	7	4	7	Lit-NB
Q0250	YGR033C	FALSE	FALSE	1	1	1	Lit-NB
Q0250	YGR062C	FALSE	FALSE	3	2	3	Lit-NB
Q0250	YGR112W	FALSE	FALSE	2	1	2	Lit-NB
Q0250	YGR132C	FALSE	FALSE	2	2	2	Lit-NB
Q0250	YGR231C	FALSE	FALSE	1	1	1	Lit-NB
Q0250	YHR001W-A	FALSE	FALSE	1	1	1	Lit-NB
Q0250	YHR051W	FALSE	FALSE	5	3	5	Lit-NB
Q0250	YHR076W	FALSE	FALSE	1	1	1	Lit-NB
Q0250	YIL111W	FALSE	FALSE	1	1	1	Lit-NB
Q0250	YIL157C	FALSE	FALSE	1	1	1	Lit-NB
Q0250	YIR024C	FALSE	FALSE	1	1	1	Lit-NB
Q0250	YJL003W	FALSE	FALSE	1	1	1	Lit-NB
Q0250	YJL019W	FALSE	FALSE	1	1	1	Lit-NB
Q0250	YJL062W-A	FALSE	FALSE	1	1	1	Lit-NB
Q0250	YJL104W	FALSE	FALSE	1	1	1	Lit-NB
Q0250	YJL166W	FALSE	FALSE	1	1	1	Lit-NB
Q0250	YJR045C	FALSE	FALSE	1	1	1	Lit-NB
Q0250	YJR097W	FALSE	FALSE	1	1	1	Lit-NB
Q0250	YJR121W	FALSE	FALSE	1	1	1	Lit-NB
Q0250	YKL192C	FALSE	FALSE	1	1	1	Lit-NB
Q0250	YKR016W	FALSE	FALSE	2	2	2	Lit-NB
Q0250	YLR008C	FALSE	FALSE	1	1	1	Lit-NB
Q0250	YLR038C	FALSE	FALSE	3	3	4	Lit-NB
Q0250	YLR203C	FALSE	FALSE	4	1	4	Lit-NB
Q0250	YLR356W	FALSE	FALSE	1	1	1	Lit-NB
Q0250	YLR395C	FALSE	FALSE	3	2	3	Lit-NB
Q0250	YML030W	FALSE	FALSE	5	3	5	Lit-NB
Q0250	YML129C	FALSE	FALSE	3	2	3	Lit-NB
Q0250	YMR128W	FALSE	FALSE	1	1	1	Lit-NB
Q0250	YMR186W	FALSE	FALSE	1	1	1	Lit-NB
Q0250	YMR244C-A	FALSE	FALSE	3	2	3	Lit-NB
Q0250	YMR256C	FALSE	FALSE	2	2	2	Lit-NB
Q0250	YNL007C	FALSE	FALSE	1	1	1	Lit-NB
Q0250	YNL026W	FALSE	FALSE	1	1	1	Lit-NB
Q0250	YNL052W	FALSE	FALSE	2	2	2	Lit-NB
Q0250	YNL055C	FALSE	FALSE	1	1	1	Lit-NB
Q0250	YNL131W	FALSE	FALSE	1	1	1	Lit-NB
Q0250	YNL305C	FALSE	FALSE	1	1	1	Lit-NB
Q0250	YNR017W	FALSE	FALSE	2	1	2	Lit-NB
Q0250	YNR018W	FALSE	FALSE	2	2	2	Lit-NB
Q0250	YNR020C	FALSE	FALSE	1	1	1	Lit-NB
Q0250	YOR065W	FALSE	FALSE	2	2	2	Lit-NB
Q0250	YOR090C	FALSE	FALSE	1	1	1	Lit-NB
Q0250	YOR257W	FALSE	FALSE	1	1	1	Lit-NB
Q0250	YPL078C	FALSE	FALSE	1	1	1	Lit-NB
Q0250	YPR010C-A	FALSE	FALSE	1	1	1	Lit-NB
Q0250	YPR042C	FALSE	FALSE	1	1	1	Lit-NB
Q0250	YPR191W	FALSE	FALSE	2	2	2	Lit-NB
Q0255	YGL122C	FALSE	FALSE	1	1	1	Lit-NB
Q0255	YJR045C	FALSE	FALSE	1	1	1	Lit-NB
Q0255	YLR383W	FALSE	FALSE	1	1	1	Lit-NB
Q0275	YDL107W	FALSE	FALSE	1	1	1	Lit-NB
Q0275	YDR231C	FALSE	FALSE	2	1	2	Lit-NB
Q0275	YER154W	FALSE	FALSE	2	1	2	Lit-NB
Q0275	YGL187C	FALSE	FALSE	2	2	2	Lit-NB
Q0275	YGL191W	FALSE	FALSE	2	1	2	Lit-NB
Q0275	YGR062C	FALSE	FALSE	1	1	1	Lit-NB
Q0275	YGR222W	FALSE	FALSE	1	1	1	Lit-NB
Q0275	YHR001W-A	FALSE	FALSE	1	1	1	Lit-NB
Q0275	YHR051W	FALSE	FALSE	3	3	3	Lit-NB
Q0275	YIR024C	FALSE	FALSE	1	1	1	Lit-NB
Q0275	YJL003W	FALSE	FALSE	1	1	1	Lit-NB
Q0275	YJL062W-A	FALSE	FALSE	1	1	1	Lit-NB
Q0275	YJL104W	FALSE	FALSE	1	1	1	Lit-NB
Q0275	YJR121W	FALSE	FALSE	1	1	1	Lit-NB
Q0275	YLR008C	FALSE	FALSE	1	1	1	Lit-NB
Q0275	YLR038C	FALSE	FALSE	4	4	5	Lit-NB
Q0275	YLR203C	FALSE	FALSE	3	1	3	Lit-NB
Q0275	YLR395C	FALSE	FALSE	2	2	2	Lit-NB
Q0275	YML030W	FALSE	FALSE	7	3	7	Lit-NB
Q0275	YML129C	FALSE	FALSE	2	2	2	Lit-NB
Q0275	YMR256C	FALSE	FALSE	2	2	2	Lit-NB
Q0275	YNL052W	FALSE	FALSE	1	1	1	Lit-NB
Q0275	YNR018W	FALSE	FALSE	1	1	1	Lit-NB
Q0275	YNR020C	FALSE	FALSE	1	1	1	Lit-NB
Q0275	YPR042C	FALSE	FALSE	1	1	1	Lit-NB
R0020C	R0020C	FALSE	TRUE	1	3	3	Lit-BM
R0020C	R0040C	FALSE	TRUE	1	3	3	Lit-BM
R0020C	YDR224C	FALSE	FALSE	1	1	1	Lit-NB
R0020C	YGR218W	FALSE	FALSE	1	1	1	Lit-NB
R0020C	YKL081W	FALSE	FALSE	1	1	1	Lit-NB
R0020C	YKR008W	FALSE	FALSE	1	1	1	Lit-NB
R0020C	YKR029C	FALSE	FALSE	1	1	1	Lit-NB
R0020C	YPL116W	FALSE	FALSE	1	1	1	Lit-NB
R0030W	YDR224C	FALSE	FALSE	1	1	1	Lit-NB
R0030W	YKR008W	FALSE	FALSE	1	1	1	Lit-NB
R0030W	YOL012C	FALSE	FALSE	1	1	1	Lit-NB
R0040C	R0040C	FALSE	TRUE	1	3	3	Lit-BM
R0040C	YBL002W	FALSE	FALSE	1	1	1	Lit-NB
R0040C	YLR424W	FALSE	FALSE	1	1	1	Lit-NB
R0040C	YMR309C	FALSE	FALSE	1	1	1	Lit-NB
R0040C	YOR221C	FALSE	FALSE	1	1	1	Lit-NB
YAL001C	YAL005C	FALSE	FALSE	1	1	1	Lit-NB
YAL001C	YAL021C	FALSE	FALSE	1	1	1	Lit-NB
YAL001C	YBR123C	FALSE	FALSE	4	2	4	Lit-NB
YAL001C	YBR245C	FALSE	FALSE	1	1	1	Lit-NB
YAL001C	YDL160C	FALSE	FALSE	1	1	1	Lit-NB
YAL001C	YDL229W	FALSE	FALSE	1	1	1	Lit-NB
YAL001C	YDR171W	FALSE	FALSE	1	1	1	Lit-NB
YAL001C	YDR180W	FALSE	FALSE	1	1	1	Lit-NB
YAL001C	YDR362C	FALSE	FALSE	3	2	3	Lit-NB
YAL001C	YER099C	FALSE	FALSE	1	1	1	Lit-NB
YAL001C	YER177W	FALSE	FALSE	1	1	1	Lit-NB
YAL001C	YGL178W	FALSE	FALSE	1	1	1	Lit-NB
YAL001C	YGR047C	FALSE	FALSE	2	2	2	Lit-NB
YAL001C	YGR246C	FALSE	FALSE	1	1	1	Lit-NB
YAL001C	YIL149C	FALSE	FALSE	1	1	1	Lit-NB
YAL001C	YIR010W	FALSE	FALSE	1	1	1	Lit-NB
YAL001C	YJL179W	FALSE	FALSE	1	1	1	Lit-NB
YAL001C	YKR095W	FALSE	FALSE	1	1	1	Lit-NB
YAL001C	YLL013C	FALSE	FALSE	2	1	2	Lit-NB
YAL001C	YLL024C	FALSE	FALSE	1	1	1	Lit-NB
YAL001C	YLR293C	FALSE	FALSE	1	1	1	Lit-NB
YAL001C	YMR039C	TRUE	TRUE	1	1	1	Lit-BS
YAL001C	YNL039W	FALSE	FALSE	1	1	1	Lit-NB
YAL001C	YNL077W	FALSE	FALSE	1	1	1	Lit-NB
YAL001C	YNL209W	FALSE	FALSE	2	2	2	Lit-NB
YAL001C	YOR110W	FALSE	FALSE	2	2	2	Lit-NB
YAL001C	YPL007C	FALSE	FALSE	1	1	1	Lit-NB
YAL001C	YPL106C	FALSE	FALSE	1	1	1	Lit-NB
YAL001C	YPL240C	FALSE	FALSE	1	1	1	Lit-NB
YAL001C	YPR190C	FALSE	FALSE	1	1	1	Lit-NB
YAL002W	YAL005C	FALSE	FALSE	1	1	1	Lit-NB
YAL002W	YAL021C	FALSE	FALSE	1	1	1	Lit-NB
YAL002W	YBR169C	FALSE	FALSE	1	1	1	Lit-NB
YAL002W	YBR245C	FALSE	FALSE	1	1	1	Lit-NB
YAL002W	YDL077C	FALSE	TRUE	4	3	4	Lit-BM
YAL002W	YDL229W	FALSE	FALSE	1	1	1	Lit-NB
YAL002W	YDR080W	FALSE	FALSE	1	1	1	Lit-NB
YAL002W	YDR171W	FALSE	FALSE	1	1	1	Lit-NB
YAL002W	YDR258C	FALSE	FALSE	1	1	1	Lit-NB
YAL002W	YDR495C	FALSE	FALSE	7	3	7	Lit-NB
YAL002W	YGL212W	FALSE	FALSE	1	1	1	Lit-NB
YAL002W	YGR218W	FALSE	FALSE	1	1	1	Lit-NB
YAL002W	YJR064W	FALSE	FALSE	1	1	1	Lit-NB
YAL002W	YJR097W	FALSE	FALSE	1	1	1	Lit-NB
YAL002W	YKL193C	FALSE	FALSE	1	1	1	Lit-NB
YAL002W	YKL203C	FALSE	FALSE	1	1	1	Lit-NB
YAL002W	YKR014C	FALSE	TRUE	2	1	2	Lit-BM
YAL002W	YLR148W	FALSE	TRUE	5	4	6	Lit-BM
YAL002W	YLR240W	FALSE	TRUE	1	1	1	Lit-BS
YAL002W	YLR360W	TRUE	TRUE	1	1	1	Lit-BS
YAL002W	YLR396C	FALSE	TRUE	6	3	6	Lit-BM
YAL002W	YML002W	TRUE	TRUE	1	1	1	Lit-BS
YAL002W	YMR186W	FALSE	FALSE	1	1	1	Lit-NB
YAL002W	YMR231W	FALSE	TRUE	7	3	8	Lit-BM
YAL002W	YNL007C	FALSE	FALSE	1	1	1	Lit-NB
YAL002W	YNL093W	FALSE	TRUE	1	1	1	Lit-BS
YAL002W	YNL209W	FALSE	FALSE	1	1	1	Lit-NB
YAL002W	YOR036W	FALSE	FALSE	1	1	1	Lit-NB
YAL002W	YOR089C	FALSE	TRUE	7	3	8	Lit-BM
YAL002W	YOR359W	FALSE	FALSE	1	1	1	Lit-NB
YAL002W	YPL045W	FALSE	FALSE	5	2	5	Lit-NB
YAL002W	YPL106C	FALSE	FALSE	1	1	1	Lit-NB
YAL002W	YPL240C	FALSE	FALSE	1	1	1	Lit-NB
YAL002W	YPR086W	FALSE	FALSE	1	1	1	Lit-NB
YAL003W	YAL005C	FALSE	FALSE	2	2	2	Lit-NB
YAL003W	YAL038W	FALSE	FALSE	1	1	1	Lit-NB
YAL003W	YBL075C	FALSE	FALSE	1	1	1	Lit-NB
YAL003W	YBL078C	FALSE	FALSE	1	1	1	Lit-NB
YAL003W	YBR160W	FALSE	FALSE	1	1	1	Lit-NB
YAL003W	YBR196C	FALSE	FALSE	1	1	1	Lit-NB
YAL003W	YCR012W	FALSE	FALSE	1	1	1	Lit-NB
YAL003W	YCR031C	FALSE	FALSE	1	1	1	Lit-NB
YAL003W	YCR077C	FALSE	FALSE	1	1	1	Lit-NB
YAL003W	YDL075W	FALSE	FALSE	1	1	1	Lit-NB
YAL003W	YDL160C	FALSE	FALSE	1	1	1	Lit-NB
YAL003W	YDL166C	TRUE	TRUE	1	1	1	Lit-BS
YAL003W	YDL229W	FALSE	FALSE	2	2	2	Lit-NB
YAL003W	YDR050C	FALSE	FALSE	1	1	1	Lit-NB
YAL003W	YDR135C	FALSE	TRUE	1	1	1	Lit-BS
YAL003W	YDR374C	FALSE	FALSE	1	1	1	Lit-NB
YAL003W	YDR457W	FALSE	FALSE	1	1	1	Lit-NB
YAL003W	YER151C	FALSE	FALSE	1	1	1	Lit-NB
YAL003W	YER177W	FALSE	FALSE	1	1	1	Lit-NB
YAL003W	YFL001W	FALSE	FALSE	1	1	1	Lit-NB
YAL003W	YFL026W	TRUE	TRUE	1	1	1	Lit-BS
YAL003W	YFR004W	FALSE	FALSE	2	1	2	Lit-NB
YAL003W	YFR053C	FALSE	FALSE	1	1	1	Lit-NB
YAL003W	YGL122C	FALSE	FALSE	1	1	1	Lit-NB
YAL003W	YGL123W	FALSE	FALSE	1	1	1	Lit-NB
YAL003W	YGL137W	FALSE	FALSE	1	1	1	Lit-NB
YAL003W	YGL178W	FALSE	FALSE	1	1	1	Lit-NB
YAL003W	YGR086C	FALSE	FALSE	1	1	1	Lit-NB
YAL003W	YGR177C	TRUE	TRUE	1	1	1	Lit-BS
YAL003W	YGR214W	FALSE	FALSE	1	1	1	Lit-NB
YAL003W	YGR285C	FALSE	FALSE	1	1	1	Lit-NB
YAL003W	YHL034C	FALSE	FALSE	1	1	1	Lit-NB
YAL003W	YHR064C	FALSE	FALSE	1	1	1	Lit-NB
YAL003W	YHR174W	FALSE	FALSE	1	1	1	Lit-NB
YAL003W	YIL021W	FALSE	FALSE	1	1	1	Lit-NB
YAL003W	YJL034W	FALSE	FALSE	1	1	1	Lit-NB
YAL003W	YJL072C	FALSE	FALSE	1	1	1	Lit-NB
YAL003W	YJL124C	FALSE	FALSE	1	1	1	Lit-NB
YAL003W	YJL190C	FALSE	FALSE	1	1	1	Lit-NB
YAL003W	YJL207C	FALSE	FALSE	1	1	1	Lit-NB
YAL003W	YJR009C	FALSE	FALSE	1	1	1	Lit-NB
YAL003W	YJR074W	FALSE	FALSE	1	1	1	Lit-NB
YAL003W	YJR125C	FALSE	FALSE	1	1	1	Lit-NB
YAL003W	YKL032C	FALSE	FALSE	1	1	1	Lit-NB
YAL003W	YKL056C	FALSE	FALSE	1	1	1	Lit-NB
YAL003W	YKL060C	FALSE	FALSE	1	1	1	Lit-NB
YAL003W	YKL081W	FALSE	TRUE	2	3	3	Lit-BM
YAL003W	YKL188C	FALSE	TRUE	1	1	1	Lit-BS
YAL003W	YLL013C	FALSE	FALSE	1	1	1	Lit-NB
YAL003W	YLL024C	FALSE	FALSE	1	1	1	Lit-NB
YAL003W	YLL026W	FALSE	FALSE	2	2	2	Lit-NB
YAL003W	YLL050C	FALSE	FALSE	1	1	1	Lit-NB
YAL003W	YLR044C	FALSE	FALSE	1	1	1	Lit-NB
YAL003W	YLR104W	FALSE	FALSE	1	1	1	Lit-NB
YAL003W	YLR167W	FALSE	FALSE	1	1	1	Lit-NB
YAL003W	YLR249W	FALSE	TRUE	1	2	2	Lit-BM
YAL003W	YLR320W	FALSE	FALSE	1	1	1	Lit-NB
YAL003W	YLR344W	FALSE	FALSE	1	1	1	Lit-NB
YAL003W	YLR359W	FALSE	FALSE	1	1	1	Lit-NB
YAL003W	YLR403W	FALSE	FALSE	1	1	1	Lit-NB
YAL003W	YML016C	FALSE	FALSE	1	1	1	Lit-NB
YAL003W	YML026C	FALSE	FALSE	1	1	1	Lit-NB
YAL003W	YMR116C	FALSE	FALSE	1	1	1	Lit-NB
YAL003W	YMR186W	FALSE	FALSE	3	2	3	Lit-NB
YAL003W	YNL002C	FALSE	FALSE	1	1	1	Lit-NB
YAL003W	YNL007C	FALSE	FALSE	1	2	2	Lit-NB
YAL003W	YNL026W	FALSE	FALSE	1	1	1	Lit-NB
YAL003W	YNL178W	FALSE	FALSE	1	1	1	Lit-NB
YAL003W	YNL209W	FALSE	FALSE	2	2	2	Lit-NB
YAL003W	YNL255C	FALSE	FALSE	1	1	1	Lit-NB
YAL003W	YOL040C	FALSE	FALSE	1	1	1	Lit-NB
YAL003W	YOL109W	FALSE	FALSE	1	1	1	Lit-NB
YAL003W	YOL121C	FALSE	FALSE	1	1	1	Lit-NB
YAL003W	YOL127W	FALSE	FALSE	1	1	1	Lit-NB
YAL003W	YOR001W	FALSE	FALSE	1	1	1	Lit-NB
YAL003W	YOR096W	FALSE	FALSE	1	1	1	Lit-NB
YAL003W	YOR198C	FALSE	FALSE	1	1	1	Lit-NB
YAL003W	YOR276W	FALSE	FALSE	1	1	1	Lit-NB
YAL003W	YPL048W	FALSE	FALSE	1	1	1	Lit-NB
YAL003W	YPL106C	FALSE	FALSE	1	1	1	Lit-NB
YAL003W	YPL195W	FALSE	FALSE	1	1	1	Lit-NB
YAL003W	YPL240C	FALSE	FALSE	1	1	1	Lit-NB
YAL003W	YPR042C	FALSE	FALSE	1	1	1	Lit-NB
YAL003W	YPR086W	FALSE	FALSE	1	1	1	Lit-NB
YAL004W	YGL181W	FALSE	TRUE	1	1	1	Lit-BS
YAL004W	YML109W	FALSE	TRUE	2	2	2	Lit-BM
YAL005C	YAL005C	FALSE	FALSE	4	1	4	Lit-NB
YAL005C	YAL007C	FALSE	FALSE	1	1	1	Lit-NB
YAL005C	YAL011W	FALSE	FALSE	1	1	1	Lit-NB
YAL005C	YAL012W	FALSE	FALSE	3	2	3	Lit-NB
YAL005C	YAL016W	FALSE	FALSE	1	1	1	Lit-NB
YAL005C	YAL017W	FALSE	FALSE	1	1	1	Lit-NB
YAL005C	YAL019W	FALSE	FALSE	1	1	1	Lit-NB
YAL005C	YAL020C	FALSE	FALSE	1	1	1	Lit-NB
YAL005C	YAL021C	FALSE	FALSE	2	2	2	Lit-NB
YAL005C	YAL023C	FALSE	FALSE	1	1	1	Lit-NB
YAL005C	YAL027W	FALSE	FALSE	1	1	1	Lit-NB
YAL005C	YAL028W	FALSE	FALSE	1	1	1	Lit-NB
YAL005C	YAL029C	FALSE	FALSE	1	1	1	Lit-NB
YAL005C	YAL030W	FALSE	FALSE	1	1	1	Lit-NB
YAL005C	YAL031C	FALSE	FALSE	1	1	1	Lit-NB
YAL005C	YAL034C	FALSE	FALSE	1	1	1	Lit-NB
YAL005C	YAL034W-A	FALSE	FALSE	2	2	2	Lit-NB
YAL005C	YAL035W	FALSE	FALSE	2	2	2	Lit-NB
YAL005C	YAL036C	FALSE	FALSE	2	2	2	Lit-NB
YAL005C	YAL038W	FALSE	FALSE	5	3	5	Lit-NB
YAL005C	YAL040C	FALSE	FALSE	2	2	2	Lit-NB
YAL005C	YAL041W	FALSE	FALSE	1	1	1	Lit-NB
YAL005C	YAL044C	FALSE	FALSE	1	1	1	Lit-NB
YAL005C	YAL044W-A	FALSE	FALSE	1	1	1	Lit-NB
YAL005C	YAL049C	FALSE	FALSE	1	1	1	Lit-NB
YAL005C	YAL053W	FALSE	FALSE	1	1	1	Lit-NB
YAL005C	YAL055W	FALSE	FALSE	1	1	1	Lit-NB
YAL005C	YAL060W	FALSE	FALSE	3	2	3	Lit-NB
YAL005C	YAL061W	FALSE	FALSE	1	1	1	Lit-NB
YAL005C	YAL062W	FALSE	FALSE	1	1	1	Lit-NB
YAL005C	YAL063C	FALSE	FALSE	1	1	1	Lit-NB
YAL005C	YAR002C-A	FALSE	FALSE	2	2	2	Lit-NB
YAL005C	YAR002W	FALSE	FALSE	4	2	4	Lit-NB
YAL005C	YAR007C	FALSE	FALSE	1	1	1	Lit-NB
YAL005C	YAR015W	FALSE	FALSE	1	1	1	Lit-NB
YAL005C	YAR018C	FALSE	FALSE	1	1	1	Lit-NB
YAL005C	YAR027W	FALSE	FALSE	1	1	1	Lit-NB
YAL005C	YAR031W	FALSE	FALSE	1	1	1	Lit-NB
YAL005C	YAR042W	FALSE	FALSE	1	1	1	Lit-NB
YAL005C	YAR071W	FALSE	FALSE	1	1	1	Lit-NB
YAL005C	YBL002W	FALSE	FALSE	2	2	2	Lit-NB
YAL005C	YBL003C	FALSE	FALSE	1	1	1	Lit-NB
YAL005C	YBL004W	FALSE	FALSE	1	1	1	Lit-NB
YAL005C	YBL005W	FALSE	FALSE	2	2	2	Lit-NB
YAL005C	YBL005W-B	FALSE	FALSE	1	1	1	Lit-NB
YAL005C	YBL007C	FALSE	FALSE	1	1	1	Lit-NB
YAL005C	YBL008W	FALSE	FALSE	2	2	2	Lit-NB
YAL005C	YBL009W	FALSE	FALSE	1	1	1	Lit-NB
YAL005C	YBL013W	FALSE	FALSE	1	1	1	Lit-NB
YAL005C	YBL016W	FALSE	FALSE	1	1	1	Lit-NB
YAL005C	YBL017C	FALSE	FALSE	2	2	2	Lit-NB
YAL005C	YBL019W	FALSE	FALSE	1	1	1	Lit-NB
YAL005C	YBL021C	FALSE	FALSE	1	1	1	Lit-NB
YAL005C	YBL022C	FALSE	FALSE	2	2	2	Lit-NB
YAL005C	YBL023C	FALSE	FALSE	1	1	1	Lit-NB
YAL005C	YBL024W	FALSE	FALSE	2	1	2	Lit-NB
YAL005C	YBL026W	FALSE	FALSE	1	1	1	Lit-NB
YAL005C	YBL028C	FALSE	FALSE	1	1	1	Lit-NB
YAL005C	YBL030C	FALSE	FALSE	3	1	3	Lit-NB
YAL005C	YBL033C	FALSE	FALSE	1	1	1	Lit-NB
YAL005C	YBL035C	FALSE	FALSE	1	1	1	Lit-NB
YAL005C	YBL037W	FALSE	FALSE	3	2	3	Lit-NB
YAL005C	YBL039C	FALSE	FALSE	2	2	2	Lit-NB
YAL005C	YBL045C	FALSE	FALSE	2	2	2	Lit-NB
YAL005C	YBL046W	FALSE	FALSE	1	1	1	Lit-NB
YAL005C	YBL047C	FALSE	FALSE	1	1	1	Lit-NB
YAL005C	YBL050W	FALSE	FALSE	1	1	1	Lit-NB
YAL005C	YBL051C	FALSE	FALSE	2	2	2	Lit-NB
YAL005C	YBL052C	FALSE	FALSE	1	1	1	Lit-NB
YAL005C	YBL054W	FALSE	FALSE	1	1	1	Lit-NB
YAL005C	YBL056W	FALSE	FALSE	1	1	1	Lit-NB
YAL005C	YBL057C	FALSE	FALSE	1	1	1	Lit-NB
YAL005C	YBL058W	FALSE	FALSE	1	1	1	Lit-NB
YAL005C	YBL060W	FALSE	FALSE	1	1	1	Lit-NB
YAL005C	YBL063W	FALSE	FALSE	1	1	1	Lit-NB
YAL005C	YBL067C	FALSE	FALSE	2	2	2	Lit-NB
YAL005C	YBL068W	FALSE	FALSE	1	1	1	Lit-NB
YAL005C	YBL069W	FALSE	FALSE	2	1	2	Lit-NB
YAL005C	YBL071W-A	FALSE	FALSE	1	1	1	Lit-NB
YAL005C	YBL074C	FALSE	FALSE	1	1	1	Lit-NB
YAL005C	YBL075C	FALSE	FALSE	2	2	2	Lit-NB
YAL005C	YBL076C	FALSE	FALSE	1	1	1	Lit-NB
YAL005C	YBL079W	FALSE	FALSE	1	1	1	Lit-NB
YAL005C	YBL080C	FALSE	FALSE	1	1	1	Lit-NB
YAL005C	YBL082C	FALSE	FALSE	1	1	1	Lit-NB
YAL005C	YBL085W	FALSE	FALSE	1	1	1	Lit-NB
YAL005C	YBL086C	FALSE	FALSE	1	1	1	Lit-NB
YAL005C	YBL088C	FALSE	FALSE	1	1	1	Lit-NB
YAL005C	YBL091C	FALSE	FALSE	1	1	1	Lit-NB
YAL005C	YBL099W	FALSE	FALSE	5	2	5	Lit-NB
YAL005C	YBL101C	FALSE	FALSE	1	1	1	Lit-NB
YAL005C	YBL103C	FALSE	FALSE	1	1	1	Lit-NB
YAL005C	YBL104C	FALSE	FALSE	1	1	1	Lit-NB
YAL005C	YBL105C	FALSE	FALSE	1	1	1	Lit-NB
YAL005C	YBL113C	FALSE	FALSE	1	1	1	Lit-NB
YAL005C	YBR001C	FALSE	FALSE	1	1	1	Lit-NB
YAL005C	YBR002C	FALSE	FALSE	1	1	1	Lit-NB
YAL005C	YBR003W	FALSE	FALSE	1	1	1	Lit-NB
YAL005C	YBR006W	FALSE	FALSE	1	1	1	Lit-NB
YAL005C	YBR011C	FALSE	FALSE	1	1	1	Lit-NB
YAL005C	YBR015C	FALSE	FALSE	1	1	1	Lit-NB
YAL005C	YBR017C	FALSE	FALSE	1	1	1	Lit-NB
YAL005C	YBR019C	FALSE	FALSE	1	1	1	Lit-NB
YAL005C	YBR020W	FALSE	FALSE	1	1	1	Lit-NB
YAL005C	YBR023C	FALSE	FALSE	1	1	1	Lit-NB
YAL005C	YBR025C	FALSE	FALSE	4	3	4	Lit-NB
YAL005C	YBR026C	FALSE	FALSE	2	2	2	Lit-NB
YAL005C	YBR028C	FALSE	FALSE	1	1	1	Lit-NB
YAL005C	YBR030W	FALSE	FALSE	1	1	1	Lit-NB
YAL005C	YBR031W	FALSE	FALSE	4	2	4	Lit-NB
YAL005C	YBR033W	FALSE	FALSE	1	1	1	Lit-NB
YAL005C	YBR034C	FALSE	FALSE	1	1	1	Lit-NB
YAL005C	YBR039W	FALSE	FALSE	1	1	1	Lit-NB
YAL005C	YBR042C	FALSE	FALSE	2	2	2	Lit-NB
YAL005C	YBR046C	FALSE	FALSE	1	1	1	Lit-NB
YAL005C	YBR047W	FALSE	FALSE	1	1	1	Lit-NB
YAL005C	YBR049C	FALSE	FALSE	4	3	4	Lit-NB
YAL005C	YBR054W	FALSE	FALSE	1	1	1	Lit-NB
YAL005C	YBR055C	FALSE	FALSE	1	1	1	Lit-NB
YAL005C	YBR056W	FALSE	FALSE	1	1	1	Lit-NB
YAL005C	YBR057C	FALSE	FALSE	1	1	1	Lit-NB
YAL005C	YBR058C	FALSE	FALSE	2	2	2	Lit-NB
YAL005C	YBR059C	FALSE	FALSE	2	1	2	Lit-NB
YAL005C	YBR060C	FALSE	FALSE	1	1	1	Lit-NB
YAL005C	YBR065C	FALSE	FALSE	1	1	1	Lit-NB
YAL005C	YBR066C	FALSE	FALSE	1	1	1	Lit-NB
YAL005C	YBR067C	FALSE	FALSE	1	1	1	Lit-NB
YAL005C	YBR068C	FALSE	FALSE	1	1	1	Lit-NB
YAL005C	YBR070C	FALSE	FALSE	1	1	1	Lit-NB
YAL005C	YBR072W	FALSE	FALSE	6	3	6	Lit-NB
YAL005C	YBR073W	FALSE	FALSE	1	1	1	Lit-NB
YAL005C	YBR074W	FALSE	FALSE	1	1	1	Lit-NB
YAL005C	YBR078W	FALSE	FALSE	1	1	1	Lit-NB
YAL005C	YBR079C	FALSE	FALSE	4	3	4	Lit-NB
YAL005C	YBR081C	FALSE	FALSE	3	2	3	Lit-NB
YAL005C	YBR083W	FALSE	FALSE	1	1	1	Lit-NB
YAL005C	YBR084C-A	FALSE	FALSE	4	1	4	Lit-NB
YAL005C	YBR084W	FALSE	FALSE	1	1	1	Lit-NB
YAL005C	YBR085C-A	FALSE	FALSE	1	1	1	Lit-NB
YAL005C	YBR086C	FALSE	FALSE	2	1	2	Lit-NB
YAL005C	YBR087W	FALSE	FALSE	1	1	1	Lit-NB
YAL005C	YBR090C	FALSE	FALSE	1	1	1	Lit-NB
YAL005C	YBR095C	FALSE	FALSE	2	2	2	Lit-NB
YAL005C	YBR098W	FALSE	FALSE	1	1	1	Lit-NB
YAL005C	YBR099C	FALSE	FALSE	1	1	1	Lit-NB
YAL005C	YBR101C	FALSE	FALSE	9	4	9	Lit-NB
YAL005C	YBR103W	FALSE	FALSE	2	2	2	Lit-NB
YAL005C	YBR105C	FALSE	FALSE	1	1	1	Lit-NB
YAL005C	YBR106W	FALSE	FALSE	2	1	2	Lit-NB
YAL005C	YBR107C	FALSE	FALSE	1	1	1	Lit-NB
YAL005C	YBR108W	FALSE	FALSE	1	1	1	Lit-NB
YAL005C	YBR110W	FALSE	FALSE	1	1	1	Lit-NB
YAL005C	YBR112C	FALSE	FALSE	1	1	1	Lit-NB
YAL005C	YBR114W	FALSE	FALSE	1	1	1	Lit-NB
YAL005C	YBR115C	FALSE	FALSE	1	1	1	Lit-NB
YAL005C	YBR123C	FALSE	FALSE	1	1	1	Lit-NB
YAL005C	YBR125C	FALSE	FALSE	1	1	1	Lit-NB
YAL005C	YBR126C	FALSE	FALSE	2	2	2	Lit-NB
YAL005C	YBR127C	FALSE	FALSE	4	2	4	Lit-NB
YAL005C	YBR128C	FALSE	FALSE	1	1	1	Lit-NB
YAL005C	YBR130C	FALSE	FALSE	1	1	1	Lit-NB
YAL005C	YBR133C	FALSE	FALSE	3	2	3	Lit-NB
YAL005C	YBR135W	FALSE	FALSE	1	1	1	Lit-NB
YAL005C	YBR136W	FALSE	FALSE	1	1	1	Lit-NB
YAL005C	YBR138C	FALSE	FALSE	1	1	1	Lit-NB
YAL005C	YBR139W	FALSE	FALSE	1	1	1	Lit-NB
YAL005C	YBR140C	FALSE	FALSE	1	1	1	Lit-NB
YAL005C	YBR142W	FALSE	FALSE	1	1	1	Lit-NB
YAL005C	YBR143C	FALSE	FALSE	3	3	3	Lit-NB
YAL005C	YBR146W	FALSE	FALSE	1	1	1	Lit-NB
YAL005C	YBR148W	FALSE	FALSE	1	1	1	Lit-NB
YAL005C	YBR149W	FALSE	FALSE	1	1	1	Lit-NB
YAL005C	YBR150C	FALSE	FALSE	2	2	2	Lit-NB
YAL005C	YBR152W	FALSE	FALSE	1	1	1	Lit-NB
YAL005C	YBR155W	FALSE	FALSE	3	3	3	Lit-NB
YAL005C	YBR156C	FALSE	FALSE	1	1	1	Lit-NB
YAL005C	YBR158W	FALSE	FALSE	1	1	1	Lit-NB
YAL005C	YBR159W	FALSE	FALSE	1	1	1	Lit-NB
YAL005C	YBR160W	FALSE	FALSE	5	4	5	Lit-NB
YAL005C	YBR162C	FALSE	FALSE	1	1	1	Lit-NB
YAL005C	YBR164C	FALSE	FALSE	1	1	1	Lit-NB
YAL005C	YBR166C	FALSE	FALSE	1	1	1	Lit-NB
YAL005C	YBR169C	FALSE	FALSE	6	3	6	Lit-NB
YAL005C	YBR172C	FALSE	FALSE	2	2	2	Lit-NB
YAL005C	YBR175W	FALSE	FALSE	1	1	1	Lit-NB
YAL005C	YBR177C	FALSE	FALSE	1	1	1	Lit-NB
YAL005C	YBR181C	FALSE	FALSE	3	1	3	Lit-NB
YAL005C	YBR184W	FALSE	FALSE	1	1	1	Lit-NB
YAL005C	YBR185C	FALSE	FALSE	1	1	1	Lit-NB
YAL005C	YBR187W	FALSE	FALSE	1	1	1	Lit-NB
YAL005C	YBR189W	FALSE	FALSE	3	2	3	Lit-NB
YAL005C	YBR190W	FALSE	FALSE	1	1	1	Lit-NB
YAL005C	YBR191W	FALSE	FALSE	3	1	3	Lit-NB
YAL005C	YBR193C	FALSE	FALSE	1	1	1	Lit-NB
YAL005C	YBR194W	FALSE	FALSE	1	1	1	Lit-NB
YAL005C	YBR195C	FALSE	FALSE	1	1	1	Lit-NB
YAL005C	YBR196C	FALSE	FALSE	3	3	3	Lit-NB
YAL005C	YBR197C	FALSE	FALSE	1	1	1	Lit-NB
YAL005C	YBR198C	FALSE	FALSE	2	1	2	Lit-NB
YAL005C	YBR207W	FALSE	FALSE	1	1	1	Lit-NB
YAL005C	YBR211C	FALSE	FALSE	1	1	1	Lit-NB
YAL005C	YBR212W	FALSE	FALSE	2	2	2	Lit-NB
YAL005C	YBR214W	FALSE	FALSE	1	1	1	Lit-NB
YAL005C	YBR215W	FALSE	FALSE	1	1	1	Lit-NB
YAL005C	YBR217W	FALSE	FALSE	1	1	1	Lit-NB
YAL005C	YBR218C	FALSE	FALSE	1	1	1	Lit-NB
YAL005C	YBR221C	FALSE	FALSE	1	1	1	Lit-NB
YAL005C	YBR223C	FALSE	FALSE	1	1	1	Lit-NB
YAL005C	YBR227C	FALSE	FALSE	1	1	1	Lit-NB
YAL005C	YBR229C	FALSE	FALSE	1	1	1	Lit-NB
YAL005C	YBR230C	FALSE	FALSE	2	1	2	Lit-NB
YAL005C	YBR231C	FALSE	FALSE	1	1	1	Lit-NB
YAL005C	YBR234C	FALSE	FALSE	1	1	1	Lit-NB
YAL005C	YBR237W	FALSE	FALSE	2	2	2	Lit-NB
YAL005C	YBR238C	FALSE	FALSE	1	1	1	Lit-NB
YAL005C	YBR239C	FALSE	FALSE	1	1	1	Lit-NB
YAL005C	YBR241C	FALSE	FALSE	1	1	1	Lit-NB
YAL005C	YBR245C	FALSE	FALSE	1	1	1	Lit-NB
YAL005C	YBR247C	FALSE	FALSE	1	1	1	Lit-NB
YAL005C	YBR249C	FALSE	FALSE	1	1	1	Lit-NB
YAL005C	YBR250W	FALSE	FALSE	1	1	1	Lit-NB
YAL005C	YBR251W	FALSE	FALSE	1	1	1	Lit-NB
YAL005C	YBR253W	FALSE	FALSE	1	1	1	Lit-NB
YAL005C	YBR255W	FALSE	FALSE	1	1	1	Lit-NB
YAL005C	YBR260C	FALSE	FALSE	1	1	1	Lit-NB
YAL005C	YBR263W	FALSE	FALSE	1	1	1	Lit-NB
YAL005C	YBR265W	FALSE	FALSE	1	1	1	Lit-NB
YAL005C	YBR267W	FALSE	FALSE	1	1	1	Lit-NB
YAL005C	YBR272C	FALSE	FALSE	1	1	1	Lit-NB
YAL005C	YBR274W	FALSE	FALSE	1	1	1	Lit-NB
YAL005C	YBR275C	FALSE	FALSE	1	1	1	Lit-NB
YAL005C	YBR276C	FALSE	FALSE	1	1	1	Lit-NB
YAL005C	YBR279W	FALSE	FALSE	1	1	1	Lit-NB
YAL005C	YBR281C	FALSE	FALSE	1	1	1	Lit-NB
YAL005C	YBR284W	FALSE	FALSE	1	1	1	Lit-NB
YAL005C	YBR285W	FALSE	FALSE	1	1	1	Lit-NB
YAL005C	YBR286W	FALSE	FALSE	1	1	1	Lit-NB
YAL005C	YBR287W	FALSE	FALSE	1	1	1	Lit-NB
YAL005C	YBR288C	FALSE	FALSE	1	1	1	Lit-NB
YAL005C	YBR290W	FALSE	FALSE	2	2	2	Lit-NB
YAL005C	YBR295W	FALSE	FALSE	1	1	1	Lit-NB
YAL005C	YBR299W	FALSE	FALSE	1	1	1	Lit-NB
YAL005C	YCL002C	FALSE	FALSE	1	1	1	Lit-NB
YAL005C	YCL009C	FALSE	FALSE	4	3	4	Lit-NB
YAL005C	YCL011C	FALSE	FALSE	2	2	2	Lit-NB
YAL005C	YCL014W	FALSE	FALSE	2	2	2	Lit-NB
YAL005C	YCL016C	FALSE	FALSE	1	1	1	Lit-NB
YAL005C	YCL017C	FALSE	FALSE	1	1	1	Lit-NB
YAL005C	YCL019W	FALSE	FALSE	2	1	2	Lit-NB
YAL005C	YCL024W	FALSE	FALSE	1	1	1	Lit-NB
YAL005C	YCL025C	FALSE	FALSE	1	1	1	Lit-NB
YAL005C	YCL027W	FALSE	FALSE	1	1	1	Lit-NB
YAL005C	YCL028W	TRUE	TRUE	1	1	1	Lit-BS
YAL005C	YCL029C	FALSE	FALSE	1	1	1	Lit-NB
YAL005C	YCL030C	FALSE	FALSE	2	2	2	Lit-NB
YAL005C	YCL031C	FALSE	FALSE	1	1	1	Lit-NB
YAL005C	YCL032W	FALSE	TRUE	2	2	2	Lit-BM
YAL005C	YCL035C	FALSE	FALSE	1	1	1	Lit-NB
YAL005C	YCL037C	FALSE	FALSE	1	1	1	Lit-NB
YAL005C	YCL039W	FALSE	FALSE	1	1	1	Lit-NB
YAL005C	YCL040W	FALSE	FALSE	1	1	1	Lit-NB
YAL005C	YCL043C	FALSE	FALSE	3	2	3	Lit-NB
YAL005C	YCL044C	FALSE	FALSE	1	1	1	Lit-NB
YAL005C	YCL050C	FALSE	FALSE	2	2	2	Lit-NB
YAL005C	YCL051W	FALSE	FALSE	1	1	1	Lit-NB
YAL005C	YCL055W	FALSE	FALSE	1	1	1	Lit-NB
YAL005C	YCL059C	FALSE	FALSE	2	1	2	Lit-NB
YAL005C	YCL063W	FALSE	FALSE	1	1	1	Lit-NB
YAL005C	YCR002C	FALSE	FALSE	1	1	1	Lit-NB
YAL005C	YCR004C	FALSE	FALSE	1	1	1	Lit-NB
YAL005C	YCR005C	FALSE	FALSE	1	1	1	Lit-NB
YAL005C	YCR008W	FALSE	FALSE	1	1	1	Lit-NB
YAL005C	YCR009C	FALSE	FALSE	2	2	2	Lit-NB
YAL005C	YCR011C	FALSE	FALSE	1	1	1	Lit-NB
YAL005C	YCR012W	FALSE	FALSE	3	3	3	Lit-NB
YAL005C	YCR014C	FALSE	FALSE	1	1	1	Lit-NB
YAL005C	YCR016W	FALSE	FALSE	1	1	1	Lit-NB
YAL005C	YCR017C	FALSE	FALSE	1	1	1	Lit-NB
YAL005C	YCR024C-A	FALSE	FALSE	2	1	2	Lit-NB
YAL005C	YCR028C-A	FALSE	FALSE	1	1	1	Lit-NB
YAL005C	YCR031C	FALSE	FALSE	1	1	1	Lit-NB
YAL005C	YCR032W	FALSE	FALSE	1	1	1	Lit-NB
YAL005C	YCR033W	FALSE	FALSE	2	2	2	Lit-NB
YAL005C	YCR034W	FALSE	FALSE	3	2	3	Lit-NB
YAL005C	YCR035C	FALSE	FALSE	1	1	1	Lit-NB
YAL005C	YCR039C	FALSE	FALSE	1	1	1	Lit-NB
YAL005C	YCR042C	FALSE	FALSE	1	1	1	Lit-NB
YAL005C	YCR043C	FALSE	FALSE	2	2	2	Lit-NB
YAL005C	YCR044C	FALSE	FALSE	1	1	1	Lit-NB
YAL005C	YCR047C	FALSE	FALSE	1	1	1	Lit-NB
YAL005C	YCR048W	FALSE	FALSE	1	1	1	Lit-NB
YAL005C	YCR052W	FALSE	FALSE	1	1	1	Lit-NB
YAL005C	YCR053W	FALSE	FALSE	2	2	2	Lit-NB
YAL005C	YCR057C	FALSE	FALSE	1	1	1	Lit-NB
YAL005C	YCR059C	FALSE	FALSE	1	1	1	Lit-NB
YAL005C	YCR060W	FALSE	FALSE	1	1	1	Lit-NB
YAL005C	YCR061W	FALSE	FALSE	1	1	1	Lit-NB
YAL005C	YCR065W	FALSE	FALSE	1	1	1	Lit-NB
YAL005C	YCR066W	FALSE	FALSE	1	1	1	Lit-NB
YAL005C	YCR069W	FALSE	FALSE	1	1	1	Lit-NB
YAL005C	YCR073C	FALSE	FALSE	1	1	1	Lit-NB
YAL005C	YCR075C	FALSE	FALSE	1	1	1	Lit-NB
YAL005C	YCR076C	FALSE	FALSE	1	1	1	Lit-NB
YAL005C	YCR077C	FALSE	FALSE	2	1	2	Lit-NB
YAL005C	YCR079W	FALSE	FALSE	1	1	1	Lit-NB
YAL005C	YCR081W	FALSE	FALSE	1	1	1	Lit-NB
YAL005C	YCR082W	FALSE	FALSE	1	1	1	Lit-NB
YAL005C	YCR084C	FALSE	FALSE	2	2	2	Lit-NB
YAL005C	YCR087C-A	FALSE	FALSE	1	1	1	Lit-NB
YAL005C	YCR088W	FALSE	FALSE	1	1	1	Lit-NB
YAL005C	YCR089W	FALSE	FALSE	1	1	1	Lit-NB
YAL005C	YCR091W	FALSE	FALSE	1	1	1	Lit-NB
YAL005C	YCR095C	FALSE	FALSE	3	2	3	Lit-NB
YAL005C	YCR105W	FALSE	FALSE	1	1	1	Lit-NB
YAL005C	YDL001W	FALSE	FALSE	1	1	1	Lit-NB
YAL005C	YDL003W	FALSE	FALSE	1	1	1	Lit-NB
YAL005C	YDL005C	FALSE	FALSE	1	1	1	Lit-NB
YAL005C	YDL007W	FALSE	FALSE	1	1	1	Lit-NB
YAL005C	YDL017W	FALSE	FALSE	1	1	1	Lit-NB
YAL005C	YDL018C	FALSE	FALSE	1	1	1	Lit-NB
YAL005C	YDL019C	FALSE	FALSE	2	2	2	Lit-NB
YAL005C	YDL020C	FALSE	FALSE	1	1	1	Lit-NB
YAL005C	YDL021W	FALSE	FALSE	1	1	1	Lit-NB
YAL005C	YDL024C	FALSE	FALSE	1	1	1	Lit-NB
YAL005C	YDL025C	FALSE	FALSE	1	1	1	Lit-NB
YAL005C	YDL028C	FALSE	FALSE	2	2	2	Lit-NB
YAL005C	YDL031W	FALSE	FALSE	2	2	2	Lit-NB
YAL005C	YDL033C	FALSE	FALSE	1	1	1	Lit-NB
YAL005C	YDL035C	FALSE	FALSE	1	1	1	Lit-NB
YAL005C	YDL039C	FALSE	FALSE	1	1	1	Lit-NB
YAL005C	YDL040C	FALSE	FALSE	1	1	1	Lit-NB
YAL005C	YDL042C	FALSE	FALSE	1	1	1	Lit-NB
YAL005C	YDL045C	FALSE	FALSE	1	1	1	Lit-NB
YAL005C	YDL046W	FALSE	FALSE	1	1	1	Lit-NB
YAL005C	YDL047W	FALSE	FALSE	1	1	1	Lit-NB
YAL005C	YDL054C	FALSE	FALSE	1	1	1	Lit-NB
YAL005C	YDL055C	FALSE	FALSE	1	1	1	Lit-NB
YAL005C	YDL057W	FALSE	FALSE	1	1	1	Lit-NB
YAL005C	YDL058W	FALSE	FALSE	2	2	2	Lit-NB
YAL005C	YDL059C	FALSE	FALSE	1	1	1	Lit-NB
YAL005C	YDL060W	FALSE	FALSE	3	2	3	Lit-NB
YAL005C	YDL063C	FALSE	FALSE	1	1	1	Lit-NB
YAL005C	YDL064W	FALSE	FALSE	1	1	1	Lit-NB
YAL005C	YDL067C	FALSE	FALSE	1	1	1	Lit-NB
YAL005C	YDL070W	FALSE	FALSE	1	1	1	Lit-NB
YAL005C	YDL072C	FALSE	FALSE	1	1	1	Lit-NB
YAL005C	YDL074C	FALSE	FALSE	1	1	1	Lit-NB
YAL005C	YDL075W	FALSE	FALSE	2	1	2	Lit-NB
YAL005C	YDL076C	FALSE	FALSE	1	1	1	Lit-NB
YAL005C	YDL077C	FALSE	FALSE	1	1	1	Lit-NB
YAL005C	YDL078C	FALSE	FALSE	2	2	2	Lit-NB
YAL005C	YDL079C	FALSE	FALSE	1	1	1	Lit-NB
YAL005C	YDL082W	FALSE	FALSE	1	1	1	Lit-NB
YAL005C	YDL084W	FALSE	FALSE	1	1	1	Lit-NB
YAL005C	YDL085C-A	FALSE	FALSE	1	1	1	Lit-NB
YAL005C	YDL085W	FALSE	FALSE	1	1	1	Lit-NB
YAL005C	YDL087C	FALSE	FALSE	1	1	1	Lit-NB
YAL005C	YDL091C	FALSE	FALSE	2	2	2	Lit-NB
YAL005C	YDL092W	FALSE	FALSE	1	1	1	Lit-NB
YAL005C	YDL095W	FALSE	FALSE	2	2	2	Lit-NB
YAL005C	YDL097C	FALSE	FALSE	3	3	3	Lit-NB
YAL005C	YDL098C	FALSE	FALSE	1	1	1	Lit-NB
YAL005C	YDL099W	FALSE	FALSE	1	1	1	Lit-NB
YAL005C	YDL100C	FALSE	FALSE	1	1	1	Lit-NB
YAL005C	YDL101C	FALSE	FALSE	1	1	1	Lit-NB
YAL005C	YDL103C	FALSE	FALSE	1	1	1	Lit-NB
YAL005C	YDL104C	FALSE	FALSE	1	1	1	Lit-NB
YAL005C	YDL105W	FALSE	FALSE	1	1	1	Lit-NB
YAL005C	YDL108W	FALSE	FALSE	1	1	1	Lit-NB
YAL005C	YDL109C	FALSE	FALSE	1	1	1	Lit-NB
YAL005C	YDL110C	FALSE	FALSE	1	1	1	Lit-NB
YAL005C	YDL115C	FALSE	FALSE	1	1	1	Lit-NB
YAL005C	YDL116W	FALSE	FALSE	2	2	2	Lit-NB
YAL005C	YDL122W	FALSE	FALSE	3	2	3	Lit-NB
YAL005C	YDL123W	FALSE	FALSE	1	1	1	Lit-NB
YAL005C	YDL124W	FALSE	FALSE	1	1	1	Lit-NB
YAL005C	YDL126C	FALSE	FALSE	5	3	5	Lit-NB
YAL005C	YDL127W	FALSE	TRUE	1	2	2	Lit-BM
YAL005C	YDL128W	FALSE	FALSE	1	1	1	Lit-NB
YAL005C	YDL131W	FALSE	FALSE	4	3	4	Lit-NB
YAL005C	YDL132W	FALSE	FALSE	1	1	1	Lit-NB
YAL005C	YDL134C	FALSE	FALSE	1	1	1	Lit-NB
YAL005C	YDL135C	FALSE	FALSE	1	1	1	Lit-NB
YAL005C	YDL137W	FALSE	FALSE	1	1	1	Lit-NB
YAL005C	YDL139C	FALSE	FALSE	1	1	1	Lit-NB
YAL005C	YDL140C	FALSE	FALSE	2	2	2	Lit-NB
YAL005C	YDL141W	FALSE	FALSE	1	1	1	Lit-NB
YAL005C	YDL143W	FALSE	FALSE	2	2	2	Lit-NB
YAL005C	YDL144C	FALSE	FALSE	3	2	3	Lit-NB
YAL005C	YDL145C	FALSE	FALSE	2	2	2	Lit-NB
YAL005C	YDL146W	FALSE	FALSE	1	1	1	Lit-NB
YAL005C	YDL147W	FALSE	FALSE	1	1	1	Lit-NB
YAL005C	YDL148C	FALSE	FALSE	1	1	1	Lit-NB
YAL005C	YDL149W	FALSE	FALSE	2	2	2	Lit-NB
YAL005C	YDL153C	FALSE	FALSE	1	1	1	Lit-NB
YAL005C	YDL154W	FALSE	FALSE	1	1	1	Lit-NB
YAL005C	YDL156W	FALSE	FALSE	1	1	1	Lit-NB
YAL005C	YDL157C	FALSE	FALSE	1	1	1	Lit-NB
YAL005C	YDL160C	FALSE	FALSE	3	2	3	Lit-NB
YAL005C	YDL164C	FALSE	FALSE	1	1	1	Lit-NB
YAL005C	YDL168W	FALSE	FALSE	1	1	1	Lit-NB
YAL005C	YDL171C	FALSE	FALSE	1	1	1	Lit-NB
YAL005C	YDL173W	FALSE	FALSE	1	1	1	Lit-NB
YAL005C	YDL175C	FALSE	FALSE	2	1	2	Lit-NB
YAL005C	YDL176W	FALSE	FALSE	1	1	1	Lit-NB
YAL005C	YDL181W	FALSE	FALSE	1	1	1	Lit-NB
YAL005C	YDL182W	FALSE	FALSE	4	3	4	Lit-NB
YAL005C	YDL185W	FALSE	FALSE	4	3	4	Lit-NB
YAL005C	YDL186W	FALSE	FALSE	1	1	1	Lit-NB
YAL005C	YDL188C	FALSE	FALSE	1	1	1	Lit-NB
YAL005C	YDL190C	FALSE	FALSE	1	1	1	Lit-NB
YAL005C	YDL192W	FALSE	FALSE	2	2	2	Lit-NB
YAL005C	YDL193W	FALSE	FALSE	1	1	1	Lit-NB
YAL005C	YDL195W	FALSE	FALSE	2	2	2	Lit-NB
YAL005C	YDL197C	FALSE	FALSE	1	1	1	Lit-NB
YAL005C	YDL199C	FALSE	FALSE	1	1	1	Lit-NB
YAL005C	YDL200C	FALSE	FALSE	1	1	1	Lit-NB
YAL005C	YDL201W	FALSE	FALSE	1	1	1	Lit-NB
YAL005C	YDL202W	FALSE	FALSE	1	1	1	Lit-NB
YAL005C	YDL203C	FALSE	FALSE	1	1	1	Lit-NB
YAL005C	YDL206W	FALSE	FALSE	1	1	1	Lit-NB
YAL005C	YDL212W	FALSE	FALSE	1	1	1	Lit-NB
YAL005C	YDL214C	FALSE	FALSE	1	1	1	Lit-NB
YAL005C	YDL223C	FALSE	FALSE	3	1	3	Lit-NB
YAL005C	YDL224C	FALSE	FALSE	1	1	1	Lit-NB
YAL005C	YDL225W	FALSE	FALSE	1	1	1	Lit-NB
YAL005C	YDL226C	FALSE	FALSE	2	2	2	Lit-NB
YAL005C	YDL227C	FALSE	FALSE	1	1	1	Lit-NB
YAL005C	YDL229W	FALSE	FALSE	8	3	8	Lit-NB
YAL005C	YDL234C	FALSE	FALSE	1	1	1	Lit-NB
YAL005C	YDL236W	FALSE	FALSE	1	1	1	Lit-NB
YAL005C	YDL238C	FALSE	FALSE	1	1	1	Lit-NB
YAL005C	YDL239C	FALSE	FALSE	2	2	2	Lit-NB
YAL005C	YDL246C	FALSE	FALSE	1	1	1	Lit-NB
YAL005C	YDR001C	FALSE	FALSE	1	1	1	Lit-NB
YAL005C	YDR005C	FALSE	FALSE	1	1	1	Lit-NB
YAL005C	YDR006C	FALSE	FALSE	1	1	1	Lit-NB
YAL005C	YDR008C	FALSE	FALSE	1	1	1	Lit-NB
YAL005C	YDR009W	FALSE	FALSE	1	1	1	Lit-NB
YAL005C	YDR011W	FALSE	FALSE	1	1	1	Lit-NB
YAL005C	YDR014W	FALSE	FALSE	1	1	1	Lit-NB
YAL005C	YDR016C	FALSE	FALSE	1	1	1	Lit-NB
YAL005C	YDR017C	FALSE	FALSE	1	1	1	Lit-NB
YAL005C	YDR022C	FALSE	FALSE	1	1	1	Lit-NB
YAL005C	YDR025W	FALSE	FALSE	2	1	2	Lit-NB
YAL005C	YDR026C	FALSE	FALSE	1	1	1	Lit-NB
YAL005C	YDR027C	FALSE	FALSE	2	2	2	Lit-NB
YAL005C	YDR028C	FALSE	FALSE	3	2	3	Lit-NB
YAL005C	YDR030C	FALSE	FALSE	1	1	1	Lit-NB
YAL005C	YDR033W	FALSE	FALSE	1	1	1	Lit-NB
YAL005C	YDR034C	FALSE	FALSE	1	1	1	Lit-NB
YAL005C	YDR035W	FALSE	FALSE	1	1	1	Lit-NB
YAL005C	YDR036C	FALSE	FALSE	2	2	2	Lit-NB
YAL005C	YDR038C	FALSE	FALSE	1	1	1	Lit-NB
YAL005C	YDR043C	FALSE	FALSE	1	1	1	Lit-NB
YAL005C	YDR044W	FALSE	FALSE	1	1	1	Lit-NB
YAL005C	YDR049W	FALSE	FALSE	1	1	1	Lit-NB
YAL005C	YDR050C	FALSE	FALSE	3	3	3	Lit-NB
YAL005C	YDR051C	FALSE	FALSE	2	1	2	Lit-NB
YAL005C	YDR052C	FALSE	FALSE	1	1	1	Lit-NB
YAL005C	YDR054C	FALSE	FALSE	1	1	1	Lit-NB
YAL005C	YDR055W	FALSE	FALSE	1	1	1	Lit-NB
YAL005C	YDR060W	FALSE	FALSE	2	2	2	Lit-NB
YAL005C	YDR063W	FALSE	FALSE	1	1	1	Lit-NB
YAL005C	YDR064W	FALSE	FALSE	3	1	3	Lit-NB
YAL005C	YDR065W	FALSE	FALSE	1	1	1	Lit-NB
YAL005C	YDR068W	FALSE	FALSE	2	2	2	Lit-NB
YAL005C	YDR071C	FALSE	FALSE	4	3	4	Lit-NB
YAL005C	YDR073W	FALSE	FALSE	1	1	1	Lit-NB
YAL005C	YDR074W	FALSE	FALSE	1	1	1	Lit-NB
YAL005C	YDR075W	FALSE	FALSE	1	1	1	Lit-NB
YAL005C	YDR076W	FALSE	FALSE	1	1	1	Lit-NB
YAL005C	YDR081C	FALSE	FALSE	1	1	1	Lit-NB
YAL005C	YDR082W	FALSE	FALSE	1	1	1	Lit-NB
YAL005C	YDR083W	FALSE	FALSE	1	1	1	Lit-NB
YAL005C	YDR084C	FALSE	FALSE	1	1	1	Lit-NB
YAL005C	YDR088C	FALSE	FALSE	1	1	1	Lit-NB
YAL005C	YDR092W	FALSE	FALSE	1	1	1	Lit-NB
YAL005C	YDR096W	FALSE	FALSE	1	1	1	Lit-NB
YAL005C	YDR098C-B	FALSE	FALSE	1	1	1	Lit-NB
YAL005C	YDR099W	FALSE	FALSE	4	3	4	Lit-NB
YAL005C	YDR101C	FALSE	FALSE	3	2	3	Lit-NB
YAL005C	YDR103W	FALSE	FALSE	3	2	3	Lit-NB
YAL005C	YDR104C	FALSE	FALSE	1	1	1	Lit-NB
YAL005C	YDR105C	FALSE	FALSE	1	1	1	Lit-NB
YAL005C	YDR107C	FALSE	FALSE	1	1	1	Lit-NB
YAL005C	YDR110W	FALSE	FALSE	1	1	1	Lit-NB
YAL005C	YDR111C	FALSE	FALSE	1	1	1	Lit-NB
YAL005C	YDR113C	FALSE	FALSE	1	1	1	Lit-NB
YAL005C	YDR117C	FALSE	FALSE	1	1	1	Lit-NB
YAL005C	YDR118W	FALSE	FALSE	1	1	1	Lit-NB
YAL005C	YDR120C	FALSE	FALSE	1	1	1	Lit-NB
YAL005C	YDR121W	FALSE	FALSE	1	1	1	Lit-NB
YAL005C	YDR122W	FALSE	FALSE	1	1	1	Lit-NB
YAL005C	YDR123C	FALSE	FALSE	1	1	1	Lit-NB
YAL005C	YDR125C	FALSE	FALSE	1	1	1	Lit-NB
YAL005C	YDR127W	FALSE	FALSE	1	1	1	Lit-NB
YAL005C	YDR129C	FALSE	FALSE	1	1	1	Lit-NB
YAL005C	YDR130C	FALSE	FALSE	2	2	2	Lit-NB
YAL005C	YDR136C	FALSE	FALSE	1	1	1	Lit-NB
YAL005C	YDR137W	FALSE	FALSE	1	1	1	Lit-NB
YAL005C	YDR138W	FALSE	FALSE	1	1	1	Lit-NB
YAL005C	YDR141C	FALSE	FALSE	2	2	2	Lit-NB
YAL005C	YDR142C	FALSE	FALSE	1	1	1	Lit-NB
YAL005C	YDR143C	FALSE	FALSE	1	1	1	Lit-NB
YAL005C	YDR145W	FALSE	FALSE	2	1	2	Lit-NB
YAL005C	YDR146C	FALSE	FALSE	1	1	1	Lit-NB
YAL005C	YDR147W	FALSE	FALSE	1	1	1	Lit-NB
YAL005C	YDR148C	FALSE	FALSE	1	1	1	Lit-NB
YAL005C	YDR150W	FALSE	FALSE	2	2	2	Lit-NB
YAL005C	YDR152W	FALSE	FALSE	1	1	1	Lit-NB
YAL005C	YDR153C	FALSE	FALSE	1	1	1	Lit-NB
YAL005C	YDR155C	FALSE	FALSE	1	1	1	Lit-NB
YAL005C	YDR156W	FALSE	FALSE	1	1	1	Lit-NB
YAL005C	YDR159W	FALSE	FALSE	1	1	1	Lit-NB
YAL005C	YDR162C	FALSE	FALSE	1	1	1	Lit-NB
YAL005C	YDR163W	FALSE	FALSE	2	1	2	Lit-NB
YAL005C	YDR164C	FALSE	FALSE	2	1	2	Lit-NB
YAL005C	YDR165W	FALSE	FALSE	1	1	1	Lit-NB
YAL005C	YDR166C	FALSE	FALSE	1	1	1	Lit-NB
YAL005C	YDR168W	FALSE	FALSE	1	1	1	Lit-NB
YAL005C	YDR169C	FALSE	FALSE	1	1	1	Lit-NB
YAL005C	YDR170C	FALSE	FALSE	2	2	2	Lit-NB
YAL005C	YDR171W	FALSE	FALSE	3	2	3	Lit-NB
YAL005C	YDR172W	FALSE	FALSE	9	4	9	Lit-NB
YAL005C	YDR174W	FALSE	FALSE	1	1	1	Lit-NB
YAL005C	YDR177W	FALSE	FALSE	1	1	1	Lit-NB
YAL005C	YDR179C	FALSE	FALSE	1	1	1	Lit-NB
YAL005C	YDR181C	FALSE	FALSE	1	1	1	Lit-NB
YAL005C	YDR182W	FALSE	FALSE	1	1	1	Lit-NB
YAL005C	YDR186C	FALSE	FALSE	1	1	1	Lit-NB
YAL005C	YDR188W	FALSE	FALSE	2	2	2	Lit-NB
YAL005C	YDR189W	FALSE	FALSE	1	1	1	Lit-NB
YAL005C	YDR190C	FALSE	FALSE	3	3	3	Lit-NB
YAL005C	YDR191W	FALSE	FALSE	1	1	1	Lit-NB
YAL005C	YDR192C	FALSE	FALSE	1	1	1	Lit-NB
YAL005C	YDR194C	FALSE	FALSE	1	1	1	Lit-NB
YAL005C	YDR195W	FALSE	FALSE	1	1	1	Lit-NB
YAL005C	YDR200C	FALSE	FALSE	1	1	1	Lit-NB
YAL005C	YDR201W	FALSE	FALSE	1	1	1	Lit-NB
YAL005C	YDR207C	FALSE	FALSE	1	1	1	Lit-NB
YAL005C	YDR208W	FALSE	FALSE	2	2	2	Lit-NB
YAL005C	YDR211W	FALSE	FALSE	1	1	1	Lit-NB
YAL005C	YDR212W	FALSE	FALSE	1	1	1	Lit-NB
YAL005C	YDR213W	FALSE	FALSE	1	1	1	Lit-NB
YAL005C	YDR214W	FALSE	FALSE	4	3	4	Lit-NB
YAL005C	YDR216W	FALSE	FALSE	1	1	1	Lit-NB
YAL005C	YDR219C	FALSE	FALSE	1	1	1	Lit-NB
YAL005C	YDR222W	FALSE	FALSE	1	1	1	Lit-NB
YAL005C	YDR224C	FALSE	FALSE	1	1	1	Lit-NB
YAL005C	YDR225W	FALSE	FALSE	1	1	1	Lit-NB
YAL005C	YDR226W	FALSE	FALSE	1	1	1	Lit-NB
YAL005C	YDR227W	FALSE	FALSE	2	2	2	Lit-NB
YAL005C	YDR229W	FALSE	FALSE	1	1	1	Lit-NB
YAL005C	YDR231C	FALSE	FALSE	1	1	1	Lit-NB
YAL005C	YDR233C	FALSE	FALSE	5	3	5	Lit-NB
YAL005C	YDR234W	FALSE	FALSE	1	1	1	Lit-NB
YAL005C	YDR235W	FALSE	FALSE	1	1	1	Lit-NB
YAL005C	YDR238C	FALSE	FALSE	1	1	1	Lit-NB
YAL005C	YDR240C	FALSE	FALSE	1	1	1	Lit-NB
YAL005C	YDR243C	FALSE	FALSE	1	1	1	Lit-NB
YAL005C	YDR245W	FALSE	FALSE	1	1	1	Lit-NB
YAL005C	YDR248C	FALSE	FALSE	1	1	1	Lit-NB
YAL005C	YDR251W	FALSE	FALSE	2	2	2	Lit-NB
YAL005C	YDR255C	FALSE	FALSE	1	1	1	Lit-NB
YAL005C	YDR256C	FALSE	FALSE	1	1	1	Lit-NB
YAL005C	YDR258C	FALSE	FALSE	3	3	3	Lit-NB
YAL005C	YDR261C	FALSE	FALSE	1	1	1	Lit-NB
YAL005C	YDR264C	FALSE	FALSE	1	1	1	Lit-NB
YAL005C	YDR266C	FALSE	FALSE	1	1	1	Lit-NB
YAL005C	YDR270W	FALSE	FALSE	1	1	1	Lit-NB
YAL005C	YDR277C	FALSE	FALSE	1	1	1	Lit-NB
YAL005C	YDR280W	FALSE	FALSE	1	1	1	Lit-NB
YAL005C	YDR283C	FALSE	FALSE	1	1	1	Lit-NB
YAL005C	YDR284C	FALSE	FALSE	1	1	1	Lit-NB
YAL005C	YDR285W	FALSE	FALSE	1	1	1	Lit-NB
YAL005C	YDR288W	FALSE	FALSE	1	1	1	Lit-NB
YAL005C	YDR289C	FALSE	FALSE	1	1	1	Lit-NB
YAL005C	YDR291W	FALSE	FALSE	1	1	1	Lit-NB
YAL005C	YDR293C	FALSE	FALSE	3	2	3	Lit-NB
YAL005C	YDR294C	FALSE	FALSE	1	1	1	Lit-NB
YAL005C	YDR295C	FALSE	FALSE	1	1	1	Lit-NB
YAL005C	YDR296W	FALSE	FALSE	2	1	2	Lit-NB
YAL005C	YDR297W	FALSE	FALSE	1	1	1	Lit-NB
YAL005C	YDR298C	FALSE	FALSE	1	1	1	Lit-NB
YAL005C	YDR299W	FALSE	FALSE	2	2	2	Lit-NB
YAL005C	YDR301W	FALSE	FALSE	1	1	1	Lit-NB
YAL005C	YDR302W	FALSE	FALSE	1	1	1	Lit-NB
YAL005C	YDR303C	FALSE	FALSE	2	1	2	Lit-NB
YAL005C	YDR306C	FALSE	FALSE	2	2	2	Lit-NB
YAL005C	YDR308C	FALSE	FALSE	1	1	1	Lit-NB
YAL005C	YDR309C	FALSE	FALSE	1	1	1	Lit-NB
YAL005C	YDR310C	FALSE	FALSE	1	1	1	Lit-NB
YAL005C	YDR314C	FALSE	FALSE	1	1	1	Lit-NB
YAL005C	YDR320C	FALSE	FALSE	1	1	1	Lit-NB
YAL005C	YDR322C-A	FALSE	FALSE	1	1	1	Lit-NB
YAL005C	YDR324C	FALSE	FALSE	1	1	1	Lit-NB
YAL005C	YDR325W	FALSE	FALSE	1	1	1	Lit-NB
YAL005C	YDR326C	FALSE	FALSE	1	1	1	Lit-NB
YAL005C	YDR328C	FALSE	FALSE	3	2	3	Lit-NB
YAL005C	YDR329C	FALSE	FALSE	1	1	1	Lit-NB
YAL005C	YDR330W	FALSE	FALSE	1	1	1	Lit-NB
YAL005C	YDR331W	FALSE	FALSE	1	1	1	Lit-NB
YAL005C	YDR334W	FALSE	FALSE	1	1	1	Lit-NB
YAL005C	YDR335W	FALSE	FALSE	1	1	1	Lit-NB
YAL005C	YDR337W	FALSE	FALSE	1	1	1	Lit-NB
YAL005C	YDR338C	FALSE	FALSE	1	1	1	Lit-NB
YAL005C	YDR341C	FALSE	FALSE	1	1	1	Lit-NB
YAL005C	YDR342C	FALSE	FALSE	1	1	1	Lit-NB
YAL005C	YDR346C	FALSE	FALSE	1	1	1	Lit-NB
YAL005C	YDR348C	FALSE	FALSE	3	2	3	Lit-NB
YAL005C	YDR352W	FALSE	FALSE	1	1	1	Lit-NB
YAL005C	YDR353W	FALSE	FALSE	1	1	1	Lit-NB
YAL005C	YDR354W	FALSE	FALSE	1	1	1	Lit-NB
YAL005C	YDR356W	FALSE	FALSE	3	3	3	Lit-NB
YAL005C	YDR359C	FALSE	FALSE	1	1	1	Lit-NB
YAL005C	YDR361C	FALSE	FALSE	1	1	1	Lit-NB
YAL005C	YDR362C	FALSE	FALSE	1	1	1	Lit-NB
YAL005C	YDR363W	FALSE	FALSE	1	1	1	Lit-NB
YAL005C	YDR363W-A	FALSE	FALSE	1	1	1	Lit-NB
YAL005C	YDR364C	FALSE	FALSE	1	1	1	Lit-NB
YAL005C	YDR365C	FALSE	FALSE	3	2	3	Lit-NB
YAL005C	YDR367W	FALSE	FALSE	1	1	1	Lit-NB
YAL005C	YDR369C	FALSE	FALSE	1	1	1	Lit-NB
YAL005C	YDR370C	FALSE	FALSE	1	1	1	Lit-NB
YAL005C	YDR372C	FALSE	FALSE	1	1	1	Lit-NB
YAL005C	YDR374C	FALSE	FALSE	1	1	1	Lit-NB
YAL005C	YDR375C	FALSE	FALSE	1	1	1	Lit-NB
YAL005C	YDR378C	FALSE	FALSE	1	1	1	Lit-NB
YAL005C	YDR379C-A	FALSE	FALSE	1	1	1	Lit-NB
YAL005C	YDR379W	FALSE	FALSE	1	1	1	Lit-NB
YAL005C	YDR380W	FALSE	FALSE	1	1	1	Lit-NB
YAL005C	YDR381W	FALSE	FALSE	3	3	3	Lit-NB
YAL005C	YDR386W	FALSE	FALSE	1	1	1	Lit-NB
YAL005C	YDR388W	FALSE	FALSE	1	1	1	Lit-NB
YAL005C	YDR389W	FALSE	FALSE	1	1	1	Lit-NB
YAL005C	YDR390C	FALSE	FALSE	1	1	1	Lit-NB
YAL005C	YDR391C	FALSE	FALSE	1	1	1	Lit-NB
YAL005C	YDR392W	FALSE	FALSE	1	1	1	Lit-NB
YAL005C	YDR393W	FALSE	FALSE	1	1	1	Lit-NB
YAL005C	YDR394W	FALSE	FALSE	2	2	2	Lit-NB
YAL005C	YDR395W	FALSE	FALSE	1	1	1	Lit-NB
YAL005C	YDR403W	FALSE	FALSE	1	1	1	Lit-NB
YAL005C	YDR406W	FALSE	FALSE	1	1	1	Lit-NB
YAL005C	YDR407C	FALSE	FALSE	1	1	1	Lit-NB
YAL005C	YDR408C	FALSE	FALSE	1	1	1	Lit-NB
YAL005C	YDR411C	FALSE	FALSE	1	1	1	Lit-NB
YAL005C	YDR412W	FALSE	FALSE	1	1	1	Lit-NB
YAL005C	YDR416W	FALSE	FALSE	1	1	1	Lit-NB
YAL005C	YDR419W	FALSE	FALSE	1	1	1	Lit-NB
YAL005C	YDR421W	FALSE	FALSE	1	1	1	Lit-NB
YAL005C	YDR423C	FALSE	FALSE	1	1	1	Lit-NB
YAL005C	YDR425W	FALSE	FALSE	1	1	1	Lit-NB
YAL005C	YDR427W	FALSE	FALSE	1	1	1	Lit-NB
YAL005C	YDR429C	FALSE	FALSE	3	1	3	Lit-NB
YAL005C	YDR432W	FALSE	FALSE	3	2	3	Lit-NB
YAL005C	YDR433W	FALSE	FALSE	1	1	1	Lit-NB
YAL005C	YDR436W	FALSE	FALSE	1	1	1	Lit-NB
YAL005C	YDR440W	FALSE	FALSE	1	1	1	Lit-NB
YAL005C	YDR443C	FALSE	FALSE	1	1	1	Lit-NB
YAL005C	YDR444W	FALSE	FALSE	1	1	1	Lit-NB
YAL005C	YDR448W	FALSE	FALSE	2	1	2	Lit-NB
YAL005C	YDR449C	FALSE	FALSE	1	1	1	Lit-NB
YAL005C	YDR451C	FALSE	FALSE	1	1	1	Lit-NB
YAL005C	YDR452W	FALSE	FALSE	1	1	1	Lit-NB
YAL005C	YDR453C	FALSE	FALSE	1	1	1	Lit-NB
YAL005C	YDR454C	FALSE	FALSE	1	1	1	Lit-NB
YAL005C	YDR457W	FALSE	FALSE	2	2	2	Lit-NB
YAL005C	YDR460W	FALSE	FALSE	1	1	1	Lit-NB
YAL005C	YDR462W	FALSE	FALSE	1	1	1	Lit-NB
YAL005C	YDR463W	FALSE	FALSE	1	1	1	Lit-NB
YAL005C	YDR464W	FALSE	FALSE	1	1	1	Lit-NB
YAL005C	YDR465C	FALSE	FALSE	1	1	1	Lit-NB
YAL005C	YDR466W	FALSE	FALSE	1	1	1	Lit-NB
YAL005C	YDR470C	FALSE	FALSE	1	1	1	Lit-NB
YAL005C	YDR471W	FALSE	FALSE	1	1	1	Lit-NB
YAL005C	YDR472W	FALSE	FALSE	1	1	1	Lit-NB
YAL005C	YDR473C	FALSE	FALSE	1	1	1	Lit-NB
YAL005C	YDR477W	FALSE	FALSE	4	2	4	Lit-NB
YAL005C	YDR478W	FALSE	FALSE	1	1	1	Lit-NB
YAL005C	YDR479C	FALSE	FALSE	1	1	1	Lit-NB
YAL005C	YDR480W	FALSE	FALSE	1	1	1	Lit-NB
YAL005C	YDR482C	FALSE	FALSE	1	1	1	Lit-NB
YAL005C	YDR484W	FALSE	FALSE	2	2	2	Lit-NB
YAL005C	YDR485C	FALSE	FALSE	1	1	1	Lit-NB
YAL005C	YDR486C	FALSE	FALSE	1	1	1	Lit-NB
YAL005C	YDR487C	FALSE	FALSE	1	1	1	Lit-NB
YAL005C	YDR488C	FALSE	FALSE	1	1	1	Lit-NB
YAL005C	YDR490C	FALSE	FALSE	1	1	1	Lit-NB
YAL005C	YDR493W	FALSE	FALSE	1	1	1	Lit-NB
YAL005C	YDR495C	FALSE	FALSE	1	1	1	Lit-NB
YAL005C	YDR496C	FALSE	FALSE	2	2	2	Lit-NB
YAL005C	YDR498C	FALSE	FALSE	1	1	1	Lit-NB
YAL005C	YDR501W	FALSE	FALSE	1	1	1	Lit-NB
YAL005C	YDR502C	FALSE	FALSE	1	1	1	Lit-NB
YAL005C	YDR505C	FALSE	FALSE	1	1	1	Lit-NB
YAL005C	YDR506C	FALSE	FALSE	1	1	1	Lit-NB
YAL005C	YDR507C	FALSE	FALSE	1	1	1	Lit-NB
YAL005C	YDR508C	FALSE	FALSE	2	1	2	Lit-NB
YAL005C	YDR510W	FALSE	FALSE	3	3	3	Lit-NB
YAL005C	YDR513W	FALSE	FALSE	2	2	2	Lit-NB
YAL005C	YDR514C	FALSE	FALSE	1	1	1	Lit-NB
YAL005C	YDR516C	FALSE	FALSE	4	3	4	Lit-NB
YAL005C	YDR519W	FALSE	FALSE	2	2	2	Lit-NB
YAL005C	YDR520C	FALSE	FALSE	1	1	1	Lit-NB
YAL005C	YDR522C	FALSE	FALSE	1	1	1	Lit-NB
YAL005C	YDR523C	FALSE	FALSE	1	1	1	Lit-NB
YAL005C	YDR525W-A	FALSE	FALSE	1	1	1	Lit-NB
YAL005C	YDR527W	FALSE	FALSE	1	1	1	Lit-NB
YAL005C	YDR532C	FALSE	FALSE	1	1	1	Lit-NB
YAL005C	YDR533C	FALSE	FALSE	1	1	1	Lit-NB
YAL005C	YDR539W	FALSE	FALSE	1	1	1	Lit-NB
YAL005C	YDR540C	FALSE	FALSE	1	1	1	Lit-NB
YAL005C	YEL001C	FALSE	FALSE	2	2	2	Lit-NB
YAL005C	YEL003W	FALSE	FALSE	1	1	1	Lit-NB
YAL005C	YEL005C	FALSE	FALSE	1	1	1	Lit-NB
YAL005C	YEL007W	FALSE	FALSE	3	2	3	Lit-NB
YAL005C	YEL008W	FALSE	FALSE	1	1	1	Lit-NB
YAL005C	YEL012W	FALSE	FALSE	1	1	1	Lit-NB
YAL005C	YEL013W	FALSE	FALSE	1	1	1	Lit-NB
YAL005C	YEL015W	FALSE	FALSE	1	1	1	Lit-NB
YAL005C	YEL016C	FALSE	FALSE	1	1	1	Lit-NB
YAL005C	YEL017C-A	FALSE	FALSE	1	1	1	Lit-NB
YAL005C	YEL018W	FALSE	FALSE	1	1	1	Lit-NB
YAL005C	YEL019C	FALSE	FALSE	1	1	1	Lit-NB
YAL005C	YEL020C	FALSE	FALSE	1	1	1	Lit-NB
YAL005C	YEL021W	FALSE	FALSE	1	1	1	Lit-NB
YAL005C	YEL025C	FALSE	FALSE	1	1	1	Lit-NB
YAL005C	YEL030W	FALSE	FALSE	1	1	1	Lit-NB
YAL005C	YEL031W	FALSE	FALSE	2	2	2	Lit-NB
YAL005C	YEL032W	FALSE	FALSE	1	1	1	Lit-NB
YAL005C	YEL036C	FALSE	FALSE	1	1	1	Lit-NB
YAL005C	YEL037C	FALSE	FALSE	1	1	1	Lit-NB
YAL005C	YEL040W	FALSE	FALSE	1	1	1	Lit-NB
YAL005C	YEL041W	FALSE	FALSE	1	1	1	Lit-NB
YAL005C	YEL042W	FALSE	FALSE	1	1	1	Lit-NB
YAL005C	YEL043W	FALSE	FALSE	1	1	1	Lit-NB
YAL005C	YEL044W	FALSE	FALSE	1	1	1	Lit-NB
YAL005C	YEL046C	FALSE	FALSE	2	2	2	Lit-NB
YAL005C	YEL048C	FALSE	FALSE	1	1	1	Lit-NB
YAL005C	YEL050C	FALSE	FALSE	1	1	1	Lit-NB
YAL005C	YEL051W	FALSE	FALSE	1	1	1	Lit-NB
YAL005C	YEL052W	FALSE	FALSE	1	1	1	Lit-NB
YAL005C	YEL054C	FALSE	FALSE	2	1	2	Lit-NB
YAL005C	YEL055C	FALSE	FALSE	3	3	3	Lit-NB
YAL005C	YEL056W	FALSE	FALSE	1	1	1	Lit-NB
YAL005C	YEL058W	FALSE	FALSE	1	1	1	Lit-NB
YAL005C	YEL060C	FALSE	FALSE	5	3	5	Lit-NB
YAL005C	YEL061C	FALSE	FALSE	1	1	1	Lit-NB
YAL005C	YEL062W	FALSE	FALSE	1	1	1	Lit-NB
YAL005C	YEL063C	FALSE	FALSE	1	1	1	Lit-NB
YAL005C	YEL066W	FALSE	FALSE	1	1	1	Lit-NB
YAL005C	YEL071W	FALSE	FALSE	1	1	1	Lit-NB
YAL005C	YEL077C	FALSE	FALSE	2	2	2	Lit-NB
YAL005C	YER001W	FALSE	FALSE	2	2	2	Lit-NB
YAL005C	YER003C	FALSE	FALSE	1	1	1	Lit-NB
YAL005C	YER004W	FALSE	FALSE	1	1	1	Lit-NB
YAL005C	YER005W	FALSE	FALSE	1	1	1	Lit-NB
YAL005C	YER006W	FALSE	FALSE	1	1	1	Lit-NB
YAL005C	YER007W	FALSE	FALSE	1	1	1	Lit-NB
YAL005C	YER012W	FALSE	FALSE	4	1	4	Lit-NB
YAL005C	YER013W	FALSE	FALSE	1	1	1	Lit-NB
YAL005C	YER015W	FALSE	FALSE	1	1	1	Lit-NB
YAL005C	YER016W	FALSE	FALSE	1	1	1	Lit-NB
YAL005C	YER019W	FALSE	FALSE	1	1	1	Lit-NB
YAL005C	YER021W	FALSE	FALSE	1	1	1	Lit-NB
YAL005C	YER022W	FALSE	FALSE	1	1	1	Lit-NB
YAL005C	YER023W	FALSE	FALSE	1	1	1	Lit-NB
YAL005C	YER024W	FALSE	FALSE	1	1	1	Lit-NB
YAL005C	YER025W	FALSE	FALSE	1	1	1	Lit-NB
YAL005C	YER026C	FALSE	FALSE	1	1	1	Lit-NB
YAL005C	YER030W	FALSE	FALSE	1	1	1	Lit-NB
YAL005C	YER031C	FALSE	FALSE	2	2	2	Lit-NB
YAL005C	YER036C	FALSE	FALSE	2	2	2	Lit-NB
YAL005C	YER040W	FALSE	FALSE	1	1	1	Lit-NB
YAL005C	YER041W	FALSE	FALSE	1	1	1	Lit-NB
YAL005C	YER043C	FALSE	FALSE	2	2	2	Lit-NB
YAL005C	YER047C	FALSE	FALSE	1	1	1	Lit-NB
YAL005C	YER048C	FALSE	FALSE	2	2	2	Lit-NB
YAL005C	YER049W	FALSE	FALSE	1	1	1	Lit-NB
YAL005C	YER050C	FALSE	FALSE	1	1	1	Lit-NB
YAL005C	YER052C	FALSE	FALSE	1	1	1	Lit-NB
YAL005C	YER053C	FALSE	FALSE	1	1	1	Lit-NB
YAL005C	YER054C	FALSE	FALSE	1	1	1	Lit-NB
YAL005C	YER056C	FALSE	FALSE	1	1	1	Lit-NB
YAL005C	YER057C	FALSE	FALSE	1	1	1	Lit-NB
YAL005C	YER059W	FALSE	TRUE	2	2	2	Lit-BM
YAL005C	YER064C	FALSE	FALSE	1	1	1	Lit-NB
YAL005C	YER065C	FALSE	FALSE	2	2	2	Lit-NB
YAL005C	YER068W	FALSE	FALSE	2	1	2	Lit-NB
YAL005C	YER069W	FALSE	FALSE	2	2	2	Lit-NB
YAL005C	YER070W	FALSE	TRUE	2	2	2	Lit-BM
YAL005C	YER073W	FALSE	FALSE	1	1	1	Lit-NB
YAL005C	YER074W	FALSE	FALSE	1	1	1	Lit-NB
YAL005C	YER078C	FALSE	FALSE	1	1	1	Lit-NB
YAL005C	YER081W	FALSE	FALSE	1	1	1	Lit-NB
YAL005C	YER082C	FALSE	FALSE	2	1	2	Lit-NB
YAL005C	YER083C	FALSE	FALSE	1	1	1	Lit-NB
YAL005C	YER086W	FALSE	FALSE	3	2	3	Lit-NB
YAL005C	YER087C-B	FALSE	FALSE	2	2	2	Lit-NB
YAL005C	YER087W	FALSE	FALSE	1	1	1	Lit-NB
YAL005C	YER088C	FALSE	FALSE	1	1	1	Lit-NB
YAL005C	YER090W	FALSE	FALSE	1	1	1	Lit-NB
YAL005C	YER091C	FALSE	FALSE	1	1	1	Lit-NB
YAL005C	YER092W	FALSE	FALSE	1	1	1	Lit-NB
YAL005C	YER093C	FALSE	FALSE	2	2	2	Lit-NB
YAL005C	YER095W	FALSE	FALSE	1	1	1	Lit-NB
YAL005C	YER096W	FALSE	FALSE	1	1	1	Lit-NB
YAL005C	YER098W	FALSE	FALSE	1	1	1	Lit-NB
YAL005C	YER099C	FALSE	FALSE	1	1	1	Lit-NB
YAL005C	YER101C	FALSE	FALSE	1	1	1	Lit-NB
YAL005C	YER102W	FALSE	FALSE	1	1	1	Lit-NB
YAL005C	YER103W	FALSE	FALSE	2	2	2	Lit-NB
YAL005C	YER104W	FALSE	FALSE	1	1	1	Lit-NB
YAL005C	YER105C	FALSE	FALSE	1	1	1	Lit-NB
YAL005C	YER110C	FALSE	FALSE	2	2	2	Lit-NB
YAL005C	YER112W	FALSE	FALSE	1	1	1	Lit-NB
YAL005C	YER114C	FALSE	FALSE	1	1	1	Lit-NB
YAL005C	YER116C	FALSE	FALSE	1	1	1	Lit-NB
YAL005C	YER120W	FALSE	FALSE	1	1	1	Lit-NB
YAL005C	YER125W	FALSE	FALSE	3	2	3	Lit-NB
YAL005C	YER126C	FALSE	FALSE	2	1	2	Lit-NB
YAL005C	YER127W	FALSE	FALSE	1	1	1	Lit-NB
YAL005C	YER129W	FALSE	FALSE	2	2	2	Lit-NB
YAL005C	YER131W	FALSE	FALSE	1	1	1	Lit-NB
YAL005C	YER132C	FALSE	FALSE	1	1	1	Lit-NB
YAL005C	YER133W	FALSE	FALSE	2	2	2	Lit-NB
YAL005C	YER139C	FALSE	FALSE	1	1	1	Lit-NB
YAL005C	YER140W	FALSE	FALSE	1	1	1	Lit-NB
YAL005C	YER142C	FALSE	FALSE	1	1	1	Lit-NB
YAL005C	YER144C	FALSE	FALSE	1	1	1	Lit-NB
YAL005C	YER145C	FALSE	FALSE	2	1	2	Lit-NB
YAL005C	YER147C	FALSE	FALSE	1	1	1	Lit-NB
YAL005C	YER151C	FALSE	FALSE	2	2	2	Lit-NB
YAL005C	YER154W	FALSE	FALSE	1	1	1	Lit-NB
YAL005C	YER155C	FALSE	FALSE	3	2	3	Lit-NB
YAL005C	YER156C	FALSE	FALSE	1	1	1	Lit-NB
YAL005C	YER158C	FALSE	FALSE	2	2	2	Lit-NB
YAL005C	YER159C	FALSE	FALSE	1	1	1	Lit-NB
YAL005C	YER160C	FALSE	FALSE	1	1	1	Lit-NB
YAL005C	YER161C	FALSE	FALSE	1	1	1	Lit-NB
YAL005C	YER162C	FALSE	FALSE	1	1	1	Lit-NB
YAL005C	YER163C	FALSE	FALSE	1	1	1	Lit-NB
YAL005C	YER164W	FALSE	FALSE	1	1	1	Lit-NB
YAL005C	YER165W	FALSE	FALSE	5	2	5	Lit-NB
YAL005C	YER168C	FALSE	FALSE	1	1	1	Lit-NB
YAL005C	YER169W	FALSE	FALSE	1	1	1	Lit-NB
YAL005C	YER172C	FALSE	FALSE	1	1	1	Lit-NB
YAL005C	YER173W	FALSE	FALSE	1	1	1	Lit-NB
YAL005C	YER175C	FALSE	FALSE	1	1	1	Lit-NB
YAL005C	YER177W	FALSE	FALSE	2	2	2	Lit-NB
YAL005C	YER182W	FALSE	FALSE	1	1	1	Lit-NB
YAL005C	YER184C	FALSE	FALSE	1	1	1	Lit-NB
YAL005C	YFL002C	FALSE	FALSE	1	1	1	Lit-NB
YAL005C	YFL004W	FALSE	FALSE	1	1	1	Lit-NB
YAL005C	YFL005W	FALSE	FALSE	1	1	1	Lit-NB
YAL005C	YFL007W	FALSE	FALSE	2	2	2	Lit-NB
YAL005C	YFL008W	FALSE	FALSE	2	2	2	Lit-NB
YAL005C	YFL009W	FALSE	FALSE	1	1	1	Lit-NB
YAL005C	YFL010C	FALSE	FALSE	1	1	1	Lit-NB
YAL005C	YFL011W	FALSE	FALSE	1	1	1	Lit-NB
YAL005C	YFL013C	FALSE	FALSE	1	1	1	Lit-NB
YAL005C	YFL014W	FALSE	FALSE	1	1	1	Lit-NB
YAL005C	YFL016C	FALSE	FALSE	2	1	2	Lit-NB
YAL005C	YFL018C	FALSE	FALSE	2	2	2	Lit-NB
YAL005C	YFL021W	FALSE	FALSE	1	1	1	Lit-NB
YAL005C	YFL023W	FALSE	FALSE	1	1	1	Lit-NB
YAL005C	YFL024C	FALSE	FALSE	1	1	1	Lit-NB
YAL005C	YFL027C	FALSE	FALSE	1	1	1	Lit-NB
YAL005C	YFL033C	FALSE	FALSE	1	1	1	Lit-NB
YAL005C	YFL034C-B	FALSE	FALSE	1	1	1	Lit-NB
YAL005C	YFL034W	FALSE	FALSE	1	1	1	Lit-NB
YAL005C	YFL036W	FALSE	FALSE	1	1	1	Lit-NB
YAL005C	YFL037W	FALSE	FALSE	1	1	1	Lit-NB
YAL005C	YFL038C	FALSE	FALSE	1	1	1	Lit-NB
YAL005C	YFL039C	FALSE	FALSE	1	1	1	Lit-NB
YAL005C	YFL041W	FALSE	FALSE	1	1	1	Lit-NB
YAL005C	YFL044C	FALSE	FALSE	3	3	3	Lit-NB
YAL005C	YFL048C	FALSE	FALSE	1	1	1	Lit-NB
YAL005C	YFL052W	FALSE	FALSE	1	1	1	Lit-NB
YAL005C	YFL061W	FALSE	FALSE	1	1	1	Lit-NB
YAL005C	YFL062W	FALSE	FALSE	1	1	1	Lit-NB
YAL005C	YFR004W	FALSE	FALSE	4	2	4	Lit-NB
YAL005C	YFR005C	FALSE	FALSE	1	1	1	Lit-NB
YAL005C	YFR006W	FALSE	FALSE	2	2	2	Lit-NB
YAL005C	YFR007W	FALSE	FALSE	1	1	1	Lit-NB
YAL005C	YFR008W	FALSE	FALSE	1	1	1	Lit-NB
YAL005C	YFR009W	FALSE	FALSE	1	1	1	Lit-NB
YAL005C	YFR010W	FALSE	FALSE	1	1	1	Lit-NB
YAL005C	YFR013W	FALSE	FALSE	1	1	1	Lit-NB
YAL005C	YFR014C	FALSE	FALSE	1	1	1	Lit-NB
YAL005C	YFR015C	FALSE	FALSE	2	2	2	Lit-NB
YAL005C	YFR016C	FALSE	FALSE	2	2	2	Lit-NB
YAL005C	YFR017C	FALSE	FALSE	1	1	1	Lit-NB
YAL005C	YFR019W	FALSE	FALSE	1	1	1	Lit-NB
YAL005C	YFR021W	FALSE	FALSE	1	1	1	Lit-NB
YAL005C	YFR023W	FALSE	FALSE	1	1	1	Lit-NB
YAL005C	YFR024C-A	FALSE	FALSE	2	2	2	Lit-NB
YAL005C	YFR028C	FALSE	FALSE	2	1	2	Lit-NB
YAL005C	YFR029W	FALSE	FALSE	1	1	1	Lit-NB
YAL005C	YFR030W	FALSE	FALSE	1	1	1	Lit-NB
YAL005C	YFR031C	FALSE	FALSE	1	1	1	Lit-NB
YAL005C	YFR034C	FALSE	FALSE	1	1	1	Lit-NB
YAL005C	YFR036W	FALSE	FALSE	1	1	1	Lit-NB
YAL005C	YFR037C	FALSE	FALSE	4	3	4	Lit-NB
YAL005C	YFR038W	FALSE	FALSE	1	1	1	Lit-NB
YAL005C	YFR040W	FALSE	FALSE	1	1	1	Lit-NB
YAL005C	YFR048W	FALSE	FALSE	1	1	1	Lit-NB
YAL005C	YFR049W	FALSE	FALSE	1	1	1	Lit-NB
YAL005C	YFR051C	FALSE	FALSE	4	3	4	Lit-NB
YAL005C	YFR053C	FALSE	FALSE	1	1	1	Lit-NB
YAL005C	YGL003C	FALSE	FALSE	1	1	1	Lit-NB
YAL005C	YGL005C	FALSE	FALSE	1	1	1	Lit-NB
YAL005C	YGL008C	FALSE	FALSE	5	3	5	Lit-NB
YAL005C	YGL009C	FALSE	FALSE	1	1	1	Lit-NB
YAL005C	YGL012W	FALSE	FALSE	2	1	2	Lit-NB
YAL005C	YGL014W	FALSE	FALSE	3	2	3	Lit-NB
YAL005C	YGL018C	FALSE	FALSE	1	1	1	Lit-NB
YAL005C	YGL019W	FALSE	FALSE	1	1	1	Lit-NB
YAL005C	YGL021W	FALSE	FALSE	1	1	1	Lit-NB
YAL005C	YGL022W	FALSE	FALSE	2	2	2	Lit-NB
YAL005C	YGL023C	FALSE	FALSE	1	1	1	Lit-NB
YAL005C	YGL025C	FALSE	FALSE	1	1	1	Lit-NB
YAL005C	YGL026C	FALSE	FALSE	1	1	1	Lit-NB
YAL005C	YGL027C	FALSE	FALSE	2	2	2	Lit-NB
YAL005C	YGL028C	FALSE	FALSE	1	1	1	Lit-NB
YAL005C	YGL030W	FALSE	FALSE	1	1	1	Lit-NB
YAL005C	YGL031C	FALSE	FALSE	1	1	1	Lit-NB
YAL005C	YGL035C	FALSE	FALSE	1	1	1	Lit-NB
YAL005C	YGL037C	FALSE	FALSE	2	1	2	Lit-NB
YAL005C	YGL039W	FALSE	FALSE	1	1	1	Lit-NB
YAL005C	YGL043W	FALSE	FALSE	1	1	1	Lit-NB
YAL005C	YGL045W	FALSE	FALSE	1	1	1	Lit-NB
YAL005C	YGL047W	FALSE	FALSE	1	1	1	Lit-NB
YAL005C	YGL048C	FALSE	FALSE	3	2	3	Lit-NB
YAL005C	YGL054C	FALSE	FALSE	1	1	1	Lit-NB
YAL005C	YGL055W	FALSE	FALSE	1	1	1	Lit-NB
YAL005C	YGL058W	FALSE	FALSE	1	1	1	Lit-NB
YAL005C	YGL060W	FALSE	FALSE	1	1	1	Lit-NB
YAL005C	YGL061C	FALSE	FALSE	1	1	1	Lit-NB
YAL005C	YGL064C	FALSE	FALSE	2	2	2	Lit-NB
YAL005C	YGL065C	FALSE	FALSE	1	1	1	Lit-NB
YAL005C	YGL066W	FALSE	FALSE	1	1	1	Lit-NB
YAL005C	YGL070C	FALSE	FALSE	1	1	1	Lit-NB
YAL005C	YGL071W	FALSE	FALSE	1	1	1	Lit-NB
YAL005C	YGL073W	FALSE	FALSE	6	2	6	Lit-NB
YAL005C	YGL076C	FALSE	FALSE	3	2	3	Lit-NB
YAL005C	YGL078C	FALSE	FALSE	1	1	1	Lit-NB
YAL005C	YGL079W	FALSE	FALSE	1	1	1	Lit-NB
YAL005C	YGL085W	FALSE	FALSE	1	1	1	Lit-NB
YAL005C	YGL086W	FALSE	FALSE	1	1	1	Lit-NB
YAL005C	YGL087C	FALSE	FALSE	1	1	1	Lit-NB
YAL005C	YGL092W	FALSE	FALSE	1	1	1	Lit-NB
YAL005C	YGL093W	FALSE	FALSE	1	1	1	Lit-NB
YAL005C	YGL099W	FALSE	FALSE	1	1	1	Lit-NB
YAL005C	YGL106W	FALSE	FALSE	1	1	1	Lit-NB
YAL005C	YGL111W	FALSE	FALSE	1	1	1	Lit-NB
YAL005C	YGL114W	FALSE	FALSE	1	1	1	Lit-NB
YAL005C	YGL115W	FALSE	FALSE	3	2	3	Lit-NB
YAL005C	YGL119W	FALSE	FALSE	1	1	1	Lit-NB
YAL005C	YGL120C	FALSE	FALSE	4	3	4	Lit-NB
YAL005C	YGL121C	FALSE	FALSE	1	1	1	Lit-NB
YAL005C	YGL122C	FALSE	FALSE	3	2	3	Lit-NB
YAL005C	YGL123W	FALSE	FALSE	3	1	3	Lit-NB
YAL005C	YGL124C	FALSE	FALSE	1	1	1	Lit-NB
YAL005C	YGL125W	FALSE	FALSE	1	1	1	Lit-NB
YAL005C	YGL126W	FALSE	FALSE	1	1	1	Lit-NB
YAL005C	YGL128C	FALSE	FALSE	1	1	1	Lit-NB
YAL005C	YGL131C	FALSE	FALSE	1	1	1	Lit-NB
YAL005C	YGL133W	FALSE	FALSE	1	1	1	Lit-NB
YAL005C	YGL134W	FALSE	FALSE	1	1	1	Lit-NB
YAL005C	YGL135W	FALSE	FALSE	2	1	2	Lit-NB
YAL005C	YGL137W	FALSE	FALSE	2	2	2	Lit-NB
YAL005C	YGL138C	FALSE	FALSE	1	1	1	Lit-NB
YAL005C	YGL139W	FALSE	FALSE	1	1	1	Lit-NB
YAL005C	YGL141W	FALSE	FALSE	1	1	1	Lit-NB
YAL005C	YGL143C	FALSE	FALSE	1	1	1	Lit-NB
YAL005C	YGL144C	FALSE	FALSE	1	1	1	Lit-NB
YAL005C	YGL147C	FALSE	FALSE	4	2	4	Lit-NB
YAL005C	YGL148W	FALSE	FALSE	4	3	4	Lit-NB
YAL005C	YGL150C	FALSE	FALSE	1	1	1	Lit-NB
YAL005C	YGL153W	FALSE	FALSE	2	2	2	Lit-NB
YAL005C	YGL154C	FALSE	FALSE	1	1	1	Lit-NB
YAL005C	YGL155W	FALSE	FALSE	1	1	1	Lit-NB
YAL005C	YGL156W	FALSE	FALSE	2	2	2	Lit-NB
YAL005C	YGL157W	FALSE	FALSE	1	1	1	Lit-NB
YAL005C	YGL160W	FALSE	FALSE	1	1	1	Lit-NB
YAL005C	YGL162W	FALSE	FALSE	1	1	1	Lit-NB
YAL005C	YGL163C	FALSE	FALSE	1	1	1	Lit-NB
YAL005C	YGL164C	FALSE	FALSE	1	1	1	Lit-NB
YAL005C	YGL167C	FALSE	FALSE	1	1	1	Lit-NB
YAL005C	YGL172W	FALSE	FALSE	1	1	1	Lit-NB
YAL005C	YGL173C	FALSE	FALSE	4	3	4	Lit-NB
YAL005C	YGL174W	FALSE	FALSE	1	1	1	Lit-NB
YAL005C	YGL175C	FALSE	FALSE	1	1	1	Lit-NB
YAL005C	YGL178W	FALSE	FALSE	1	1	1	Lit-NB
YAL005C	YGL179C	FALSE	FALSE	1	1	1	Lit-NB
YAL005C	YGL181W	FALSE	FALSE	4	2	4	Lit-NB
YAL005C	YGL185C	FALSE	FALSE	1	1	1	Lit-NB
YAL005C	YGL190C	FALSE	FALSE	3	2	3	Lit-NB
YAL005C	YGL195W	FALSE	FALSE	3	3	3	Lit-NB
YAL005C	YGL197W	FALSE	FALSE	1	1	1	Lit-NB
YAL005C	YGL200C	FALSE	FALSE	2	2	2	Lit-NB
YAL005C	YGL202W	FALSE	FALSE	1	1	1	Lit-NB
YAL005C	YGL206C	FALSE	FALSE	3	3	3	Lit-NB
YAL005C	YGL207W	FALSE	FALSE	1	1	1	Lit-NB
YAL005C	YGL210W	FALSE	FALSE	1	1	1	Lit-NB
YAL005C	YGL212W	FALSE	FALSE	2	2	2	Lit-NB
YAL005C	YGL215W	FALSE	TRUE	1	2	2	Lit-BM
YAL005C	YGL219C	FALSE	FALSE	2	1	2	Lit-NB
YAL005C	YGL220W	FALSE	FALSE	1	1	1	Lit-NB
YAL005C	YGL221C	FALSE	FALSE	1	1	1	Lit-NB
YAL005C	YGL225W	FALSE	FALSE	1	1	1	Lit-NB
YAL005C	YGL227W	FALSE	FALSE	4	3	4	Lit-NB
YAL005C	YGL228W	FALSE	FALSE	1	1	1	Lit-NB
YAL005C	YGL229C	FALSE	FALSE	1	1	1	Lit-NB
YAL005C	YGL232W	FALSE	FALSE	1	1	1	Lit-NB
YAL005C	YGL233W	FALSE	FALSE	1	1	1	Lit-NB
YAL005C	YGL234W	FALSE	FALSE	1	1	1	Lit-NB
YAL005C	YGL238W	FALSE	FALSE	1	1	1	Lit-NB
YAL005C	YGL240W	FALSE	FALSE	1	1	1	Lit-NB
YAL005C	YGL245W	FALSE	FALSE	1	1	1	Lit-NB
YAL005C	YGL246C	FALSE	FALSE	1	1	1	Lit-NB
YAL005C	YGL249W	FALSE	FALSE	1	1	1	Lit-NB
YAL005C	YGL250W	FALSE	FALSE	1	1	1	Lit-NB
YAL005C	YGL251C	FALSE	FALSE	1	1	1	Lit-NB
YAL005C	YGL252C	FALSE	FALSE	1	1	1	Lit-NB
YAL005C	YGL253W	FALSE	FALSE	1	1	1	Lit-NB
YAL005C	YGL256W	FALSE	FALSE	2	2	2	Lit-NB
YAL005C	YGL257C	FALSE	FALSE	1	1	1	Lit-NB
YAL005C	YGL263W	FALSE	FALSE	1	1	1	Lit-NB
YAL005C	YGR001C	FALSE	FALSE	1	1	1	Lit-NB
YAL005C	YGR002C	FALSE	FALSE	1	1	1	Lit-NB
YAL005C	YGR003W	FALSE	FALSE	1	1	1	Lit-NB
YAL005C	YGR006W	FALSE	FALSE	1	1	1	Lit-NB
YAL005C	YGR012W	FALSE	FALSE	1	1	1	Lit-NB
YAL005C	YGR013W	FALSE	FALSE	1	1	1	Lit-NB
YAL005C	YGR016W	FALSE	FALSE	2	2	2	Lit-NB
YAL005C	YGR019W	FALSE	FALSE	3	2	3	Lit-NB
YAL005C	YGR020C	FALSE	FALSE	1	1	1	Lit-NB
YAL005C	YGR021W	FALSE	FALSE	1	1	1	Lit-NB
YAL005C	YGR023W	FALSE	FALSE	1	1	1	Lit-NB
YAL005C	YGR027C	FALSE	FALSE	1	1	1	Lit-NB
YAL005C	YGR028W	FALSE	FALSE	2	2	2	Lit-NB
YAL005C	YGR031W	FALSE	FALSE	1	1	1	Lit-NB
YAL005C	YGR032W	FALSE	FALSE	1	1	1	Lit-NB
YAL005C	YGR038W	FALSE	FALSE	2	2	2	Lit-NB
YAL005C	YGR041W	FALSE	FALSE	1	1	1	Lit-NB
YAL005C	YGR043C	FALSE	FALSE	1	1	1	Lit-NB
YAL005C	YGR044C	FALSE	FALSE	1	1	1	Lit-NB
YAL005C	YGR047C	FALSE	FALSE	1	1	1	Lit-NB
YAL005C	YGR053C	FALSE	FALSE	1	1	1	Lit-NB
YAL005C	YGR054W	FALSE	FALSE	1	1	1	Lit-NB
YAL005C	YGR055W	FALSE	FALSE	1	1	1	Lit-NB
YAL005C	YGR059W	FALSE	FALSE	1	1	1	Lit-NB
YAL005C	YGR060W	FALSE	FALSE	2	2	2	Lit-NB
YAL005C	YGR061C	FALSE	FALSE	1	1	1	Lit-NB
YAL005C	YGR063C	FALSE	FALSE	1	1	1	Lit-NB
YAL005C	YGR068C	FALSE	FALSE	1	1	1	Lit-NB
YAL005C	YGR070W	FALSE	FALSE	1	1	1	Lit-NB
YAL005C	YGR071C	FALSE	FALSE	1	1	1	Lit-NB
YAL005C	YGR072W	FALSE	FALSE	1	1	1	Lit-NB
YAL005C	YGR074W	FALSE	FALSE	1	1	1	Lit-NB
YAL005C	YGR075C	FALSE	FALSE	1	1	1	Lit-NB
YAL005C	YGR078C	FALSE	FALSE	1	1	1	Lit-NB
YAL005C	YGR082W	FALSE	FALSE	3	1	3	Lit-NB
YAL005C	YGR083C	FALSE	FALSE	1	1	1	Lit-NB
YAL005C	YGR086C	FALSE	FALSE	2	2	2	Lit-NB
YAL005C	YGR088W	FALSE	FALSE	1	1	1	Lit-NB
YAL005C	YGR090W	FALSE	FALSE	2	2	2	Lit-NB
YAL005C	YGR091W	FALSE	FALSE	1	1	1	Lit-NB
YAL005C	YGR092W	FALSE	FALSE	1	1	1	Lit-NB
YAL005C	YGR094W	FALSE	FALSE	1	1	1	Lit-NB
YAL005C	YGR095C	FALSE	FALSE	1	1	1	Lit-NB
YAL005C	YGR097W	FALSE	FALSE	1	1	1	Lit-NB
YAL005C	YGR098C	FALSE	FALSE	1	1	1	Lit-NB
YAL005C	YGR102C	FALSE	FALSE	2	2	2	Lit-NB
YAL005C	YGR103W	FALSE	FALSE	2	2	2	Lit-NB
YAL005C	YGR104C	FALSE	FALSE	1	1	1	Lit-NB
YAL005C	YGR105W	FALSE	FALSE	1	1	1	Lit-NB
YAL005C	YGR106C	FALSE	FALSE	2	2	2	Lit-NB
YAL005C	YGR108W	FALSE	FALSE	1	1	1	Lit-NB
YAL005C	YGR111W	FALSE	FALSE	2	2	2	Lit-NB
YAL005C	YGR116W	FALSE	FALSE	2	2	2	Lit-NB
YAL005C	YGR117C	FALSE	FALSE	1	1	1	Lit-NB
YAL005C	YGR119C	FALSE	FALSE	2	2	2	Lit-NB
YAL005C	YGR122W	FALSE	FALSE	1	1	1	Lit-NB
YAL005C	YGR123C	FALSE	FALSE	1	1	1	Lit-NB
YAL005C	YGR124W	FALSE	FALSE	1	1	1	Lit-NB
YAL005C	YGR126W	FALSE	FALSE	1	1	1	Lit-NB
YAL005C	YGR128C	FALSE	FALSE	2	2	2	Lit-NB
YAL005C	YGR129W	FALSE	FALSE	1	1	1	Lit-NB
YAL005C	YGR130C	FALSE	FALSE	2	2	2	Lit-NB
YAL005C	YGR132C	FALSE	FALSE	1	1	1	Lit-NB
YAL005C	YGR133W	FALSE	FALSE	1	1	1	Lit-NB
YAL005C	YGR134W	FALSE	FALSE	2	2	2	Lit-NB
YAL005C	YGR135W	FALSE	FALSE	1	1	1	Lit-NB
YAL005C	YGR140W	FALSE	FALSE	1	1	1	Lit-NB
YAL005C	YGR141W	FALSE	FALSE	1	1	1	Lit-NB
YAL005C	YGR143W	FALSE	FALSE	1	1	1	Lit-NB
YAL005C	YGR145W	FALSE	FALSE	1	1	1	Lit-NB
YAL005C	YGR147C	FALSE	FALSE	1	1	1	Lit-NB
YAL005C	YGR152C	FALSE	FALSE	1	1	1	Lit-NB
YAL005C	YGR153W	FALSE	FALSE	1	1	1	Lit-NB
YAL005C	YGR154C	FALSE	FALSE	1	1	1	Lit-NB
YAL005C	YGR155W	FALSE	FALSE	1	1	1	Lit-NB
YAL005C	YGR156W	FALSE	FALSE	1	1	1	Lit-NB
YAL005C	YGR157W	FALSE	FALSE	1	1	1	Lit-NB
YAL005C	YGR158C	FALSE	FALSE	1	1	1	Lit-NB
YAL005C	YGR159C	FALSE	FALSE	3	2	3	Lit-NB
YAL005C	YGR161C	FALSE	FALSE	1	1	1	Lit-NB
YAL005C	YGR162W	FALSE	FALSE	2	2	2	Lit-NB
YAL005C	YGR167W	FALSE	FALSE	1	1	1	Lit-NB
YAL005C	YGR170W	FALSE	FALSE	1	1	1	Lit-NB
YAL005C	YGR171C	FALSE	FALSE	1	1	1	Lit-NB
YAL005C	YGR173W	FALSE	FALSE	1	1	1	Lit-NB
YAL005C	YGR174C	FALSE	FALSE	1	1	1	Lit-NB
YAL005C	YGR175C	FALSE	FALSE	1	1	1	Lit-NB
YAL005C	YGR177C	FALSE	FALSE	1	1	1	Lit-NB
YAL005C	YGR178C	FALSE	FALSE	3	2	3	Lit-NB
YAL005C	YGR179C	FALSE	FALSE	1	1	1	Lit-NB
YAL005C	YGR180C	FALSE	TRUE	5	4	5	Lit-BM
YAL005C	YGR184C	FALSE	FALSE	3	3	3	Lit-NB
YAL005C	YGR185C	FALSE	FALSE	1	1	1	Lit-NB
YAL005C	YGR187C	FALSE	FALSE	2	1	2	Lit-NB
YAL005C	YGR188C	FALSE	FALSE	1	1	1	Lit-NB
YAL005C	YGR189C	FALSE	FALSE	1	1	1	Lit-NB
YAL005C	YGR191W	FALSE	FALSE	1	1	1	Lit-NB
YAL005C	YGR192C	FALSE	FALSE	5	3	5	Lit-NB
YAL005C	YGR193C	FALSE	FALSE	2	2	2	Lit-NB
YAL005C	YGR194C	FALSE	FALSE	1	1	1	Lit-NB
YAL005C	YGR195W	FALSE	FALSE	1	1	1	Lit-NB
YAL005C	YGR196C	FALSE	FALSE	2	2	2	Lit-NB
YAL005C	YGR198W	FALSE	FALSE	1	1	1	Lit-NB
YAL005C	YGR204W	FALSE	FALSE	1	1	1	Lit-NB
YAL005C	YGR205W	FALSE	FALSE	1	1	1	Lit-NB
YAL005C	YGR206W	FALSE	FALSE	1	1	1	Lit-NB
YAL005C	YGR207C	FALSE	FALSE	2	2	2	Lit-NB
YAL005C	YGR209C	FALSE	FALSE	2	2	2	Lit-NB
YAL005C	YGR210C	FALSE	FALSE	1	1	1	Lit-NB
YAL005C	YGR211W	FALSE	FALSE	2	2	2	Lit-NB
YAL005C	YGR214W	FALSE	FALSE	3	1	3	Lit-NB
YAL005C	YGR215W	FALSE	FALSE	1	1	1	Lit-NB
YAL005C	YGR217W	FALSE	FALSE	1	1	1	Lit-NB
YAL005C	YGR218W	FALSE	FALSE	1	1	1	Lit-NB
YAL005C	YGR221C	FALSE	FALSE	1	1	1	Lit-NB
YAL005C	YGR225W	FALSE	FALSE	1	1	1	Lit-NB
YAL005C	YGR227W	FALSE	FALSE	1	1	1	Lit-NB
YAL005C	YGR229C	FALSE	FALSE	1	1	1	Lit-NB
YAL005C	YGR232W	FALSE	FALSE	1	1	1	Lit-NB
YAL005C	YGR233C	FALSE	FALSE	1	1	1	Lit-NB
YAL005C	YGR234W	FALSE	FALSE	2	2	2	Lit-NB
YAL005C	YGR237C	FALSE	FALSE	1	1	1	Lit-NB
YAL005C	YGR240C	FALSE	FALSE	2	2	2	Lit-NB
YAL005C	YGR241C	FALSE	FALSE	1	1	1	Lit-NB
YAL005C	YGR243W	FALSE	FALSE	1	1	1	Lit-NB
YAL005C	YGR245C	FALSE	FALSE	1	1	1	Lit-NB
YAL005C	YGR246C	FALSE	FALSE	1	1	1	Lit-NB
YAL005C	YGR250C	FALSE	FALSE	2	1	2	Lit-NB
YAL005C	YGR254W	FALSE	FALSE	3	3	3	Lit-NB
YAL005C	YGR256W	FALSE	FALSE	1	1	1	Lit-NB
YAL005C	YGR258C	FALSE	FALSE	1	1	1	Lit-NB
YAL005C	YGR261C	FALSE	FALSE	1	1	1	Lit-NB
YAL005C	YGR262C	FALSE	FALSE	1	1	1	Lit-NB
YAL005C	YGR264C	FALSE	FALSE	2	2	2	Lit-NB
YAL005C	YGR267C	FALSE	FALSE	2	1	2	Lit-NB
YAL005C	YGR270W	FALSE	FALSE	1	1	1	Lit-NB
YAL005C	YGR271C-A	FALSE	FALSE	1	1	1	Lit-NB
YAL005C	YGR271W	FALSE	FALSE	1	1	1	Lit-NB
YAL005C	YGR274C	FALSE	FALSE	1	1	1	Lit-NB
YAL005C	YGR275W	FALSE	FALSE	1	1	1	Lit-NB
YAL005C	YGR278W	FALSE	FALSE	2	2	2	Lit-NB
YAL005C	YGR280C	FALSE	FALSE	1	1	1	Lit-NB
YAL005C	YGR281W	FALSE	FALSE	3	2	3	Lit-NB
YAL005C	YGR284C	FALSE	FALSE	2	2	2	Lit-NB
YAL005C	YGR286C	FALSE	FALSE	1	1	1	Lit-NB
YAL005C	YGR288W	FALSE	FALSE	1	1	1	Lit-NB
YAL005C	YGR292W	FALSE	FALSE	1	1	1	Lit-NB
YAL005C	YGR294W	FALSE	FALSE	1	1	1	Lit-NB
YAL005C	YHL001W	FALSE	FALSE	1	1	1	Lit-NB
YAL005C	YHL002W	FALSE	FALSE	1	1	1	Lit-NB
YAL005C	YHL004W	FALSE	FALSE	1	1	1	Lit-NB
YAL005C	YHL007C	FALSE	FALSE	1	1	1	Lit-NB
YAL005C	YHL008C	FALSE	FALSE	1	1	1	Lit-NB
YAL005C	YHL009C	FALSE	FALSE	2	2	2	Lit-NB
YAL005C	YHL010C	FALSE	FALSE	1	1	1	Lit-NB
YAL005C	YHL011C	FALSE	FALSE	1	1	1	Lit-NB
YAL005C	YHL012W	FALSE	FALSE	1	1	1	Lit-NB
YAL005C	YHL013C	FALSE	FALSE	1	1	1	Lit-NB
YAL005C	YHL014C	FALSE	FALSE	1	1	1	Lit-NB
YAL005C	YHL015W	FALSE	FALSE	1	1	1	Lit-NB
YAL005C	YHL018W	FALSE	FALSE	1	1	1	Lit-NB
YAL005C	YHL019C	FALSE	FALSE	1	1	1	Lit-NB
YAL005C	YHL021C	FALSE	FALSE	1	1	1	Lit-NB
YAL005C	YHL024W	FALSE	FALSE	1	1	1	Lit-NB
[truncated: 180,113 more rows]
