# Supplementary material for: Experimental assessment of AI-based interactome mapping
Source: Nat Commun. 2026 Apr 4;17:4894. doi: 10.1038/s41467-026-70942-x (PMC13230783; doi:10.1038/s41467-026-70942-x)
Supplement: Supplementary file 7 — Supplementary Data 6 [file 41467_2026_70942_MOESM7_ESM.xlsx]

## Sheet: Supplementary_Data_6
uniprot_ac_a	uniprot_ac_b	pubmed_id	method_id	from_intact	from_mint	from_dip	from_biogrid	n_pairs_per_experiment	method_name	binary	y2h	binary_not_y2h	orf_name_a	orf_name_b
A0A023PXA5	P33302	23831759	MI:0112	1	0	0	0	285	ubiquitin reconstruction	1	1	0	YAL019W-A	YOR153W
A0A023PXH6	P10592	19536198	MI:0676	1	0	0	0	21613	tandem affinity purification	0	0	0	YLL024C	YMR172C-A
A0A023PXI0	P11484	19536198	MI:0676	1	0	0	0	21613	tandem affinity purification	0	0	0	YDL229W	YMR306C-A
A0A023PYF7	P39743	19841731	MI:0398	1	1	0	0	555	two hybrid pooling approach	1	1	0	YDR388W	YER172C-A
A0A023PZ99	P10591	19536198	MI:0676	1	0	0	0	21613	tandem affinity purification	0	0	0	YAL005C	YDR008C
A0A023PZA9	P25491	19536198	MI:0676	1	0	0	0	21613	tandem affinity purification	0	0	0	YDR230W	YNL064C
A0A023PZE6	P39102	19536198	MI:0676	1	0	0	0	21613	tandem affinity purification	0	0	0	YDR048C	YLR090W
A0A023PZM3	P11484	19536198	MI:0676	1	0	0	0	21613	tandem affinity purification	0	0	0	YDL229W	YPR050C
A5Z2X5	P00410	38508182	MI:0004	0	0	0	1	72	affinity chromatography technology	0	0	0	Q0250	YPR010C-A
A5Z2X5	P00424	38508182	MI:0004	0	0	0	1	72	affinity chromatography technology	0	0	0	YNL052W	YPR010C-A
A5Z2X5	P00427	38508182	MI:0004	0	0	0	1	72	affinity chromatography technology	0	0	0	YHR051W	YPR010C-A
A5Z2X5	P07255	38508182	MI:0004	0	0	0	1	72	affinity chromatography technology	0	0	0	YDL067C	YPR010C-A
A5Z2X5	P08425	38508182	MI:0004	0	0	0	1	72	affinity chromatography technology	0	0	0	YPR010C-A	YPR047W
A5Z2X5	P09368	38508182	MI:0004	0	0	0	1	72	affinity chromatography technology	0	0	0	YLR142W	YPR010C-A
A5Z2X5	P14020	38508182	MI:0004	0	0	0	1	72	affinity chromatography technology	0	0	0	YPR010C-A	YPR183W
A5Z2X5	P15179	38508182	MI:0004	0	0	0	1	72	affinity chromatography technology	0	0	0	YPL104W	YPR010C-A
A5Z2X5	P18239	32051233	MI:0030	0	0	0	1	304	cross-linking study	1	0	1	YBL030C	YPR010C-A
A5Z2X5	P18496	38508182	MI:0004	0	0	0	1	72	affinity chromatography technology	0	0	0	YLR393W	YPR010C-A
A5Z2X5	P18900	38508182	MI:0004	0	0	0	1	72	affinity chromatography technology	0	0	0	YBR003W	YPR010C-A
A5Z2X5	P22136	38508182	MI:0004	0	0	0	1	72	affinity chromatography technology	0	0	0	YMR282C	YPR010C-A
A5Z2X5	P22353	38508182	MI:0004	0	0	0	1	72	affinity chromatography technology	0	0	0	YJL063C	YPR010C-A
A5Z2X5	P27680	38508182	MI:0004	0	0	0	1	72	affinity chromatography technology	0	0	0	YOL096C	YPR010C-A
A5Z2X5	P27697	38508182	MI:0004	0	0	0	1	72	affinity chromatography technology	0	0	0	YGL119W	YPR010C-A
A5Z2X5	P27929	38508182	MI:0004	0	0	0	1	72	affinity chromatography technology	0	0	0	YNL137C	YPR010C-A
A5Z2X5	P28239	38508182	MI:0004	0	0	0	1	72	affinity chromatography technology	0	0	0	YMR267W	YPR010C-A
A5Z2X5	P31382	38508182	MI:0004	0	0	0	1	72	affinity chromatography technology	0	0	0	YAL023C	YPR010C-A
A5Z2X5	P32048	38508182	MI:0004	0	0	0	1	72	affinity chromatography technology	0	0	0	YNL073W	YPR010C-A
A5Z2X5	P32317	38508182	MI:0004	0	0	0	1	72	affinity chromatography technology	0	0	0	YEL052W	YPR010C-A
A5Z2X5	P32451	38508182	MI:0004	0	0	0	1	72	affinity chromatography technology	0	0	0	YGR286C	YPR010C-A
A5Z2X5	P32792	38508182	MI:0004	0	0	0	1	72	affinity chromatography technology	0	0	0	YHR017W	YPR010C-A
A5Z2X5	P32839	38508182	MI:0004	0	0	0	1	72	affinity chromatography technology	0	0	0	YDR375C	YPR010C-A
A5Z2X5	P32898	38508182	MI:0004	0	0	0	1	72	affinity chromatography technology	0	0	0	YDR430C	YPR010C-A
A5Z2X5	P34222	38508182	MI:0004	0	0	0	1	72	affinity chromatography technology	0	0	0	YBL057C	YPR010C-A
A5Z2X5	P36035	38508182	MI:0004	0	0	0	1	72	affinity chromatography technology	0	0	0	YKL217W	YPR010C-A
A5Z2X5	P36056	38508182	MI:0004	0	0	0	1	72	affinity chromatography technology	0	0	0	YKL155C	YPR010C-A
A5Z2X5	P36526	38508182	MI:0004	0	0	0	1	72	affinity chromatography technology	0	0	0	YBR282W	YPR010C-A
A5Z2X5	P36775	38508182	MI:0004	0	0	0	1	72	affinity chromatography technology	0	0	0	YBL022C	YPR010C-A
A5Z2X5	P38137	38508182	MI:0004	0	0	0	1	72	affinity chromatography technology	0	0	0	YBR222C	YPR010C-A
A5Z2X5	P38323	38508182	MI:0004	0	0	0	1	72	affinity chromatography technology	0	0	0	YBR227C	YPR010C-A
A5Z2X5	P38325	38508182	MI:0004	0	0	0	1	72	affinity chromatography technology	0	0	0	YBR230C	YPR010C-A
A5Z2X5	P38885	38508182	MI:0004	0	0	0	1	72	affinity chromatography technology	0	0	0	YHR199C	YPR010C-A
A5Z2X5	P39004	38508182	MI:0004	0	0	0	1	72	affinity chromatography technology	0	0	0	YDR342C	YPR010C-A
A5Z2X5	P39006	38508182	MI:0004	0	0	0	1	72	affinity chromatography technology	0	0	0	YNL169C	YPR010C-A
A5Z2X5	P39952	38508182	MI:0004	0	0	0	1	72	affinity chromatography technology	0	0	0	YER154W	YPR010C-A
A5Z2X5	P40012	38508182	MI:0004	0	0	0	1	72	affinity chromatography technology	0	0	0	YER014W	YPR010C-A
A5Z2X5	P41543	38508182	MI:0004	0	0	0	1	72	affinity chromatography technology	0	0	0	YJL002C	YPR010C-A
A5Z2X5	P43122	38508182	MI:0004	0	0	0	1	72	affinity chromatography technology	0	0	0	YDL104C	YPR010C-A
A5Z2X5	P43617	38508182	MI:0004	0	0	0	1	72	affinity chromatography technology	0	0	0	YFR045W	YPR010C-A
A5Z2X5	P47052	38508182	MI:0004	0	0	0	1	72	affinity chromatography technology	0	0	0	YJL045W	YPR010C-A
A5Z2X5	P50088	38508182	MI:0004	0	0	0	1	72	affinity chromatography technology	0	0	0	YGR236C	YPR010C-A
A5Z2X5	P50110	38508182	MI:0004	0	0	0	1	72	affinity chromatography technology	0	0	0	YMR060C	YPR010C-A
A5Z2X5	P53070	38508182	MI:0004	0	0	0	1	72	affinity chromatography technology	0	0	0	YGL236C	YPR010C-A
A5Z2X5	P53077	38508182	MI:0004	0	0	0	1	72	affinity chromatography technology	0	0	0	YGL226W	YPR010C-A
A5Z2X5	P53140	38508182	MI:0004	0	0	0	1	72	affinity chromatography technology	0	0	0	YGL107C	YPR010C-A
A5Z2X5	P53264	38508182	MI:0004	0	0	0	1	72	affinity chromatography technology	0	0	0	YGR110W	YPR010C-A
A5Z2X5	P53266	38508182	MI:0004	0	0	0	1	72	affinity chromatography technology	0	0	0	YGR112W	YPR010C-A
A5Z2X5	P53320	38508182	MI:0004	0	0	0	1	72	affinity chromatography technology	0	0	0	YGR257C	YPR010C-A
A5Z2X5	P53736	38508182	MI:0004	0	0	0	1	72	affinity chromatography technology	0	0	0	YNR040W	YPR010C-A
A5Z2X5	P53881	38508182	MI:0004	0	0	0	1	72	affinity chromatography technology	0	0	0	YNL177C	YPR010C-A
A5Z2X5	P53969	38508182	MI:0004	0	0	0	1	72	affinity chromatography technology	0	0	0	YNL026W	YPR010C-A
A5Z2X5	P54783	38508182	MI:0004	0	0	0	1	72	affinity chromatography technology	0	0	0	YML086C	YPR010C-A
A5Z2X5	P81451	38508182	MI:0004	0	0	0	1	72	affinity chromatography technology	0	0	0	YOL077W-A	YPR010C-A
A5Z2X5	Q00055	38508182	MI:0004	0	0	0	1	72	affinity chromatography technology	0	0	0	YDL022W	YPR010C-A
A5Z2X5	Q01519	32051233	MI:0030	0	0	0	1	304	cross-linking study	1	0	1	YLR038C	YPR010C-A
A5Z2X5	Q01519	38508182	MI:0004	0	0	0	1	72	affinity chromatography technology	0	0	0	YLR038C	YPR010C-A
A5Z2X5	Q02883	38508182	MI:0004	0	0	0	1	72	affinity chromatography technology	0	0	0	YPL103C	YPR010C-A
A5Z2X5	Q02981	38508182	MI:0004	0	0	0	1	72	affinity chromatography technology	0	0	0	YPL109C	YPR010C-A
A5Z2X5	Q03218	38508182	MI:0004	0	0	0	1	72	affinity chromatography technology	0	0	0	YMR177W	YPR010C-A
A5Z2X5	Q03327	38508182	MI:0004	0	0	0	1	72	affinity chromatography technology	0	0	0	YDR470C	YPR010C-A
A5Z2X5	Q04458	38508182	MI:0004	0	0	0	1	72	affinity chromatography technology	0	0	0	YMR110C	YPR010C-A
A5Z2X5	Q04697	38508182	MI:0004	0	0	0	1	72	affinity chromatography technology	0	0	0	YML048W	YPR010C-A
A5Z2X5	Q05871	38508182	MI:0004	0	0	0	1	72	affinity chromatography technology	0	0	0	YLR284C	YPR010C-A
A5Z2X5	Q06510	38508182	MI:0004	0	0	0	1	72	affinity chromatography technology	0	0	0	YPR010C-A	YPR140W
A5Z2X5	Q06668	38508182	MI:0004	0	0	0	1	72	affinity chromatography technology	0	0	0	YDR316W	YPR010C-A
A5Z2X5	Q07914	38508182	MI:0004	0	0	0	1	72	affinity chromatography technology	0	0	0	YLR008C	YPR010C-A
A5Z2X5	Q08023	38508182	MI:0004	0	0	0	1	72	affinity chromatography technology	0	0	0	YLR077W	YPR010C-A
A5Z2X5	Q08230	38508182	MI:0004	0	0	0	1	72	affinity chromatography technology	0	0	0	YOL071W	YPR010C-A
A5Z2X5	Q08970	38508182	MI:0004	0	0	0	1	72	affinity chromatography technology	0	0	0	YPL224C	YPR010C-A
A5Z2X5	Q12233	38508182	MI:0004	0	0	0	1	72	affinity chromatography technology	0	0	0	YPR010C-A	YPR020W
A5Z2X5	Q12298	38508182	MI:0004	0	0	0	1	72	affinity chromatography technology	0	0	0	YDR061W	YPR010C-A
A5Z2X5	Q12486	38508182	MI:0004	0	0	0	1	72	affinity chromatography technology	0	0	0	YOR131C	YPR010C-A
D6VPM8	P11484	19536198	MI:0676	1	0	0	0	21613	tandem affinity purification	0	0	0	YAR023C	YDL229W
D6VPM8	Q12328	16093310	MI:0090	0	0	0	1	1968	protein complementation assay	1	0	1	YAR023C	YDL217C
D6VTK4	D6VTK4	10982387	MI:0004	0	0	0	1	1	affinity chromatography technology	0	0	0	YFL026W	YFL026W
D6VTK4	D6VTK4	15352875	MI:0055	0	0	0	1	1	fluorescent resonance energy transfer	1	0	1	YFL026W	YFL026W
D6VTK4	D6VTK4	19839649	MI:0004	0	0	0	1	1	affinity chromatography technology	0	0	0	YFL026W	YFL026W
D6VTK4	D6VTK4	22268895	MI:0096	0	0	0	1	1	pull down	0	0	0	YFL026W	YFL026W
D6VTK4	D6VTK4	22923047	MI:0055	0	0	0	1	1	fluorescent resonance energy transfer	1	0	1	YFL026W	YFL026W
D6VTK4	D6VTK4	24122388	MI:0090	0	0	0	1	1	protein complementation assay	1	0	1	YFL026W	YFL026W
D6VTK4	D6VTK4	24682008	MI:0090	0	0	0	1	1	protein complementation assay	1	0	1	YFL026W	YFL026W
D6VTK4	D6VTK4	25157670	MI:0096	0	0	0	1	1	pull down	0	0	0	YFL026W	YFL026W
D6VTK4	D6VTK4	27993568	MI:0055	0	0	0	1	1	fluorescent resonance energy transfer	1	0	1	YFL026W	YFL026W
D6VTK4	D6VTK4	28073700	MI:0090	0	0	0	1	1	protein complementation assay	1	0	1	YFL026W	YFL026W
D6VTK4	D6VTK4	33268889	MI:0401	0	0	0	1	1	biochemical	0	0	0	YFL026W	YFL026W
D6VTK4	D6VTK4	35296853	MI:0096	0	0	0	1	2	pull down	0	0	0	YFL026W	YFL026W
D6VTK4	D6VTK4	35296853	MI:0114	0	0	0	1	1	x-ray crystallography	1	0	1	YFL026W	YFL026W
D6VTK4	P00359	37958899	MI:0090	0	0	0	1	106	protein complementation assay	1	0	1	YFL026W	YGR192C
D6VTK4	P00549	37958899	MI:0090	0	0	0	1	106	protein complementation assay	1	0	1	YAL038W	YFL026W
D6VTK4	P00560	37958899	MI:0090	0	0	0	1	106	protein complementation assay	1	0	1	YCR012W	YFL026W
D6VTK4	P00950	37958899	MI:0090	0	0	0	1	106	protein complementation assay	1	0	1	YFL026W	YKL152C
D6VTK4	P01149	20923758	MI:0004	0	0	0	1	1	affinity chromatography technology	0	0	0	YFL026W	YPL187W
D6VTK4	P06783	17369365	MI:0096	1	0	1	1	1	pull down	0	0	0	YFL026W	YKL178C
D6VTK4	P06783	17369365	MI:0107	1	0	1	0	1	surface plasmon resonance	1	0	1	YFL026W	YKL178C
D6VTK4	P07807	37958899	MI:0090	0	0	0	1	106	protein complementation assay	1	0	1	YFL026W	YOR236W
D6VTK4	P08539	10664449	MI:0018	0	0	0	1	5	two hybrid	1	1	0	YFL026W	YHR005C
D6VTK4	P08539	28958779	MI:0055	0	0	0	1	1	fluorescent resonance energy transfer	1	0	1	YFL026W	YHR005C
D6VTK4	P08539	28958779	MI:0090	0	0	0	1	1	protein complementation assay	1	0	1	YFL026W	YHR005C
D6VTK4	P10964	37958899	MI:0090	0	0	0	1	106	protein complementation assay	1	0	1	YFL026W	YOR341W
D6VTK4	P15891	37958899	MI:0090	0	0	0	1	106	protein complementation assay	1	0	1	YCR088W	YFL026W
D6VTK4	P16603	37958899	MI:0090	0	0	0	1	106	protein complementation assay	1	0	1	YFL026W	YHR042W
D6VTK4	P18851	10664449	MI:0018	0	0	0	1	5	two hybrid	1	1	0	YFL026W	YOR212W
D6VTK4	P18963	37958899	MI:0090	0	0	0	1	106	protein complementation assay	1	0	1	YBR140C	YFL026W
D6VTK4	P19146	37958899	MI:0090	0	0	0	1	106	protein complementation assay	1	0	1	YDL137W	YFL026W
D6VTK4	P19657	37968396	MI:0007	1	0	0	0	29444	anti tag coimmunoprecipitation	0	0	0	YFL026W	YPL036W
D6VTK4	P22579	37958899	MI:0090	0	0	0	1	106	protein complementation assay	1	0	1	YFL026W	YOL004W
D6VTK4	P22803	37958899	MI:0090	0	0	0	1	106	protein complementation assay	1	0	1	YFL026W	YGR209C
D6VTK4	P25340	37958899	MI:0090	0	0	0	1	106	protein complementation assay	1	0	1	YFL026W	YGL012W
D6VTK4	P25341	37958899	MI:0090	0	0	0	1	106	protein complementation assay	1	0	1	YCR091W	YFL026W
D6VTK4	P25582	37958899	MI:0090	0	0	0	1	106	protein complementation assay	1	0	1	YCL054W	YFL026W
D6VTK4	P25638	37958899	MI:0090	0	0	0	1	106	protein complementation assay	1	0	1	YCR060W	YFL026W
D6VTK4	P27636	37958899	MI:0090	0	0	0	1	106	protein complementation assay	1	0	1	YAR019C	YFL026W
D6VTK4	P29366	37958899	MI:0090	0	0	0	1	106	protein complementation assay	1	0	1	YBR200W	YFL026W
D6VTK4	P32471	37958899	MI:0090	0	0	0	1	106	protein complementation assay	1	0	1	YAL003W	YFL026W
D6VTK4	P32527	37958899	MI:0090	0	0	0	1	106	protein complementation assay	1	0	1	YFL026W	YGR285C
D6VTK4	P32589	37958899	MI:0090	0	0	0	1	106	protein complementation assay	1	0	1	YFL026W	YPL106C
D6VTK4	P34167	37958899	MI:0090	0	0	0	1	106	protein complementation assay	1	0	1	YFL026W	YPR163C
D6VTK4	P35843	37958899	MI:0090	0	0	0	1	106	protein complementation assay	1	0	1	YFL026W	YOR237W
D6VTK4	P38074	37958899	MI:0090	0	0	0	1	106	protein complementation assay	1	0	1	YBR034C	YFL026W
D6VTK4	P38148	37958899	MI:0090	0	0	0	1	106	protein complementation assay	1	0	1	YBR276C	YFL026W
D6VTK4	P38349	37958899	MI:0090	0	0	0	1	106	protein complementation assay	1	0	1	YBR273C	YFL026W
D6VTK4	P38626	37958899	MI:0090	0	0	0	1	106	protein complementation assay	1	0	1	YFL026W	YIL043C
D6VTK4	P38879	37958899	MI:0090	0	0	0	1	106	protein complementation assay	1	0	1	YFL026W	YHR193C
D6VTK4	P39743	37958899	MI:0090	0	0	0	1	106	protein complementation assay	1	0	1	YDR388W	YFL026W
D6VTK4	P39984	37958899	MI:0090	0	0	0	1	106	protein complementation assay	1	0	1	YEL056W	YFL026W
D6VTK4	P40150	37958899	MI:0090	0	0	0	1	106	protein complementation assay	1	0	1	YFL026W	YNL209W
D6VTK4	P40212	37958899	MI:0090	0	0	0	1	106	protein complementation assay	1	0	1	YFL026W	YMR142C
D6VTK4	P40884	37958899	MI:0090	0	0	0	1	106	protein complementation assay	1	0	1	YFL026W	YJL216C
D6VTK4	P41807	37958899	MI:0090	0	0	0	1	106	protein complementation assay	1	0	1	YFL026W	YPR036W
D6VTK4	P43553	37958899	MI:0090	0	0	0	1	106	protein complementation assay	1	0	1	YFL026W	YFL050C
D6VTK4	P43602	24820415	MI:0096	0	0	0	1	8	pull down	0	0	0	YFL026W	YFR022W
D6VTK4	P46674	37958899	MI:0090	0	0	0	1	106	protein complementation assay	1	0	1	YDR159W	YFL026W
D6VTK4	P47075	37958899	MI:0090	0	0	0	1	106	protein complementation assay	1	0	1	YFL026W	YJL012C
D6VTK4	P47089	37958899	MI:0090	0	0	0	1	106	protein complementation assay	1	0	1	YFL026W	YJR014W
D6VTK4	P47167	37958899	MI:0090	0	0	0	1	106	protein complementation assay	1	0	1	YFL026W	YJR135C
D6VTK4	P53032	37958899	MI:0090	0	0	0	1	106	protein complementation assay	1	0	1	YFL026W	YGL162W
D6VTK4	P53141	37958899	MI:0090	0	0	0	1	106	protein complementation assay	1	0	1	YFL026W	YGL106W
D6VTK4	P53281	37958899	MI:0090	0	0	0	1	106	protein complementation assay	1	0	1	YFL026W	YGR136W
D6VTK4	P53322	37968396	MI:0007	1	0	0	0	29444	anti tag coimmunoprecipitation	0	0	0	YFL026W	YGR260W
D6VTK4	P53691	37958899	MI:0090	0	0	0	1	106	protein complementation assay	1	0	1	YFL026W	YLR216C
D6VTK4	P53923	37958899	MI:0090	0	0	0	1	106	protein complementation assay	1	0	1	YFL026W	YNL119W
D6VTK4	Q01329	37958899	MI:0090	0	0	0	1	106	protein complementation assay	1	0	1	YAL043C	YFL026W
D6VTK4	Q01477	37958899	MI:0090	0	0	0	1	106	protein complementation assay	1	0	1	YER151C	YFL026W
D6VTK4	Q02805	24820415	MI:0096	0	0	0	1	8	pull down	0	0	0	YFL026W	YOR018W
D6VTK4	Q03263	37958899	MI:0090	0	0	0	1	106	protein complementation assay	1	0	1	YFL026W	YMR279C
D6VTK4	Q03529	37958899	MI:0090	0	0	0	1	106	protein complementation assay	1	0	1	YFL026W	YMR272C
D6VTK4	Q03653	37958899	MI:0090	0	0	0	1	106	protein complementation assay	1	0	1	YFL026W	YMR212C
D6VTK4	Q03655	37968396	MI:0007	1	0	0	0	29444	anti tag coimmunoprecipitation	0	0	0	YFL026W	YMR215W
D6VTK4	Q03957	37958899	MI:0090	0	0	0	1	106	protein complementation assay	1	0	1	YFL026W	YKL139W
D6VTK4	Q07653	37968396	MI:0007	1	0	0	0	29444	anti tag coimmunoprecipitation	0	0	0	YDL223C	YFL026W
D6VTK4	Q08446	37958899	MI:0090	0	0	0	1	106	protein complementation assay	1	0	1	YFL026W	YOR057W
D6VTK4	Q08548	37958899	MI:0090	0	0	0	1	106	protein complementation assay	1	0	1	YFL026W	YOR175C
D6VTK4	Q12018	37958899	MI:0090	0	0	0	1	106	protein complementation assay	1	0	1	YDL132W	YFL026W
D6VTK4	Q12154	37958899	MI:0090	0	0	0	1	106	protein complementation assay	1	0	1	YDL100C	YFL026W
D6VTK4	Q12449	37958899	MI:0090	0	0	0	1	106	protein complementation assay	1	0	1	YDR214W	YFL026W
D6VTK4	Q12502	24820415	MI:0096	0	0	0	1	8	pull down	0	0	0	YFL026W	YOR322C
D6VTK4	Q99247	37958899	MI:0090	0	0	0	1	106	protein complementation assay	1	0	1	YFL026W	YOL087C
D6W196	P53983	16093310	MI:0090	0	0	0	1	1968	protein complementation assay	1	0	1	YNL008C	YNL083W
O13297	O13297	10428848	MI:0029	1	0	0	0	2	cosedimentation through density gradient	0	0	0	YPL228W	YPL228W
O13297	O13297	10589681	MI:0114	0	0	0	1	1	x-ray crystallography	1	0	1	YPL228W	YPL228W
O13297	O13297	20828586	MI:0090	0	0	0	1	3	protein complementation assay	1	0	1	YPL228W	YPL228W
O13297	P10592	19536198	MI:0676	1	0	0	0	21613	tandem affinity purification	0	0	0	YLL024C	YPL228W
O13297	P11484	19536198	MI:0676	1	0	0	0	21613	tandem affinity purification	0	0	0	YDL229W	YPL228W
O13297	P25491	19536198	MI:0676	1	0	0	0	21613	tandem affinity purification	0	0	0	YNL064C	YPL228W
O13297	P32558	28396559	MI:0004	0	0	0	1	4	affinity chromatography technology	0	0	0	YGL207W	YPL228W
O13297	P38256	37968396	MI:0007	1	0	0	0	29444	anti tag coimmunoprecipitation	0	0	0	YBR096W	YPL228W
O13297	P39987	19536198	MI:0676	1	0	0	0	21613	tandem affinity purification	0	0	0	YEL030W	YPL228W
O13297	P41896	37968396	MI:0007	1	0	0	0	29444	anti tag coimmunoprecipitation	0	0	0	YGR005C	YPL228W
O13297	Q01159	9345280	MI:0047	0	0	0	1	1	far western blotting	1	0	1	YGL130W	YPL228W
O13297	Q01159	9710603	MI:0096	0	0	0	1	1	pull down	0	0	0	YGL130W	YPL228W
O13297	Q01159	9832501	MI:0004	0	0	0	1	2	affinity chromatography technology	0	0	0	YGL130W	YPL228W
O13297	Q01159	10428848	MI:0029	1	0	0	0	2	cosedimentation through density gradient	0	0	0	YGL130W	YPL228W
O13297	Q01159	11463793	MI:0096	0	0	0	1	1	pull down	0	0	0	YGL130W	YPL228W
O13297	Q01159	20159466	MI:0071	1	0	1	0	1	molecular sieving	0	0	0	YGL130W	YPL228W
O13297	Q01159	20159466	MI:0096	1	0	1	0	1	pull down	0	0	0	YGL130W	YPL228W
O13297	Q01159	20159466	MI:0114	1	0	1	0	1	x-ray crystallography	1	0	1	YGL130W	YPL228W
O13297	Q04636	28396559	MI:0004	0	0	0	1	4	affinity chromatography technology	0	0	0	YML069W	YPL228W
O13329	O13329	14576157	MI:0018	0	0	0	1	2	two hybrid	1	1	0	YDR110W	YDR110W
O13329	O13329	26063576	MI:0018	0	0	0	1	1	two hybrid	1	1	0	YDR110W	YDR110W
O13329	O13329	26951198	MI:0018	0	0	0	1	5	two hybrid	1	1	0	YDR110W	YDR110W
O13329	P02293	17043313	MI:0004	0	0	0	1	40	affinity chromatography technology	0	0	0	YDR110W	YDR224C
O13329	P02294	17043313	MI:0004	0	0	0	1	40	affinity chromatography technology	0	0	0	YBL002W	YDR110W
O13329	P04786	17043313	MI:0676	1	0	0	0	24	tandem affinity purification	0	0	0	YDR110W	YOL006C
O13329	P04911	17043313	MI:0004	0	0	0	1	40	affinity chromatography technology	0	0	0	YDR110W	YDR225W
O13329	P04912	17043313	MI:0004	0	0	0	1	40	affinity chromatography technology	0	0	0	YBL003C	YDR110W
O13329	P06700	12923057	MI:0004	0	0	0	1	8	affinity chromatography technology	0	0	0	YDL042C	YDR110W
O13329	P06700	17043313	MI:0007	1	0	0	0	6	anti tag coimmunoprecipitation	0	0	0	YDL042C	YDR110W
O13329	P06700	22362748	MI:0004	0	0	0	1	4	affinity chromatography technology	0	0	0	YDL042C	YDR110W
O13329	P21538	17043313	MI:0676	1	0	0	0	24	tandem affinity purification	0	0	0	YBR049C	YDR110W
O13329	P32589	19536198	MI:0676	1	0	0	0	21613	tandem affinity purification	0	0	0	YDR110W	YPL106C
O13329	P32796	37968396	MI:0007	1	0	0	0	29444	anti tag coimmunoprecipitation	0	0	0	YDR110W	YML042W
O13329	P33416	19536198	MI:0676	1	0	0	0	21613	tandem affinity purification	0	0	0	YDR110W	YDR258C
O13329	P40089	10900456	MI:0018	1	1	0	0	261	two hybrid	1	1	0	YDR110W	YER146W
O13329	P41832	37968396	MI:0007	1	0	0	0	29444	anti tag coimmunoprecipitation	0	0	0	YDR110W	YNL271C
O13329	P47035	12923057	MI:0004	0	0	0	1	8	affinity chromatography technology	0	0	0	YDR110W	YJL076W
O13329	P47035	15043811	MI:0004	0	0	0	1	2	affinity chromatography technology	0	0	0	YDR110W	YJL076W
O13329	P47035	17043313	MI:0007	1	0	0	0	6	anti tag coimmunoprecipitation	0	0	0	YDR110W	YJL076W
O13329	P47035	17043313	MI:0676	1	0	0	0	24	tandem affinity purification	0	0	0	YDR110W	YJL076W
O13329	P47035	26951198	MI:0096	0	0	0	1	2	pull down	0	0	0	YDR110W	YJL076W
O13329	P53551	17043313	MI:0004	0	0	0	1	40	affinity chromatography technology	0	0	0	YDR110W	YPL127C
O13329	Q00684	12923057	MI:0004	0	0	0	1	8	affinity chromatography technology	0	0	0	YDR110W	YFR028C
O13329	Q00684	17043313	MI:0676	1	0	0	0	24	tandem affinity purification	0	0	0	YDR110W	YFR028C
O13329	Q02208	17043313	MI:0007	1	0	0	0	6	anti tag coimmunoprecipitation	0	0	0	YDR110W	YKR010C
O13329	Q02208	17043313	MI:0676	1	0	0	0	24	tandem affinity purification	0	0	0	YDR110W	YKR010C
O13329	Q02208	26951198	MI:0018	0	0	0	1	5	two hybrid	1	1	0	YDR110W	YKR010C
O13329	Q02892	17043313	MI:0676	1	0	0	0	24	tandem affinity purification	0	0	0	YDR110W	YPL093W
O13329	Q12072	11283351	MI:0398	1	0	1	0	795	two hybrid pooling approach	1	1	0	YDR110W	YLR095C
O13329	Q12457	14576157	MI:0018	0	0	0	1	2	two hybrid	1	1	0	YDR026C	YDR110W
O13329	Q12457	22362748	MI:0096	0	0	0	1	3	pull down	0	0	0	YDR026C	YDR110W
O13516	O13516	29557065	MI:0004	0	0	0	1	95	affinity chromatography technology	0	0	0	YPL081W	YPL081W
O13516	O13516	31454312	MI:0111	1	0	0	0	273	dihydrofolate reductase reconstruction	1	0	1	YPL081W	YPL081W
O13516	O13539	31062022	MI:0004	0	0	0	1	12967	affinity chromatography technology	0	0	0	YHR167W	YPL081W
O13516	P00330	31062022	MI:0004	0	0	0	1	12967	affinity chromatography technology	0	0	0	YOL086C	YPL081W
O13516	P00359	31062022	MI:0004	0	0	0	1	12967	affinity chromatography technology	0	0	0	YGR192C	YPL081W
O13516	P00360	31062022	MI:0004	0	0	0	1	12967	affinity chromatography technology	0	0	0	YJL052W	YPL081W
O13516	P00546	31062022	MI:0004	0	0	0	1	12967	affinity chromatography technology	0	0	0	YBR160W	YPL081W
O13516	P00549	31062022	MI:0004	0	0	0	1	12967	affinity chromatography technology	0	0	0	YAL038W	YPL081W
O13516	P00560	31062022	MI:0004	0	0	0	1	12967	affinity chromatography technology	0	0	0	YCR012W	YPL081W
O13516	P00817	31062022	MI:0004	0	0	0	1	12967	affinity chromatography technology	0	0	0	YBR011C	YPL081W
O13516	P00925	31062022	MI:0004	0	0	0	1	12967	affinity chromatography technology	0	0	0	YHR174W	YPL081W
O13516	P00927	31062022	MI:0004	0	0	0	1	12967	affinity chromatography technology	0	0	0	YER086W	YPL081W
O13516	P00937	31062022	MI:0004	0	0	0	1	12967	affinity chromatography technology	0	0	0	YKL211C	YPL081W
O13516	P00950	31062022	MI:0004	0	0	0	1	12967	affinity chromatography technology	0	0	0	YKL152C	YPL081W
O13516	P00958	31062022	MI:0004	0	0	0	1	12967	affinity chromatography technology	0	0	0	YGR264C	YPL081W
O13516	P02294	31062022	MI:0004	0	0	0	1	12967	affinity chromatography technology	0	0	0	YBL002W	YPL081W
O13516	P02406	31062022	MI:0004	0	0	0	1	12967	affinity chromatography technology	0	0	0	YGL103W	YPL081W
O13516	P02407	31062022	MI:0004	0	0	0	1	12967	affinity chromatography technology	0	0	0	YML024W	YPL081W
O13516	P02557	31062022	MI:0004	0	0	0	1	12967	affinity chromatography technology	0	0	0	YFL037W	YPL081W
O13516	P02829	19536198	MI:0676	1	0	0	0	21613	tandem affinity purification	0	0	0	YPL081W	YPL240C
O13516	P02829	31062022	MI:0004	0	0	0	1	12967	affinity chromatography technology	0	0	0	YPL081W	YPL240C
O13516	P03874	31062022	MI:0004	0	0	0	1	12967	affinity chromatography technology	0	0	0	YHL038C	YPL081W
O13516	P03874	37968396	MI:0007	1	0	0	0	29444	anti tag coimmunoprecipitation	0	0	0	YHL038C	YPL081W
O13516	P04147	31062022	MI:0004	0	0	0	1	12967	affinity chromatography technology	0	0	0	YER165W	YPL081W
O13516	P04449	31062022	MI:0004	0	0	0	1	12967	affinity chromatography technology	0	0	0	YGL031C	YPL081W
O13516	P04456	31062022	MI:0004	0	0	0	1	12967	affinity chromatography technology	0	0	0	YOL127W	YPL081W
O13516	P04801	31062022	MI:0004	0	0	0	1	12967	affinity chromatography technology	0	0	0	YIL078W	YPL081W
O13516	P04911	31062022	MI:0004	0	0	0	1	12967	affinity chromatography technology	0	0	0	YDR225W	YPL081W
O13516	P05317	31062022	MI:0004	0	0	0	1	12967	affinity chromatography technology	0	0	0	YLR340W	YPL081W
O13516	P05453	31062022	MI:0004	0	0	0	1	12967	affinity chromatography technology	0	0	0	YDR172W	YPL081W
O13516	P05694	31062022	MI:0004	0	0	0	1	12967	affinity chromatography technology	0	0	0	YER091C	YPL081W
O13516	P05738	31062022	MI:0004	0	0	0	1	12967	affinity chromatography technology	0	0	0	YGL147C	YPL081W
O13516	P05740	31062022	MI:0004	0	0	0	1	12967	affinity chromatography technology	0	0	0	YKL180W	YPL081W
O13516	P05743	31062022	MI:0004	0	0	0	1	12967	affinity chromatography technology	0	0	0	YLR344W	YPL081W
O13516	P05744	31062022	MI:0004	0	0	0	1	12967	affinity chromatography technology	0	0	0	YPL081W	YPL143W
O13516	P05745	31062022	MI:0004	0	0	0	1	12967	affinity chromatography technology	0	0	0	YMR194W	YPL081W
O13516	P05747	31062022	MI:0004	0	0	0	1	12967	affinity chromatography technology	0	0	0	YFR032C-A	YPL081W
O13516	P05748	31062022	MI:0004	0	0	0	1	12967	affinity chromatography technology	0	0	0	YLR029C	YPL081W
O13516	P05749	31062022	MI:0004	0	0	0	1	12967	affinity chromatography technology	0	0	0	YLR061W	YPL081W
O13516	P05750	31062022	MI:0004	0	0	0	1	12967	affinity chromatography technology	0	0	0	YNL178W	YPL081W
O13516	P05750	37968396	MI:0007	1	0	0	0	29444	anti tag coimmunoprecipitation	0	0	0	YNL178W	YPL081W
O13516	P05756	31062022	MI:0004	0	0	0	1	12967	affinity chromatography technology	0	0	0	YDR064W	YPL081W
O13516	P05756	37968396	MI:0007	1	0	0	0	29444	anti tag coimmunoprecipitation	0	0	0	YDR064W	YPL081W
O13516	P05759	31062022	MI:0004	0	0	0	1	12967	affinity chromatography technology	0	0	0	YLR167W	YPL081W
O13516	P06103	31062022	MI:0004	0	0	0	1	12967	affinity chromatography technology	0	0	0	YOR361C	YPL081W
O13516	P06106	31062022	MI:0004	0	0	0	1	12967	affinity chromatography technology	0	0	0	YLR303W	YPL081W
O13516	P06169	31062022	MI:0004	0	0	0	1	12967	affinity chromatography technology	0	0	0	YLR044C	YPL081W
O13516	P06367	31062022	MI:0004	0	0	0	1	12967	affinity chromatography technology	0	0	0	YCR031C	YPL081W
O13516	P06367	37968396	MI:0007	1	0	0	0	29444	anti tag coimmunoprecipitation	0	0	0	YCR031C	YPL081W
O13516	P06634	31062022	MI:0004	0	0	0	1	12967	affinity chromatography technology	0	0	0	YOR204W	YPL081W
O13516	P06787	31062022	MI:0004	0	0	0	1	12967	affinity chromatography technology	0	0	0	YBR109C	YPL081W
O13516	P06843	31062022	MI:0004	0	0	0	1	12967	affinity chromatography technology	0	0	0	YER161C	YPL081W
O13516	P07149	31062022	MI:0004	0	0	0	1	12967	affinity chromatography technology	0	0	0	YKL182W	YPL081W
O13516	P07251	31062022	MI:0004	0	0	0	1	12967	affinity chromatography technology	0	0	0	YBL099W	YPL081W
O13516	P07259	31062022	MI:0004	0	0	0	1	12967	affinity chromatography technology	0	0	0	YJL130C	YPL081W
O13516	P07280	31062022	MI:0004	0	0	0	1	12967	affinity chromatography technology	0	0	0	YOL121C	YPL081W
O13516	P07342	31062022	MI:0004	0	0	0	1	12967	affinity chromatography technology	0	0	0	YMR108W	YPL081W
O13516	P07347	31062022	MI:0004	0	0	0	1	12967	affinity chromatography technology	0	0	0	YHR013C	YPL081W
O13516	P07703	31062022	MI:0004	0	0	0	1	12967	affinity chromatography technology	0	0	0	YPL081W	YPR110C
O13516	P08518	31062022	MI:0004	0	0	0	1	12967	affinity chromatography technology	0	0	0	YOR151C	YPL081W
O13516	P09032	31062022	MI:0004	0	0	0	1	12967	affinity chromatography technology	0	0	0	YOR260W	YPL081W
O13516	P09064	31062022	MI:0004	0	0	0	1	12967	affinity chromatography technology	0	0	0	YPL081W	YPL237W
O13516	P09440	31062022	MI:0004	0	0	0	1	12967	affinity chromatography technology	0	0	0	YBR084W	YPL081W
O13516	P09547	31062022	MI:0004	0	0	0	1	12967	affinity chromatography technology	0	0	0	YPL016W	YPL081W
O13516	P09733	31062022	MI:0004	0	0	0	1	12967	affinity chromatography technology	0	0	0	YML085C	YPL081W
O13516	P09734	31062022	MI:0004	0	0	0	1	12967	affinity chromatography technology	0	0	0	YML124C	YPL081W
O13516	P0C0V8	31062022	MI:0004	0	0	0	1	12967	affinity chromatography technology	0	0	0	YKR057W	YPL081W
O13516	P0C0W1	31062022	MI:0004	0	0	0	1	12967	affinity chromatography technology	0	0	0	YJL190C	YPL081W
O13516	P0C0W1	37968396	MI:0004	0	0	0	1	30068	affinity chromatography technology	0	0	0	YJL190C	YPL081W
O13516	P0C0W9	31062022	MI:0004	0	0	0	1	12967	affinity chromatography technology	0	0	0	YPL081W	YPR102C
O13516	P0C2H6	31062022	MI:0004	0	0	0	1	12967	affinity chromatography technology	0	0	0	YHR010W	YPL081W
O13516	P0C2H8	31062022	MI:0004	0	0	0	1	12967	affinity chromatography technology	0	0	0	YDL075W	YPL081W
O13516	P0CS90	31062022	MI:0004	0	0	0	1	12967	affinity chromatography technology	0	0	0	YJR045C	YPL081W
O13516	P0CX23	31062022	MI:0004	0	0	0	1	12967	affinity chromatography technology	0	0	0	YMR242C	YPL081W
O13516	P0CX25	31062022	MI:0004	0	0	0	1	12967	affinity chromatography technology	0	0	0	YPL081W	YPR043W
O13516	P0CX27	31062022	MI:0004	0	0	0	1	12967	affinity chromatography technology	0	0	0	YNL162W	YPL081W
O13516	P0CX29	31062022	MI:0004	0	0	0	1	12967	affinity chromatography technology	0	0	0	YGR118W	YPL081W
O13516	P0CX29	37968396	MI:0004	0	0	0	1	30068	affinity chromatography technology	0	0	0	YGR118W	YPL081W
O13516	P0CX32	37968396	MI:0004	0	0	0	1	30068	affinity chromatography technology	0	0	0	YIL069C	YPL081W
O13516	P0CX34	37968396	MI:0004	0	0	0	1	30068	affinity chromatography technology	0	0	0	YOR182C	YPL081W
O13516	P0CX36	37968396	MI:0004	0	0	0	1	30068	affinity chromatography technology	0	0	0	YHR203C	YPL081W
O13516	P0CX38	31062022	MI:0004	0	0	0	1	12967	affinity chromatography technology	0	0	0	YBR181C	YPL081W
O13516	P0CX38	37968396	MI:0004	0	0	0	1	30068	affinity chromatography technology	0	0	0	YBR181C	YPL081W
O13516	P0CX40	31062022	MI:0004	0	0	0	1	12967	affinity chromatography technology	0	0	0	YER102W	YPL081W
O13516	P0CX40	37968396	MI:0004	0	0	0	1	30068	affinity chromatography technology	0	0	0	YER102W	YPL081W
O13516	P0CX41	31062022	MI:0004	0	0	0	1	12967	affinity chromatography technology	0	0	0	YBL087C	YPL081W
O13516	P0CX46	31062022	MI:0004	0	0	0	1	12967	affinity chromatography technology	0	0	0	YIL018W	YPL081W
O13516	P0CX47	31062022	MI:0004	0	0	0	1	12967	affinity chromatography technology	0	0	0	YDR025W	YPL081W
O13516	P0CX47	37968396	MI:0004	0	0	0	1	30068	affinity chromatography technology	0	0	0	YDR025W	YPL081W
O13516	P0CX49	31062022	MI:0004	0	0	0	1	12967	affinity chromatography technology	0	0	0	YOL120C	YPL081W
O13516	P0CX51	31062022	MI:0004	0	0	0	1	12967	affinity chromatography technology	0	0	0	YMR143W	YPL081W
O13516	P0CX51	37968396	MI:0004	0	0	0	1	30068	affinity chromatography technology	0	0	0	YMR143W	YPL081W
O13516	P0CX53	31062022	MI:0004	0	0	0	1	12967	affinity chromatography technology	0	0	0	YEL054C	YPL081W
O13516	P0CX56	31062022	MI:0004	0	0	0	1	12967	affinity chromatography technology	0	0	0	YML026C	YPL081W
O13516	P0CX56	37968396	MI:0004	0	0	0	1	30068	affinity chromatography technology	0	0	0	YML026C	YPL081W
O13516	P0CX82	31062022	MI:0004	0	0	0	1	12967	affinity chromatography technology	0	0	0	YBR084C-A	YPL081W
O13516	P0CX85	31062022	MI:0004	0	0	0	1	12967	affinity chromatography technology	0	0	0	YDL136W	YPL081W
O13516	P10591	31062022	MI:0004	0	0	0	1	12967	affinity chromatography technology	0	0	0	YAL005C	YPL081W
O13516	P10592	31062022	MI:0004	0	0	0	1	12967	affinity chromatography technology	0	0	0	YLL024C	YPL081W
O13516	P10659	31062022	MI:0004	0	0	0	1	12967	affinity chromatography technology	0	0	0	YLR180W	YPL081W
O13516	P10662	31062022	MI:0004	0	0	0	1	12967	affinity chromatography technology	0	0	0	YDR347W	YPL081W
O13516	P10664	31062022	MI:0004	0	0	0	1	12967	affinity chromatography technology	0	0	0	YBR031W	YPL081W
O13516	P10834	31062022	MI:0004	0	0	0	1	12967	affinity chromatography technology	0	0	0	YGR222W	YPL081W
O13516	P10849	31062022	MI:0004	0	0	0	1	12967	affinity chromatography technology	0	0	0	YDL044C	YPL081W
O13516	P10962	31062022	MI:0004	0	0	0	1	12967	affinity chromatography technology	0	0	0	YAL025C	YPL081W
O13516	P10964	31062022	MI:0004	0	0	0	1	12967	affinity chromatography technology	0	0	0	YOR341W	YPL081W
O13516	P11484	31062022	MI:0004	0	0	0	1	12967	affinity chromatography technology	0	0	0	YDL229W	YPL081W
O13516	P11491	31062022	MI:0004	0	0	0	1	12967	affinity chromatography technology	0	0	0	YDR481C	YPL081W
O13516	P11745	31062022	MI:0004	0	0	0	1	12967	affinity chromatography technology	0	0	0	YMR235C	YPL081W
O13516	P12383	31062022	MI:0004	0	0	0	1	12967	affinity chromatography technology	0	0	0	YGL013C	YPL081W
O13516	P12687	31062022	MI:0004	0	0	0	1	12967	affinity chromatography technology	0	0	0	YNL005C	YPL081W
O13516	P12695	31062022	MI:0004	0	0	0	1	12967	affinity chromatography technology	0	0	0	YNL071W	YPL081W
O13516	P12945	31062022	MI:0004	0	0	0	1	12967	affinity chromatography technology	0	0	0	YDL040C	YPL081W
O13516	P13186	31062022	MI:0004	0	0	0	1	12967	affinity chromatography technology	0	0	0	YLR096W	YPL081W
O13516	P13433	31062022	MI:0004	0	0	0	1	12967	affinity chromatography technology	0	0	0	YFL036W	YPL081W
O13516	P14120	31062022	MI:0004	0	0	0	1	12967	affinity chromatography technology	0	0	0	YGL030W	YPL081W
O13516	P14126	31062022	MI:0004	0	0	0	1	12967	affinity chromatography technology	0	0	0	YOR063W	YPL081W
O13516	P14540	31062022	MI:0004	0	0	0	1	12967	affinity chromatography technology	0	0	0	YKL060C	YPL081W
O13516	P15424	31062022	MI:0004	0	0	0	1	12967	affinity chromatography technology	0	0	0	YDR194C	YPL081W
O13516	P15565	31062022	MI:0004	0	0	0	1	12967	affinity chromatography technology	0	0	0	YDR120C	YPL081W
O13516	P15646	31062022	MI:0004	0	0	0	1	12967	affinity chromatography technology	0	0	0	YDL014W	YPL081W
O13516	P15992	31062022	MI:0004	0	0	0	1	12967	affinity chromatography technology	0	0	0	YBR072W	YPL081W
O13516	P16140	31062022	MI:0004	0	0	0	1	12967	affinity chromatography technology	0	0	0	YBR127C	YPL081W
O13516	P16474	31062022	MI:0004	0	0	0	1	12967	affinity chromatography technology	0	0	0	YJL034W	YPL081W
O13516	P16521	31062022	MI:0004	0	0	0	1	12967	affinity chromatography technology	0	0	0	YLR249W	YPL081W
O13516	P16861	31062022	MI:0004	0	0	0	1	12967	affinity chromatography technology	0	0	0	YGR240C	YPL081W
O13516	P16862	31062022	MI:0004	0	0	0	1	12967	affinity chromatography technology	0	0	0	YMR205C	YPL081W
O13516	P17076	31062022	MI:0004	0	0	0	1	12967	affinity chromatography technology	0	0	0	YHL033C	YPL081W
O13516	P17255	31062022	MI:0004	0	0	0	1	12967	affinity chromatography technology	0	0	0	YDL185W	YPL081W
O13516	P17555	31062022	MI:0004	0	0	0	1	12967	affinity chromatography technology	0	0	0	YNL138W	YPL081W
O13516	P18480	31062022	MI:0004	0	0	0	1	12967	affinity chromatography technology	0	0	0	YBR289W	YPL081W
O13516	P18634	31062022	MI:0004	0	0	0	1	12967	affinity chromatography technology	0	0	0	YLR392C	YPL081W
O13516	P18888	31062022	MI:0004	0	0	0	1	12967	affinity chromatography technology	0	0	0	YHL025W	YPL081W
O13516	P19097	31062022	MI:0004	0	0	0	1	12967	affinity chromatography technology	0	0	0	YPL081W	YPL231W
O13516	P19358	31062022	MI:0004	0	0	0	1	12967	affinity chromatography technology	0	0	0	YDR502C	YPL081W
O13516	P19454	31062022	MI:0004	0	0	0	1	12967	affinity chromatography technology	0	0	0	YOR061W	YPL081W
O13516	P19524	31062022	MI:0004	0	0	0	1	12967	affinity chromatography technology	0	0	0	YOR326W	YPL081W
O13516	P19659	31062022	MI:0004	0	0	0	1	12967	affinity chromatography technology	0	0	0	YOL051W	YPL081W
O13516	P19736	31062022	MI:0004	0	0	0	1	12967	affinity chromatography technology	0	0	0	YDL030W	YPL081W
O13516	P19882	31062022	MI:0004	0	0	0	1	12967	affinity chromatography technology	0	0	0	YLR259C	YPL081W
O13516	P20424	31062022	MI:0004	0	0	0	1	12967	affinity chromatography technology	0	0	0	YPL081W	YPR088C
O13516	P20424	33542241	MI:0401	0	0	0	1	9	biochemical	0	0	0	YPL081W	YPR088C
O13516	P20434	31062022	MI:0004	0	0	0	1	12967	affinity chromatography technology	0	0	0	YBR154C	YPL081W
O13516	P20447	31062022	MI:0004	0	0	0	1	12967	affinity chromatography technology	0	0	0	YGL078C	YPL081W
O13516	P20448	31062022	MI:0004	0	0	0	1	12967	affinity chromatography technology	0	0	0	YJL033W	YPL081W
O13516	P20459	31062022	MI:0004	0	0	0	1	12967	affinity chromatography technology	0	0	0	YJR007W	YPL081W
O13516	P21304	31062022	MI:0004	0	0	0	1	12967	affinity chromatography technology	0	0	0	YLR196W	YPL081W
O13516	P21576	31062022	MI:0004	0	0	0	1	12967	affinity chromatography technology	0	0	0	YKR001C	YPL081W
O13516	P21826	31062022	MI:0004	0	0	0	1	12967	affinity chromatography technology	0	0	0	YIR031C	YPL081W
O13516	P22082	31062022	MI:0004	0	0	0	1	12967	affinity chromatography technology	0	0	0	YOR290C	YPL081W
O13516	P22137	31062022	MI:0004	0	0	0	1	12967	affinity chromatography technology	0	0	0	YGL206C	YPL081W
O13516	P22138	31062022	MI:0004	0	0	0	1	12967	affinity chromatography technology	0	0	0	YPL081W	YPR010C
O13516	P22147	31062022	MI:0004	0	0	0	1	12967	affinity chromatography technology	0	0	0	YGL173C	YPL081W
O13516	P22202	31062022	MI:0004	0	0	0	1	12967	affinity chromatography technology	0	0	0	YER103W	YPL081W
O13516	P22276	31062022	MI:0004	0	0	0	1	12967	affinity chromatography technology	0	0	0	YOR207C	YPL081W
O13516	P22353	31062022	MI:0004	0	0	0	1	12967	affinity chromatography technology	0	0	0	YJL063C	YPL081W
O13516	P22579	31062022	MI:0004	0	0	0	1	12967	affinity chromatography technology	0	0	0	YOL004W	YPL081W
O13516	P22803	31062022	MI:0004	0	0	0	1	12967	affinity chromatography technology	0	0	0	YGR209C	YPL081W
O13516	P23293	31062022	MI:0004	0	0	0	1	12967	affinity chromatography technology	0	0	0	YPL081W	YPR161C
O13516	P23301	31062022	MI:0004	0	0	0	1	12967	affinity chromatography technology	0	0	0	YEL034W	YPL081W
O13516	P23369	31062022	MI:0004	0	0	0	1	12967	affinity chromatography technology	0	0	0	YGR076C	YPL081W
O13516	P23615	31062022	MI:0004	0	0	0	1	12967	affinity chromatography technology	0	0	0	YGR116W	YPL081W
O13516	P24276	31062022	MI:0004	0	0	0	1	12967	affinity chromatography technology	0	0	0	YDR293C	YPL081W
O13516	P24583	31062022	MI:0004	0	0	0	1	12967	affinity chromatography technology	0	0	0	YBL105C	YPL081W
O13516	P24783	31062022	MI:0004	0	0	0	1	12967	affinity chromatography technology	0	0	0	YNL112W	YPL081W
O13516	P25293	31062022	MI:0004	0	0	0	1	12967	affinity chromatography technology	0	0	0	YKR048C	YPL081W
O13516	P25343	31062022	MI:0004	0	0	0	1	12967	affinity chromatography technology	0	0	0	YCR009C	YPL081W
O13516	P25345	31062022	MI:0004	0	0	0	1	12967	affinity chromatography technology	0	0	0	YCR024C	YPL081W
O13516	P25368	31062022	MI:0004	0	0	0	1	12967	affinity chromatography technology	0	0	0	YCL031C	YPL081W
O13516	P25443	31062022	MI:0004	0	0	0	1	12967	affinity chromatography technology	0	0	0	YGL123W	YPL081W
O13516	P25443	37968396	MI:0007	1	0	0	0	29444	anti tag coimmunoprecipitation	0	0	0	YGL123W	YPL081W
O13516	P25443	38340338	MI:0096	0	0	0	1	1	pull down	0	0	0	YGL123W	YPL081W
O13516	P25491	31062022	MI:0004	0	0	0	1	12967	affinity chromatography technology	0	0	0	YNL064C	YPL081W
O13516	P25555	31062022	MI:0004	0	0	0	1	12967	affinity chromatography technology	0	0	0	YCL011C	YPL081W
O13516	P25567	31062022	MI:0004	0	0	0	1	12967	affinity chromatography technology	0	0	0	YCL037C	YPL081W
O13516	P25582	31062022	MI:0004	0	0	0	1	12967	affinity chromatography technology	0	0	0	YCL054W	YPL081W
O13516	P25586	31062022	MI:0004	0	0	0	1	12967	affinity chromatography technology	0	0	0	YCL059C	YPL081W
O13516	P25617	31062022	MI:0004	0	0	0	1	12967	affinity chromatography technology	0	0	0	YCR016W	YPL081W
O13516	P25623	31062022	MI:0004	0	0	0	1	12967	affinity chromatography technology	0	0	0	YCR030C	YPL081W
O13516	P25626	31062022	MI:0004	0	0	0	1	12967	affinity chromatography technology	0	0	0	YCR046C	YPL081W
O13516	P25627	31062022	MI:0004	0	0	0	1	12967	affinity chromatography technology	0	0	0	YCR047C	YPL081W
O13516	P25644	31062022	MI:0004	0	0	0	1	12967	affinity chromatography technology	0	0	0	YCR077C	YPL081W
O13516	P25694	31062022	MI:0004	0	0	0	1	12967	affinity chromatography technology	0	0	0	YDL126C	YPL081W
O13516	P25808	31062022	MI:0004	0	0	0	1	12967	affinity chromatography technology	0	0	0	YFL002C	YPL081W
O13516	P26321	31062022	MI:0004	0	0	0	1	12967	affinity chromatography technology	0	0	0	YPL081W	YPL131W
O13516	P26783	31062022	MI:0004	0	0	0	1	12967	affinity chromatography technology	0	0	0	YJR123W	YPL081W
O13516	P26783	37968396	MI:0007	1	0	0	0	29444	anti tag coimmunoprecipitation	0	0	0	YJR123W	YPL081W
O13516	P26784	31062022	MI:0004	0	0	0	1	12967	affinity chromatography technology	0	0	0	YIL133C	YPL081W
O13516	P26786	31062022	MI:0004	0	0	0	1	12967	affinity chromatography technology	0	0	0	YOR096W	YPL081W
O13516	P26786	37968396	MI:0007	1	0	0	0	29444	anti tag coimmunoprecipitation	0	0	0	YOR096W	YPL081W
O13516	P27476	31062022	MI:0004	0	0	0	1	12967	affinity chromatography technology	0	0	0	YGR159C	YPL081W
O13516	P27929	31062022	MI:0004	0	0	0	1	12967	affinity chromatography technology	0	0	0	YNL137C	YPL081W
O13516	P28000	31062022	MI:0004	0	0	0	1	12967	affinity chromatography technology	0	0	0	YNL113W	YPL081W
O13516	P28007	31062022	MI:0004	0	0	0	1	12967	affinity chromatography technology	0	0	0	YHR089C	YPL081W
O13516	P28241	31062022	MI:0004	0	0	0	1	12967	affinity chromatography technology	0	0	0	YOR136W	YPL081W
O13516	P28274	31062022	MI:0004	0	0	0	1	12967	affinity chromatography technology	0	0	0	YBL039C	YPL081W
O13516	P28834	31062022	MI:0004	0	0	0	1	12967	affinity chromatography technology	0	0	0	YNL037C	YPL081W
O13516	P29295	31062022	MI:0004	0	0	0	1	12967	affinity chromatography technology	0	0	0	YPL081W	YPL204W
O13516	P29311	31062022	MI:0004	0	0	0	1	12967	affinity chromatography technology	0	0	0	YER177W	YPL081W
O13516	P30619	31062022	MI:0004	0	0	0	1	12967	affinity chromatography technology	0	0	0	YDR164C	YPL081W
O13516	P31373	31062022	MI:0004	0	0	0	1	12967	affinity chromatography technology	0	0	0	YAL012W	YPL081W
O13516	P31412	31062022	MI:0004	0	0	0	1	12967	affinity chromatography technology	0	0	0	YKL080W	YPL081W
O13516	P32048	31062022	MI:0004	0	0	0	1	12967	affinity chromatography technology	0	0	0	YNL073W	YPL081W
O13516	P32048	37968396	MI:0007	1	0	0	0	29444	anti tag coimmunoprecipitation	0	0	0	YNL073W	YPL081W
O13516	P32263	31062022	MI:0004	0	0	0	1	12967	affinity chromatography technology	0	0	0	YER023W	YPL081W
O13516	P32337	31062022	MI:0004	0	0	0	1	12967	affinity chromatography technology	0	0	0	YMR308C	YPL081W
O13516	P32342	37968396	MI:0007	1	0	0	0	29444	anti tag coimmunoprecipitation	0	0	0	YKL122C	YPL081W
O13516	P32354	31062022	MI:0004	0	0	0	1	12967	affinity chromatography technology	0	0	0	YIL150C	YPL081W
O13516	P32379	31062022	MI:0004	0	0	0	1	12967	affinity chromatography technology	0	0	0	YGR253C	YPL081W
O13516	P32387	31062022	MI:0004	0	0	0	1	12967	affinity chromatography technology	0	0	0	YDR405W	YPL081W
O13516	P32481	31062022	MI:0004	0	0	0	1	12967	affinity chromatography technology	0	0	0	YER025W	YPL081W
O13516	P32495	31062022	MI:0004	0	0	0	1	12967	affinity chromatography technology	0	0	0	YDL208W	YPL081W
O13516	P32497	31062022	MI:0004	0	0	0	1	12967	affinity chromatography technology	0	0	0	YMR309C	YPL081W
O13516	P32501	31062022	MI:0004	0	0	0	1	12967	affinity chromatography technology	0	0	0	YDR211W	YPL081W
O13516	P32505	31062022	MI:0004	0	0	0	1	12967	affinity chromatography technology	0	0	0	YGL122C	YPL081W
O13516	P32527	31062022	MI:0004	0	0	0	1	12967	affinity chromatography technology	0	0	0	YGR285C	YPL081W
O13516	P32529	31062022	MI:0004	0	0	0	1	12967	affinity chromatography technology	0	0	0	YJR063W	YPL081W
O13516	P32565	31062022	MI:0004	0	0	0	1	12967	affinity chromatography technology	0	0	0	YIL075C	YPL081W
O13516	P32582	31062022	MI:0004	0	0	0	1	12967	affinity chromatography technology	0	0	0	YGR155W	YPL081W
O13516	P32589	31062022	MI:0004	0	0	0	1	12967	affinity chromatography technology	0	0	0	YPL081W	YPL106C
O13516	P32591	31062022	MI:0004	0	0	0	1	12967	affinity chromatography technology	0	0	0	YJL176C	YPL081W
O13516	P32606	31062022	MI:0004	0	0	0	1	12967	affinity chromatography technology	0	0	0	YOR017W	YPL081W
O13516	P32611	31062022	MI:0004	0	0	0	1	12967	affinity chromatography technology	0	0	0	YEL050C	YPL081W
O13516	P32644	37968396	MI:0007	1	0	0	0	29444	anti tag coimmunoprecipitation	0	0	0	YER176W	YPL081W
O13516	P32787	31062022	MI:0004	0	0	0	1	12967	affinity chromatography technology	0	0	0	YJR144W	YPL081W
O13516	P32875	31062022	MI:0004	0	0	0	1	12967	affinity chromatography technology	0	0	0	YOR196C	YPL081W
O13516	P32892	31062022	MI:0004	0	0	0	1	12967	affinity chromatography technology	0	0	0	YLL008W	YPL081W
O13516	P32905	31062022	MI:0004	0	0	0	1	12967	affinity chromatography technology	0	0	0	YGR214W	YPL081W
O13516	P33201	31062022	MI:0004	0	0	0	1	12967	affinity chromatography technology	0	0	0	YKL009W	YPL081W
O13516	P33297	31062022	MI:0004	0	0	0	1	12967	affinity chromatography technology	0	0	0	YOR117W	YPL081W
O13516	P33298	31062022	MI:0004	0	0	0	1	12967	affinity chromatography technology	0	0	0	YDR394W	YPL081W
O13516	P33299	31062022	MI:0004	0	0	0	1	12967	affinity chromatography technology	0	0	0	YKL145W	YPL081W
O13516	P33314	31062022	MI:0004	0	0	0	1	12967	affinity chromatography technology	0	0	0	YKL092C	YPL081W
O13516	P33322	31062022	MI:0004	0	0	0	1	12967	affinity chromatography technology	0	0	0	YLR175W	YPL081W
O13516	P33399	31062022	MI:0004	0	0	0	1	12967	affinity chromatography technology	0	0	0	YDL051W	YPL081W
O13516	P33441	31062022	MI:0004	0	0	0	1	12967	affinity chromatography technology	0	0	0	YML062C	YPL081W
O13516	P33442	31062022	MI:0004	0	0	0	1	12967	affinity chromatography technology	0	0	0	YLR441C	YPL081W
O13516	P33442	31851481	MI:0030	0	0	0	1	227	cross-linking study	1	0	1	YLR441C	YPL081W
O13516	P33751	31062022	MI:0004	0	0	0	1	12967	affinity chromatography technology	0	0	0	YDR538W	YPL081W
O13516	P33759	31062022	MI:0004	0	0	0	1	12967	affinity chromatography technology	0	0	0	YBR251W	YPL081W
O13516	P34167	31062022	MI:0004	0	0	0	1	12967	affinity chromatography technology	0	0	0	YPL081W	YPR163C
O13516	P34221	31062022	MI:0004	0	0	0	1	12967	affinity chromatography technology	0	0	0	YBL056W	YPL081W
O13516	P35177	31062022	MI:0004	0	0	0	1	12967	affinity chromatography technology	0	0	0	YBR081C	YPL081W
O13516	P35191	31062022	MI:0004	0	0	0	1	12967	affinity chromatography technology	0	0	0	YFL016C	YPL081W
O13516	P35194	31062022	MI:0004	0	0	0	1	12967	affinity chromatography technology	0	0	0	YBL004W	YPL081W
O13516	P35207	31062022	MI:0004	0	0	0	1	12967	affinity chromatography technology	0	0	0	YLR398C	YPL081W
O13516	P35997	31062022	MI:0004	0	0	0	1	12967	affinity chromatography technology	0	0	0	YKL156W	YPL081W
O13516	P35997	37968396	MI:0004	0	0	0	1	30068	affinity chromatography technology	0	0	0	YKL156W	YPL081W
O13516	P36000	31062022	MI:0004	0	0	0	1	12967	affinity chromatography technology	0	0	0	YKL135C	YPL081W
O13516	P36006	31062022	MI:0004	0	0	0	1	12967	affinity chromatography technology	0	0	0	YKL129C	YPL081W
O13516	P36036	31062022	MI:0004	0	0	0	1	12967	affinity chromatography technology	0	0	0	YKL214C	YPL081W
O13516	P36049	31062022	MI:0004	0	0	0	1	12967	affinity chromatography technology	0	0	0	YKL172W	YPL081W
O13516	P36056	31062022	MI:0004	0	0	0	1	12967	affinity chromatography technology	0	0	0	YKL155C	YPL081W
O13516	P36081	31062022	MI:0004	0	0	0	1	12967	affinity chromatography technology	0	0	0	YKL077W	YPL081W
O13516	P36084	31062022	MI:0004	0	0	0	1	12967	affinity chromatography technology	0	0	0	YKL074C	YPL081W
O13516	P36105	31062022	MI:0004	0	0	0	1	12967	affinity chromatography technology	0	0	0	YKL006W	YPL081W
O13516	P36120	31062022	MI:0004	0	0	0	1	12967	affinity chromatography technology	0	0	0	YKR024C	YPL081W
O13516	P36124	31062022	MI:0004	0	0	0	1	12967	affinity chromatography technology	0	0	0	YKR029C	YPL081W
O13516	P36160	31062022	MI:0004	0	0	0	1	12967	affinity chromatography technology	0	0	0	YKR081C	YPL081W
O13516	P36516	31062022	MI:0004	0	0	0	1	12967	affinity chromatography technology	0	0	0	YMR024W	YPL081W
O13516	P36517	31062022	MI:0004	0	0	0	1	12967	affinity chromatography technology	0	0	0	YLR439W	YPL081W
O13516	P36519	31062022	MI:0004	0	0	0	1	12967	affinity chromatography technology	0	0	0	YDR237W	YPL081W
O13516	P36520	31062022	MI:0004	0	0	0	1	12967	affinity chromatography technology	0	0	0	YNL284C	YPL081W
O13516	P36521	31062022	MI:0004	0	0	0	1	12967	affinity chromatography technology	0	0	0	YDL202W	YPL081W
O13516	P36523	31062022	MI:0004	0	0	0	1	12967	affinity chromatography technology	0	0	0	YLR312W-A	YPL081W
O13516	P36528	31062022	MI:0004	0	0	0	1	12967	affinity chromatography technology	0	0	0	YNL252C	YPL081W
O13516	P36531	31062022	MI:0004	0	0	0	1	12967	affinity chromatography technology	0	0	0	YBR122C	YPL081W
O13516	P36534	31062022	MI:0004	0	0	0	1	12967	affinity chromatography technology	0	0	0	YPL081W	YPL173W
O13516	P36775	31062022	MI:0004	0	0	0	1	12967	affinity chromatography technology	0	0	0	YBL022C	YPL081W
O13516	P37263	31062022	MI:0004	0	0	0	1	12967	affinity chromatography technology	0	0	0	YCR087C-A	YPL081W
O13516	P37292	31062022	MI:0004	0	0	0	1	12967	affinity chromatography technology	0	0	0	YBR263W	YPL081W
O13516	P37304	31062022	MI:0004	0	0	0	1	12967	affinity chromatography technology	0	0	0	YDR251W	YPL081W
O13516	P37838	31062022	MI:0004	0	0	0	1	12967	affinity chromatography technology	0	0	0	YPL043W	YPL081W
O13516	P38011	31062022	MI:0004	0	0	0	1	12967	affinity chromatography technology	0	0	0	YMR116C	YPL081W
O13516	P38011	37968396	MI:0007	1	0	0	0	29444	anti tag coimmunoprecipitation	0	0	0	YMR116C	YPL081W
O13516	P38061	31062022	MI:0004	0	0	0	1	12967	affinity chromatography technology	0	0	0	YBL092W	YPL081W
O13516	P38077	31062022	MI:0004	0	0	0	1	12967	affinity chromatography technology	0	0	0	YBR039W	YPL081W
O13516	P38086	31062022	MI:0004	0	0	0	1	12967	affinity chromatography technology	0	0	0	YBR073W	YPL081W
O13516	P38112	31062022	MI:0004	0	0	0	1	12967	affinity chromatography technology	0	0	0	YBR142W	YPL081W
O13516	P38129	31062022	MI:0004	0	0	0	1	12967	affinity chromatography technology	0	0	0	YBR198C	YPL081W
O13516	P38144	31062022	MI:0004	0	0	0	1	12967	affinity chromatography technology	0	0	0	YBR245C	YPL081W
O13516	P38164	31062022	MI:0004	0	0	0	1	12967	affinity chromatography technology	0	0	0	YBL104C	YPL081W
O13516	P38203	31062022	MI:0004	0	0	0	1	12967	affinity chromatography technology	0	0	0	YBL026W	YPL081W
O13516	P38205	31062022	MI:0004	0	0	0	1	12967	affinity chromatography technology	0	0	0	YBL024W	YPL081W
O13516	P38217	31062022	MI:0004	0	0	0	1	12967	affinity chromatography technology	0	0	0	YBR017C	YPL081W
O13516	P38249	31062022	MI:0004	0	0	0	1	12967	affinity chromatography technology	0	0	0	YBR079C	YPL081W
O13516	P38251	31062022	MI:0004	0	0	0	1	12967	affinity chromatography technology	0	0	0	YBR087W	YPL081W
O13516	P38291	31062022	MI:0004	0	0	0	1	12967	affinity chromatography technology	0	0	0	YBR167C	YPL081W
O13516	P38323	31062022	MI:0004	0	0	0	1	12967	affinity chromatography technology	0	0	0	YBR227C	YPL081W
O13516	P38616	31062022	MI:0004	0	0	0	1	12967	affinity chromatography technology	0	0	0	YNL160W	YPL081W
O13516	P38629	31062022	MI:0004	0	0	0	1	12967	affinity chromatography technology	0	0	0	YNL290W	YPL081W
O13516	P38630	31062022	MI:0004	0	0	0	1	12967	affinity chromatography technology	0	0	0	YOR217W	YPL081W
O13516	P38631	31062022	MI:0004	0	0	0	1	12967	affinity chromatography technology	0	0	0	YLR342W	YPL081W
O13516	P38687	31062022	MI:0004	0	0	0	1	12967	affinity chromatography technology	0	0	0	YPL081W	YPL243W
O13516	P38688	37968396	MI:0007	1	0	0	0	29444	anti tag coimmunoprecipitation	0	0	0	YPL081W	YPL210C
O13516	P38691	31062022	MI:0004	0	0	0	1	12967	affinity chromatography technology	0	0	0	YHR082C	YPL081W
O13516	P38697	31062022	MI:0004	0	0	0	1	12967	affinity chromatography technology	0	0	0	YHR216W	YPL081W
O13516	P38701	31062022	MI:0004	0	0	0	1	12967	affinity chromatography technology	0	0	0	YHL015W	YPL081W
O13516	P38701	37968396	MI:0007	1	0	0	0	29444	anti tag coimmunoprecipitation	0	0	0	YHL015W	YPL081W
O13516	P38707	31062022	MI:0004	0	0	0	1	12967	affinity chromatography technology	0	0	0	YHR019C	YPL081W
O13516	P38708	31062022	MI:0004	0	0	0	1	12967	affinity chromatography technology	0	0	0	YHR020W	YPL081W
O13516	P38712	31062022	MI:0004	0	0	0	1	12967	affinity chromatography technology	0	0	0	YHR065C	YPL081W
O13516	P38719	31062022	MI:0004	0	0	0	1	12967	affinity chromatography technology	0	0	0	YHR169W	YPL081W
O13516	P38747	31062022	MI:0004	0	0	0	1	12967	affinity chromatography technology	0	0	0	YHL013C	YPL081W
O13516	P38764	31062022	MI:0004	0	0	0	1	12967	affinity chromatography technology	0	0	0	YHR027C	YPL081W
O13516	P38779	31062022	MI:0004	0	0	0	1	12967	affinity chromatography technology	0	0	0	YHR052W	YPL081W
O13516	P38786	31062022	MI:0004	0	0	0	1	12967	affinity chromatography technology	0	0	0	YHR062C	YPL081W
O13516	P38788	31062022	MI:0004	0	0	0	1	12967	affinity chromatography technology	0	0	0	YHR064C	YPL081W
O13516	P38789	31062022	MI:0004	0	0	0	1	12967	affinity chromatography technology	0	0	0	YHR066W	YPL081W
O13516	P38792	31062022	MI:0004	0	0	0	1	12967	affinity chromatography technology	0	0	0	YHR069C	YPL081W
O13516	P38805	31062022	MI:0004	0	0	0	1	12967	affinity chromatography technology	0	0	0	YHR088W	YPL081W
O13516	P38809	31062022	MI:0004	0	0	0	1	12967	affinity chromatography technology	0	0	0	YHR097C	YPL081W
O13516	P38827	31062022	MI:0004	0	0	0	1	12967	affinity chromatography technology	0	0	0	YHR119W	YPL081W
O13516	P38828	31062022	MI:0004	0	0	0	1	12967	affinity chromatography technology	0	0	0	YHR121W	YPL081W
O13516	P38833	31062022	MI:0004	0	0	0	1	12967	affinity chromatography technology	0	0	0	YHR127W	YPL081W
O13516	P38845	31062022	MI:0004	0	0	0	1	12967	affinity chromatography technology	0	0	0	YHR146W	YPL081W
O13516	P38861	31062022	MI:0004	0	0	0	1	12967	affinity chromatography technology	0	0	0	YHR170W	YPL081W
O13516	P38883	31062022	MI:0004	0	0	0	1	12967	affinity chromatography technology	0	0	0	YHR197W	YPL081W
O13516	P38911	31062022	MI:0004	0	0	0	1	12967	affinity chromatography technology	0	0	0	YML074C	YPL081W
O13516	P38922	31062022	MI:0004	0	0	0	1	12967	affinity chromatography technology	0	0	0	YNL004W	YPL081W
O13516	P38934	31062022	MI:0004	0	0	0	1	12967	affinity chromatography technology	0	0	0	YOR198C	YPL081W
O13516	P38934	31851481	MI:0030	0	0	0	1	227	cross-linking study	1	0	1	YOR198C	YPL081W
O13516	P38961	31062022	MI:0004	0	0	0	1	12967	affinity chromatography technology	0	0	0	YDR083W	YPL081W
O13516	P38968	31062022	MI:0004	0	0	0	1	12967	affinity chromatography technology	0	0	0	YDL195W	YPL081W
O13516	P39015	31062022	MI:0004	0	0	0	1	12967	affinity chromatography technology	0	0	0	YLR150W	YPL081W
O13516	P39077	31062022	MI:0004	0	0	0	1	12967	affinity chromatography technology	0	0	0	YJL014W	YPL081W
O13516	P39078	31062022	MI:0004	0	0	0	1	12967	affinity chromatography technology	0	0	0	YDL143W	YPL081W
O13516	P39079	31062022	MI:0004	0	0	0	1	12967	affinity chromatography technology	0	0	0	YDR188W	YPL081W
O13516	P39102	31062022	MI:0004	0	0	0	1	12967	affinity chromatography technology	0	0	0	YLR090W	YPL081W
O13516	P39516	37968396	MI:0007	1	0	0	0	29444	anti tag coimmunoprecipitation	0	0	0	YJL191W	YPL081W
O13516	P39676	31062022	MI:0004	0	0	0	1	12967	affinity chromatography technology	0	0	0	YGR234W	YPL081W
O13516	P39692	31062022	MI:0004	0	0	0	1	12967	affinity chromatography technology	0	0	0	YFR030W	YPL081W
O13516	P39715	31062022	MI:0004	0	0	0	1	12967	affinity chromatography technology	0	0	0	YAL059W	YPL081W
O13516	P39729	31062022	MI:0004	0	0	0	1	12967	affinity chromatography technology	0	0	0	YAL036C	YPL081W
O13516	P39730	31062022	MI:0004	0	0	0	1	12967	affinity chromatography technology	0	0	0	YAL035W	YPL081W
O13516	P39730	37968396	MI:0007	1	0	0	0	29444	anti tag coimmunoprecipitation	0	0	0	YAL035W	YPL081W
O13516	P39744	31062022	MI:0004	0	0	0	1	12967	affinity chromatography technology	0	0	0	YOR206W	YPL081W
O13516	P39935	31062022	MI:0004	0	0	0	1	12967	affinity chromatography technology	0	0	0	YGR162W	YPL081W
O13516	P39936	31062022	MI:0004	0	0	0	1	12967	affinity chromatography technology	0	0	0	YGL049C	YPL081W
O13516	P39938	31062022	MI:0004	0	0	0	1	12967	affinity chromatography technology	0	0	0	YGL189C	YPL081W
O13516	P39955	31062022	MI:0004	0	0	0	1	12967	affinity chromatography technology	0	0	0	YER047C	YPL081W
O13516	P39976	31062022	MI:0004	0	0	0	1	12967	affinity chromatography technology	0	0	0	YEL071W	YPL081W
O13516	P39985	31062022	MI:0004	0	0	0	1	12967	affinity chromatography technology	0	0	0	YEL055C	YPL081W
O13516	P39990	31062022	MI:0004	0	0	0	1	12967	affinity chromatography technology	0	0	0	YEL026W	YPL081W
O13516	P40007	31062022	MI:0004	0	0	0	1	12967	affinity chromatography technology	0	0	0	YER002W	YPL081W
O13516	P40010	31062022	MI:0004	0	0	0	1	12967	affinity chromatography technology	0	0	0	YER006W	YPL081W
O13516	P40011	31062022	MI:0004	0	0	0	1	12967	affinity chromatography technology	0	0	0	YER010C	YPL081W
O13516	P40024	31062022	MI:0004	0	0	0	1	12967	affinity chromatography technology	0	0	0	YER036C	YPL081W
O13516	P40069	31062022	MI:0004	0	0	0	1	12967	affinity chromatography technology	0	0	0	YER110C	YPL081W
O13516	P40079	31062022	MI:0004	0	0	0	1	12967	affinity chromatography technology	0	0	0	YER127W	YPL081W
O13516	P40160	31062022	MI:0004	0	0	0	1	12967	affinity chromatography technology	0	0	0	YNL207W	YPL081W
O13516	P40160	37968396	MI:0007	1	0	0	0	29444	anti tag coimmunoprecipitation	0	0	0	YNL207W	YPL081W
O13516	P40217	31062022	MI:0004	0	0	0	1	12967	affinity chromatography technology	0	0	0	YMR146C	YPL081W
O13516	P40303	31062022	MI:0004	0	0	0	1	12967	affinity chromatography technology	0	0	0	YOL038W	YPL081W
O13516	P40327	31062022	MI:0004	0	0	0	1	12967	affinity chromatography technology	0	0	0	YDL007W	YPL081W
O13516	P40339	31062022	MI:0004	0	0	0	1	12967	affinity chromatography technology	0	0	0	YOL094C	YPL081W
O13516	P40348	31062022	MI:0004	0	0	0	1	12967	affinity chromatography technology	0	0	0	YJR068W	YPL081W
O13516	P40485	31062022	MI:0004	0	0	0	1	12967	affinity chromatography technology	0	0	0	YIL105C	YPL081W
O13516	P40495	31062022	MI:0004	0	0	0	1	12967	affinity chromatography technology	0	0	0	YIL094C	YPL081W
O13516	P40507	31062022	MI:0004	0	0	0	1	12967	affinity chromatography technology	0	0	0	YIL079C	YPL081W
O13516	P40509	31062022	MI:0004	0	0	0	1	12967	affinity chromatography technology	0	0	0	YIL076W	YPL081W
O13516	P40513	31062022	MI:0004	0	0	0	1	12967	affinity chromatography technology	0	0	0	YIL070C	YPL081W
O13516	P40535	31062022	MI:0004	0	0	0	1	12967	affinity chromatography technology	0	0	0	YIL036W	YPL081W
O13516	P40693	31062022	MI:0004	0	0	0	1	12967	affinity chromatography technology	0	0	0	YNL002C	YPL081W
O13516	P40850	31062022	MI:0004	0	0	0	1	12967	affinity chromatography technology	0	0	0	YNL085W	YPL081W
O13516	P40991	31062022	MI:0004	0	0	0	1	12967	affinity chromatography technology	0	0	0	YNL061W	YPL081W
O13516	P41057	31062022	MI:0004	0	0	0	1	12967	affinity chromatography technology	0	0	0	YLR388W	YPL081W
O13516	P41805	31062022	MI:0004	0	0	0	1	12967	affinity chromatography technology	0	0	0	YLR075W	YPL081W
O13516	P41813	31062022	MI:0004	0	0	0	1	12967	affinity chromatography technology	0	0	0	YNL068C	YPL081W
O13516	P41814	31062022	MI:0004	0	0	0	1	12967	affinity chromatography technology	0	0	0	YNL062C	YPL081W
O13516	P41819	31062022	MI:0004	0	0	0	1	12967	affinity chromatography technology	0	0	0	YPL081W	YPL266W
O13516	P41832	31062022	MI:0004	0	0	0	1	12967	affinity chromatography technology	0	0	0	YNL271C	YPL081W
O13516	P41895	31062022	MI:0004	0	0	0	1	12967	affinity chromatography technology	0	0	0	YGR186W	YPL081W
O13516	P41940	31062022	MI:0004	0	0	0	1	12967	affinity chromatography technology	0	0	0	YDL055C	YPL081W
O13516	P42842	31062022	MI:0004	0	0	0	1	12967	affinity chromatography technology	0	0	0	YNL313C	YPL081W
O13516	P42846	31062022	MI:0004	0	0	0	1	12967	affinity chromatography technology	0	0	0	YNL308C	YPL081W
O13516	P42847	31062022	MI:0004	0	0	0	1	12967	affinity chromatography technology	0	0	0	YNL306W	YPL081W
O13516	P42945	31062022	MI:0004	0	0	0	1	12967	affinity chromatography technology	0	0	0	YJL109C	YPL081W
O13516	P43535	31062022	MI:0004	0	0	0	1	12967	affinity chromatography technology	0	0	0	YFR009W	YPL081W
O13516	P43609	31062022	MI:0004	0	0	0	1	12967	affinity chromatography technology	0	0	0	YFR037C	YPL081W
O13516	P43639	31062022	MI:0004	0	0	0	1	12967	affinity chromatography technology	0	0	0	YGL019W	YPL081W
O13516	P45818	31062022	MI:0004	0	0	0	1	12967	affinity chromatography technology	0	0	0	YGL171W	YPL081W
O13516	P46655	31062022	MI:0004	0	0	0	1	12967	affinity chromatography technology	0	0	0	YGL245W	YPL081W
O13516	P46672	31062022	MI:0004	0	0	0	1	12967	affinity chromatography technology	0	0	0	YGL105W	YPL081W
O13516	P46677	31062022	MI:0004	0	0	0	1	12967	affinity chromatography technology	0	0	0	YGR274C	YPL081W
O13516	P46683	31062022	MI:0004	0	0	0	1	12967	affinity chromatography technology	0	0	0	YPL081W	YPL239W
O13516	P46959	31062022	MI:0004	0	0	0	1	12967	affinity chromatography technology	0	0	0	YJL125C	YPL081W
O13516	P46962	31062022	MI:0004	0	0	0	1	12967	affinity chromatography technology	0	0	0	YJL006C	YPL081W
O13516	P46963	31062022	MI:0004	0	0	0	1	12967	affinity chromatography technology	0	0	0	YML112W	YPL081W
O13516	P46995	31062022	MI:0004	0	0	0	1	12967	affinity chromatography technology	0	0	0	YJL168C	YPL081W
O13516	P47006	31062022	MI:0004	0	0	0	1	12967	affinity chromatography technology	0	0	0	YJL148W	YPL081W
O13516	P47018	31062022	MI:0004	0	0	0	1	12967	affinity chromatography technology	0	0	0	YJL123C	YPL081W
O13516	P47019	31062022	MI:0004	0	0	0	1	12967	affinity chromatography technology	0	0	0	YJL122W	YPL081W
O13516	P47037	31062022	MI:0004	0	0	0	1	12967	affinity chromatography technology	0	0	0	YJL074C	YPL081W
O13516	P47054	31062022	MI:0004	0	0	0	1	12967	affinity chromatography technology	0	0	0	YJL039C	YPL081W
O13516	P47077	31062022	MI:0004	0	0	0	1	12967	affinity chromatography technology	0	0	0	YJL010C	YPL081W
O13516	P47079	31062022	MI:0004	0	0	0	1	12967	affinity chromatography technology	0	0	0	YJL008C	YPL081W
O13516	P47083	15590835	MI:0004	0	0	0	1	16	affinity chromatography technology	0	0	0	YJR002W	YPL081W
O13516	P47083	31062022	MI:0004	0	0	0	1	12967	affinity chromatography technology	0	0	0	YJR002W	YPL081W
O13516	P47122	31062022	MI:0004	0	0	0	1	12967	affinity chromatography technology	0	0	0	YJR072C	YPL081W
O13516	P47125	31062022	MI:0004	0	0	0	1	12967	affinity chromatography technology	0	0	0	YJR078W	YPL081W
O13516	P47130	31062022	MI:0004	0	0	0	1	12967	affinity chromatography technology	0	0	0	YJR084W	YPL081W
O13516	P48234	31062022	MI:0004	0	0	0	1	12967	affinity chromatography technology	0	0	0	YGR145W	YPL081W
O13516	P48361	31062022	MI:0004	0	0	0	1	12967	affinity chromatography technology	0	0	0	YGR097W	YPL081W
O13516	P48589	31062022	MI:0004	0	0	0	1	12967	affinity chromatography technology	0	0	0	YOR369C	YPL081W
O13516	P48589	37968396	MI:0007	1	0	0	0	29444	anti tag coimmunoprecipitation	0	0	0	YOR369C	YPL081W
O13516	P49166	31062022	MI:0004	0	0	0	1	12967	affinity chromatography technology	0	0	0	YLR185W	YPL081W
O13516	P49167	31062022	MI:0004	0	0	0	1	12967	affinity chromatography technology	0	0	0	YLR325C	YPL081W
O13516	P49367	31062022	MI:0004	0	0	0	1	12967	affinity chromatography technology	0	0	0	YDR234W	YPL081W
O13516	P49955	31062022	MI:0004	0	0	0	1	12967	affinity chromatography technology	0	0	0	YMR288W	YPL081W
O13516	P50094	31062022	MI:0004	0	0	0	1	12967	affinity chromatography technology	0	0	0	YML056C	YPL081W
O13516	P50095	31062022	MI:0004	0	0	0	1	12967	affinity chromatography technology	0	0	0	YLR432W	YPL081W
O13516	P51998	31062022	MI:0004	0	0	0	1	12967	affinity chromatography technology	0	0	0	YML025C	YPL081W
O13516	P52910	31062022	MI:0004	0	0	0	1	12967	affinity chromatography technology	0	0	0	YLR153C	YPL081W
O13516	P53063	31062022	MI:0004	0	0	0	1	12967	affinity chromatography technology	0	0	0	YGL246C	YPL081W
O13516	P53131	31062022	MI:0004	0	0	0	1	12967	affinity chromatography technology	0	0	0	YGL120C	YPL081W
O13516	P53136	31062022	MI:0004	0	0	0	1	12967	affinity chromatography technology	0	0	0	YGL111W	YPL081W
O13516	P53145	31062022	MI:0004	0	0	0	1	12967	affinity chromatography technology	0	0	0	YGL099W	YPL081W
O13516	P53163	31062022	MI:0004	0	0	0	1	12967	affinity chromatography technology	0	0	0	YGL068W	YPL081W
O13516	P53165	31062022	MI:0004	0	0	0	1	12967	affinity chromatography technology	0	0	0	YGL066W	YPL081W
O13516	P53235	31062022	MI:0004	0	0	0	1	12967	affinity chromatography technology	0	0	0	YGR054W	YPL081W
O13516	P53251	37968396	MI:0007	1	0	0	0	29444	anti tag coimmunoprecipitation	0	0	0	YGR081C	YPL081W
O13516	P53252	31062022	MI:0004	0	0	0	1	12967	affinity chromatography technology	0	0	0	YGR086C	YPL081W
O13516	P53254	31062022	MI:0004	0	0	0	1	12967	affinity chromatography technology	0	0	0	YGR090W	YPL081W
O13516	P53254	37968396	MI:0007	1	0	0	0	29444	anti tag coimmunoprecipitation	0	0	0	YGR090W	YPL081W
O13516	P53261	31062022	MI:0004	0	0	0	1	12967	affinity chromatography technology	0	0	0	YGR103W	YPL081W
O13516	P53295	31062022	MI:0004	0	0	0	1	12967	affinity chromatography technology	0	0	0	YGR173W	YPL081W
O13516	P53297	31062022	MI:0004	0	0	0	1	12967	affinity chromatography technology	0	0	0	YGR178C	YPL081W
O13516	P53313	31062022	MI:0004	0	0	0	1	12967	affinity chromatography technology	0	0	0	YGR245C	YPL081W
O13516	P53330	31062022	MI:0004	0	0	0	1	12967	affinity chromatography technology	0	0	0	YGR275W	YPL081W
O13516	P53335	31062022	MI:0004	0	0	0	1	12967	affinity chromatography technology	0	0	0	YGR280C	YPL081W
O13516	P53551	31062022	MI:0004	0	0	0	1	12967	affinity chromatography technology	0	0	0	YPL081W	YPL127C
O13516	P53551	37968396	MI:0007	1	0	0	0	29444	anti tag coimmunoprecipitation	0	0	0	YPL081W	YPL127C
O13516	P53552	31062022	MI:0004	0	0	0	1	12967	affinity chromatography technology	0	0	0	YNL139C	YPL081W
O13516	P53622	31062022	MI:0004	0	0	0	1	12967	affinity chromatography technology	0	0	0	YDL145C	YPL081W
O13516	P53628	31062022	MI:0004	0	0	0	1	12967	affinity chromatography technology	0	0	0	YNR023W	YPL081W
O13516	P53632	31062022	MI:0004	0	0	0	1	12967	affinity chromatography technology	0	0	0	YOL115W	YPL081W
O13516	P53741	31062022	MI:0004	0	0	0	1	12967	affinity chromatography technology	0	0	0	YNR051C	YPL081W
O13516	P53742	31062022	MI:0004	0	0	0	1	12967	affinity chromatography technology	0	0	0	YNR053C	YPL081W
O13516	P53866	31062022	MI:0004	0	0	0	1	12967	affinity chromatography technology	0	0	0	YNL224C	YPL081W
O13516	P53877	31062022	MI:0004	0	0	0	1	12967	affinity chromatography technology	0	0	0	YNL182C	YPL081W
O13516	P53883	31062022	MI:0004	0	0	0	1	12967	affinity chromatography technology	0	0	0	YNL175C	YPL081W
O13516	P53914	31062022	MI:0004	0	0	0	1	12967	affinity chromatography technology	0	0	0	YNL132W	YPL081W
O13516	P53935	37968396	MI:0007	1	0	0	0	29444	anti tag coimmunoprecipitation	0	0	0	YNL091W	YPL081W
O13516	P53971	37968396	MI:0007	1	0	0	0	29444	anti tag coimmunoprecipitation	0	0	0	YNL023C	YPL081W
O13516	P53972	31062022	MI:0004	0	0	0	1	12967	affinity chromatography technology	0	0	0	YNL022C	YPL081W
O13516	P54000	31062022	MI:0004	0	0	0	1	12967	affinity chromatography technology	0	0	0	YMR039C	YPL081W
O13516	P60010	31062022	MI:0004	0	0	0	1	12967	affinity chromatography technology	0	0	0	YFL039C	YPL081W
O13516	Q00776	31062022	MI:0004	0	0	0	1	12967	affinity chromatography technology	0	0	0	YPL081W	YPL259C
O13516	Q00955	31062022	MI:0004	0	0	0	1	12967	affinity chromatography technology	0	0	0	YNR016C	YPL081W
O13516	Q01080	31062022	MI:0004	0	0	0	1	12967	affinity chromatography technology	0	0	0	YNL248C	YPL081W
O13516	Q01163	31062022	MI:0004	0	0	0	1	12967	affinity chromatography technology	0	0	0	YGL129C	YPL081W
O13516	Q01477	31062022	MI:0004	0	0	0	1	12967	affinity chromatography technology	0	0	0	YER151C	YPL081W
O13516	Q01560	31062022	MI:0004	0	0	0	1	12967	affinity chromatography technology	0	0	0	YDR432W	YPL081W
O13516	Q01855	31062022	MI:0004	0	0	0	1	12967	affinity chromatography technology	0	0	0	YOL040C	YPL081W
O13516	Q01855	37968396	MI:0007	1	0	0	0	29444	anti tag coimmunoprecipitation	0	0	0	YOL040C	YPL081W
O13516	Q02204	31062022	MI:0004	0	0	0	1	12967	affinity chromatography technology	0	0	0	YKR006C	YPL081W
O13516	Q02326	31062022	MI:0004	0	0	0	1	12967	affinity chromatography technology	0	0	0	YML073C	YPL081W
O13516	Q02354	31062022	MI:0004	0	0	0	1	12967	affinity chromatography technology	0	0	0	YDR449C	YPL081W
O13516	Q02486	31062022	MI:0004	0	0	0	1	12967	affinity chromatography technology	0	0	0	YMR072W	YPL081W
O13516	Q02555	31062022	MI:0004	0	0	0	1	12967	affinity chromatography technology	0	0	0	YMR239C	YPL081W
O13516	Q02648	31062022	MI:0004	0	0	0	1	12967	affinity chromatography technology	0	0	0	YPL030W	YPL081W
O13516	Q02753	31062022	MI:0004	0	0	0	1	12967	affinity chromatography technology	0	0	0	YBR191W	YPL081W
O13516	Q02792	31062022	MI:0004	0	0	0	1	12967	affinity chromatography technology	0	0	0	YOR048C	YPL081W
O13516	Q02796	31062022	MI:0004	0	0	0	1	12967	affinity chromatography technology	0	0	0	YPL055C	YPL081W
O13516	Q02805	31062022	MI:0004	0	0	0	1	12967	affinity chromatography technology	0	0	0	YOR018W	YPL081W
O13516	Q02821	31062022	MI:0004	0	0	0	1	12967	affinity chromatography technology	0	0	0	YNL189W	YPL081W
O13516	Q02875	31062022	MI:0004	0	0	0	1	12967	affinity chromatography technology	0	0	0	YPL081W	YPL105C
O13516	Q02892	31062022	MI:0004	0	0	0	1	12967	affinity chromatography technology	0	0	0	YPL081W	YPL093W
O13516	Q02908	31062022	MI:0004	0	0	0	1	12967	affinity chromatography technology	0	0	0	YPL081W	YPL086C
O13516	Q02908	37968396	MI:0007	1	0	0	0	29444	anti tag coimmunoprecipitation	0	0	0	YPL081W	YPL086C
O13516	Q02933	31062022	MI:0004	0	0	0	1	12967	affinity chromatography technology	0	0	0	YPL081W	YPL123C
O13516	Q02950	31062022	MI:0004	0	0	0	1	12967	affinity chromatography technology	0	0	0	YPL081W	YPL118W
O13516	Q02979	31062022	MI:0004	0	0	0	1	12967	affinity chromatography technology	0	0	0	YPL081W	YPL110C
O13516	Q03010	31062022	MI:0004	0	0	0	1	12967	affinity chromatography technology	0	0	0	YPL081W	YPL139C
O13516	Q03063	31062022	MI:0004	0	0	0	1	12967	affinity chromatography technology	0	0	0	YPL049C	YPL081W
O13516	Q03124	31062022	MI:0004	0	0	0	1	12967	affinity chromatography technology	0	0	0	YML127W	YPL081W
O13516	Q03246	31062022	MI:0004	0	0	0	1	12967	affinity chromatography technology	0	0	0	YMR188C	YPL081W
O13516	Q03407	31062022	MI:0004	0	0	0	1	12967	affinity chromatography technology	0	0	0	YDR490C	YPL081W
O13516	Q03430	31062022	MI:0004	0	0	0	1	12967	affinity chromatography technology	0	0	0	YDR494W	YPL081W
O13516	Q03497	31062022	MI:0004	0	0	0	1	12967	affinity chromatography technology	0	0	0	YHL007C	YPL081W
O13516	Q03525	31062022	MI:0004	0	0	0	1	12967	affinity chromatography technology	0	0	0	YMR269W	YPL081W
O13516	Q03532	31062022	MI:0004	0	0	0	1	12967	affinity chromatography technology	0	0	0	YMR290C	YPL081W
O13516	Q03690	31062022	MI:0004	0	0	0	1	12967	affinity chromatography technology	0	0	0	YMR012W	YPL081W
O13516	Q03761	31062022	MI:0004	0	0	0	1	12967	affinity chromatography technology	0	0	0	YDR145W	YPL081W
O13516	Q03799	31062022	MI:0004	0	0	0	1	12967	affinity chromatography technology	0	0	0	YMR158W	YPL081W
O13516	Q03862	31062022	MI:0004	0	0	0	1	12967	affinity chromatography technology	0	0	0	YDR101C	YPL081W
O13516	Q03940	31062022	MI:0004	0	0	0	1	12967	affinity chromatography technology	0	0	0	YDR190C	YPL081W
O13516	Q03957	31062022	MI:0004	0	0	0	1	12967	affinity chromatography technology	0	0	0	YKL139W	YPL081W
O13516	Q03973	31062022	MI:0004	0	0	0	1	12967	affinity chromatography technology	0	0	0	YDR174W	YPL081W
O13516	Q03976	31062022	MI:0004	0	0	0	1	12967	affinity chromatography technology	0	0	0	YDR175C	YPL081W
O13516	Q04067	31062022	MI:0004	0	0	0	1	12967	affinity chromatography technology	0	0	0	YDR429C	YPL081W
O13516	Q04305	31062022	MI:0004	0	0	0	1	12967	affinity chromatography technology	0	0	0	YMR093W	YPL081W
O13516	Q04373	31062022	MI:0004	0	0	0	1	12967	affinity chromatography technology	0	0	0	YDR496C	YPL081W
O13516	Q04432	19536198	MI:0676	1	0	0	0	21613	tandem affinity purification	0	0	0	YDR533C	YPL081W
O13516	Q04500	31062022	MI:0004	0	0	0	1	12967	affinity chromatography technology	0	0	0	YML093W	YPL081W
O13516	Q04599	31062022	MI:0004	0	0	0	1	12967	affinity chromatography technology	0	0	0	YDR116C	YPL081W
O13516	Q04600	31062022	MI:0004	0	0	0	1	12967	affinity chromatography technology	0	0	0	YDR117C	YPL081W
O13516	Q04600	37968396	MI:0007	1	0	0	0	29444	anti tag coimmunoprecipitation	0	0	0	YDR117C	YPL081W
O13516	Q04660	31062022	MI:0004	0	0	0	1	12967	affinity chromatography technology	0	0	0	YMR049C	YPL081W
O13516	Q04693	31062022	MI:0004	0	0	0	1	12967	affinity chromatography technology	0	0	0	YML049C	YPL081W
O13516	Q05022	31062022	MI:0004	0	0	0	1	12967	affinity chromatography technology	0	0	0	YMR229C	YPL081W
O13516	Q05123	31062022	MI:0004	0	0	0	1	12967	affinity chromatography technology	0	0	0	YMR033W	YPL081W
O13516	Q05775	31062022	MI:0004	0	0	0	1	12967	affinity chromatography technology	0	0	0	YLR192C	YPL081W
O13516	Q05812	31062022	MI:0004	0	0	0	1	12967	affinity chromatography technology	0	0	0	YLR219W	YPL081W
O13516	Q05854	37968396	MI:0007	1	0	0	0	29444	anti tag coimmunoprecipitation	0	0	0	YLR278C	YPL081W
O13516	Q06078	31062022	MI:0004	0	0	0	1	12967	affinity chromatography technology	0	0	0	YLR409C	YPL081W
O13516	Q06106	31062022	MI:0004	0	0	0	1	12967	affinity chromatography technology	0	0	0	YPL081W	YPR112C
O13516	Q06177	31062022	MI:0004	0	0	0	1	12967	affinity chromatography technology	0	0	0	YLR327C	YPL081W
O13516	Q06177	37968396	MI:0007	1	0	0	0	29444	anti tag coimmunoprecipitation	0	0	0	YLR327C	YPL081W
O13516	Q06205	31062022	MI:0004	0	0	0	1	12967	affinity chromatography technology	0	0	0	YLR449W	YPL081W
O13516	Q06214	31062022	MI:0004	0	0	0	1	12967	affinity chromatography technology	0	0	0	YPL081W	YPR169W
O13516	Q06218	31062022	MI:0004	0	0	0	1	12967	affinity chromatography technology	0	0	0	YLR276C	YPL081W
O13516	Q06408	31062022	MI:0004	0	0	0	1	12967	affinity chromatography technology	0	0	0	YDR380W	YPL081W
O13516	Q06488	31062022	MI:0004	0	0	0	1	12967	affinity chromatography technology	0	0	0	YLR357W	YPL081W
O13516	Q06511	31062022	MI:0004	0	0	0	1	12967	affinity chromatography technology	0	0	0	YPL081W	YPR143W
O13516	Q06512	31062022	MI:0004	0	0	0	1	12967	affinity chromatography technology	0	0	0	YPL081W	YPR144C
O13516	Q06631	31062022	MI:0004	0	0	0	1	12967	affinity chromatography technology	0	0	0	YDR299W	YPL081W
O13516	Q06678	31062022	MI:0004	0	0	0	1	12967	affinity chromatography technology	0	0	0	YDR322W	YPL081W
O13516	Q06685	31062022	MI:0004	0	0	0	1	12967	affinity chromatography technology	0	0	0	YLR410W	YPL081W
O13516	Q06698	31062022	MI:0004	0	0	0	1	12967	affinity chromatography technology	0	0	0	YLR419W	YPL081W
O13516	Q06698	37968396	MI:0007	1	0	0	0	29444	anti tag coimmunoprecipitation	0	0	0	YLR419W	YPL081W
O13516	Q06706	31062022	MI:0004	0	0	0	1	12967	affinity chromatography technology	0	0	0	YLR384C	YPL081W
O13516	Q06706	37968396	MI:0007	1	0	0	0	29444	anti tag coimmunoprecipitation	0	0	0	YLR384C	YPL081W
O13516	Q06709	31062022	MI:0004	0	0	0	1	12967	affinity chromatography technology	0	0	0	YLR387C	YPL081W
O13516	Q07381	31062022	MI:0004	0	0	0	1	12967	affinity chromatography technology	0	0	0	YDL060W	YPL081W
O13516	Q07381	37968396	MI:0007	1	0	0	0	29444	anti tag coimmunoprecipitation	0	0	0	YDL060W	YPL081W
O13516	Q07457	31062022	MI:0004	0	0	0	1	12967	affinity chromatography technology	0	0	0	YDL074C	YPL081W
O13516	Q07623	31062022	MI:0004	0	0	0	1	12967	affinity chromatography technology	0	0	0	YDL213C	YPL081W
O13516	Q07844	31062022	MI:0004	0	0	0	1	12967	affinity chromatography technology	0	0	0	YLL034C	YPL081W
O13516	Q07896	31062022	MI:0004	0	0	0	1	12967	affinity chromatography technology	0	0	0	YLR002C	YPL081W
O13516	Q07979	31062022	MI:0004	0	0	0	1	12967	affinity chromatography technology	0	0	0	YLR033W	YPL081W
O13516	Q08004	31062022	MI:0004	0	0	0	1	12967	affinity chromatography technology	0	0	0	YLR074C	YPL081W
O13516	Q08096	31062022	MI:0004	0	0	0	1	12967	affinity chromatography technology	0	0	0	YOL010W	YPL081W
O13516	Q08162	31062022	MI:0004	0	0	0	1	12967	affinity chromatography technology	0	0	0	YOL021C	YPL081W
O13516	Q08208	31062022	MI:0004	0	0	0	1	12967	affinity chromatography technology	0	0	0	YOL041C	YPL081W
O13516	Q08235	31062022	MI:0004	0	0	0	1	12967	affinity chromatography technology	0	0	0	YOL077C	YPL081W
O13516	Q08421	31062022	MI:0004	0	0	0	1	12967	affinity chromatography technology	0	0	0	YOR051C	YPL081W
O13516	Q08444	31062022	MI:0004	0	0	0	1	12967	affinity chromatography technology	0	0	0	YOR056C	YPL081W
O13516	Q08647	31062022	MI:0004	0	0	0	1	12967	affinity chromatography technology	0	0	0	YOR243C	YPL081W
O13516	Q08687	31062022	MI:0004	0	0	0	1	12967	affinity chromatography technology	0	0	0	YOR252W	YPL081W
O13516	Q08689	31062022	MI:0004	0	0	0	1	12967	affinity chromatography technology	0	0	0	YOR253W	YPL081W
O13516	Q08689	37968396	MI:0007	1	0	0	0	29444	anti tag coimmunoprecipitation	0	0	0	YOR253W	YPL081W
O13516	Q08745	31062022	MI:0004	0	0	0	1	12967	affinity chromatography technology	0	0	0	YOR293W	YPL081W
O13516	Q08745	37968396	MI:0004	0	0	0	1	30068	affinity chromatography technology	0	0	0	YOR293W	YPL081W
O13516	Q08746	31062022	MI:0004	0	0	0	1	12967	affinity chromatography technology	0	0	0	YOR294W	YPL081W
O13516	Q08965	31062022	MI:0004	0	0	0	1	12967	affinity chromatography technology	0	0	0	YPL081W	YPL217C
O13516	Q12000	31062022	MI:0004	0	0	0	1	12967	affinity chromatography technology	0	0	0	YOR091W	YPL081W
O13516	Q12000	37968396	MI:0007	1	0	0	0	29444	anti tag coimmunoprecipitation	0	0	0	YOR091W	YPL081W
O13516	Q12018	31062022	MI:0004	0	0	0	1	12967	affinity chromatography technology	0	0	0	YDL132W	YPL081W
O13516	Q12024	31062022	MI:0004	0	0	0	1	12967	affinity chromatography technology	0	0	0	YOR272W	YPL081W
O13516	Q12034	31062022	MI:0004	0	0	0	1	12967	affinity chromatography technology	0	0	0	YDR515W	YPL081W
O13516	Q12035	31062022	MI:0004	0	0	0	1	12967	affinity chromatography technology	0	0	0	YLR051C	YPL081W
O13516	Q12060	31062022	MI:0004	0	0	0	1	12967	affinity chromatography technology	0	0	0	YPL081W	YPL254W
O13516	Q12080	31062022	MI:0004	0	0	0	1	12967	affinity chromatography technology	0	0	0	YPL081W	YPL146C
O13516	Q12114	31062022	MI:0004	0	0	0	1	12967	affinity chromatography technology	0	0	0	YLR330W	YPL081W
O13516	Q12117	31062022	MI:0004	0	0	0	1	12967	affinity chromatography technology	0	0	0	YDR033W	YPL081W
O13516	Q12118	33542241	MI:0401	0	0	0	1	9	biochemical	0	0	0	YOR007C	YPL081W
O13516	Q12125	33542241	MI:0401	0	0	0	1	9	biochemical	0	0	0	YOR164C	YPL081W
O13516	Q12136	31062022	MI:0004	0	0	0	1	12967	affinity chromatography technology	0	0	0	YDL153C	YPL081W
O13516	Q12149	31062022	MI:0004	0	0	0	1	12967	affinity chromatography technology	0	0	0	YOR001W	YPL081W
O13516	Q12159	31062022	MI:0004	0	0	0	1	12967	affinity chromatography technology	0	0	0	YDR381W	YPL081W
O13516	Q12159	37968396	MI:0007	1	0	0	0	29444	anti tag coimmunoprecipitation	0	0	0	YDR381W	YPL081W
O13516	Q12176	31062022	MI:0004	0	0	0	1	12967	affinity chromatography technology	0	0	0	YDR060W	YPL081W
O13516	Q12186	31062022	MI:0004	0	0	0	1	12967	affinity chromatography technology	0	0	0	YLR116W	YPL081W
O13516	Q12196	31062022	MI:0004	0	0	0	1	12967	affinity chromatography technology	0	0	0	YOR119C	YPL081W
O13516	Q12196	37968396	MI:0007	1	0	0	0	29444	anti tag coimmunoprecipitation	0	0	0	YOR119C	YPL081W
O13516	Q12230	31062022	MI:0004	0	0	0	1	12967	affinity chromatography technology	0	0	0	YPL004C	YPL081W
O13516	Q12263	31062022	MI:0004	0	0	0	1	12967	affinity chromatography technology	0	0	0	YDR507C	YPL081W
O13516	Q12285	33542241	MI:0401	0	0	0	1	9	biochemical	0	0	0	YOL111C	YPL081W
O13516	Q12339	31062022	MI:0004	0	0	0	1	12967	affinity chromatography technology	0	0	0	YOR004W	YPL081W
O13516	Q12389	31062022	MI:0004	0	0	0	1	12967	affinity chromatography technology	0	0	0	YDL031W	YPL081W
O13516	Q12404	31062022	MI:0004	0	0	0	1	12967	affinity chromatography technology	0	0	0	YOR288C	YPL081W
O13516	Q12406	31062022	MI:0004	0	0	0	1	12967	affinity chromatography technology	0	0	0	YPL081W	YPR034W
O13516	Q12432	31062022	MI:0004	0	0	0	1	12967	affinity chromatography technology	0	0	0	YPL081W	YPR023C
O13516	Q12449	31062022	MI:0004	0	0	0	1	12967	affinity chromatography technology	0	0	0	YDR214W	YPL081W
O13516	Q12460	31062022	MI:0004	0	0	0	1	12967	affinity chromatography technology	0	0	0	YLR197W	YPL081W
O13516	Q12464	31062022	MI:0004	0	0	0	1	12967	affinity chromatography technology	0	0	0	YPL081W	YPL235W
O13516	Q12476	31062022	MI:0004	0	0	0	1	12967	affinity chromatography technology	0	0	0	YDL175C	YPL081W
O13516	Q12499	31062022	MI:0004	0	0	0	1	12967	affinity chromatography technology	0	0	0	YOR310C	YPL081W
O13516	Q12522	31062022	MI:0004	0	0	0	1	12967	affinity chromatography technology	0	0	0	YPL081W	YPR016C
O13516	Q12532	31062022	MI:0004	0	0	0	1	12967	affinity chromatography technology	0	0	0	YPL009C	YPL081W
O13516	Q12692	31062022	MI:0004	0	0	0	1	12967	affinity chromatography technology	0	0	0	YOL012C	YPL081W
O13516	Q12754	31062022	MI:0004	0	0	0	1	12967	affinity chromatography technology	0	0	0	YPL012W	YPL081W
O13516	Q3E705	31062022	MI:0004	0	0	0	1	12967	affinity chromatography technology	0	0	0	YGR271C-A	YPL081W
O13516	Q3E772	31062022	MI:0004	0	0	0	1	12967	affinity chromatography technology	0	0	0	YGR169C-A	YPL081W
O13516	Q3E7X9	31062022	MI:0004	0	0	0	1	12967	affinity chromatography technology	0	0	0	YOR167C	YPL081W
O13516	Q6Q547	31062022	MI:0004	0	0	0	1	12967	affinity chromatography technology	0	0	0	YHR072W-A	YPL081W
O13516	Q6WNK7	31062022	MI:0004	0	0	0	1	12967	affinity chromatography technology	0	0	0	YBR111W-A	YPL081W
O13516	Q99181	31062022	MI:0004	0	0	0	1	12967	affinity chromatography technology	0	0	0	YOR319W	YPL081W
O13516	Q99216	31062022	MI:0004	0	0	0	1	12967	affinity chromatography technology	0	0	0	YOR145C	YPL081W
O13516	Q99257	31062022	MI:0004	0	0	0	1	12967	affinity chromatography technology	0	0	0	YPL081W	YPL169C
O13518	P10592	19536198	MI:0676	1	0	0	0	21613	tandem affinity purification	0	0	0	YLL024C	YPL114W
O13518	P33416	19536198	MI:0676	1	0	0	0	21613	tandem affinity purification	0	0	0	YDR258C	YPL114W
O13518	P40564	19536198	MI:0676	1	0	0	0	21613	tandem affinity purification	0	0	0	YIR004W	YPL114W
O13525	P41735	32051233	MI:0030	0	0	0	1	304	cross-linking study	1	0	1	YDR204W	YOR125C
O13525	P41735	37968396	MI:0007	1	0	0	0	29444	anti tag coimmunoprecipitation	0	0	0	YDR204W	YOR125C
O13525	P49017	37968396	MI:0007	1	0	0	0	29444	anti tag coimmunoprecipitation	0	0	0	YDR204W	YML110C
O13525	Q05779	37968396	MI:0007	1	0	0	0	29444	anti tag coimmunoprecipitation	0	0	0	YDR204W	YLR201C
O13527	P14906	19536198	MI:0676	1	0	0	0	21613	tandem affinity purification	0	0	0	YAR009C	YOR254C
O13527	P15108	19536198	MI:0676	1	0	0	0	21613	tandem affinity purification	0	0	0	YAR009C	YMR186W
O13527	P25303	19536198	MI:0676	1	0	0	0	21613	tandem affinity purification	0	0	0	YAR009C	YMR214W
O13527	P25491	19536198	MI:0676	1	0	0	0	21613	tandem affinity purification	0	0	0	YAR009C	YNL064C
O13527	P33416	19536198	MI:0676	1	0	0	0	21613	tandem affinity purification	0	0	0	YAR009C	YDR258C
O13527	P39079	19536198	MI:0676	1	0	0	0	21613	tandem affinity purification	0	0	0	YAR009C	YDR188W
O13527	P39987	19536198	MI:0676	1	0	0	0	21613	tandem affinity purification	0	0	0	YAR009C	YEL030W
O13527	P40150	19536198	MI:0676	1	0	0	0	21613	tandem affinity purification	0	0	0	YAR009C	YNL209W
O13527	P43613	19536198	MI:0676	1	0	0	0	21613	tandem affinity purification	0	0	0	YAR009C	YFR041C
O13527	P47079	19536198	MI:0676	1	0	0	0	21613	tandem affinity purification	0	0	0	YAR009C	YJL008C
O13527	Q12329	19536198	MI:0676	1	0	0	0	21613	tandem affinity purification	0	0	0	YAR009C	YDR171W
O13539	O13539	14759368	MI:0004	0	0	0	1	779	affinity chromatography technology	0	0	0	YHR167W	YHR167W
O13539	O13539	17922018	MI:0004	0	0	0	1	366	affinity chromatography technology	0	0	0	YHR167W	YHR167W
O13539	P04912	17922018	MI:0004	0	0	0	1	366	affinity chromatography technology	0	0	0	YBL003C	YHR167W
O13539	P05030	37914399	MI:0004	0	0	0	1	5	affinity chromatography technology	0	0	0	YGL008C	YHR167W
O13539	P17629	11979277	MI:0676	1	0	0	0	20	tandem affinity purification	0	0	0	YDR138W	YHR167W
O13539	P17629	14759368	MI:0004	0	0	0	1	779	affinity chromatography technology	0	0	0	YDR138W	YHR167W
O13539	P17629	17922018	MI:0004	0	0	0	1	366	affinity chromatography technology	0	0	0	YDR138W	YHR167W
O13539	P17629	24500206	MI:0004	0	0	0	1	270	affinity chromatography technology	0	0	0	YDR138W	YHR167W
O13539	P25555	17922018	MI:0004	0	0	0	1	366	affinity chromatography technology	0	0	0	YCL011C	YHR167W
O13539	P33416	19536198	MI:0676	1	0	0	0	21613	tandem affinity purification	0	0	0	YDR258C	YHR167W
O13539	P33441	11979277	MI:0676	1	0	0	0	20	tandem affinity purification	0	0	0	YHR167W	YML062C
O13539	P33441	14759368	MI:0004	0	0	0	1	779	affinity chromatography technology	0	0	0	YHR167W	YML062C
O13539	P33441	17922018	MI:0004	0	0	0	1	366	affinity chromatography technology	0	0	0	YHR167W	YML062C
O13539	P33441	37399331	MI:0004	0	0	0	1	29	affinity chromatography technology	0	0	0	YHR167W	YML062C
O13539	P33441	37968396	MI:0007	1	0	0	0	29444	anti tag coimmunoprecipitation	0	0	0	YHR167W	YML062C
O13539	P34160	17922018	MI:0004	0	0	0	1	366	affinity chromatography technology	0	0	0	YHR167W	YMR125W
O13539	P36036	17922018	MI:0004	0	0	0	1	366	affinity chromatography technology	0	0	0	YHR167W	YKL214C
O13539	P38833	17922018	MI:0004	0	0	0	1	366	affinity chromatography technology	0	0	0	YHR127W	YHR167W
O13539	P38922	17922018	MI:0004	0	0	0	1	366	affinity chromatography technology	0	0	0	YHR167W	YNL004W
O13539	P53552	11979277	MI:0676	1	0	0	0	20	tandem affinity purification	0	0	0	YHR167W	YNL139C
O13539	P53552	14759368	MI:0004	0	0	0	1	779	affinity chromatography technology	0	0	0	YHR167W	YNL139C
O13539	P53552	17922018	MI:0004	0	0	0	1	366	affinity chromatography technology	0	0	0	YHR167W	YNL139C
O13539	P53552	37399331	MI:0004	0	0	0	1	29	affinity chromatography technology	0	0	0	YHR167W	YNL139C
O13539	P53552	37968396	MI:0007	1	0	0	0	29444	anti tag coimmunoprecipitation	0	0	0	YHR167W	YNL139C
O13539	P53851	11979277	MI:0676	1	0	0	0	20	tandem affinity purification	0	0	0	YHR167W	YNL253W
O13539	P53851	14759368	MI:0004	0	0	0	1	779	affinity chromatography technology	0	0	0	YHR167W	YNL253W
O13539	P53851	17922018	MI:0004	0	0	0	1	366	affinity chromatography technology	0	0	0	YHR167W	YNL253W
O13539	P53851	37968396	MI:0007	1	0	0	0	29444	anti tag coimmunoprecipitation	0	0	0	YHR167W	YNL253W
O13539	Q01560	17922018	MI:0004	0	0	0	1	366	affinity chromatography technology	0	0	0	YDR432W	YHR167W
O13539	Q07478	11979277	MI:0676	1	0	0	0	20	tandem affinity purification	0	0	0	YDL084W	YHR167W
O13539	Q07478	17922018	MI:0004	0	0	0	1	366	affinity chromatography technology	0	0	0	YDL084W	YHR167W
O13539	Q08920	17922018	MI:0004	0	0	0	1	366	affinity chromatography technology	0	0	0	YHR167W	YPL178W
O13539	Q12159	11979277	MI:0676	1	0	0	0	20	tandem affinity purification	0	0	0	YDR381W	YHR167W
O13539	Q12159	17922018	MI:0004	0	0	0	1	366	affinity chromatography technology	0	0	0	YDR381W	YHR167W
O13540	Q12329	19536198	MI:0676	1	0	0	0	21613	tandem affinity purification	0	0	0	YDR171W	YLR279W
O13547	P15703	22940862	MI:0004	0	0	0	1	1618	affinity chromatography technology	0	0	0	YGR282C	YLR390W-A
O13547	P19657	37968396	MI:0007	1	0	0	0	29444	anti tag coimmunoprecipitation	0	0	0	YLR390W-A	YPL036W
O13549	P10592	19536198	MI:0676	1	0	0	0	21613	tandem affinity purification	0	0	0	YLL024C	YLR261C
O13553	P31539	19536198	MI:0676	1	0	0	0	21613	tandem affinity purification	0	0	0	YLL026W	YLR317W
O13559	P10592	19536198	MI:0676	1	0	0	0	21613	tandem affinity purification	0	0	0	YLL024C	YLR466W
O13563	O13563	31848235	MI:0030	0	0	0	1	184	cross-linking study	1	0	1	YLR421C	YLR421C
O13563	P0CG63	31980598	MI:0096	0	0	0	1	3	pull down	0	0	0	YLL039C	YLR421C
O13563	P21242	37968396	MI:0007	1	0	0	0	29444	anti tag coimmunoprecipitation	0	0	0	YLR421C	YOR362C
O13563	P22141	37968396	MI:0007	1	0	0	0	29444	anti tag coimmunoprecipitation	0	0	0	YER012W	YLR421C
O13563	P23639	37968396	MI:0007	1	0	0	0	29444	anti tag coimmunoprecipitation	0	0	0	YLR421C	YML092C
O13563	P25043	37968396	MI:0007	1	0	0	0	29444	anti tag coimmunoprecipitation	0	0	0	YLR421C	YOR157C
O13563	P25451	37968396	MI:0007	1	0	0	0	29444	anti tag coimmunoprecipitation	0	0	0	YER094C	YLR421C
O13563	P32048	17707817	MI:0018	0	0	0	1	10	two hybrid	1	1	0	YLR421C	YNL073W
O13563	P32565	31848235	MI:0030	0	0	0	1	184	cross-linking study	1	0	1	YIL075C	YLR421C
O13563	P32565	31851481	MI:0030	0	0	0	1	227	cross-linking study	1	0	1	YIL075C	YLR421C
O13563	P33297	37968396	MI:0007	1	0	0	0	29444	anti tag coimmunoprecipitation	0	0	0	YLR421C	YOR117W
O13563	P38886	11029046	MI:0004	0	0	0	1	85	affinity chromatography technology	0	0	0	YHR200W	YLR421C
O13563	P38886	24429290	MI:0401	0	0	0	1	1	biochemical	0	0	0	YHR200W	YLR421C
O13563	P40302	37968396	MI:0007	1	0	0	0	29444	anti tag coimmunoprecipitation	0	0	0	YLR421C	YMR314W
O13563	P40303	37968396	MI:0007	1	0	0	0	29444	anti tag coimmunoprecipitation	0	0	0	YLR421C	YOL038W
O13563	P40327	37968396	MI:0007	1	0	0	0	29444	anti tag coimmunoprecipitation	0	0	0	YDL007W	YLR421C
O13563	P48510	20059542	MI:0096	1	1	0	0	2	pull down	0	0	0	YLR421C	YMR276W
O13563	P53549	37968396	MI:0007	1	0	0	0	29444	anti tag coimmunoprecipitation	0	0	0	YLR421C	YOR259C
O13563	P53899	37968396	MI:0007	1	0	0	0	29444	anti tag coimmunoprecipitation	0	0	0	YLR421C	YNL155W
O13563	Q01939	11029046	MI:0004	0	0	0	1	85	affinity chromatography technology	0	0	0	YGL048C	YLR421C
O13563	Q03661	37968396	MI:0007	1	0	0	0	29444	anti tag coimmunoprecipitation	0	0	0	YLR421C	YMR219W
O13563	Q06103	37968396	MI:0007	1	0	0	0	29444	anti tag coimmunoprecipitation	0	0	0	YLR421C	YPR108W
O13563	Q08723	37968396	MI:0007	1	0	0	0	29444	anti tag coimmunoprecipitation	0	0	0	YLR421C	YOR261C
O13565	P11484	19536198	MI:0676	1	0	0	0	21613	tandem affinity purification	0	0	0	YDL229W	YLR358C
O13577	P09938	18851834	MI:0096	0	0	0	1	2	pull down	0	0	0	YJL026W	YLR437C
O13577	P25491	19536198	MI:0676	1	0	0	0	21613	tandem affinity purification	0	0	0	YLR437C	YNL064C
O13577	P49723	18851834	MI:0096	0	0	0	1	2	pull down	0	0	0	YGR180C	YLR437C
O13583	P32589	19536198	MI:0676	1	0	0	0	21613	tandem affinity purification	0	0	0	YPL106C	YPR077C
O13584	P11484	19536198	MI:0676	1	0	0	0	21613	tandem affinity purification	0	0	0	YDL229W	YPR087W
O13584	P14906	19536198	MI:0676	1	0	0	0	21613	tandem affinity purification	0	0	0	YOR254C	YPR087W
O13585	P10592	19536198	MI:0676	1	0	0	0	21613	tandem affinity purification	0	0	0	YLL024C	YPR089W
O13585	P11484	19536198	MI:0676	1	0	0	0	21613	tandem affinity purification	0	0	0	YDL229W	YPR089W
O13585	P15108	15766533	MI:0004	1	0	0	0	198	affinity chromatography technology	0	0	0	YMR186W	YPR089W
O13585	P33416	19536198	MI:0676	1	0	0	0	21613	tandem affinity purification	0	0	0	YDR258C	YPR089W
O13585	Q12329	19536198	MI:0676	1	0	0	0	21613	tandem affinity purification	0	0	0	YDR171W	YPR089W
O13586	P10592	19536198	MI:0676	1	0	0	0	21613	tandem affinity purification	0	0	0	YLL024C	YPR092W
O13586	P11484	19536198	MI:0676	1	0	0	0	21613	tandem affinity purification	0	0	0	YDL229W	YPR092W
O14455	P04037	37968396	MI:0004	0	0	0	1	30068	affinity chromatography technology	0	0	0	YGL187C	YPL249C-A
O14455	P04456	37968396	MI:0004	0	0	0	1	30068	affinity chromatography technology	0	0	0	YOL127W	YPL249C-A
O14455	P04650	37968396	MI:0004	0	0	0	1	30068	affinity chromatography technology	0	0	0	YJL189W	YPL249C-A
O14455	P05317	37968396	MI:0004	0	0	0	1	30068	affinity chromatography technology	0	0	0	YLR340W	YPL249C-A
O14455	P05744	37968396	MI:0004	0	0	0	1	30068	affinity chromatography technology	0	0	0	YPL143W	YPL249C-A
O14455	P05748	37968396	MI:0004	0	0	0	1	30068	affinity chromatography technology	0	0	0	YLR029C	YPL249C-A
O14455	P0C0W9	37968396	MI:0004	0	0	0	1	30068	affinity chromatography technology	0	0	0	YPL249C-A	YPR102C
O14455	P0C2H6	37968396	MI:0004	0	0	0	1	30068	affinity chromatography technology	0	0	0	YHR010W	YPL249C-A
O14455	P0C2H8	37968396	MI:0004	0	0	0	1	30068	affinity chromatography technology	0	0	0	YDL075W	YPL249C-A
O14455	P0CX23	37968396	MI:0004	0	0	0	1	30068	affinity chromatography technology	0	0	0	YMR242C	YPL249C-A
O14455	P0CX25	37968396	MI:0004	0	0	0	1	30068	affinity chromatography technology	0	0	0	YPL249C-A	YPR043W
O14455	P0CX27	37968396	MI:0004	0	0	0	1	30068	affinity chromatography technology	0	0	0	YNL162W	YPL249C-A
O14455	P0CX34	37968396	MI:0004	0	0	0	1	30068	affinity chromatography technology	0	0	0	YOR182C	YPL249C-A
O14455	P0CX44	37968396	MI:0004	0	0	0	1	30068	affinity chromatography technology	0	0	0	YGL135W	YPL249C-A
O14455	P0CX46	37968396	MI:0004	0	0	0	1	30068	affinity chromatography technology	0	0	0	YIL018W	YPL249C-A
O14455	P0CX49	37968396	MI:0004	0	0	0	1	30068	affinity chromatography technology	0	0	0	YOL120C	YPL249C-A
O14455	P0CX53	37968396	MI:0004	0	0	0	1	30068	affinity chromatography technology	0	0	0	YEL054C	YPL249C-A
O14455	P0CX82	37968396	MI:0004	0	0	0	1	30068	affinity chromatography technology	0	0	0	YBR084C-A	YPL249C-A
O14455	P14120	37968396	MI:0004	0	0	0	1	30068	affinity chromatography technology	0	0	0	YGL030W	YPL249C-A
O14455	P21304	37968396	MI:0004	0	0	0	1	30068	affinity chromatography technology	0	0	0	YLR196W	YPL249C-A
O14455	P26785	37968396	MI:0004	0	0	0	1	30068	affinity chromatography technology	0	0	0	YNL069C	YPL249C-A
O14455	P36049	25119672	MI:0018	0	0	0	1	10	two hybrid	1	1	0	YKL172W	YPL249C-A
O14455	P38061	37968396	MI:0004	0	0	0	1	30068	affinity chromatography technology	0	0	0	YBL092W	YPL249C-A
O14455	P38688	37968396	MI:0004	0	0	0	1	30068	affinity chromatography technology	0	0	0	YPL210C	YPL249C-A
O14455	P39715	37968396	MI:0004	0	0	0	1	30068	affinity chromatography technology	0	0	0	YAL059W	YPL249C-A
O14455	P39729	37968396	MI:0004	0	0	0	1	30068	affinity chromatography technology	0	0	0	YAL036C	YPL249C-A
O14455	P42935	37968396	MI:0004	0	0	0	1	30068	affinity chromatography technology	0	0	0	YGR200C	YPL249C-A
O14455	P53313	37968396	MI:0004	0	0	0	1	30068	affinity chromatography technology	0	0	0	YGR245C	YPL249C-A
O14455	P53863	37968396	MI:0004	0	0	0	1	30068	affinity chromatography technology	0	0	0	YNL227C	YPL249C-A
O14455	Q02908	37968396	MI:0004	0	0	0	1	30068	affinity chromatography technology	0	0	0	YPL086C	YPL249C-A
O14455	Q03532	29557065	MI:0004	0	0	0	1	95	affinity chromatography technology	0	0	0	YMR290C	YPL249C-A
O14455	Q06706	37968396	MI:0004	0	0	0	1	30068	affinity chromatography technology	0	0	0	YLR384C	YPL249C-A
O14455	Q07844	37968396	MI:0004	0	0	0	1	30068	affinity chromatography technology	0	0	0	YLL034C	YPL249C-A
O14455	Q08208	25119672	MI:0018	0	0	0	1	10	two hybrid	1	1	0	YOL041C	YPL249C-A
O14464	P33416	19536198	MI:0676	1	0	0	0	21613	tandem affinity purification	0	0	0	YDR258C	YPL183W-A
O14464	P39931	37968396	MI:0007	1	0	0	0	29444	anti tag coimmunoprecipitation	0	0	0	YLR250W	YPL183W-A
O14464	P40105	37968396	MI:0004	0	0	0	1	30068	affinity chromatography technology	0	0	0	YER190W	YPL183W-A
O14464	P43555	37968396	MI:0007	1	0	0	0	29444	anti tag coimmunoprecipitation	0	0	0	YFL048C	YPL183W-A
O14464	P53860	37968396	MI:0007	1	0	0	0	29444	anti tag coimmunoprecipitation	0	0	0	YNL231C	YPL183W-A
O14464	Q04182	37968396	MI:0007	1	0	0	0	29444	anti tag coimmunoprecipitation	0	0	0	YDR406W	YPL183W-A
O14467	P13393	9710580	MI:0096	0	0	0	1	2	pull down	0	0	0	YER148W	YOR298C-A
O14467	P13393	17440176	MI:0096	0	0	0	1	1	pull down	0	0	0	YER148W	YOR298C-A
O14467	P34756	31851481	MI:0030	0	0	0	1	227	cross-linking study	1	0	1	YFR019W	YOR298C-A
O14467	P38127	31851481	MI:0030	0	0	0	1	227	cross-linking study	1	0	1	YBR192W	YOR298C-A
O14468	P11484	19536198	MI:0676	1	0	0	0	21613	tandem affinity purification	0	0	0	YDL229W	YOR304C-A
O14468	P32448	22875988	MI:0018	0	0	0	1	3258	two hybrid	1	1	0	YDL197C	YOR304C-A
O14468	P41697	23671312	MI:0096	0	0	0	1	3	pull down	0	0	0	YLR319C	YOR304C-A
O43137	P28708	37968396	MI:0007	1	0	0	0	29444	anti tag coimmunoprecipitation	0	0	0	YBR085C-A	YKL116C
O60200	P00127	32051233	MI:0030	0	0	0	1	304	cross-linking study	1	0	1	YFR033C	YKL053C-A
O60200	P04840	30237174	MI:0004	0	0	0	1	2	affinity chromatography technology	0	0	0	YKL053C-A	YNL055C
O60200	P04840	32051233	MI:0030	0	0	0	1	304	cross-linking study	1	0	1	YKL053C-A	YNL055C
O60200	P35200	20622808	MI:0096	1	1	0	0	3	pull down	0	0	0	YKL053C-A	YLR168C
O60200	Q01519	32051233	MI:0030	0	0	0	1	304	cross-linking study	1	0	1	YKL053C-A	YLR038C
O60200	Q04006	20622808	MI:0096	1	1	0	0	3	pull down	0	0	0	YDR185C	YKL053C-A
O60200	Q04006	32051233	MI:0030	0	0	0	1	304	cross-linking study	1	0	1	YDR185C	YKL053C-A
O60200	Q05776	20622808	MI:0007	1	1	0	0	3	anti tag coimmunoprecipitation	0	0	0	YKL053C-A	YLR193C
O60200	Q05776	20622808	MI:0096	1	1	0	0	3	pull down	0	0	0	YKL053C-A	YLR193C
O60200	Q05776	26235513	MI:0096	0	0	0	1	1	pull down	0	0	0	YKL053C-A	YLR193C
O60200	Q05776	26235513	MI:0114	0	0	0	1	1	x-ray crystallography	1	0	1	YKL053C-A	YLR193C
O74700	O74700	12138093	MI:0401	0	0	0	1	2	biochemical	0	0	0	YEL020W-A	YEL020W-A
O74700	O74700	18022191	MI:0401	0	0	0	1	2	biochemical	0	0	0	YEL020W-A	YEL020W-A
O74700	P32830	21944719	MI:0004	0	0	0	1	248	affinity chromatography technology	0	0	0	YBR091C	YEL020W-A
O74700	P36046	17978092	MI:0401	0	0	0	1	5	biochemical	0	0	0	YEL020W-A	YKL195W
O74700	P36046	19667201	MI:0004	0	0	0	1	5	affinity chromatography technology	0	0	0	YEL020W-A	YKL195W
O74700	P36046	21944719	MI:0004	0	0	0	1	248	affinity chromatography technology	0	0	0	YEL020W-A	YKL195W
O74700	P47045	21944719	MI:0004	0	0	0	1	248	affinity chromatography technology	0	0	0	YEL020W-A	YJL054W
O74700	P87108	9822593	MI:0004	0	0	0	1	1	affinity chromatography technology	0	0	0	YEL020W-A	YHR005C-A
O74700	P87108	11483513	MI:0006	1	0	0	0	1	anti bait coimmunoprecipitation	0	0	0	YEL020W-A	YHR005C-A
O74700	P87108	11483513	MI:0071	1	0	0	0	1	molecular sieving	0	0	0	YEL020W-A	YHR005C-A
O74700	P87108	11483513	MI:0096	0	0	0	1	1	pull down	0	0	0	YEL020W-A	YHR005C-A
O74700	P87108	11483513	MI:0276	1	0	0	0	1	blue native page	0	0	0	YEL020W-A	YHR005C-A
O74700	P87108	11867522	MI:0401	0	0	0	1	1	biochemical	0	0	0	YEL020W-A	YHR005C-A
O74700	P87108	12138093	MI:0004	0	0	0	1	1	affinity chromatography technology	0	0	0	YEL020W-A	YHR005C-A
O74700	P87108	16039669	MI:0401	0	0	0	1	1	biochemical	0	0	0	YEL020W-A	YHR005C-A
O74700	P87108	17978092	MI:0401	0	0	0	1	5	biochemical	0	0	0	YEL020W-A	YHR005C-A
O74700	P87108	18022191	MI:0096	0	0	0	1	1	pull down	0	0	0	YEL020W-A	YHR005C-A
O74700	P87108	18270693	MI:0096	0	0	0	1	1	pull down	0	0	0	YEL020W-A	YHR005C-A
O74700	P87108	19667201	MI:0004	0	0	0	1	5	affinity chromatography technology	0	0	0	YEL020W-A	YHR005C-A
O74700	P87108	21944719	MI:0004	0	0	0	1	248	affinity chromatography technology	0	0	0	YEL020W-A	YHR005C-A
O74700	P87108	22095685	MI:0096	0	0	0	1	1	pull down	0	0	0	YEL020W-A	YHR005C-A
O74700	P87108	26182355	MI:0096	0	0	0	1	1	pull down	0	0	0	YEL020W-A	YHR005C-A
O74700	P87108	32051233	MI:0030	0	0	0	1	304	cross-linking study	1	0	1	YEL020W-A	YHR005C-A
O74700	P87108	33974880	MI:0114	0	0	0	1	1	x-ray crystallography	1	0	1	YEL020W-A	YHR005C-A
O74700	Q01519	32051233	MI:0030	0	0	0	1	304	cross-linking study	1	0	1	YEL020W-A	YLR038C
O74700	Q08749	21944719	MI:0004	0	0	0	1	248	affinity chromatography technology	0	0	0	YEL020W-A	YOR297C
O74700	Q12328	19667201	MI:0004	0	0	0	1	5	affinity chromatography technology	0	0	0	YDL217C	YEL020W-A
O74700	Q12328	21944719	MI:0004	0	0	0	1	248	affinity chromatography technology	0	0	0	YDL217C	YEL020W-A
O75012	P02381	37968396	MI:0007	1	0	0	0	29444	anti tag coimmunoprecipitation	0	0	0	Q0140	YDL045W-A
O75012	P09624	37968396	MI:0007	1	0	0	0	29444	anti tag coimmunoprecipitation	0	0	0	YDL045W-A	YFL018C
O75012	P0CX15	37968396	MI:0007	1	0	0	0	29444	anti tag coimmunoprecipitation	0	0	0	YDL045W-A	YPL283C
O75012	P10662	37968396	MI:0007	1	0	0	0	29444	anti tag coimmunoprecipitation	0	0	0	YDL045W-A	YDR347W
O75012	P10663	37968396	MI:0007	1	0	0	0	29444	anti tag coimmunoprecipitation	0	0	0	YDL045W-A	YPR166C
O75012	P12686	37968396	MI:0007	1	0	0	0	29444	anti tag coimmunoprecipitation	0	0	0	YDL045W-A	YGR084C
O75012	P12695	37968396	MI:0007	1	0	0	0	29444	anti tag coimmunoprecipitation	0	0	0	YDL045W-A	YNL071W
O75012	P16387	37968396	MI:0007	1	0	0	0	29444	anti tag coimmunoprecipitation	0	0	0	YDL045W-A	YER178W
O75012	P16451	37968396	MI:0007	1	0	0	0	29444	anti tag coimmunoprecipitation	0	0	0	YDL045W-A	YGR193C
O75012	P17558	37968396	MI:0007	1	0	0	0	29444	anti tag coimmunoprecipitation	0	0	0	YDL045W-A	YOR158W
O75012	P21771	37968396	MI:0007	1	0	0	0	29444	anti tag coimmunoprecipitation	0	0	0	YDL045W-A	YDR337W
O75012	P27929	37968396	MI:0007	1	0	0	0	29444	anti tag coimmunoprecipitation	0	0	0	YDL045W-A	YNL137C
O75012	P28778	37968396	MI:0007	1	0	0	0	29444	anti tag coimmunoprecipitation	0	0	0	YDL045W-A	YKL003C
O75012	P28817	37968396	MI:0007	1	0	0	0	29444	anti tag coimmunoprecipitation	0	0	0	YDL045W-A	YDR036C
O75012	P32473	37968396	MI:0007	1	0	0	0	29444	anti tag coimmunoprecipitation	0	0	0	YBR221C	YDL045W-A
O75012	P32902	37968396	MI:0007	1	0	0	0	29444	anti tag coimmunoprecipitation	0	0	0	YDL045W-A	YHL004W
O75012	P36056	37968396	MI:0007	1	0	0	0	29444	anti tag coimmunoprecipitation	0	0	0	YDL045W-A	YKL155C
O75012	P38120	37968396	MI:0007	1	0	0	0	29444	anti tag coimmunoprecipitation	0	0	0	YBR146W	YDL045W-A
O75012	P38783	37968396	MI:0007	1	0	0	0	29444	anti tag coimmunoprecipitation	0	0	0	YDL045W-A	YHR059W
O75012	P40033	37968396	MI:0007	1	0	0	0	29444	anti tag coimmunoprecipitation	0	0	0	YDL045W-A	YER050C
O75012	P40105	37968396	MI:0004	0	0	0	1	30068	affinity chromatography technology	0	0	0	YDL045W-A	YER190W
O75012	P40202	37968396	MI:0007	1	0	0	0	29444	anti tag coimmunoprecipitation	0	0	0	YDL045W-A	YMR038C
O75012	P40496	37968396	MI:0007	1	0	0	0	29444	anti tag coimmunoprecipitation	0	0	0	YDL045W-A	YIL093C
O75012	P42847	37968396	MI:0007	1	0	0	0	29444	anti tag coimmunoprecipitation	0	0	0	YDL045W-A	YNL306W
O75012	P47015	37968396	MI:0007	1	0	0	0	29444	anti tag coimmunoprecipitation	0	0	0	YDL045W-A	YJL131C
O75012	P47141	37968396	MI:0007	1	0	0	0	29444	anti tag coimmunoprecipitation	0	0	0	YDL045W-A	YJR101W
O75012	P47150	37968396	MI:0007	1	0	0	0	29444	anti tag coimmunoprecipitation	0	0	0	YDL045W-A	YJR113C
O75012	P48567	37968396	MI:0007	1	0	0	0	29444	anti tag coimmunoprecipitation	0	0	0	YDL045W-A	YNL292W
O75012	P53292	37968396	MI:0007	1	0	0	0	29444	anti tag coimmunoprecipitation	0	0	0	YDL045W-A	YGR165W
O75012	P53305	37968396	MI:0007	1	0	0	0	29444	anti tag coimmunoprecipitation	0	0	0	YDL045W-A	YGR215W
O75012	P53732	37968396	MI:0007	1	0	0	0	29444	anti tag coimmunoprecipitation	0	0	0	YDL045W-A	YNR036C
O75012	P53733	37968396	MI:0007	1	0	0	0	29444	anti tag coimmunoprecipitation	0	0	0	YDL045W-A	YNR037C
O75012	P53937	37968396	MI:0007	1	0	0	0	29444	anti tag coimmunoprecipitation	0	0	0	YDL045W-A	YNL081C
O75012	Q01163	37968396	MI:0007	1	0	0	0	29444	anti tag coimmunoprecipitation	0	0	0	YDL045W-A	YGL129C
O75012	Q02608	37968396	MI:0007	1	0	0	0	29444	anti tag coimmunoprecipitation	0	0	0	YDL045W-A	YPL013C
O75012	Q02950	37968396	MI:0007	1	0	0	0	29444	anti tag coimmunoprecipitation	0	0	0	YDL045W-A	YPL118W
O75012	Q03201	37968396	MI:0007	1	0	0	0	29444	anti tag coimmunoprecipitation	0	0	0	YDL045W-A	YDR041W
O75012	Q03246	37968396	MI:0007	1	0	0	0	29444	anti tag coimmunoprecipitation	0	0	0	YDL045W-A	YMR188C
O75012	Q03430	37968396	MI:0007	1	0	0	0	29444	anti tag coimmunoprecipitation	0	0	0	YDL045W-A	YDR494W
O75012	Q03799	37968396	MI:0007	1	0	0	0	29444	anti tag coimmunoprecipitation	0	0	0	YDL045W-A	YMR158W
O75012	Q03976	37968396	MI:0007	1	0	0	0	29444	anti tag coimmunoprecipitation	0	0	0	YDL045W-A	YDR175C
O13563	O94742	15610744	MI:0004	0	0	0	1	18	affinity chromatography technology	0	0	0	YDR363W-A	YLR421C
O13563	O94742	37968396	MI:0007	1	0	0	0	29444	anti tag coimmunoprecipitation	0	0	0	YDR363W-A	YLR421C
O94742	P10592	19536198	MI:0676	1	0	0	0	21613	tandem affinity purification	0	0	0	YDR363W-A	YLL024C
O94742	P21243	37968396	MI:0007	1	0	0	0	29444	anti tag coimmunoprecipitation	0	0	0	YDR363W-A	YGL011C
O94742	P22141	15572408	MI:0007	1	0	0	0	5	anti tag coimmunoprecipitation	0	0	0	YDR363W-A	YER012W
O94742	P22141	37968396	MI:0007	1	0	0	0	29444	anti tag coimmunoprecipitation	0	0	0	YDR363W-A	YER012W
O94742	P23638	37968396	MI:0007	1	0	0	0	29444	anti tag coimmunoprecipitation	0	0	0	YDR363W-A	YGR135W
O94742	P23639	37968396	MI:0007	1	0	0	0	29444	anti tag coimmunoprecipitation	0	0	0	YDR363W-A	YML092C
O94742	P23724	37968396	MI:0007	1	0	0	0	29444	anti tag coimmunoprecipitation	0	0	0	YBL041W	YDR363W-A
O94742	P25043	37968396	MI:0007	1	0	0	0	29444	anti tag coimmunoprecipitation	0	0	0	YDR363W-A	YOR157C
O94742	P25451	37968396	MI:0007	1	0	0	0	29444	anti tag coimmunoprecipitation	0	0	0	YDR363W-A	YER094C
O94742	P28708	37968396	MI:0007	1	0	0	0	29444	anti tag coimmunoprecipitation	0	0	0	YDR363W-A	YKL116C
O94742	P32496	15117943	MI:0004	0	0	0	1	19	affinity chromatography technology	0	0	0	YDR363W-A	YFR052W
O94742	P32496	15610744	MI:0004	0	0	0	1	18	affinity chromatography technology	0	0	0	YDR363W-A	YFR052W
O94742	P32496	37968396	MI:0007	1	0	0	0	29444	anti tag coimmunoprecipitation	0	0	0	YDR363W-A	YFR052W
O94742	P32565	15117943	MI:0004	0	0	0	1	19	affinity chromatography technology	0	0	0	YDR363W-A	YIL075C
O94742	P32565	15610744	MI:0004	0	0	0	1	18	affinity chromatography technology	0	0	0	YDR363W-A	YIL075C
O94742	P32565	37968396	MI:0007	1	0	0	0	29444	anti tag coimmunoprecipitation	0	0	0	YDR363W-A	YIL075C
O94742	P32628	37968396	MI:0007	1	0	0	0	29444	anti tag coimmunoprecipitation	0	0	0	YDR363W-A	YEL037C
O94742	P33297	15117943	MI:0004	0	0	0	1	19	affinity chromatography technology	0	0	0	YDR363W-A	YOR117W
O94742	P33297	15610744	MI:0004	0	0	0	1	18	affinity chromatography technology	0	0	0	YDR363W-A	YOR117W
O94742	P33297	37968396	MI:0007	1	0	0	0	29444	anti tag coimmunoprecipitation	0	0	0	YDR363W-A	YOR117W
O94742	P33298	15117943	MI:0004	0	0	0	1	19	affinity chromatography technology	0	0	0	YDR363W-A	YDR394W
O94742	P33298	15610744	MI:0004	0	0	0	1	18	affinity chromatography technology	0	0	0	YDR363W-A	YDR394W
O94742	P33298	37968396	MI:0007	1	0	0	0	29444	anti tag coimmunoprecipitation	0	0	0	YDR363W-A	YDR394W
O94742	P33299	15117943	MI:0004	0	0	0	1	19	affinity chromatography technology	0	0	0	YDR363W-A	YKL145W
O94742	P33299	15610744	MI:0004	0	0	0	1	18	affinity chromatography technology	0	0	0	YDR363W-A	YKL145W
O94742	P33299	37968396	MI:0007	1	0	0	0	29444	anti tag coimmunoprecipitation	0	0	0	YDR363W-A	YKL145W
O94742	P33416	19536198	MI:0676	1	0	0	0	21613	tandem affinity purification	0	0	0	YDR258C	YDR363W-A
O94742	P38348	19446322	MI:0007	1	0	0	0	34	anti tag coimmunoprecipitation	0	0	0	YBR272C	YDR363W-A
O94742	P38348	37968396	MI:0007	1	0	0	0	29444	anti tag coimmunoprecipitation	0	0	0	YBR272C	YDR363W-A
O94742	P38624	37968396	MI:0007	1	0	0	0	29444	anti tag coimmunoprecipitation	0	0	0	YDR363W-A	YJL001W
O94742	P38737	37968396	MI:0007	1	0	0	0	29444	anti tag coimmunoprecipitation	0	0	0	YDR363W-A	YHL030W
O94742	P38764	15117943	MI:0004	0	0	0	1	19	affinity chromatography technology	0	0	0	YDR363W-A	YHR027C
O94742	P38764	15610744	MI:0004	0	0	0	1	18	affinity chromatography technology	0	0	0	YDR363W-A	YHR027C
O94742	P38764	37968396	MI:0007	1	0	0	0	29444	anti tag coimmunoprecipitation	0	0	0	YDR363W-A	YHR027C
O94742	P38886	15117943	MI:0004	0	0	0	1	19	affinity chromatography technology	0	0	0	YDR363W-A	YHR200W
O94742	P38886	15610744	MI:0004	0	0	0	1	18	affinity chromatography technology	0	0	0	YDR363W-A	YHR200W
O94742	P38886	37968396	MI:0007	1	0	0	0	29444	anti tag coimmunoprecipitation	0	0	0	YDR363W-A	YHR200W
O94742	P40016	15117943	MI:0004	0	0	0	1	19	affinity chromatography technology	0	0	0	YDR363W-A	YER021W
O94742	P40016	15610744	MI:0004	0	0	0	1	18	affinity chromatography technology	0	0	0	YDR363W-A	YER021W
O94742	P40016	16869714	MI:0069	1	0	1	0	12	mass spectrometry studies of complexes	0	0	0	YDR363W-A	YER021W
O94742	P40016	24412063	MI:0004	0	0	0	1	9	affinity chromatography technology	0	0	0	YDR363W-A	YER021W
O94742	P40016	37968396	MI:0007	1	0	0	0	29444	anti tag coimmunoprecipitation	0	0	0	YDR363W-A	YER021W
O94742	P40150	19536198	MI:0676	1	0	0	0	21613	tandem affinity purification	0	0	0	YDR363W-A	YNL209W
O94742	P40302	37968396	MI:0007	1	0	0	0	29444	anti tag coimmunoprecipitation	0	0	0	YDR363W-A	YMR314W
O94742	P40327	15117943	MI:0004	0	0	0	1	19	affinity chromatography technology	0	0	0	YDL007W	YDR363W-A
O94742	P40327	15610744	MI:0004	0	0	0	1	18	affinity chromatography technology	0	0	0	YDL007W	YDR363W-A
O94742	P40327	37968396	MI:0007	1	0	0	0	29444	anti tag coimmunoprecipitation	0	0	0	YDL007W	YDR363W-A
O94742	P43588	15117943	MI:0004	0	0	0	1	19	affinity chromatography technology	0	0	0	YDR363W-A	YFR004W
O94742	P43588	15610744	MI:0004	0	0	0	1	18	affinity chromatography technology	0	0	0	YDR363W-A	YFR004W
O94742	P43588	37968396	MI:0007	1	0	0	0	29444	anti tag coimmunoprecipitation	0	0	0	YDR363W-A	YFR004W
O94742	P43593	37968396	MI:0007	1	0	0	0	29444	anti tag coimmunoprecipitation	0	0	0	YDR363W-A	YFR010W
O94742	P46674	19061648	MI:0004	0	0	0	1	7	affinity chromatography technology	0	0	0	YDR159W	YDR363W-A
O94742	P46674	23643786	MI:0114	0	0	0	1	2	x-ray crystallography	1	0	1	YDR159W	YDR363W-A
O94742	P46674	37968396	MI:0007	1	0	0	0	29444	anti tag coimmunoprecipitation	0	0	0	YDR159W	YDR363W-A
O94742	P47079	19536198	MI:0676	1	0	0	0	21613	tandem affinity purification	0	0	0	YDR363W-A	YJL008C
O94742	P47130	37968396	MI:0007	1	0	0	0	29444	anti tag coimmunoprecipitation	0	0	0	YDR363W-A	YJR084W
O94742	P50086	37968396	MI:0007	1	0	0	0	29444	anti tag coimmunoprecipitation	0	0	0	YDR363W-A	YGR232W
O94742	P53196	37968396	MI:0007	1	0	0	0	29444	anti tag coimmunoprecipitation	0	0	0	YDR363W-A	YGL004C
O94742	P53549	15117943	MI:0004	0	0	0	1	19	affinity chromatography technology	0	0	0	YDR363W-A	YOR259C
O94742	P53549	15610744	MI:0004	0	0	0	1	18	affinity chromatography technology	0	0	0	YDR363W-A	YOR259C
O94742	P53549	37968396	MI:0007	1	0	0	0	29444	anti tag coimmunoprecipitation	0	0	0	YDR363W-A	YOR259C
O94742	P53899	37968396	MI:0007	1	0	0	0	29444	anti tag coimmunoprecipitation	0	0	0	YDR363W-A	YNL155W
O94742	Q01939	15117943	MI:0004	0	0	0	1	19	affinity chromatography technology	0	0	0	YDR363W-A	YGL048C
O94742	Q01939	15610744	MI:0004	0	0	0	1	18	affinity chromatography technology	0	0	0	YDR363W-A	YGL048C
O94742	Q01939	37968396	MI:0007	1	0	0	0	29444	anti tag coimmunoprecipitation	0	0	0	YDR363W-A	YGL048C
O94742	Q03661	37968396	MI:0007	1	0	0	0	29444	anti tag coimmunoprecipitation	0	0	0	YDR363W-A	YMR219W
O94742	Q04062	15117943	MI:0004	0	0	0	1	19	affinity chromatography technology	0	0	0	YDR363W-A	YDR427W
O94742	Q04062	15610744	MI:0004	0	0	0	1	18	affinity chromatography technology	0	0	0	YDR363W-A	YDR427W
O94742	Q04062	37968396	MI:0007	1	0	0	0	29444	anti tag coimmunoprecipitation	0	0	0	YDR363W-A	YDR427W
O94742	Q06103	15117943	MI:0004	0	0	0	1	19	affinity chromatography technology	0	0	0	YDR363W-A	YPR108W
O94742	Q06103	15610744	MI:0004	0	0	0	1	18	affinity chromatography technology	0	0	0	YDR363W-A	YPR108W
O94742	Q06103	24412063	MI:0004	0	0	0	1	9	affinity chromatography technology	0	0	0	YDR363W-A	YPR108W
O94742	Q06103	31851481	MI:0030	0	0	0	1	227	cross-linking study	1	0	1	YDR363W-A	YPR108W
O94742	Q06103	37968396	MI:0007	1	0	0	0	29444	anti tag coimmunoprecipitation	0	0	0	YDR363W-A	YPR108W
O94742	Q08231	19061648	MI:0004	0	0	0	1	7	affinity chromatography technology	0	0	0	YDR363W-A	YOL072W
O94742	Q08231	19289793	MI:0004	0	0	0	1	6	affinity chromatography technology	0	0	0	YDR363W-A	YOL072W
O94742	Q08231	23643786	MI:0114	0	0	0	1	2	x-ray crystallography	1	0	1	YDR363W-A	YOL072W
O94742	Q08723	15117943	MI:0004	0	0	0	1	19	affinity chromatography technology	0	0	0	YDR363W-A	YOR261C
O94742	Q08723	15610744	MI:0004	0	0	0	1	18	affinity chromatography technology	0	0	0	YDR363W-A	YOR261C
O94742	Q08723	37968396	MI:0007	1	0	0	0	29444	anti tag coimmunoprecipitation	0	0	0	YDR363W-A	YOR261C
O94742	Q12250	15117943	MI:0004	0	0	0	1	19	affinity chromatography technology	0	0	0	YDL147W	YDR363W-A
O94742	Q12250	15610744	MI:0004	0	0	0	1	18	affinity chromatography technology	0	0	0	YDL147W	YDR363W-A
O94742	Q12377	15117943	MI:0004	0	0	0	1	19	affinity chromatography technology	0	0	0	YDL097C	YDR363W-A
O94742	Q12377	15610744	MI:0004	0	0	0	1	18	affinity chromatography technology	0	0	0	YDL097C	YDR363W-A
P00044	P00044	16893189	MI:0401	0	0	0	1	3	biochemical	0	0	0	YJR048W	YJR048W
P00044	P00127	32051233	MI:0030	0	0	0	1	304	cross-linking study	1	0	1	YFR033C	YJR048W
P00044	P00175	32051233	MI:0030	0	0	0	1	304	cross-linking study	1	0	1	YJR048W	YML054C
P00044	P00431	11900539	MI:0096	0	0	0	1	1	pull down	0	0	0	YJR048W	YKR066C
P00044	P00431	11900539	MI:0114	0	0	0	1	1	x-ray crystallography	1	0	1	YJR048W	YKR066C
P00044	P00431	15339156	MI:0114	1	0	0	0	1	x-ray crystallography	1	0	1	YJR048W	YKR066C
P00044	P00431	16893189	MI:0401	0	0	0	1	3	biochemical	0	0	0	YJR048W	YKR066C
P00044	P04840	32051233	MI:0030	0	0	0	1	304	cross-linking study	1	0	1	YJR048W	YNL055C
P00044	P07143	12206886	MI:0114	0	0	0	1	2	x-ray crystallography	1	0	1	YJR048W	YOR065W
P00044	P07256	12206886	MI:0096	0	0	0	1	1	pull down	0	0	0	YBL045C	YJR048W
P00044	P07256	12206886	MI:0114	0	0	0	1	2	x-ray crystallography	1	0	1	YBL045C	YJR048W
P00044	P08067	32051233	MI:0030	0	0	0	1	304	cross-linking study	1	0	1	YEL024W	YJR048W
P00044	P16547	32051233	MI:0030	0	0	0	1	304	cross-linking study	1	0	1	YIL136W	YJR048W
P00044	P18239	32051233	MI:0030	0	0	0	1	304	cross-linking study	1	0	1	YBL030C	YJR048W
P00044	P19211	37968396	MI:0007	1	0	0	0	29444	anti tag coimmunoprecipitation	0	0	0	YJR047C	YJR048W
P00044	P19657	32051233	MI:0030	0	0	0	1	304	cross-linking study	1	0	1	YJR048W	YPL036W
P00044	P32891	32051233	MI:0030	0	0	0	1	304	cross-linking study	1	0	1	YDL174C	YJR048W
P00044	P36060	32051233	MI:0030	0	0	0	1	304	cross-linking study	1	0	1	YJR048W	YKL150W
P00044	P40215	32051233	MI:0030	0	0	0	1	304	cross-linking study	1	0	1	YJR048W	YMR145C
P00044	P40550	37968396	MI:0007	1	0	0	0	29444	anti tag coimmunoprecipitation	0	0	0	YIL013C	YJR048W
P00044	Q01519	32051233	MI:0030	0	0	0	1	304	cross-linking study	1	0	1	YJR048W	YLR038C
P00127	P00410	37968396	MI:0007	1	0	0	0	29444	anti tag coimmunoprecipitation	0	0	0	Q0250	YFR033C
P00127	P00424	30598554	MI:0114	0	0	0	1	5	x-ray crystallography	1	0	1	YFR033C	YNL052W
P00127	P00424	32051233	MI:0030	0	0	0	1	304	cross-linking study	1	0	1	YFR033C	YNL052W
P00127	P00424	37968396	MI:0007	1	0	0	0	29444	anti tag coimmunoprecipitation	0	0	0	YFR033C	YNL052W
P00127	P00425	37968396	MI:0007	1	0	0	0	29444	anti tag coimmunoprecipitation	0	0	0	YFR033C	YIL111W
P00127	P00427	37968396	MI:0007	1	0	0	0	29444	anti tag coimmunoprecipitation	0	0	0	YFR033C	YHR051W
P00127	P04037	37968396	MI:0007	1	0	0	0	29444	anti tag coimmunoprecipitation	0	0	0	YFR033C	YGL187C
P00127	P04840	37968396	MI:0007	1	0	0	0	29444	anti tag coimmunoprecipitation	0	0	0	YFR033C	YNL055C
P00127	P07143	37968396	MI:0007	1	0	0	0	29444	anti tag coimmunoprecipitation	0	0	0	YFR033C	YOR065W
P00127	P07257	37968396	MI:0007	1	0	0	0	29444	anti tag coimmunoprecipitation	0	0	0	YFR033C	YPR191W
P00127	P08525	37968396	MI:0007	1	0	0	0	29444	anti tag coimmunoprecipitation	0	0	0	YFR033C	YJL166W
P00127	P32799	37968396	MI:0007	1	0	0	0	29444	anti tag coimmunoprecipitation	0	0	0	YFR033C	YGL191W
P00127	P36060	32051233	MI:0030	0	0	0	1	304	cross-linking study	1	0	1	YFR033C	YKL150W
P00127	P36112	37968396	MI:0007	1	0	0	0	29444	anti tag coimmunoprecipitation	0	0	0	YFR033C	YKR016W
P00127	P37299	37968396	MI:0007	1	0	0	0	29444	anti tag coimmunoprecipitation	0	0	0	YFR033C	YHR001W-A
P00127	P40341	37968396	MI:0007	1	0	0	0	29444	anti tag coimmunoprecipitation	0	0	0	YFR033C	YMR089C
P00127	P40961	37968396	MI:0007	1	0	0	0	29444	anti tag coimmunoprecipitation	0	0	0	YFR033C	YGR132C
P00127	P53721	37968396	MI:0007	1	0	0	0	29444	anti tag coimmunoprecipitation	0	0	0	YFR033C	YNR018W
P00127	Q01519	32051233	MI:0030	0	0	0	1	304	cross-linking study	1	0	1	YFR033C	YLR038C
P00127	Q01519	37968396	MI:0007	1	0	0	0	29444	anti tag coimmunoprecipitation	0	0	0	YFR033C	YLR038C
P00127	Q05900	37968396	MI:0007	1	0	0	0	29444	anti tag coimmunoprecipitation	0	0	0	YFR033C	YLR298C
P00127	Q06485	37968396	MI:0007	1	0	0	0	29444	anti tag coimmunoprecipitation	0	0	0	YFR033C	YLR356W
P00127	P00128	37968396	MI:0007	1	0	0	0	29444	anti tag coimmunoprecipitation	0	0	0	YDR529C	YFR033C
P00128	P00128	24841564	MI:0004	0	0	0	1	12	affinity chromatography technology	0	0	0	YDR529C	YDR529C
P00128	P00128	32119834	MI:0004	0	0	0	1	9	affinity chromatography technology	0	0	0	YDR529C	YDR529C
P00128	P00163	24841564	MI:0004	0	0	0	1	12	affinity chromatography technology	0	0	0	Q0105	YDR529C
P00128	P00163	32119834	MI:0004	0	0	0	1	9	affinity chromatography technology	0	0	0	Q0105	YDR529C
P00128	P00410	37968396	MI:0007	1	0	0	0	29444	anti tag coimmunoprecipitation	0	0	0	Q0250	YDR529C
P00128	P00424	37968396	MI:0007	1	0	0	0	29444	anti tag coimmunoprecipitation	0	0	0	YDR529C	YNL052W
P00128	P00425	37968396	MI:0007	1	0	0	0	29444	anti tag coimmunoprecipitation	0	0	0	YDR529C	YIL111W
P00128	P00427	37968396	MI:0007	1	0	0	0	29444	anti tag coimmunoprecipitation	0	0	0	YDR529C	YHR051W
P00128	P04037	37968396	MI:0007	1	0	0	0	29444	anti tag coimmunoprecipitation	0	0	0	YDR529C	YGL187C
P00128	P04840	37968396	MI:0007	1	0	0	0	29444	anti tag coimmunoprecipitation	0	0	0	YDR529C	YNL055C
P00128	P05626	37968396	MI:0007	1	0	0	0	29444	anti tag coimmunoprecipitation	0	0	0	YDR529C	YPL078C
P00128	P07143	32119834	MI:0004	0	0	0	1	9	affinity chromatography technology	0	0	0	YDR529C	YOR065W
P00128	P07143	37968396	MI:0007	1	0	0	0	29444	anti tag coimmunoprecipitation	0	0	0	YDR529C	YOR065W
P00128	P07255	37968396	MI:0007	1	0	0	0	29444	anti tag coimmunoprecipitation	0	0	0	YDL067C	YDR529C
P00128	P07256	32051233	MI:0030	0	0	0	1	304	cross-linking study	1	0	1	YBL045C	YDR529C
P00128	P07256	32119834	MI:0004	0	0	0	1	9	affinity chromatography technology	0	0	0	YBL045C	YDR529C
P00128	P07257	32119834	MI:0004	0	0	0	1	9	affinity chromatography technology	0	0	0	YDR529C	YPR191W
P00128	P07257	37968396	MI:0007	1	0	0	0	29444	anti tag coimmunoprecipitation	0	0	0	YDR529C	YPR191W
P00128	P08067	37968396	MI:0007	1	0	0	0	29444	anti tag coimmunoprecipitation	0	0	0	YDR529C	YEL024W
P00128	P08525	37968396	MI:0007	1	0	0	0	29444	anti tag coimmunoprecipitation	0	0	0	YDR529C	YJL166W
P00128	P18239	37968396	MI:0007	1	0	0	0	29444	anti tag coimmunoprecipitation	0	0	0	YBL030C	YDR529C
P00128	P21560	24841564	MI:0004	0	0	0	1	12	affinity chromatography technology	0	0	0	YDR529C	YPL215W
P00128	P23644	37968396	MI:0007	1	0	0	0	29444	anti tag coimmunoprecipitation	0	0	0	YDR529C	YMR203W
P00128	P30902	37968396	MI:0007	1	0	0	0	29444	anti tag coimmunoprecipitation	0	0	0	YDR529C	YKL016C
P00128	P32340	32051233	MI:0030	0	0	0	1	304	cross-linking study	1	0	1	YDR529C	YML120C
P00128	P32799	37968396	MI:0007	1	0	0	0	29444	anti tag coimmunoprecipitation	0	0	0	YDR529C	YGL191W
P00128	P36112	37968396	MI:0007	1	0	0	0	29444	anti tag coimmunoprecipitation	0	0	0	YDR529C	YKR016W
P00128	P36526	32051233	MI:0030	0	0	0	1	304	cross-linking study	1	0	1	YBR282W	YDR529C
P00128	P37267	24841564	MI:0004	0	0	0	1	12	affinity chromatography technology	0	0	0	YDR529C	YGR174C
P00128	P37267	32119834	MI:0004	0	0	0	1	9	affinity chromatography technology	0	0	0	YDR529C	YGR174C
P00128	P37299	37968396	MI:0007	1	0	0	0	29444	anti tag coimmunoprecipitation	0	0	0	YDR529C	YHR001W-A
P00128	P38756	37968396	MI:0007	1	0	0	0	29444	anti tag coimmunoprecipitation	0	0	0	YDR529C	YHR003C
P00128	P39526	37968396	MI:0007	1	0	0	0	29444	anti tag coimmunoprecipitation	0	0	0	YDR529C	YJL207C
P00128	P39925	37968396	MI:0007	1	0	0	0	29444	anti tag coimmunoprecipitation	0	0	0	YDR529C	YER017C
P00128	P40341	37968396	MI:0007	1	0	0	0	29444	anti tag coimmunoprecipitation	0	0	0	YDR529C	YMR089C
P00128	P40564	19536198	MI:0676	1	0	0	0	21613	tandem affinity purification	0	0	0	YDR529C	YIR004W
P00128	P40961	37968396	MI:0007	1	0	0	0	29444	anti tag coimmunoprecipitation	0	0	0	YDR529C	YGR132C
P00128	P50085	37968396	MI:0007	1	0	0	0	29444	anti tag coimmunoprecipitation	0	0	0	YDR529C	YGR231C
P00128	P53206	37968396	MI:0007	1	0	0	0	29444	anti tag coimmunoprecipitation	0	0	0	YDR529C	YGR012W
P00128	P53721	37968396	MI:0007	1	0	0	0	29444	anti tag coimmunoprecipitation	0	0	0	YDR529C	YNR018W
P00128	Q01519	37968396	MI:0007	1	0	0	0	29444	anti tag coimmunoprecipitation	0	0	0	YDR529C	YLR038C
P00128	Q06485	37968396	MI:0007	1	0	0	0	29444	anti tag coimmunoprecipitation	0	0	0	YDR529C	YLR356W
P00128	Q96VH5	37968396	MI:0007	1	0	0	0	29444	anti tag coimmunoprecipitation	0	0	0	YCL057C-A	YDR529C
P00163	P07143	24841564	MI:0004	0	0	0	1	12	affinity chromatography technology	0	0	0	Q0105	YOR065W
P00163	P07256	24841564	MI:0004	0	0	0	1	12	affinity chromatography technology	0	0	0	Q0105	YBL045C
P00163	P08067	24841564	MI:0004	0	0	0	1	12	affinity chromatography technology	0	0	0	Q0105	YEL024W
P00163	P08525	24841564	MI:0004	0	0	0	1	12	affinity chromatography technology	0	0	0	Q0105	YJL166W
P00163	P21560	24841564	MI:0004	0	0	0	1	12	affinity chromatography technology	0	0	0	Q0105	YPL215W
P00163	P37267	24841564	MI:0004	0	0	0	1	12	affinity chromatography technology	0	0	0	Q0105	YGR174C
P00163	Q03713	24841564	MI:0004	0	0	0	1	12	affinity chromatography technology	0	0	0	Q0105	YML030W
P00175	P00175	20546754	MI:0114	0	0	0	1	1	x-ray crystallography	1	0	1	YML054C	YML054C
P00175	P02829	19536198	MI:0676	1	0	0	0	21613	tandem affinity purification	0	0	0	YML054C	YPL240C
P00175	P07807	18418384	MI:0096	1	1	0	0	12	pull down	0	0	0	YML054C	YOR236W
P00175	P12753	32051233	MI:0030	0	0	0	1	304	cross-linking study	1	0	1	YML054C	YNL250W
P00175	P31539	19536198	MI:0676	1	0	0	0	21613	tandem affinity purification	0	0	0	YLL026W	YML054C
P00175	P32897	21546912	MI:0004	0	0	0	1	5	affinity chromatography technology	0	0	0	YML054C	YNR017W
P00175	P36046	18418384	MI:0096	1	1	0	0	12	pull down	0	0	0	YKL195W	YML054C
P00175	P39515	18418384	MI:0096	1	1	0	0	12	pull down	0	0	0	YJL143W	YML054C
P00175	P39515	21546912	MI:0004	0	0	0	1	5	affinity chromatography technology	0	0	0	YJL143W	YML054C
P00175	P39515	37344598	MI:0004	0	0	0	1	3	affinity chromatography technology	0	0	0	YJL143W	YML054C
P00175	P39987	19536198	MI:0676	1	0	0	0	21613	tandem affinity purification	0	0	0	YEL030W	YML054C
P00175	P42949	18418384	MI:0096	1	1	0	0	12	pull down	0	0	0	YJL104W	YML054C
P00175	P42949	21546912	MI:0004	0	0	0	1	5	affinity chromatography technology	0	0	0	YJL104W	YML054C
P00175	P53220	18418384	MI:0096	1	1	0	0	12	pull down	0	0	0	YGR033C	YML054C
P00175	Q01852	18418384	MI:0096	1	1	0	0	12	pull down	0	0	0	YIL022W	YML054C
P00175	Q01852	21546912	MI:0004	0	0	0	1	5	affinity chromatography technology	0	0	0	YIL022W	YML054C
P00175	Q02776	18418384	MI:0096	1	1	0	0	12	pull down	0	0	0	YML054C	YPL063W
P00175	Q07914	21546912	MI:0004	0	0	0	1	5	affinity chromatography technology	0	0	0	YLR008C	YML054C
P00330	P00330	19343713	MI:0276	1	0	0	0	11	blue native page	0	0	0	YOL086C	YOL086C
P00330	P00330	23850452	MI:1246	1	0	1	0	1	ion mobility mass spectrometry of complexes	0	0	0	YOL086C	YOL086C
P00330	P00330	25157460	MI:0114	0	0	0	1	1	x-ray crystallography	1	0	1	YOL086C	YOL086C
P00330	P00330	26743849	MI:0114	0	0	0	1	1	x-ray crystallography	1	0	1	YOL086C	YOL086C
P00330	P00330	29557065	MI:0004	0	0	0	1	95	affinity chromatography technology	0	0	0	YOL086C	YOL086C
P00330	P15108	19536198	MI:0676	1	0	0	0	21613	tandem affinity purification	0	0	0	YMR186W	YOL086C
P00330	P32903	26404137	MI:0004	0	0	0	1	134	affinity chromatography technology	0	0	0	YCR024C-A	YOL086C
P00330	P34230	23831759	MI:0112	1	0	0	0	285	ubiquitin reconstruction	1	1	0	YKL188C	YOL086C
P00330	P34230	23831759	MI:0676	1	0	0	0	20	tandem affinity purification	0	0	0	YKL188C	YOL086C
P00330	P39109	23831759	MI:0112	1	0	0	0	285	ubiquitin reconstruction	1	1	0	YDR135C	YOL086C
P00330	P39109	23831759	MI:0676	1	0	0	0	20	tandem affinity purification	0	0	0	YDR135C	YOL086C
P00330	P39987	19536198	MI:0676	1	0	0	0	21613	tandem affinity purification	0	0	0	YEL030W	YOL086C
P00330	P41909	23831759	MI:0809	1	0	0	0	41	bimolecular fluorescence complementation	1	0	1	YOL086C	YPL147W
P00330	P52868	19536198	MI:0676	1	0	0	0	21613	tandem affinity purification	0	0	0	YGL128C	YOL086C
P00331	P09435	19536198	MI:0676	1	0	0	0	21613	tandem affinity purification	0	0	0	YBL075C	YMR303C
P00331	P40150	23332755	MI:0007	1	0	0	0	7	anti tag coimmunoprecipitation	0	0	0	YMR303C	YNL209W
P00331	P43560	10688190	MI:0018	0	0	0	1	1451	two hybrid	1	1	0	YFL042C	YMR303C
P00331	P52868	19536198	MI:0676	1	0	0	0	21613	tandem affinity purification	0	0	0	YGL128C	YMR303C
P00358	P00358	29557065	MI:0004	0	0	0	1	95	affinity chromatography technology	0	0	0	YJR009C	YJR009C
P00358	P00445	37968396	MI:0007	1	0	0	0	29444	anti tag coimmunoprecipitation	0	0	0	YJR009C	YJR104C
P00358	P00950	37968396	MI:0007	1	0	0	0	29444	anti tag coimmunoprecipitation	0	0	0	YJR009C	YKL152C
P00358	P05694	37968396	MI:0007	1	0	0	0	29444	anti tag coimmunoprecipitation	0	0	0	YER091C	YJR009C
P00358	P06168	37968396	MI:0007	1	0	0	0	29444	anti tag coimmunoprecipitation	0	0	0	YJR009C	YLR355C
P00358	P06169	37968396	MI:0007	1	0	0	0	29444	anti tag coimmunoprecipitation	0	0	0	YJR009C	YLR044C
P00358	P07170	37968396	MI:0007	1	0	0	0	29444	anti tag coimmunoprecipitation	0	0	0	YDR226W	YJR009C
P00358	P07262	37968396	MI:0007	1	0	0	0	29444	anti tag coimmunoprecipitation	0	0	0	YJR009C	YOR375C
P00358	P09435	19536198	MI:0676	1	0	0	0	21613	tandem affinity purification	0	0	0	YBL075C	YJR009C
P00358	P09436	37968396	MI:0007	1	0	0	0	29444	anti tag coimmunoprecipitation	0	0	0	YBL076C	YJR009C
P00358	P0CG63	15699485	MI:0004	1	1	0	0	123	affinity chromatography technology	0	0	0	YJR009C	YLL039C
P00358	P14540	37968396	MI:0007	1	0	0	0	29444	anti tag coimmunoprecipitation	0	0	0	YJR009C	YKL060C
P00358	P15019	37968396	MI:0007	1	0	0	0	29444	anti tag coimmunoprecipitation	0	0	0	YJR009C	YLR354C
P00358	P15705	37968396	MI:0007	1	0	0	0	29444	anti tag coimmunoprecipitation	0	0	0	YJR009C	YOR027W
P00358	P16892	37968396	MI:0007	1	0	0	0	29444	anti tag coimmunoprecipitation	0	0	0	YBL016W	YJR009C
P00358	P23254	37968396	MI:0007	1	0	0	0	29444	anti tag coimmunoprecipitation	0	0	0	YJR009C	YPR074C
P00358	P31116	37968396	MI:0007	1	0	0	0	29444	anti tag coimmunoprecipitation	0	0	0	YJR009C	YJR139C
P00358	P32471	37968396	MI:0007	1	0	0	0	29444	anti tag coimmunoprecipitation	0	0	0	YAL003W	YJR009C
P00358	P32903	26404137	MI:0004	0	0	0	1	134	affinity chromatography technology	0	0	0	YCR024C-A	YJR009C
P00358	P34167	37968396	MI:0007	1	0	0	0	29444	anti tag coimmunoprecipitation	0	0	0	YJR009C	YPR163C
P00358	P35691	37968396	MI:0007	1	0	0	0	29444	anti tag coimmunoprecipitation	0	0	0	YJR009C	YKL056C
P00358	P38910	37968396	MI:0007	1	0	0	0	29444	anti tag coimmunoprecipitation	0	0	0	YJR009C	YOR020C
P00358	P40185	37968396	MI:0007	1	0	0	0	29444	anti tag coimmunoprecipitation	0	0	0	YIL051C	YJR009C
P00358	P40581	21229323	MI:0096	0	0	0	1	1	pull down	0	0	0	YIR037W	YJR009C
P00358	P43616	37968396	MI:0007	1	0	0	0	29444	anti tag coimmunoprecipitation	0	0	0	YFR044C	YJR009C
P00358	Q03048	37968396	MI:0007	1	0	0	0	29444	anti tag coimmunoprecipitation	0	0	0	YJR009C	YLL050C
P00358	Q03558	37968396	MI:0007	1	0	0	0	29444	anti tag coimmunoprecipitation	0	0	0	YHR179W	YJR009C
P00358	Q05911	37968396	MI:0007	1	0	0	0	29444	anti tag coimmunoprecipitation	0	0	0	YJR009C	YLR359W
P00358	Q08236	37968396	MI:0007	1	0	0	0	29444	anti tag coimmunoprecipitation	0	0	0	YJR009C	YOL078W
P00358	Q08245	37968396	MI:0007	1	0	0	0	29444	anti tag coimmunoprecipitation	0	0	0	YJR009C	YOL109W
P00358	P00359	31743950	MI:0004	0	0	0	1	2	affinity chromatography technology	0	0	0	YGR192C	YJR009C
P00358	P00359	37968396	MI:0007	1	0	0	0	29444	anti tag coimmunoprecipitation	0	0	0	YGR192C	YJR009C
P00359	P00359	19343713	MI:0276	1	0	0	0	11	blue native page	0	0	0	YGR192C	YGR192C
P00359	P00359	22869137	MI:0096	0	0	0	1	1	pull down	0	0	0	YGR192C	YGR192C
P00359	P00359	29557065	MI:0004	0	0	0	1	95	affinity chromatography technology	0	0	0	YGR192C	YGR192C
P00359	P00360	31743950	MI:0004	0	0	0	1	2	affinity chromatography technology	0	0	0	YGR192C	YJL052W
P00359	P00360	37968396	MI:0007	1	0	0	0	29444	anti tag coimmunoprecipitation	0	0	0	YGR192C	YJL052W
P00359	P00445	34969852	MI:0004	0	0	0	1	2	affinity chromatography technology	0	0	0	YGR192C	YJR104C
P00359	P00445	37968396	MI:0007	1	0	0	0	29444	anti tag coimmunoprecipitation	0	0	0	YGR192C	YJR104C
P00359	P00924	37968396	MI:0007	1	0	0	0	29444	anti tag coimmunoprecipitation	0	0	0	YGR192C	YGR254W
P00359	P00925	37968396	MI:0007	1	0	0	0	29444	anti tag coimmunoprecipitation	0	0	0	YGR192C	YHR174W
P00359	P00950	37968396	MI:0007	1	0	0	0	29444	anti tag coimmunoprecipitation	0	0	0	YGR192C	YKL152C
P00359	P02829	19536198	MI:0676	1	0	0	0	21613	tandem affinity purification	0	0	0	YGR192C	YPL240C
P00359	P06169	37968396	MI:0007	1	0	0	0	29444	anti tag coimmunoprecipitation	0	0	0	YGR192C	YLR044C
P00359	P06700	24146631	MI:0004	0	0	0	1	1	affinity chromatography technology	0	0	0	YDL042C	YGR192C
P00359	P06700	24146631	MI:0018	0	0	0	1	1	two hybrid	1	1	0	YDL042C	YGR192C
P00359	P07149	37792491	MI:0004	0	0	0	1	1	affinity chromatography technology	0	0	0	YGR192C	YKL182W
P00359	P08417	37968396	MI:0007	1	0	0	0	29444	anti tag coimmunoprecipitation	0	0	0	YGR192C	YPL262W
P00359	P09435	19536198	MI:0676	1	0	0	0	21613	tandem affinity purification	0	0	0	YBL075C	YGR192C
P00359	P0CG63	15699485	MI:0004	1	1	0	0	123	affinity chromatography technology	0	0	0	YGR192C	YLL039C
P00359	P10592	19536198	MI:0676	1	0	0	0	21613	tandem affinity purification	0	0	0	YGR192C	YLL024C
P00359	P10592	37968396	MI:0007	1	0	0	0	29444	anti tag coimmunoprecipitation	0	0	0	YGR192C	YLL024C
P00359	P11484	19536198	MI:0676	1	0	0	0	21613	tandem affinity purification	0	0	0	YDL229W	YGR192C
P00359	P14540	37968396	MI:0007	1	0	0	0	29444	anti tag coimmunoprecipitation	0	0	0	YGR192C	YKL060C
P00359	P14906	19536198	MI:0676	1	0	0	0	21613	tandem affinity purification	0	0	0	YGR192C	YOR254C
P00359	P15108	19536198	MI:0676	1	0	0	0	21613	tandem affinity purification	0	0	0	YGR192C	YMR186W
P00359	P15992	19536198	MI:0676	1	0	0	0	21613	tandem affinity purification	0	0	0	YBR072W	YGR192C
P00359	P22202	19536198	MI:0676	1	0	0	0	21613	tandem affinity purification	0	0	0	YER103W	YGR192C
P00359	P25491	19536198	MI:0676	1	0	0	0	21613	tandem affinity purification	0	0	0	YGR192C	YNL064C
P00359	P34167	37968396	MI:0007	1	0	0	0	29444	anti tag coimmunoprecipitation	0	0	0	YGR192C	YPR163C
P00359	P36016	19536198	MI:0676	1	0	0	0	21613	tandem affinity purification	0	0	0	YGR192C	YKL073W
P00359	P38323	19536198	MI:0676	1	0	0	0	21613	tandem affinity purification	0	0	0	YBR227C	YGR192C
P00359	P38821	37968396	MI:0007	1	0	0	0	29444	anti tag coimmunoprecipitation	0	0	0	YGR192C	YHR113W
P00359	P38910	19536198	MI:0676	1	0	0	0	21613	tandem affinity purification	0	0	0	YGR192C	YOR020C
P00359	P39076	19536198	MI:0676	1	0	0	0	21613	tandem affinity purification	0	0	0	YGR192C	YIL142W
P00359	P39077	19536198	MI:0676	1	0	0	0	21613	tandem affinity purification	0	0	0	YGR192C	YJL014W
P00359	P39078	19536198	MI:0676	1	0	0	0	21613	tandem affinity purification	0	0	0	YDL143W	YGR192C
P00359	P39079	19536198	MI:0676	1	0	0	0	21613	tandem affinity purification	0	0	0	YDR188W	YGR192C
P00359	P39102	19536198	MI:0676	1	0	0	0	21613	tandem affinity purification	0	0	0	YGR192C	YLR090W
P00359	P39987	19536198	MI:0676	1	0	0	0	21613	tandem affinity purification	0	0	0	YEL030W	YGR192C
P00359	P40005	19536198	MI:0676	1	0	0	0	21613	tandem affinity purification	0	0	0	YEL003W	YGR192C
P00359	P40150	19536198	MI:0676	1	0	0	0	21613	tandem affinity purification	0	0	0	YGR192C	YNL209W
P00359	P40413	19536198	MI:0676	1	0	0	0	21613	tandem affinity purification	0	0	0	YGR192C	YJR064W
P00359	P40564	19536198	MI:0676	1	0	0	0	21613	tandem affinity purification	0	0	0	YGR192C	YIR004W
P00359	P43613	19536198	MI:0676	1	0	0	0	21613	tandem affinity purification	0	0	0	YFR041C	YGR192C
P00359	P46997	19536198	MI:0676	1	0	0	0	21613	tandem affinity purification	0	0	0	YGR192C	YJL162C
P00359	P47079	19536198	MI:0676	1	0	0	0	21613	tandem affinity purification	0	0	0	YGR192C	YJL008C
P00359	P50875	28180299	MI:0004	0	0	0	1	39	affinity chromatography technology	0	0	0	YGR192C	YOL148C
P00359	P52868	19536198	MI:0676	1	0	0	0	21613	tandem affinity purification	0	0	0	YGL128C	YGR192C
P00359	P53940	19536198	MI:0676	1	0	0	0	21613	tandem affinity purification	0	0	0	YGR192C	YNL077W
P00359	Q03048	37968396	MI:0007	1	0	0	0	29444	anti tag coimmunoprecipitation	0	0	0	YGR192C	YLL050C
P00359	Q04432	19536198	MI:0676	1	0	0	0	21613	tandem affinity purification	0	0	0	YDR533C	YGR192C
P00359	Q12329	19536198	MI:0676	1	0	0	0	21613	tandem affinity purification	0	0	0	YDR171W	YGR192C
P00358	P00360	37968396	MI:0007	1	0	0	0	29444	anti tag coimmunoprecipitation	0	0	0	YJL052W	YJR009C
P00360	P00950	37968396	MI:0007	1	0	0	0	29444	anti tag coimmunoprecipitation	0	0	0	YJL052W	YKL152C
P00360	P05694	37968396	MI:0007	1	0	0	0	29444	anti tag coimmunoprecipitation	0	0	0	YER091C	YJL052W
P00360	P11484	19536198	MI:0676	1	0	0	0	21613	tandem affinity purification	0	0	0	YDL229W	YJL052W
P00360	P14540	37968396	MI:0007	1	0	0	0	29444	anti tag coimmunoprecipitation	0	0	0	YJL052W	YKL060C
P00360	P14832	37968396	MI:0007	1	0	0	0	29444	anti tag coimmunoprecipitation	0	0	0	YDR155C	YJL052W
P00360	P32263	37968396	MI:0007	1	0	0	0	29444	anti tag coimmunoprecipitation	0	0	0	YER023W	YJL052W
P00360	P34167	37968396	MI:0007	1	0	0	0	29444	anti tag coimmunoprecipitation	0	0	0	YJL052W	YPR163C
P00360	P38616	37968396	MI:0007	1	0	0	0	29444	anti tag coimmunoprecipitation	0	0	0	YJL052W	YNL160W
P00360	P53940	19536198	MI:0676	1	0	0	0	21613	tandem affinity purification	0	0	0	YJL052W	YNL077W
P00360	Q03048	37968396	MI:0007	1	0	0	0	29444	anti tag coimmunoprecipitation	0	0	0	YJL052W	YLL050C
P00163	P00401	19710419	MI:0004	0	0	0	1	9	affinity chromatography technology	0	0	0	Q0045	Q0105
P00401	P00410	19858289	MI:0004	0	0	0	1	12	affinity chromatography technology	0	0	0	Q0045	Q0250
P00401	P00410	23434581	MI:0004	0	0	0	1	6	affinity chromatography technology	0	0	0	Q0045	Q0250
P00401	P00410	23897805	MI:0401	0	0	0	1	8	biochemical	0	0	0	Q0045	Q0250
P00401	P00410	28821616	MI:0004	0	0	0	1	18	affinity chromatography technology	0	0	0	Q0045	Q0250
P00401	P00410	29746825	MI:0004	0	0	0	1	2	affinity chromatography technology	0	0	0	Q0045	Q0250
P00401	P00410	37968396	MI:0007	1	0	0	0	29444	anti tag coimmunoprecipitation	0	0	0	Q0045	Q0250
P00401	P00420	19710419	MI:0004	0	0	0	1	9	affinity chromatography technology	0	0	0	Q0045	Q0275
P00401	P00420	19858289	MI:0004	0	0	0	1	12	affinity chromatography technology	0	0	0	Q0045	Q0275
P00401	P00420	23434581	MI:0004	0	0	0	1	6	affinity chromatography technology	0	0	0	Q0045	Q0275
P00401	P00420	23897805	MI:0401	0	0	0	1	8	biochemical	0	0	0	Q0045	Q0275
P00401	P00420	28821616	MI:0004	0	0	0	1	18	affinity chromatography technology	0	0	0	Q0045	Q0275
P00401	P00424	28821616	MI:0004	0	0	0	1	18	affinity chromatography technology	0	0	0	Q0045	YNL052W
P00401	P00427	28821616	MI:0004	0	0	0	1	18	affinity chromatography technology	0	0	0	Q0045	YHR051W
P00401	P00854	19858289	MI:0004	0	0	0	1	12	affinity chromatography technology	0	0	0	Q0045	Q0085
P00401	P02381	19858289	MI:0004	0	0	0	1	12	affinity chromatography technology	0	0	0	Q0045	Q0140
P00401	P02381	23434581	MI:0004	0	0	0	1	6	affinity chromatography technology	0	0	0	Q0045	Q0140
P00401	P04037	28821616	MI:0004	0	0	0	1	18	affinity chromatography technology	0	0	0	Q0045	YGL187C
P00401	P04039	28821616	MI:0004	0	0	0	1	18	affinity chromatography technology	0	0	0	Q0045	YLR395C
P00401	P07255	28821616	MI:0004	0	0	0	1	18	affinity chromatography technology	0	0	0	Q0045	YDL067C
P00401	P10174	28821616	MI:0004	0	0	0	1	18	affinity chromatography technology	0	0	0	Q0045	YMR256C
P00401	P21592	19841065	MI:0004	0	0	0	1	2	affinity chromatography technology	0	0	0	Q0045	YPL172C
P00401	P32335	19710419	MI:0004	0	0	0	1	9	affinity chromatography technology	0	0	0	Q0045	YLR203C
P00401	P38910	28821616	MI:0004	0	0	0	1	18	affinity chromatography technology	0	0	0	Q0045	YOR020C
P00401	P47081	28821616	MI:0004	0	0	0	1	18	affinity chromatography technology	0	0	0	Q0045	YJL003W
P00401	Q03713	29746825	MI:0004	0	0	0	1	2	affinity chromatography technology	0	0	0	Q0045	YML030W
P00163	P00410	22904327	MI:0004	0	0	0	1	7	affinity chromatography technology	0	0	0	Q0105	Q0250
P00163	P00410	24478450	MI:0096	0	0	0	1	20	pull down	0	0	0	Q0105	Q0250
P00163	P00410	30224355	MI:0401	0	0	0	1	17	biochemical	0	0	0	Q0105	Q0250
P00401	P00410	22904327	MI:0004	0	0	0	1	7	affinity chromatography technology	0	0	0	Q0045	Q0250
P00401	P00410	24478450	MI:0096	0	0	0	1	20	pull down	0	0	0	Q0045	Q0250
P00401	P00410	30224355	MI:0401	0	0	0	1	17	biochemical	0	0	0	Q0045	Q0250
P00410	P00420	22904327	MI:0004	0	0	0	1	7	affinity chromatography technology	0	0	0	Q0250	Q0275
P00410	P00420	24478450	MI:0096	0	0	0	1	20	pull down	0	0	0	Q0250	Q0275
P00410	P00420	30224355	MI:0401	0	0	0	1	17	biochemical	0	0	0	Q0250	Q0275
P00410	P00424	30224355	MI:0401	0	0	0	1	17	biochemical	0	0	0	Q0250	YNL052W
P00410	P00427	30224355	MI:0401	0	0	0	1	17	biochemical	0	0	0	Q0250	YHR051W
P00410	P04037	30224355	MI:0401	0	0	0	1	17	biochemical	0	0	0	Q0250	YGL187C
P00410	P04039	30224355	MI:0401	0	0	0	1	17	biochemical	0	0	0	Q0250	YLR395C
P00410	P07255	30224355	MI:0401	0	0	0	1	17	biochemical	0	0	0	Q0250	YDL067C
P00410	P10174	30224355	MI:0401	0	0	0	1	17	biochemical	0	0	0	Q0250	YMR256C
P00410	P38072	12125048	MI:0004	0	0	0	1	1	affinity chromatography technology	0	0	0	Q0250	YBR024W
P00410	P47138	19536198	MI:0676	1	0	0	0	21613	tandem affinity purification	0	0	0	Q0250	YJR097W
P00410	Q04935	10671482	MI:0006	1	0	0	0	1	anti bait coimmunoprecipitation	0	0	0	Q0250	YDR231C
P00410	Q04935	10671482	MI:0030	1	0	0	0	1	cross-linking study	1	0	1	Q0250	YDR231C
P00410	Q04935	27550809	MI:0004	0	0	0	1	237	affinity chromatography technology	0	0	0	Q0250	YDR231C
P00410	Q3E846	26669719	MI:0004	0	0	0	1	1	affinity chromatography technology	0	0	0	Q0250	YMR244C-A
P00163	P00420	24478450	MI:0096	0	0	0	1	20	pull down	0	0	0	Q0105	Q0275
P00401	P00420	24478450	MI:0096	0	0	0	1	20	pull down	0	0	0	Q0045	Q0275
P00420	P00424	24478450	MI:0096	0	0	0	1	20	pull down	0	0	0	Q0275	YNL052W
P00420	P00427	24478450	MI:0096	0	0	0	1	20	pull down	0	0	0	Q0275	YHR051W
P00420	P00854	24478450	MI:0096	0	0	0	1	20	pull down	0	0	0	Q0085	Q0275
P00420	P04037	24478450	MI:0096	0	0	0	1	20	pull down	0	0	0	Q0275	YGL187C
P00401	P00424	37968396	MI:0007	1	0	0	0	29444	anti tag coimmunoprecipitation	0	0	0	Q0045	YNL052W
P00410	P00424	37968396	MI:0007	1	0	0	0	29444	anti tag coimmunoprecipitation	0	0	0	Q0250	YNL052W
P00424	P04037	32051233	MI:0030	0	0	0	1	304	cross-linking study	1	0	1	YGL187C	YNL052W
P00424	P04840	32051233	MI:0030	0	0	0	1	304	cross-linking study	1	0	1	YNL052W	YNL055C
P00424	P07255	32051233	MI:0030	0	0	0	1	304	cross-linking study	1	0	1	YDL067C	YNL052W
P00424	P07255	37968396	MI:0007	1	0	0	0	29444	anti tag coimmunoprecipitation	0	0	0	YDL067C	YNL052W
P00424	P07257	37968396	MI:0007	1	0	0	0	29444	anti tag coimmunoprecipitation	0	0	0	YNL052W	YPR191W
P00424	P19657	37968396	MI:0007	1	0	0	0	29444	anti tag coimmunoprecipitation	0	0	0	YNL052W	YPL036W
P00424	P32799	32051233	MI:0030	0	0	0	1	304	cross-linking study	1	0	1	YGL191W	YNL052W
P00424	P32799	37968396	MI:0007	1	0	0	0	29444	anti tag coimmunoprecipitation	0	0	0	YGL191W	YNL052W
P00424	P40341	37968396	MI:0007	1	0	0	0	29444	anti tag coimmunoprecipitation	0	0	0	YMR089C	YNL052W
P00424	P40364	37968396	MI:0007	1	0	0	0	29444	anti tag coimmunoprecipitation	0	0	0	YJL066C	YNL052W
P00424	P53721	37968396	MI:0007	1	0	0	0	29444	anti tag coimmunoprecipitation	0	0	0	YNL052W	YNR018W
P00401	P00425	37968396	MI:0007	1	0	0	0	29444	anti tag coimmunoprecipitation	0	0	0	Q0045	YIL111W
P00410	P00425	37968396	MI:0007	1	0	0	0	29444	anti tag coimmunoprecipitation	0	0	0	Q0250	YIL111W
P00424	P00425	37968396	MI:0007	1	0	0	0	29444	anti tag coimmunoprecipitation	0	0	0	YIL111W	YNL052W
P00425	P04840	37968396	MI:0007	1	0	0	0	29444	anti tag coimmunoprecipitation	0	0	0	YIL111W	YNL055C
P00425	P07257	37968396	MI:0007	1	0	0	0	29444	anti tag coimmunoprecipitation	0	0	0	YIL111W	YPR191W
P00425	P08525	37968396	MI:0007	1	0	0	0	29444	anti tag coimmunoprecipitation	0	0	0	YIL111W	YJL166W
P00425	P32799	37968396	MI:0007	1	0	0	0	29444	anti tag coimmunoprecipitation	0	0	0	YGL191W	YIL111W
P00425	P36112	37968396	MI:0007	1	0	0	0	29444	anti tag coimmunoprecipitation	0	0	0	YIL111W	YKR016W
P00425	P53721	37968396	MI:0007	1	0	0	0	29444	anti tag coimmunoprecipitation	0	0	0	YIL111W	YNR018W
P00425	Q01519	37968396	MI:0007	1	0	0	0	29444	anti tag coimmunoprecipitation	0	0	0	YIL111W	YLR038C
P00163	P00427	32413073	MI:0401	0	0	0	1	8	biochemical	0	0	0	Q0105	YHR051W
P00401	P00427	23864706	MI:0004	0	0	0	1	131	affinity chromatography technology	0	0	0	Q0045	YHR051W
P00401	P00427	25253699	MI:0004	0	0	0	1	4	affinity chromatography technology	0	0	0	Q0045	YHR051W
P00401	P00427	32413073	MI:0401	0	0	0	1	8	biochemical	0	0	0	Q0045	YHR051W
P00401	P00427	37968396	MI:0007	1	0	0	0	29444	anti tag coimmunoprecipitation	0	0	0	Q0045	YHR051W
P00410	P00427	23864706	MI:0004	0	0	0	1	131	affinity chromatography technology	0	0	0	Q0250	YHR051W
P00410	P00427	25253699	MI:0004	0	0	0	1	4	affinity chromatography technology	0	0	0	Q0250	YHR051W
P00410	P00427	32413073	MI:0401	0	0	0	1	8	biochemical	0	0	0	Q0250	YHR051W
P00410	P00427	37968396	MI:0007	1	0	0	0	29444	anti tag coimmunoprecipitation	0	0	0	Q0250	YHR051W
P00420	P00427	25253699	MI:0004	0	0	0	1	4	affinity chromatography technology	0	0	0	Q0275	YHR051W
P00420	P00427	32413073	MI:0401	0	0	0	1	8	biochemical	0	0	0	Q0275	YHR051W
P00424	P00427	23864706	MI:0004	0	0	0	1	131	affinity chromatography technology	0	0	0	YHR051W	YNL052W
P00424	P00427	37968396	MI:0007	1	0	0	0	29444	anti tag coimmunoprecipitation	0	0	0	YHR051W	YNL052W
P00425	P00427	37968396	MI:0007	1	0	0	0	29444	anti tag coimmunoprecipitation	0	0	0	YHR051W	YIL111W
P00427	P00830	37968396	MI:0007	1	0	0	0	29444	anti tag coimmunoprecipitation	0	0	0	YHR051W	YJR121W
P00427	P02992	32051233	MI:0030	0	0	0	1	304	cross-linking study	1	0	1	YHR051W	YOR187W
P00427	P04037	23864706	MI:0004	0	0	0	1	131	affinity chromatography technology	0	0	0	YGL187C	YHR051W
P00427	P04840	37968396	MI:0007	1	0	0	0	29444	anti tag coimmunoprecipitation	0	0	0	YHR051W	YNL055C
P00427	P05626	37968396	MI:0007	1	0	0	0	29444	anti tag coimmunoprecipitation	0	0	0	YHR051W	YPL078C
P00427	P07143	23864706	MI:0004	0	0	0	1	131	affinity chromatography technology	0	0	0	YHR051W	YOR065W
P00427	P07143	37968396	MI:0007	1	0	0	0	29444	anti tag coimmunoprecipitation	0	0	0	YHR051W	YOR065W
P00427	P07255	37968396	MI:0007	1	0	0	0	29444	anti tag coimmunoprecipitation	0	0	0	YDL067C	YHR051W
P00427	P07257	37968396	MI:0007	1	0	0	0	29444	anti tag coimmunoprecipitation	0	0	0	YHR051W	YPR191W
P00427	P08067	23864706	MI:0004	0	0	0	1	131	affinity chromatography technology	0	0	0	YEL024W	YHR051W
P00427	P08067	32009973	MI:0401	0	0	0	1	6	biochemical	0	0	0	YEL024W	YHR051W
P00427	P08525	37968396	MI:0007	1	0	0	0	29444	anti tag coimmunoprecipitation	0	0	0	YHR051W	YJL166W
P00427	P10592	19536198	MI:0676	1	0	0	0	21613	tandem affinity purification	0	0	0	YHR051W	YLL024C
P00427	P18239	37968396	MI:0007	1	0	0	0	29444	anti tag coimmunoprecipitation	0	0	0	YBL030C	YHR051W
P00427	P19414	32051233	MI:0030	0	0	0	1	304	cross-linking study	1	0	1	YHR051W	YLR304C
P00427	P21801	37968396	MI:0007	1	0	0	0	29444	anti tag coimmunoprecipitation	0	0	0	YHR051W	YLL041C
P00427	P23644	37968396	MI:0007	1	0	0	0	29444	anti tag coimmunoprecipitation	0	0	0	YHR051W	YMR203W
P00427	P30902	37968396	MI:0007	1	0	0	0	29444	anti tag coimmunoprecipitation	0	0	0	YHR051W	YKL016C
P00427	P32799	37968396	MI:0007	1	0	0	0	29444	anti tag coimmunoprecipitation	0	0	0	YGL191W	YHR051W
P00427	P36112	37968396	MI:0007	1	0	0	0	29444	anti tag coimmunoprecipitation	0	0	0	YHR051W	YKR016W
P00427	P39531	37968396	MI:0007	1	0	0	0	29444	anti tag coimmunoprecipitation	0	0	0	YHR051W	YJL204C
P00427	P40341	37968396	MI:0007	1	0	0	0	29444	anti tag coimmunoprecipitation	0	0	0	YHR051W	YMR089C
P00427	P49334	37968396	MI:0007	1	0	0	0	29444	anti tag coimmunoprecipitation	0	0	0	YHR051W	YNL131W
P00427	P53009	37968396	MI:0007	1	0	0	0	29444	anti tag coimmunoprecipitation	0	0	0	YGL083W	YHR051W
P00427	P53077	32051233	MI:0030	0	0	0	1	304	cross-linking study	1	0	1	YGL226W	YHR051W
P00427	P53077	37968396	MI:0007	1	0	0	0	29444	anti tag coimmunoprecipitation	0	0	0	YGL226W	YHR051W
P00427	P53171	37968396	MI:0007	1	0	0	0	29444	anti tag coimmunoprecipitation	0	0	0	YGL057C	YHR051W
P00427	P53721	32009973	MI:0401	0	0	0	1	6	biochemical	0	0	0	YHR051W	YNR018W
P00427	P53721	37968396	MI:0007	1	0	0	0	29444	anti tag coimmunoprecipitation	0	0	0	YHR051W	YNR018W
P00427	P61829	25253699	MI:0004	0	0	0	1	4	affinity chromatography technology	0	0	0	Q0130	YHR051W
P00427	P61829	32413073	MI:0401	0	0	0	1	8	biochemical	0	0	0	Q0130	YHR051W
P00427	P89105	37968396	MI:0007	1	0	0	0	29444	anti tag coimmunoprecipitation	0	0	0	YHR051W	YOL145C
P00427	Q00711	37968396	MI:0007	1	0	0	0	29444	anti tag coimmunoprecipitation	0	0	0	YHR051W	YKL148C
P00427	Q01519	23864706	MI:0004	0	0	0	1	131	affinity chromatography technology	0	0	0	YHR051W	YLR038C
P00427	Q01519	37968396	MI:0007	1	0	0	0	29444	anti tag coimmunoprecipitation	0	0	0	YHR051W	YLR038C
P00427	Q03713	32009973	MI:0401	0	0	0	1	6	biochemical	0	0	0	YHR051W	YML030W
P00427	Q04013	37968396	MI:0007	1	0	0	0	29444	anti tag coimmunoprecipitation	0	0	0	YHR051W	YMR241W
P00427	Q06485	37968396	MI:0007	1	0	0	0	29444	anti tag coimmunoprecipitation	0	0	0	YHR051W	YLR356W
P00044	P00431	15071191	MI:0114	1	0	0	0	1	x-ray crystallography	1	0	1	YJR048W	YKR066C
P00044	P00431	17128976	MI:0114	0	0	0	1	1	x-ray crystallography	1	0	1	YJR048W	YKR066C
P00044	P00431	17146057	MI:0077	1	0	1	0	1	nuclear magnetic resonance	1	0	1	YJR048W	YKR066C
P00044	P00431	17972915	MI:0004	0	0	0	1	3	affinity chromatography technology	0	0	0	YJR048W	YKR066C
P00044	P00431	24726731	MI:0077	1	0	0	0	1	nuclear magnetic resonance	1	0	1	YJR048W	YKR066C
P00044	P00431	26980054	MI:0004	0	0	0	1	30	affinity chromatography technology	0	0	0	YJR048W	YKR066C
P00330	P00431	26980054	MI:0004	0	0	0	1	30	affinity chromatography technology	0	0	0	YKR066C	YOL086C
P00358	P00431	26980054	MI:0004	0	0	0	1	30	affinity chromatography technology	0	0	0	YJR009C	YKR066C
P00359	P00431	26980054	MI:0004	0	0	0	1	30	affinity chromatography technology	0	0	0	YGR192C	YKR066C
P00360	P00431	26980054	MI:0004	0	0	0	1	30	affinity chromatography technology	0	0	0	YJL052W	YKR066C
P00431	P00431	16893189	MI:0401	0	0	0	1	3	biochemical	0	0	0	YKR066C	YKR066C
P00431	P00431	22940862	MI:0004	0	0	0	1	1618	affinity chromatography technology	0	0	0	YKR066C	YKR066C
P00431	P00445	26980054	MI:0004	0	0	0	1	30	affinity chromatography technology	0	0	0	YJR104C	YKR066C
P00431	P00447	26980054	MI:0004	0	0	0	1	30	affinity chromatography technology	0	0	0	YHR008C	YKR066C
P00431	P00549	26980054	MI:0004	0	0	0	1	30	affinity chromatography technology	0	0	0	YAL038W	YKR066C
P00431	P00560	26980054	MI:0004	0	0	0	1	30	affinity chromatography technology	0	0	0	YCR012W	YKR066C
P00431	P00812	37968396	MI:0007	1	0	0	0	29444	anti tag coimmunoprecipitation	0	0	0	YKR066C	YPL111W
P00431	P00942	26980054	MI:0004	0	0	0	1	30	affinity chromatography technology	0	0	0	YDR050C	YKR066C
P00431	P00950	26980054	MI:0004	0	0	0	1	30	affinity chromatography technology	0	0	0	YKL152C	YKR066C
P00431	P02829	26980054	MI:0004	0	0	0	1	30	affinity chromatography technology	0	0	0	YKR066C	YPL240C
P00431	P06169	26980054	MI:0004	0	0	0	1	30	affinity chromatography technology	0	0	0	YKR066C	YLR044C
P00431	P07251	26980054	MI:0004	0	0	0	1	30	affinity chromatography technology	0	0	0	YBL099W	YKR066C
P00431	P07257	26980054	MI:0004	0	0	0	1	30	affinity chromatography technology	0	0	0	YKR066C	YPR191W
P00431	P09435	19536198	MI:0676	1	0	0	0	21613	tandem affinity purification	0	0	0	YBL075C	YKR066C
P00431	P0CS90	26980054	MI:0004	0	0	0	1	30	affinity chromatography technology	0	0	0	YJR045C	YKR066C
P00431	P0CT04	37968396	MI:0007	1	0	0	0	29444	anti tag coimmunoprecipitation	0	0	0	YKR066C	YNL015W
P00431	P10591	19536198	MI:0676	1	0	0	0	21613	tandem affinity purification	0	0	0	YAL005C	YKR066C
P00431	P10963	26980054	MI:0004	0	0	0	1	30	affinity chromatography technology	0	0	0	YKR066C	YKR097W
P00431	P11484	19536198	MI:0676	1	0	0	0	21613	tandem affinity purification	0	0	0	YDL229W	YKR066C
P00431	P14832	26980054	MI:0004	0	0	0	1	30	affinity chromatography technology	0	0	0	YDR155C	YKR066C
P00431	P15108	26980054	MI:0004	0	0	0	1	30	affinity chromatography technology	0	0	0	YKR066C	YMR186W
P00431	P15992	26980054	MI:0004	0	0	0	1	30	affinity chromatography technology	0	0	0	YBR072W	YKR066C
P00431	P17505	26980054	MI:0004	0	0	0	1	30	affinity chromatography technology	0	0	0	YKL085W	YKR066C
P00431	P18239	26980054	MI:0004	0	0	0	1	30	affinity chromatography technology	0	0	0	YBL030C	YKR066C
P00431	P19882	26980054	MI:0004	0	0	0	1	30	affinity chromatography technology	0	0	0	YKR066C	YLR259C
P00431	P20051	37968396	MI:0007	1	0	0	0	29444	anti tag coimmunoprecipitation	0	0	0	YKR066C	YLR420W
P00431	P22803	26980054	MI:0004	0	0	0	1	30	affinity chromatography technology	0	0	0	YGR209C	YKR066C
P00431	P30952	37968396	MI:0007	1	0	0	0	29444	anti tag coimmunoprecipitation	0	0	0	YKR066C	YNL117W
P00431	P32590	19536198	MI:0676	1	0	0	0	21613	tandem affinity purification	0	0	0	YBR169C	YKR066C
P00431	P34760	26980054	MI:0004	0	0	0	1	30	affinity chromatography technology	0	0	0	YKR066C	YML028W
P00431	P38075	37968396	MI:0007	1	0	0	0	29444	anti tag coimmunoprecipitation	0	0	0	YBR035C	YKR066C
P00431	P38910	26980054	MI:0004	0	0	0	1	30	affinity chromatography technology	0	0	0	YKR066C	YOR020C
P00431	P39102	19536198	MI:0676	1	0	0	0	21613	tandem affinity purification	0	0	0	YKR066C	YLR090W
P00431	P39987	19536198	MI:0676	1	0	0	0	21613	tandem affinity purification	0	0	0	YEL030W	YKR066C
P00431	P40364	37968396	MI:0007	1	0	0	0	29444	anti tag coimmunoprecipitation	0	0	0	YJL066C	YKR066C
P00431	P40564	19536198	MI:0676	1	0	0	0	21613	tandem affinity purification	0	0	0	YIR004W	YKR066C
P00431	P46367	26980054	MI:0004	0	0	0	1	30	affinity chromatography technology	0	0	0	YKR066C	YOR374W
P00431	P53152	37968396	MI:0007	1	0	0	0	29444	anti tag coimmunoprecipitation	0	0	0	YGL087C	YKR066C
P00431	P53912	37968396	MI:0007	1	0	0	0	29444	anti tag coimmunoprecipitation	0	0	0	YKR066C	YNL134C
P00431	Q03048	26980054	MI:0004	0	0	0	1	30	affinity chromatography technology	0	0	0	YKR066C	YLL050C
P00431	Q08245	26980054	MI:0004	0	0	0	1	30	affinity chromatography technology	0	0	0	YKR066C	YOL109W
P00431	Q12085	37968396	MI:0004	0	0	0	1	30068	affinity chromatography technology	0	0	0	YGR027W-A	YKR066C
P00431	Q12305	37968396	MI:0007	1	0	0	0	29444	anti tag coimmunoprecipitation	0	0	0	YKR066C	YOR285W
P00431	Q3E841	37968396	MI:0007	1	0	0	0	29444	anti tag coimmunoprecipitation	0	0	0	YKR066C	YNR034W-A
P00445	P00445	1772629	MI:0114	0	0	0	1	1	x-ray crystallography	1	0	1	YJR104C	YJR104C
P00445	P00950	37968396	MI:0007	1	0	0	0	29444	anti tag coimmunoprecipitation	0	0	0	YJR104C	YKL152C
P00445	P06169	37968396	MI:0007	1	0	0	0	29444	anti tag coimmunoprecipitation	0	0	0	YJR104C	YLR044C
P00445	P07262	37968396	MI:0007	1	0	0	0	29444	anti tag coimmunoprecipitation	0	0	0	YJR104C	YOR375C
P00445	P10592	19536198	MI:0676	1	0	0	0	21613	tandem affinity purification	0	0	0	YJR104C	YLL024C
P00445	P11484	19536198	MI:0676	1	0	0	0	21613	tandem affinity purification	0	0	0	YDL229W	YJR104C
P00445	P14540	37968396	MI:0007	1	0	0	0	29444	anti tag coimmunoprecipitation	0	0	0	YJR104C	YKL060C
P00445	P23254	37968396	MI:0007	1	0	0	0	29444	anti tag coimmunoprecipitation	0	0	0	YJR104C	YPR074C
P00445	P23291	23332757	MI:0007	1	0	0	0	1	anti tag coimmunoprecipitation	0	0	0	YHR135C	YJR104C
P00445	P33204	37968396	MI:0007	1	0	0	0	29444	anti tag coimmunoprecipitation	0	0	0	YJR104C	YKL013C
P00445	P34230	23831759	MI:0112	1	0	0	0	285	ubiquitin reconstruction	1	1	0	YJR104C	YKL188C
P00445	P35192	36456733	MI:0018	0	0	0	1	1	two hybrid	1	1	0	YJR104C	YMR021C
P00445	P38328	37968396	MI:0007	1	0	0	0	29444	anti tag coimmunoprecipitation	0	0	0	YBR234C	YJR104C
P00445	P39109	23831759	MI:0112	1	0	0	0	285	ubiquitin reconstruction	1	1	0	YDR135C	YJR104C
P00445	P40202	10944535	MI:0018	0	0	0	1	1	two hybrid	1	1	0	YJR104C	YMR038C
P00445	P40202	11101286	MI:0096	0	0	0	1	1	pull down	0	0	0	YJR104C	YMR038C
P00445	P40202	11524675	MI:0114	1	0	1	0	1	x-ray crystallography	1	0	1	YJR104C	YMR038C
P00445	P40202	28533431	MI:0004	0	0	0	1	1	affinity chromatography technology	0	0	0	YJR104C	YMR038C
P00445	P40202	37968396	MI:0007	1	0	0	0	29444	anti tag coimmunoprecipitation	0	0	0	YJR104C	YMR038C
P00445	Q03048	37968396	MI:0007	1	0	0	0	29444	anti tag coimmunoprecipitation	0	0	0	YJR104C	YLL050C
P00445	Q12306	20828586	MI:0090	0	0	0	1	3	protein complementation assay	1	0	1	YDR510W	YJR104C
P00447	P00447	22077216	MI:0096	0	0	0	1	1	pull down	0	0	0	YHR008C	YHR008C
P00447	P00447	22102021	MI:0114	0	0	0	1	1	x-ray crystallography	1	0	1	YHR008C	YHR008C
P00447	P00447	22908245	MI:0114	1	0	1	0	1	x-ray crystallography	1	0	1	YHR008C	YHR008C
P00447	P00447	23667478	MI:0096	0	0	0	1	1	pull down	0	0	0	YHR008C	YHR008C
P00447	P00830	37968396	MI:0007	1	0	0	0	29444	anti tag coimmunoprecipitation	0	0	0	YHR008C	YJR121W
P00447	P07246	37968396	MI:0007	1	0	0	0	29444	anti tag coimmunoprecipitation	0	0	0	YHR008C	YMR083W
P00447	P0CS90	37968396	MI:0007	1	0	0	0	29444	anti tag coimmunoprecipitation	0	0	0	YHR008C	YJR045C
P00447	P11484	19536198	MI:0676	1	0	0	0	21613	tandem affinity purification	0	0	0	YDL229W	YHR008C
P00447	P19882	37968396	MI:0004	0	0	0	1	30068	affinity chromatography technology	0	0	0	YHR008C	YLR259C
P00447	P25379	37968396	MI:0007	1	0	0	0	29444	anti tag coimmunoprecipitation	0	0	0	YCL064C	YHR008C
P00447	P28778	37968396	MI:0007	1	0	0	0	29444	anti tag coimmunoprecipitation	0	0	0	YHR008C	YKL003C
P00447	P32898	37968396	MI:0007	1	0	0	0	29444	anti tag coimmunoprecipitation	0	0	0	YDR430C	YHR008C
P00447	P39522	37968396	MI:0007	1	0	0	0	29444	anti tag coimmunoprecipitation	0	0	0	YHR008C	YJR016C
P00447	P42940	37968396	MI:0007	1	0	0	0	29444	anti tag coimmunoprecipitation	0	0	0	YGR207C	YHR008C
D6VTK4	P00546	34502421	MI:0415	0	0	0	1	22	enzymatic study	0	0	0	YBR160W	YFL026W
O14467	P00546	25049391	MI:0415	0	0	0	1	21	enzymatic study	0	0	0	YBR160W	YOR298C-A
P00358	P00546	24374311	MI:0004	0	0	0	1	218	affinity chromatography technology	0	0	0	YBR160W	YJR009C
P00546	P00549	24374311	MI:0004	0	0	0	1	218	affinity chromatography technology	0	0	0	YAL038W	YBR160W
P00546	P00560	24374311	MI:0004	0	0	0	1	218	affinity chromatography technology	0	0	0	YBR160W	YCR012W
P00546	P00937	21460040	MI:0096	0	0	0	1	989	pull down	0	0	0	YBR160W	YKL211C
P00546	P00950	24374311	MI:0004	0	0	0	1	218	affinity chromatography technology	0	0	0	YBR160W	YKL152C
P00546	P02400	24374311	MI:0004	0	0	0	1	218	affinity chromatography technology	0	0	0	YBR160W	YDR382W
P00546	P02406	24374311	MI:0004	0	0	0	1	218	affinity chromatography technology	0	0	0	YBR160W	YGL103W
P00546	P02829	24374311	MI:0004	0	0	0	1	218	affinity chromatography technology	0	0	0	YBR160W	YPL240C
P00546	P03069	24019491	MI:0090	0	0	0	1	36	protein complementation assay	1	0	1	YBR160W	YEL009C
P00546	P04050	22689984	MI:0096	0	0	0	1	1	pull down	0	0	0	YBR160W	YDL140C
P00546	P04050	22689984	MI:0415	0	0	0	1	1	enzymatic study	0	0	0	YBR160W	YDL140C
P00546	P04050	34648313	MI:0415	0	0	0	1	6	enzymatic study	0	0	0	YBR160W	YDL140C
P00546	P04147	24374311	MI:0004	0	0	0	1	218	affinity chromatography technology	0	0	0	YBR160W	YER165W
P00546	P04456	24374311	MI:0004	0	0	0	1	218	affinity chromatography technology	0	0	0	YBR160W	YOL127W
P00546	P04912	24374311	MI:0004	0	0	0	1	218	affinity chromatography technology	0	0	0	YBL003C	YBR160W
P00546	P05030	24374311	MI:0004	0	0	0	1	218	affinity chromatography technology	0	0	0	YBR160W	YGL008C
P00546	P05317	24374311	MI:0004	0	0	0	1	218	affinity chromatography technology	0	0	0	YBR160W	YLR340W
P00546	P05319	24374311	MI:0004	0	0	0	1	218	affinity chromatography technology	0	0	0	YBR160W	YOL039W
P00546	P05738	24374311	MI:0004	0	0	0	1	218	affinity chromatography technology	0	0	0	YBR160W	YGL147C
P00546	P05739	24374311	MI:0004	0	0	0	1	218	affinity chromatography technology	0	0	0	YBR160W	YLR448W
P00546	P05747	24374311	MI:0004	0	0	0	1	218	affinity chromatography technology	0	0	0	YBR160W	YFR032C-A
P00546	P05748	24374311	MI:0004	0	0	0	1	218	affinity chromatography technology	0	0	0	YBR160W	YLR029C
P00546	P05749	24374311	MI:0004	0	0	0	1	218	affinity chromatography technology	0	0	0	YBR160W	YLR061W
P00546	P05750	24374311	MI:0004	0	0	0	1	218	affinity chromatography technology	0	0	0	YBR160W	YNL178W
P00546	P05755	24374311	MI:0004	0	0	0	1	218	affinity chromatography technology	0	0	0	YBR160W	YBR189W
P00546	P05756	24374311	MI:0004	0	0	0	1	218	affinity chromatography technology	0	0	0	YBR160W	YDR064W
P00546	P05759	24374311	MI:0004	0	0	0	1	218	affinity chromatography technology	0	0	0	YBR160W	YLR167W
P00546	P06101	12111552	MI:0018	0	0	0	1	7	two hybrid	1	1	0	YBR160W	YDR168W
P00546	P06106	16319894	MI:0415	0	0	0	1	4003	enzymatic study	0	0	0	YBR160W	YLR303W
P00546	P06169	24374311	MI:0004	0	0	0	1	218	affinity chromatography technology	0	0	0	YBR160W	YLR044C
P00546	P06243	8382976	MI:0415	0	0	0	1	1	enzymatic study	0	0	0	YBR160W	YDL017W
P00546	P06634	24374311	MI:0004	0	0	0	1	218	affinity chromatography technology	0	0	0	YBR160W	YOR204W
P00546	P06738	16319894	MI:0415	0	0	0	1	4003	enzymatic study	0	0	0	YBR160W	YPR160W
P00546	P06784	34502421	MI:0415	0	0	0	1	22	enzymatic study	0	0	0	YBR160W	YDL159W
P00546	P07259	24374311	MI:0004	0	0	0	1	218	affinity chromatography technology	0	0	0	YBR160W	YJL130C
P00546	P07260	24374311	MI:0004	0	0	0	1	218	affinity chromatography technology	0	0	0	YBR160W	YOL139C
P00546	P07264	24374311	MI:0004	0	0	0	1	218	affinity chromatography technology	0	0	0	YBR160W	YGL009C
P00546	P07269	10884387	MI:0018	0	0	0	1	2	two hybrid	1	1	0	YBR160W	YDL106C
P00546	P07269	10884387	MI:0415	0	0	0	1	1	enzymatic study	0	0	0	YBR160W	YDL106C
P00546	P07270	24019491	MI:0090	0	0	0	1	36	protein complementation assay	1	0	1	YBR160W	YFR034C
P00546	P07281	24374311	MI:0004	0	0	0	1	218	affinity chromatography technology	0	0	0	YBR160W	YNL302C
P00546	P07866	12432084	MI:0415	0	0	0	1	2	enzymatic study	0	0	0	YAL024C	YBR160W
P00546	P07866	14574415	MI:0415	0	0	0	1	184	enzymatic study	0	0	0	YAL024C	YBR160W
P00546	P07866	24019491	MI:0090	0	0	0	1	36	protein complementation assay	1	0	1	YAL024C	YBR160W
P00546	P08153	14574415	MI:0415	0	0	0	1	184	enzymatic study	0	0	0	YBR160W	YDR146C
P00546	P08153	17634282	MI:0018	0	0	0	1	585	two hybrid	1	1	0	YBR160W	YDR146C
P00546	P08153	21658602	MI:0415	0	0	0	1	29	enzymatic study	0	0	0	YBR160W	YDR146C
P00546	P08153	24019491	MI:0090	0	0	0	1	36	protein complementation assay	1	0	1	YBR160W	YDR146C
P00546	P08153	24186061	MI:0415	0	0	0	1	20	enzymatic study	0	0	0	YBR160W	YDR146C
P00546	P09119	8930895	MI:0096	0	0	0	1	1	pull down	0	0	0	YBR160W	YJL194W
P00546	P09119	8930895	MI:0415	0	0	0	1	1	enzymatic study	0	0	0	YBR160W	YJL194W
P00546	P09119	10512865	MI:0096	0	0	0	1	1	pull down	0	0	0	YBR160W	YJL194W
P00546	P09119	15744308	MI:0415	0	0	0	1	11	enzymatic study	0	0	0	YBR160W	YJL194W
P00546	P09119	21658602	MI:0415	0	0	0	1	29	enzymatic study	0	0	0	YBR160W	YJL194W
P00546	P09119	22117071	MI:0415	0	0	0	1	6	enzymatic study	0	0	0	YBR160W	YJL194W
P00546	P09119	24186061	MI:0415	0	0	0	1	20	enzymatic study	0	0	0	YBR160W	YJL194W
P00546	P09119	25995377	MI:0415	0	0	0	1	2	enzymatic study	0	0	0	YBR160W	YJL194W
P00546	P09119	31101497	MI:0415	0	0	0	1	7	enzymatic study	0	0	0	YBR160W	YJL194W
P00546	P09798	10871279	MI:0415	0	0	0	1	8	enzymatic study	0	0	0	YBR160W	YKL022C
P00546	P09798	23751495	MI:0415	0	0	0	1	18	enzymatic study	0	0	0	YBR160W	YKL022C
P00546	P09798	39401078	MI:0415	0	0	0	1	14	enzymatic study	0	0	0	YBR160W	YKL022C
P00546	P09959	14574415	MI:0415	0	0	0	1	184	enzymatic study	0	0	0	YBR160W	YLR182W
P00546	P09959	14993267	MI:0415	0	0	0	1	2	enzymatic study	0	0	0	YBR160W	YLR182W
P00546	P09959	18231587	MI:0090	0	0	0	1	4	protein complementation assay	1	0	1	YBR160W	YLR182W
P00546	P09959	21658602	MI:0415	0	0	0	1	29	enzymatic study	0	0	0	YBR160W	YLR182W
P00546	P09959	24019491	MI:0090	0	0	0	1	36	protein complementation assay	1	0	1	YBR160W	YLR182W
P00546	P09959	34648313	MI:0415	0	0	0	1	6	enzymatic study	0	0	0	YBR160W	YLR182W
P00546	P0C2H7	24374311	MI:0004	0	0	0	1	218	affinity chromatography technology	0	0	0	YBR160W	YDR471W
P00546	P0C2H9	24374311	MI:0004	0	0	0	1	218	affinity chromatography technology	0	0	0	YBR160W	YLR406C
P00546	P0C2I6	24374311	MI:0004	0	0	0	1	218	affinity chromatography technology	0	0	0	YBR160W	YLR227W-B
P00546	P0CS90	24374311	MI:0004	0	0	0	1	218	affinity chromatography technology	0	0	0	YBR160W	YJR045C
P00546	P0CX15	14574415	MI:0415	0	0	0	1	184	enzymatic study	0	0	0	YBR160W	YPL283C
P00546	P0CX23	24374311	MI:0004	0	0	0	1	218	affinity chromatography technology	0	0	0	YBR160W	YMR242C
P00546	P0CX25	24374311	MI:0004	0	0	0	1	218	affinity chromatography technology	0	0	0	YBR160W	YPR043W
P00546	P0CX27	24374311	MI:0004	0	0	0	1	218	affinity chromatography technology	0	0	0	YBR160W	YNL162W
P00546	P0CX29	24374311	MI:0004	0	0	0	1	218	affinity chromatography technology	0	0	0	YBR160W	YGR118W
P00546	P0CX32	24374311	MI:0004	0	0	0	1	218	affinity chromatography technology	0	0	0	YBR160W	YIL069C
P00546	P0CX34	24374311	MI:0004	0	0	0	1	218	affinity chromatography technology	0	0	0	YBR160W	YOR182C
P00546	P0CX36	24374311	MI:0004	0	0	0	1	218	affinity chromatography technology	0	0	0	YBR160W	YHR203C
P00546	P0CX38	24374311	MI:0004	0	0	0	1	218	affinity chromatography technology	0	0	0	YBR160W	YBR181C
P00546	P0CX41	24374311	MI:0004	0	0	0	1	218	affinity chromatography technology	0	0	0	YBL087C	YBR160W
P00546	P0CX44	24374311	MI:0004	0	0	0	1	218	affinity chromatography technology	0	0	0	YBR160W	YGL135W
P00546	P0CX46	24374311	MI:0004	0	0	0	1	218	affinity chromatography technology	0	0	0	YBR160W	YIL018W
P00546	P0CX47	24374311	MI:0004	0	0	0	1	218	affinity chromatography technology	0	0	0	YBR160W	YDR025W
P00546	P0CX49	24374311	MI:0004	0	0	0	1	218	affinity chromatography technology	0	0	0	YBR160W	YOL120C
P00546	P0CX51	24374311	MI:0004	0	0	0	1	218	affinity chromatography technology	0	0	0	YBR160W	YMR143W
P00546	P0CX53	24374311	MI:0004	0	0	0	1	218	affinity chromatography technology	0	0	0	YBR160W	YEL054C
P00546	P0CX56	24374311	MI:0004	0	0	0	1	218	affinity chromatography technology	0	0	0	YBR160W	YML026C
P00546	P0CX82	24374311	MI:0004	0	0	0	1	218	affinity chromatography technology	0	0	0	YBR084C-A	YBR160W
P00546	P0CX85	24374311	MI:0004	0	0	0	1	218	affinity chromatography technology	0	0	0	YBR160W	YDL136W
P00546	P10591	32205407	MI:0415	0	0	0	1	1	enzymatic study	0	0	0	YAL005C	YBR160W
P00546	P10592	24374311	MI:0004	0	0	0	1	218	affinity chromatography technology	0	0	0	YBR160W	YLL024C
P00546	P10659	24374311	MI:0004	0	0	0	1	218	affinity chromatography technology	0	0	0	YBR160W	YLR180W
P00546	P10664	21460040	MI:0096	0	0	0	1	989	pull down	0	0	0	YBR031W	YBR160W
P00546	P10963	16319894	MI:0415	0	0	0	1	4003	enzymatic study	0	0	0	YBR160W	YKR097W
P00546	P11484	24374311	MI:0004	0	0	0	1	218	affinity chromatography technology	0	0	0	YBR160W	YDL229W
P00546	P11709	25049391	MI:0415	0	0	0	1	21	enzymatic study	0	0	0	YBR160W	YCL029C
P00546	P11710	14574415	MI:0415	0	0	0	1	184	enzymatic study	0	0	0	YBR160W	YCL027W
P00546	P11927	17634282	MI:0018	0	0	0	1	585	two hybrid	1	1	0	YBR160W	YNL188W
P00546	P11978	14574415	MI:0415	0	0	0	1	184	enzymatic study	0	0	0	YBR160W	YDR227W
P00546	P12611	17634282	MI:0018	0	0	0	1	585	two hybrid	1	1	0	YBR160W	YOR043W
P00546	P12954	14574415	MI:0415	0	0	0	1	184	enzymatic study	0	0	0	YBR160W	YJL092W
P00546	P13186	14574415	MI:0415	0	0	0	1	184	enzymatic study	0	0	0	YBR160W	YLR096W
P00546	P13365	1316273	MI:0004	0	0	0	1	1	affinity chromatography technology	0	0	0	YAL040C	YBR160W
P00546	P13365	1316273	MI:0415	0	0	0	1	1	enzymatic study	0	0	0	YAL040C	YBR160W
P00546	P13365	7823941	MI:0415	0	0	0	1	1	enzymatic study	0	0	0	YAL040C	YBR160W
P00546	P13365	10688190	MI:0018	1	0	0	0	1451	two hybrid	1	1	0	YAL040C	YBR160W
P00546	P13365	14574415	MI:0415	0	0	0	1	184	enzymatic study	0	0	0	YAL040C	YBR160W
P00546	P13365	14690591	MI:0397	1	0	0	0	2518	two hybrid array	1	1	0	YAL040C	YBR160W
P00546	P13365	17634282	MI:0018	0	0	0	1	585	two hybrid	1	1	0	YAL040C	YBR160W
P00546	P13365	23217712	MI:0424	1	0	0	0	4	protein kinase assay	0	0	0	YAL040C	YBR160W
P00546	P13365	23339867	MI:0415	0	0	0	1	4	enzymatic study	0	0	0	YAL040C	YBR160W
P00546	P13365	24186061	MI:0415	0	0	0	1	20	enzymatic study	0	0	0	YAL040C	YBR160W
P00546	P13382	14574415	MI:0415	0	0	0	1	184	enzymatic study	0	0	0	YBR160W	YNL102W
P00546	P14120	24374311	MI:0004	0	0	0	1	218	affinity chromatography technology	0	0	0	YBR160W	YGL030W
P00546	P14126	24374311	MI:0004	0	0	0	1	218	affinity chromatography technology	0	0	0	YBR160W	YOR063W
P00546	P14127	24374311	MI:0004	0	0	0	1	218	affinity chromatography technology	0	0	0	YBR160W	YDR447C
P00546	P14180	14574415	MI:0415	0	0	0	1	184	enzymatic study	0	0	0	YBR038W	YBR160W
P00546	P14180	16319894	MI:0415	0	0	0	1	4003	enzymatic study	0	0	0	YBR038W	YBR160W
P00546	P14291	24374311	MI:0004	0	0	0	1	218	affinity chromatography technology	0	0	0	YBR160W	YLR263W
P00546	P14540	24374311	MI:0004	0	0	0	1	218	affinity chromatography technology	0	0	0	YBR160W	YKL060C
P00546	P14724	39401078	MI:0415	0	0	0	1	14	enzymatic study	0	0	0	YBR160W	YFR036W
P00546	P14737	14574415	MI:0415	0	0	0	1	184	enzymatic study	0	0	0	YBR160W	YDR217C
P00546	P14737	24019491	MI:0090	0	0	0	1	36	protein complementation assay	1	0	1	YBR160W	YDR217C
P00546	P14832	24374311	MI:0004	0	0	0	1	218	affinity chromatography technology	0	0	0	YBR160W	YDR155C
P00546	P15180	24374311	MI:0004	0	0	0	1	218	affinity chromatography technology	0	0	0	YBR160W	YDR037W
P00546	P15646	24374311	MI:0004	0	0	0	1	218	affinity chromatography technology	0	0	0	YBR160W	YDL014W
P00546	P15891	24374311	MI:0004	0	0	0	1	218	affinity chromatography technology	0	0	0	YBR160W	YCR088W
P00546	P15992	24374311	MI:0004	0	0	0	1	218	affinity chromatography technology	0	0	0	YBR072W	YBR160W
P00546	P16140	24374311	MI:0004	0	0	0	1	218	affinity chromatography technology	0	0	0	YBR127C	YBR160W
P00546	P16474	24374311	MI:0004	0	0	0	1	218	affinity chromatography technology	0	0	0	YBR160W	YJL034W
P00546	P16521	24374311	MI:0004	0	0	0	1	218	affinity chromatography technology	0	0	0	YBR160W	YLR249W
P00546	P16522	10871279	MI:0415	0	0	0	1	8	enzymatic study	0	0	0	YBR160W	YHR166C
P00546	P16522	23751495	MI:0415	0	0	0	1	18	enzymatic study	0	0	0	YBR160W	YHR166C
P00546	P16522	39401078	MI:0415	0	0	0	1	14	enzymatic study	0	0	0	YBR160W	YHR166C
P00546	P16861	24374311	MI:0004	0	0	0	1	218	affinity chromatography technology	0	0	0	YBR160W	YGR240C
P00546	P16862	24374311	MI:0004	0	0	0	1	218	affinity chromatography technology	0	0	0	YBR160W	YMR205C
P00546	P17065	16319894	MI:0415	0	0	0	1	4003	enzymatic study	0	0	0	YBR160W	YNL272C
P00546	P17119	14574415	MI:0415	0	0	0	1	184	enzymatic study	0	0	0	YBR160W	YPR141C
P00546	P17119	17634282	MI:0018	0	0	0	1	585	two hybrid	1	1	0	YBR160W	YPR141C
P00546	P17121	14574415	MI:0415	0	0	0	1	184	enzymatic study	0	0	0	YBR160W	YDR389W
P00546	P17123	31101497	MI:0415	0	0	0	1	7	enzymatic study	0	0	0	YBR160W	YHR152W
P00546	P17255	24374311	MI:0004	0	0	0	1	218	affinity chromatography technology	0	0	0	YBR160W	YDL185W
P00546	P19524	24374311	MI:0004	0	0	0	1	218	affinity chromatography technology	0	0	0	YBR160W	YOR326W
P00546	P19882	24374311	MI:0004	0	0	0	1	218	affinity chromatography technology	0	0	0	YBR160W	YLR259C
P00546	P19882	37968396	MI:0007	1	0	0	0	29444	anti tag coimmunoprecipitation	0	0	0	YBR160W	YLR259C
P00546	P20435	24374311	MI:0004	0	0	0	1	218	affinity chromatography technology	0	0	0	YBR160W	YPR187W
P00546	P20437	8395009	MI:0096	0	0	0	1	4	pull down	0	0	0	YBR160W	YMR199W
P00546	P20437	9346238	MI:0415	0	0	0	1	3	enzymatic study	0	0	0	YBR160W	YMR199W
P00546	P20437	10213692	MI:0415	0	0	0	1	4	enzymatic study	0	0	0	YBR160W	YMR199W
P00546	P20437	10688190	MI:0018	1	0	0	0	1451	two hybrid	1	1	0	YBR160W	YMR199W
P00546	P20437	14690591	MI:0397	1	0	0	0	2518	two hybrid array	1	1	0	YBR160W	YMR199W
P00546	P20437	17634282	MI:0018	0	0	0	1	585	two hybrid	1	1	0	YBR160W	YMR199W
P00546	P20437	18563728	MI:0004	0	0	0	1	15	affinity chromatography technology	0	0	0	YBR160W	YMR199W
P00546	P20437	20489023	MI:0676	1	0	0	0	146	tandem affinity purification	0	0	0	YBR160W	YMR199W
P00546	P20437	37968396	MI:0004	0	0	0	1	30068	affinity chromatography technology	0	0	0	YBR160W	YMR199W
P00546	P20438	8395009	MI:0096	0	0	0	1	4	pull down	0	0	0	YBR160W	YPL256C
P00546	P20438	8599119	MI:0096	0	0	0	1	1	pull down	0	0	0	YBR160W	YPL256C
P00546	P20438	8599119	MI:0415	0	0	0	1	1	enzymatic study	0	0	0	YBR160W	YPL256C
P00546	P20438	10913169	MI:0096	1	0	0	0	3	pull down	0	0	0	YBR160W	YPL256C
P00546	P20438	11527976	MI:0004	0	0	0	1	2	affinity chromatography technology	0	0	0	YBR160W	YPL256C
P00546	P20438	17289571	MI:0424	1	0	0	0	2	protein kinase assay	0	0	0	YBR160W	YPL256C
P00546	P20438	18563728	MI:0004	0	0	0	1	15	affinity chromatography technology	0	0	0	YBR160W	YPL256C
P00546	P20438	20489023	MI:0676	1	0	0	0	146	tandem affinity purification	0	0	0	YBR160W	YPL256C
P00546	P20438	25619768	MI:0096	0	0	0	1	1	pull down	0	0	0	YBR160W	YPL256C
P00546	P20438	28496991	MI:0096	0	0	0	1	1	pull down	0	0	0	YBR160W	YPL256C
P00546	P20486	10323869	MI:0004	0	0	0	1	7	affinity chromatography technology	0	0	0	YBR135W	YBR160W
P00546	P20486	10913169	MI:0096	1	0	0	0	3	pull down	0	0	0	YBR135W	YBR160W
P00546	P20486	11527976	MI:0004	0	0	0	1	2	affinity chromatography technology	0	0	0	YBR135W	YBR160W
P00546	P20486	16319894	MI:0415	0	0	0	1	4003	enzymatic study	0	0	0	YBR135W	YBR160W
P00546	P20486	17634282	MI:0018	0	0	0	1	585	two hybrid	1	1	0	YBR135W	YBR160W
P00546	P20486	18563728	MI:0004	0	0	0	1	15	affinity chromatography technology	0	0	0	YBR135W	YBR160W
P00546	P20486	19647054	MI:0018	0	0	0	1	2	two hybrid	1	1	0	YBR135W	YBR160W
P00546	P20486	20489023	MI:0676	1	0	0	0	146	tandem affinity purification	0	0	0	YBR135W	YBR160W
P00546	P20486	24374311	MI:0004	0	0	0	1	218	affinity chromatography technology	0	0	0	YBR135W	YBR160W
P00546	P21192	14574415	MI:0415	0	0	0	1	184	enzymatic study	0	0	0	YBR160W	YLR131C
P00546	P21192	21658602	MI:0415	0	0	0	1	29	enzymatic study	0	0	0	YBR160W	YLR131C
P00546	P21192	24493588	MI:0415	0	0	0	1	1	enzymatic study	0	0	0	YBR160W	YLR131C
P00546	P21192	25049391	MI:0415	0	0	0	1	21	enzymatic study	0	0	0	YBR160W	YLR131C
P00546	P21192	34502421	MI:0415	0	0	0	1	22	enzymatic study	0	0	0	YBR160W	YLR131C
P00546	P21192	37968396	MI:0007	1	0	0	0	29444	anti tag coimmunoprecipitation	0	0	0	YBR160W	YLR131C
P00546	P21268	8066461	MI:0004	0	0	0	1	3	affinity chromatography technology	0	0	0	YBR160W	YJL157C
P00546	P21268	8395009	MI:0096	0	0	0	1	4	pull down	0	0	0	YBR160W	YJL157C
P00546	P21268	8395009	MI:0415	0	0	0	1	1	enzymatic study	0	0	0	YBR160W	YJL157C
P00546	P21268	8500168	MI:0004	0	0	0	1	1	affinity chromatography technology	0	0	0	YBR160W	YJL157C
P00546	P21268	8500168	MI:0415	0	0	0	1	2	enzymatic study	0	0	0	YBR160W	YJL157C
P00546	P21268	9367986	MI:0415	0	0	0	1	1	enzymatic study	0	0	0	YBR160W	YJL157C
P00546	P21268	14574415	MI:0415	0	0	0	1	184	enzymatic study	0	0	0	YBR160W	YJL157C
P00546	P21268	21658602	MI:0415	0	0	0	1	29	enzymatic study	0	0	0	YBR160W	YJL157C
P00546	P21268	24019491	MI:0090	0	0	0	1	36	protein complementation assay	1	0	1	YBR160W	YJL157C
P00546	P21268	24186061	MI:0415	0	0	0	1	20	enzymatic study	0	0	0	YBR160W	YJL157C
P00546	P21268	25049391	MI:0415	0	0	0	1	21	enzymatic study	0	0	0	YBR160W	YJL157C
P00546	P21268	33210757	MI:0415	0	0	0	1	6	enzymatic study	0	0	0	YBR160W	YJL157C
P00546	P21339	14574415	MI:0415	0	0	0	1	184	enzymatic study	0	0	0	YBR160W	YOR188W
P00546	P21657	14574415	MI:0415	0	0	0	1	184	enzymatic study	0	0	0	YBR160W	YIR023W
P00546	P21827	14574415	MI:0415	0	0	0	1	184	enzymatic study	0	0	0	YBR160W	YGL097W
P00546	P21951	30598543	MI:0415	0	0	0	1	11	enzymatic study	0	0	0	YBR160W	YNL262W
P00546	P22141	10323869	MI:0401	0	0	0	1	5	biochemical	0	0	0	YBR160W	YER012W
P00546	P22204	14574415	MI:0415	0	0	0	1	184	enzymatic study	0	0	0	YBR160W	YGR092W
P00546	P22216	20046099	MI:0415	0	0	0	1	2	enzymatic study	0	0	0	YBR160W	YPL153C
P00546	P22217	24374311	MI:0004	0	0	0	1	218	affinity chromatography technology	0	0	0	YBR160W	YLR043C
P00546	P22768	14574415	MI:0415	0	0	0	1	184	enzymatic study	0	0	0	YBR160W	YOL058W
P00546	P22803	24374311	MI:0004	0	0	0	1	218	affinity chromatography technology	0	0	0	YBR160W	YGR209C
P00546	P23179	14574415	MI:0415	0	0	0	1	184	enzymatic study	0	0	0	YBR160W	YHL022C
P00546	P23201	14574415	MI:0415	0	0	0	1	184	enzymatic study	0	0	0	YBR160W	YLL021W
P00546	P23248	24374311	MI:0004	0	0	0	1	218	affinity chromatography technology	0	0	0	YBR160W	YML063W
P00546	P23748	14574415	MI:0415	0	0	0	1	184	enzymatic study	0	0	0	YBR160W	YMR036C
P00546	P23748	18316413	MI:0415	0	0	0	1	12	enzymatic study	0	0	0	YBR160W	YMR036C
P00546	P23900	24374311	MI:0004	0	0	0	1	218	affinity chromatography technology	0	0	0	YBR160W	YLL043W
P00546	P24000	24374311	MI:0004	0	0	0	1	218	affinity chromatography technology	0	0	0	YBR160W	YGR148C
P00546	P24276	16319894	MI:0415	0	0	0	1	4003	enzymatic study	0	0	0	YBR160W	YDR293C
P00546	P24279	14574415	MI:0415	0	0	0	1	184	enzymatic study	0	0	0	YBR160W	YEL032W
P00546	P24279	15744308	MI:0415	0	0	0	1	11	enzymatic study	0	0	0	YBR160W	YEL032W
P00546	P24279	16319894	MI:0415	0	0	0	1	4003	enzymatic study	0	0	0	YBR160W	YEL032W
P00546	P24279	24019491	MI:0090	0	0	0	1	36	protein complementation assay	1	0	1	YBR160W	YEL032W
P00546	P24482	14574415	MI:0415	0	0	0	1	184	enzymatic study	0	0	0	YBR160W	YPR175W
P00546	P24482	14747467	MI:0415	0	0	0	1	1	enzymatic study	0	0	0	YBR160W	YPR175W
P00546	P24583	14574415	MI:0415	0	0	0	1	184	enzymatic study	0	0	0	YBL105C	YBR160W
P00546	P24814	25049391	MI:0415	0	0	0	1	21	enzymatic study	0	0	0	YBR160W	YJR090C
P00546	P24868	8455600	MI:0096	0	0	0	1	3	pull down	0	0	0	YBR160W	YGR108W
P00546	P24868	18563728	MI:0004	0	0	0	1	15	affinity chromatography technology	0	0	0	YBR160W	YGR108W
P00546	P24868	20489023	MI:0676	1	0	0	0	146	tandem affinity purification	0	0	0	YBR160W	YGR108W
P00546	P24869	18558651	MI:0415	0	0	0	1	2	enzymatic study	0	0	0	YBR160W	YPR119W
P00546	P24869	18563728	MI:0004	0	0	0	1	15	affinity chromatography technology	0	0	0	YBR160W	YPR119W
P00546	P24869	20489023	MI:0676	1	0	0	0	146	tandem affinity purification	0	0	0	YBR160W	YPR119W
P00546	P24869	24019491	MI:0401	0	0	0	1	2	biochemical	0	0	0	YBR160W	YPR119W
P00546	P24869	24714560	MI:0096	0	0	0	1	1	pull down	0	0	0	YBR160W	YPR119W
P00546	P24869	24954044	MI:0096	0	0	0	1	1	pull down	0	0	0	YBR160W	YPR119W
P00546	P24869	25691469	MI:0096	0	0	0	1	1	pull down	0	0	0	YBR160W	YPR119W
P00546	P24869	26715668	MI:0415	0	0	0	1	3	enzymatic study	0	0	0	YBR160W	YPR119W
P00546	P24869	27068241	MI:0004	0	0	0	1	17	affinity chromatography technology	0	0	0	YBR160W	YPR119W
P00546	P24869	27203178	MI:0096	0	0	0	1	1	pull down	0	0	0	YBR160W	YPR119W
P00546	P24869	28650257	MI:0096	0	0	0	1	3	pull down	0	0	0	YBR160W	YPR119W
P00546	P24869	33033113	MI:0096	0	0	0	1	1	pull down	0	0	0	YBR160W	YPR119W
P00546	P24869	37968396	MI:0007	1	0	0	0	29444	anti tag coimmunoprecipitation	0	0	0	YBR160W	YPR119W
P00546	P24870	8455600	MI:0096	0	0	0	1	3	pull down	0	0	0	YBR160W	YDL155W
P00546	P24870	17634282	MI:0018	0	0	0	1	585	two hybrid	1	1	0	YBR160W	YDL155W
P00546	P24870	18563728	MI:0004	0	0	0	1	15	affinity chromatography technology	0	0	0	YBR160W	YDL155W
P00546	P24870	20489023	MI:0676	1	0	0	0	146	tandem affinity purification	0	0	0	YBR160W	YDL155W
P00546	P24870	24019491	MI:0401	0	0	0	1	2	biochemical	0	0	0	YBR160W	YDL155W
P00546	P24870	24374311	MI:0004	0	0	0	1	218	affinity chromatography technology	0	0	0	YBR160W	YDL155W
P00546	P24870	25378463	MI:0096	0	0	0	1	3	pull down	0	0	0	YBR160W	YDL155W
P00546	P24870	27068241	MI:0004	0	0	0	1	17	affinity chromatography technology	0	0	0	YBR160W	YDL155W
P00546	P24870	28650257	MI:0096	0	0	0	1	3	pull down	0	0	0	YBR160W	YDL155W
P00546	P24870	37968396	MI:0007	1	0	0	0	29444	anti tag coimmunoprecipitation	0	0	0	YBR160W	YDL155W
P00546	P24871	8455600	MI:0096	0	0	0	1	3	pull down	0	0	0	YBR160W	YLR210W
P00546	P24871	17634282	MI:0018	0	0	0	1	585	two hybrid	1	1	0	YBR160W	YLR210W
P00546	P24871	20489023	MI:0676	1	0	0	0	146	tandem affinity purification	0	0	0	YBR160W	YLR210W
P00546	P25302	8402888	MI:0415	0	0	0	1	1	enzymatic study	0	0	0	YBR160W	YER111C
P00546	P25302	18231587	MI:0090	0	0	0	1	4	protein complementation assay	1	0	1	YBR160W	YER111C
P00546	P25364	14574415	MI:0415	0	0	0	1	184	enzymatic study	0	0	0	YBR160W	YCR065W
P00546	P25364	24186061	MI:0415	0	0	0	1	20	enzymatic study	0	0	0	YBR160W	YCR065W
P00546	P25364	24714560	MI:0415	0	0	0	1	4	enzymatic study	0	0	0	YBR160W	YCR065W
P00546	P25364	34502421	MI:0415	0	0	0	1	22	enzymatic study	0	0	0	YBR160W	YCR065W
P00546	P25443	24374311	MI:0004	0	0	0	1	218	affinity chromatography technology	0	0	0	YBR160W	YGL123W
P00546	P25491	24374311	MI:0004	0	0	0	1	218	affinity chromatography technology	0	0	0	YBR160W	YNL064C
P00546	P25558	14574415	MI:0415	0	0	0	1	184	enzymatic study	0	0	0	YBR160W	YCL014W
P00546	P25558	24319056	MI:0415	0	0	0	1	4	enzymatic study	0	0	0	YBR160W	YCL014W
P00546	P25558	31101497	MI:0415	0	0	0	1	7	enzymatic study	0	0	0	YBR160W	YCL014W
P00546	P25579	14574415	MI:0415	0	0	0	1	184	enzymatic study	0	0	0	YBR160W	YCL051W
P00546	P25579	23954433	MI:0415	0	0	0	1	3	enzymatic study	0	0	0	YBR160W	YCL051W
P00546	P25588	24374311	MI:0004	0	0	0	1	218	affinity chromatography technology	0	0	0	YBR160W	YCL061C
P00546	P25591	18804442	MI:0415	0	0	0	1	1	enzymatic study	0	0	0	YBR160W	YCL063W
P00546	P25617	21460040	MI:0096	0	0	0	1	989	pull down	0	0	0	YBR160W	YCR016W
P00546	P25846	24374311	MI:0004	0	0	0	1	218	affinity chromatography technology	0	0	0	YBR160W	YHR120W
P00546	P26309	14574415	MI:0415	0	0	0	1	184	enzymatic study	0	0	0	YBR160W	YGL116W
P00546	P26321	24374311	MI:0004	0	0	0	1	218	affinity chromatography technology	0	0	0	YBR160W	YPL131W
P00546	P26783	24374311	MI:0004	0	0	0	1	218	affinity chromatography technology	0	0	0	YBR160W	YJR123W
P00546	P26784	24374311	MI:0004	0	0	0	1	218	affinity chromatography technology	0	0	0	YBR160W	YIL133C
P00546	P26785	24374311	MI:0004	0	0	0	1	218	affinity chromatography technology	0	0	0	YBR160W	YNL069C
P00546	P26798	14574415	MI:0415	0	0	0	1	184	enzymatic study	0	0	0	YBR160W	YDR123C
P00546	P27472	24019491	MI:0090	0	0	0	1	36	protein complementation assay	1	0	1	YBR160W	YLR258W
P00546	P27476	24374311	MI:0004	0	0	0	1	218	affinity chromatography technology	0	0	0	YBR160W	YGR159C
P00546	P27825	24374311	MI:0004	0	0	0	1	218	affinity chromatography technology	0	0	0	YAL058W	YBR160W
P00546	P27895	20463882	MI:0415	0	0	0	1	2	enzymatic study	0	0	0	YBR160W	YEL061C
P00546	P27895	28455557	MI:0415	0	0	0	1	1	enzymatic study	0	0	0	YBR160W	YEL061C
P00546	P27895	31223274	MI:0415	0	0	0	1	1	enzymatic study	0	0	0	YBR160W	YEL061C
P00546	P28000	24374311	MI:0004	0	0	0	1	218	affinity chromatography technology	0	0	0	YBR160W	YNL113W
P00546	P28006	14574415	MI:0415	0	0	0	1	184	enzymatic study	0	0	0	YBR160W	YOR178C
P00546	P28007	24374311	MI:0004	0	0	0	1	218	affinity chromatography technology	0	0	0	YBR160W	YHR089C
P00546	P28241	24374311	MI:0004	0	0	0	1	218	affinity chromatography technology	0	0	0	YBR160W	YOR136W
P00546	P28274	24374311	MI:0004	0	0	0	1	218	affinity chromatography technology	0	0	0	YBL039C	YBR160W
P00546	P28708	14574415	MI:0415	0	0	0	1	184	enzymatic study	0	0	0	YBR160W	YKL116C
P00546	P28742	20463882	MI:0415	0	0	0	1	2	enzymatic study	0	0	0	YBL063W	YBR160W
P00546	P28743	14574415	MI:0415	0	0	0	1	184	enzymatic study	0	0	0	YBR160W	YPL155C
P00546	P28743	24019491	MI:0090	0	0	0	1	36	protein complementation assay	1	0	1	YBR160W	YPL155C
P00546	P29366	14574415	MI:0415	0	0	0	1	184	enzymatic study	0	0	0	YBR160W	YBR200W
P00546	P29453	24374311	MI:0004	0	0	0	1	218	affinity chromatography technology	0	0	0	YBR160W	YLL045C
P00546	P29547	24374311	MI:0004	0	0	0	1	218	affinity chromatography technology	0	0	0	YBR160W	YPL048W
P00546	P30283	11545745	MI:0096	0	0	0	1	3	pull down	0	0	0	YBR160W	YPR120C
P00546	P30283	18563728	MI:0004	0	0	0	1	15	affinity chromatography technology	0	0	0	YBR160W	YPR120C
P00546	P30283	20489023	MI:0676	1	0	0	0	146	tandem affinity purification	0	0	0	YBR160W	YPR120C
P00546	P30283	25602519	MI:0096	0	0	0	1	2	pull down	0	0	0	YBR160W	YPR120C
P00546	P30283	27068241	MI:0004	0	0	0	1	17	affinity chromatography technology	0	0	0	YBR160W	YPR120C
P00546	P30283	28650257	MI:0096	0	0	0	1	3	pull down	0	0	0	YBR160W	YPR120C
P00546	P30283	37968396	MI:0007	1	0	0	0	29444	anti tag coimmunoprecipitation	0	0	0	YBR160W	YPR120C
P00546	P30771	24374311	MI:0004	0	0	0	1	218	affinity chromatography technology	0	0	0	YBR160W	YMR080C
P00546	P31111	14574415	MI:0415	0	0	0	1	184	enzymatic study	0	0	0	YBR160W	YDR285W
P00546	P31380	14574415	MI:0415	0	0	0	1	184	enzymatic study	0	0	0	YAL019W	YBR160W
P00546	P31386	16319894	MI:0415	0	0	0	1	4003	enzymatic study	0	0	0	YAL020C	YBR160W
P00546	P32325	14574415	MI:0415	0	0	0	1	184	enzymatic study	0	0	0	YBR160W	YDR052C
P00546	P32325	25287299	MI:0415	0	0	0	1	2	enzymatic study	0	0	0	YBR160W	YDR052C
P00546	P32328	14574415	MI:0415	0	0	0	1	184	enzymatic study	0	0	0	YBR160W	YPR111W
P00546	P32334	14574415	MI:0415	0	0	0	1	184	enzymatic study	0	0	0	YBR160W	YGR014W
P00546	P32336	21700874	MI:0415	0	0	0	1	10	enzymatic study	0	0	0	YBR160W	YOR373W
P00546	P32354	39364137	MI:0415	0	0	0	1	1	enzymatic study	0	0	0	YBR160W	YIL150C
P00546	P32356	14574415	MI:0415	0	0	0	1	184	enzymatic study	0	0	0	YBR160W	YDR001C
P00546	P32356	27203178	MI:0415	0	0	0	1	1	enzymatic study	0	0	0	YBR160W	YDR001C
P00546	P32356	33441790	MI:0415	0	0	0	1	2	enzymatic study	0	0	0	YBR160W	YDR001C
P00546	P32380	14574415	MI:0415	0	0	0	1	184	enzymatic study	0	0	0	YBR160W	YDR356W
P00546	P32380	15744308	MI:0415	0	0	0	1	11	enzymatic study	0	0	0	YBR160W	YDR356W
P00546	P32380	21700874	MI:0415	0	0	0	1	10	enzymatic study	0	0	0	YBR160W	YDR356W
P00546	P32380	24842996	MI:0415	0	0	0	1	2	enzymatic study	0	0	0	YBR160W	YDR356W
P00546	P32380	34502421	MI:0415	0	0	0	1	22	enzymatic study	0	0	0	YBR160W	YDR356W
P00546	P32445	24374311	MI:0004	0	0	0	1	218	affinity chromatography technology	0	0	0	YBR160W	YCR028C-A
P00546	P32447	16319894	MI:0415	0	0	0	1	4003	enzymatic study	0	0	0	YBR160W	YJL115W
P00546	P32447	24019491	MI:0090	0	0	0	1	36	protein complementation assay	1	0	1	YBR160W	YJL115W
P00546	P32457	12429908	MI:0415	0	0	0	1	1	enzymatic study	0	0	0	YBR160W	YLR314C
P00546	P32471	24374311	MI:0004	0	0	0	1	218	affinity chromatography technology	0	0	0	YAL003W	YBR160W
P00546	P32486	24374311	MI:0004	0	0	0	1	218	affinity chromatography technology	0	0	0	YBR160W	YPR159W
P00546	P32495	24374311	MI:0004	0	0	0	1	218	affinity chromatography technology	0	0	0	YBR160W	YDL208W
P00546	P32497	24374311	MI:0004	0	0	0	1	218	affinity chromatography technology	0	0	0	YBR160W	YMR309C
P00546	P32526	12554645	MI:0018	0	0	0	1	6	two hybrid	1	1	0	YBR160W	YPL269W
P00546	P32526	12554645	MI:0415	0	0	0	1	1	enzymatic study	0	0	0	YBR160W	YPL269W
P00546	P32526	12600318	MI:0415	0	0	0	1	1	enzymatic study	0	0	0	YBR160W	YPL269W
P00546	P32526	24019491	MI:0090	0	0	0	1	36	protein complementation assay	1	0	1	YBR160W	YPL269W
P00546	P32562	12111552	MI:0018	0	0	0	1	7	two hybrid	1	1	0	YBR160W	YMR001C
P00546	P32562	14574415	MI:0415	0	0	0	1	184	enzymatic study	0	0	0	YBR160W	YMR001C
P00546	P32562	27210759	MI:0004	0	0	0	1	1	affinity chromatography technology	0	0	0	YBR160W	YMR001C
P00546	P32567	16319894	MI:0415	0	0	0	1	4003	enzymatic study	0	0	0	YBR160W	YMR165C
P00546	P32567	21081492	MI:0415	0	0	0	1	1	enzymatic study	0	0	0	YBR160W	YMR165C
P00546	P32567	24019491	MI:0090	0	0	0	1	36	protein complementation assay	1	0	1	YBR160W	YMR165C
P00546	P32583	24374311	MI:0004	0	0	0	1	218	affinity chromatography technology	0	0	0	YBR160W	YKR092C
P00546	P32588	24374311	MI:0004	0	0	0	1	218	affinity chromatography technology	0	0	0	YBR160W	YNL016W
P00546	P32599	27068241	MI:0415	0	0	0	1	3	enzymatic study	0	0	0	YBR160W	YDR129C
P00546	P32767	24374311	MI:0004	0	0	0	1	218	affinity chromatography technology	0	0	0	YBR160W	YGL016W
P00546	P32785	14574415	MI:0415	0	0	0	1	184	enzymatic study	0	0	0	YBL013W	YBR160W
P00546	P32786	16319894	MI:0415	0	0	0	1	4003	enzymatic study	0	0	0	YBL014C	YBR160W
P00546	P32790	16319894	MI:0415	0	0	0	1	4003	enzymatic study	0	0	0	YBL007C	YBR160W
P00546	P32797	16319894	MI:0415	0	0	0	1	4003	enzymatic study	0	0	0	YBR160W	YDL220C
P00546	P32797	19135888	MI:0424	1	0	0	0	1	protein kinase assay	0	0	0	YBR160W	YDL220C
P00546	P32797	19359360	MI:0415	0	0	0	1	2	enzymatic study	0	0	0	YBR160W	YDL220C
P00546	P32797	28650257	MI:0415	0	0	0	1	3	enzymatic study	0	0	0	YBR160W	YDL220C
P00546	P32801	14574415	MI:0415	0	0	0	1	184	enzymatic study	0	0	0	YBR160W	YKL048C
P00546	P32801	18231587	MI:0090	0	0	0	1	4	protein complementation assay	1	0	1	YBR160W	YKL048C
P00546	P32829	24553123	MI:0415	0	0	0	1	2	enzymatic study	0	0	0	YBR160W	YMR224C
P00546	P32833	14574415	MI:0415	0	0	0	1	184	enzymatic study	0	0	0	YBR060C	YBR160W
P00546	P32833	15744308	MI:0415	0	0	0	1	11	enzymatic study	0	0	0	YBR060C	YBR160W
P00546	P32833	21289063	MI:0415	0	0	0	1	6	enzymatic study	0	0	0	YBR060C	YBR160W
P00546	P32833	21658602	MI:0415	0	0	0	1	29	enzymatic study	0	0	0	YBR060C	YBR160W
P00546	P32833	37428921	MI:0415	0	0	0	1	2	enzymatic study	0	0	0	YBR060C	YBR160W
P00546	P32861	24019491	MI:0090	0	0	0	1	36	protein complementation assay	1	0	1	YBR160W	YKL035W
P00546	P32873	14574415	MI:0415	0	0	0	1	184	enzymatic study	0	0	0	YBR160W	YPL115C
P00546	P32874	24374311	MI:0004	0	0	0	1	218	affinity chromatography technology	0	0	0	YBR160W	YMR207C
P00546	P32891	16319894	MI:0415	0	0	0	1	4003	enzymatic study	0	0	0	YBR160W	YDL174C
P00546	P32892	16319894	MI:0415	0	0	0	1	4003	enzymatic study	0	0	0	YBR160W	YLL008W
P00546	P32900	14574415	MI:0415	0	0	0	1	184	enzymatic study	0	0	0	YBR160W	YHR149C
P00546	P32905	24374311	MI:0004	0	0	0	1	218	affinity chromatography technology	0	0	0	YBR160W	YGR214W
P00546	P32917	17289571	MI:0424	1	0	0	0	2	protein kinase assay	0	0	0	YBR160W	YDR103W
P00546	P32943	26994663	MI:0415	0	0	0	1	2	enzymatic study	0	0	0	YBR160W	YGR109C
P00546	P32944	12388757	MI:0415	0	0	0	1	1	enzymatic study	0	0	0	YBR160W	YJL187C
P00546	P32944	14574415	MI:0415	0	0	0	1	184	enzymatic study	0	0	0	YBR160W	YJL187C
P00546	P32944	15920482	MI:0415	0	0	0	1	2	enzymatic study	0	0	0	YBR160W	YJL187C
P00546	P32944	16096060	MI:0004	0	0	0	1	1	affinity chromatography technology	0	0	0	YBR160W	YJL187C
P00546	P32944	16096060	MI:0415	0	0	0	1	1	enzymatic study	0	0	0	YBR160W	YJL187C
P00546	P32944	16319894	MI:0415	0	0	0	1	4003	enzymatic study	0	0	0	YBR160W	YJL187C
P00546	P32944	18558651	MI:0415	0	0	0	1	2	enzymatic study	0	0	0	YBR160W	YJL187C
P00546	P32944	21849476	MI:0004	0	0	0	1	1	affinity chromatography technology	0	0	0	YBR160W	YJL187C
P00546	P32944	21849476	MI:0415	0	0	0	1	3	enzymatic study	0	0	0	YBR160W	YJL187C
P00546	P32944	31101497	MI:0415	0	0	0	1	7	enzymatic study	0	0	0	YBR160W	YJL187C
P00546	P33297	24374311	MI:0004	0	0	0	1	218	affinity chromatography technology	0	0	0	YBR160W	YOR117W
P00546	P33298	24374311	MI:0004	0	0	0	1	218	affinity chromatography technology	0	0	0	YBR160W	YDR394W
P00546	P33299	10323869	MI:0004	0	0	0	1	7	affinity chromatography technology	0	0	0	YBR160W	YKL145W
P00546	P33301	24553123	MI:0415	0	0	0	1	2	enzymatic study	0	0	0	YBR160W	YDR369C
P00546	P33306	14574415	MI:0415	0	0	0	1	184	enzymatic study	0	0	0	YBR160W	YER167W
P00546	P33314	34502421	MI:0415	0	0	0	1	22	enzymatic study	0	0	0	YBR160W	YKL092C
P00546	P33332	14574415	MI:0415	0	0	0	1	184	enzymatic study	0	0	0	YBR160W	YER008C
P00546	P33419	21700874	MI:0415	0	0	0	1	10	enzymatic study	0	0	0	YBR160W	YPL124W
P00546	P33419	34502421	MI:0415	0	0	0	1	22	enzymatic study	0	0	0	YBR160W	YPL124W
P00546	P33441	24019491	MI:0090	0	0	0	1	36	protein complementation assay	1	0	1	YBR160W	YML062C
P00546	P33448	21215441	MI:0415	0	0	0	1	13	enzymatic study	0	0	0	YBR160W	YOR045W
P00546	P33448	25378463	MI:0415	0	0	0	1	1	enzymatic study	0	0	0	YBR160W	YOR045W
P00546	P33753	24374311	MI:0004	0	0	0	1	218	affinity chromatography technology	0	0	0	YBR160W	YKR056W
P00546	P34161	14574415	MI:0415	0	0	0	1	184	enzymatic study	0	0	0	YBR160W	YML027W
P00546	P34161	21658602	MI:0415	0	0	0	1	29	enzymatic study	0	0	0	YBR160W	YML027W
P00546	P34161	24186061	MI:0415	0	0	0	1	20	enzymatic study	0	0	0	YBR160W	YML027W
P00546	P34161	24714560	MI:0415	0	0	0	1	4	enzymatic study	0	0	0	YBR160W	YML027W
P00546	P34167	24374311	MI:0004	0	0	0	1	218	affinity chromatography technology	0	0	0	YBR160W	YPR163C
P00546	P34233	12695666	MI:0415	0	0	0	1	1	enzymatic study	0	0	0	YBR160W	YKL185W
P00546	P34233	14574415	MI:0415	0	0	0	1	184	enzymatic study	0	0	0	YBR160W	YKL185W
P00546	P34233	21098119	MI:0415	0	0	0	1	3	enzymatic study	0	0	0	YBR160W	YKL185W
P00546	P34233	21658602	MI:0415	0	0	0	1	29	enzymatic study	0	0	0	YBR160W	YKL185W
P00546	P34233	24186061	MI:0415	0	0	0	1	20	enzymatic study	0	0	0	YBR160W	YKL185W
P00546	P34233	34502421	MI:0415	0	0	0	1	22	enzymatic study	0	0	0	YBR160W	YKL185W
P00546	P34241	10688190	MI:0018	1	0	0	0	1451	two hybrid	1	1	0	YBR160W	YKL014C
P00546	P34241	14690591	MI:0397	1	0	0	0	2518	two hybrid array	1	1	0	YBR160W	YKL014C
P00546	P34252	11807498	MI:0415	0	0	0	1	1	enzymatic study	0	0	0	YBR160W	YKL108W
P00546	P34252	14574415	MI:0415	0	0	0	1	184	enzymatic study	0	0	0	YBR160W	YKL108W
P00546	P34252	25049391	MI:0415	0	0	0	1	21	enzymatic study	0	0	0	YBR160W	YKL108W
P00546	P34252	27705801	MI:0415	0	0	0	1	4	enzymatic study	0	0	0	YBR160W	YKL108W
P00546	P34756	24374311	MI:0004	0	0	0	1	218	affinity chromatography technology	0	0	0	YBR160W	YFR019W
P00546	P35187	16319894	MI:0415	0	0	0	1	4003	enzymatic study	0	0	0	YBR160W	YMR190C
P00546	P35187	32504558	MI:0415	0	0	0	1	2	enzymatic study	0	0	0	YBR160W	YMR190C
P00546	P35732	25049391	MI:0415	0	0	0	1	21	enzymatic study	0	0	0	YBR160W	YKL054C
P00546	P35734	32946748	MI:0415	0	0	0	1	1	enzymatic study	0	0	0	YBR160W	YKL052C
P00546	P36004	16319894	MI:0415	0	0	0	1	4003	enzymatic study	0	0	0	YBR160W	YKL168C
P00546	P36006	14574415	MI:0415	0	0	0	1	184	enzymatic study	0	0	0	YBR160W	YKL129C
P00546	P36008	24374311	MI:0004	0	0	0	1	218	affinity chromatography technology	0	0	0	YBR160W	YKL081W
P00546	P36025	24374311	MI:0004	0	0	0	1	218	affinity chromatography technology	0	0	0	YBR160W	YOR062C
P00546	P36049	24374311	MI:0004	0	0	0	1	218	affinity chromatography technology	0	0	0	YBR160W	YKL172W
P00546	P36093	14574415	MI:0415	0	0	0	1	184	enzymatic study	0	0	0	YBR160W	YKL043W
P00546	P36094	12554645	MI:0018	0	0	0	1	6	two hybrid	1	1	0	YBR160W	YKL042W
P00546	P36094	21700874	MI:0415	0	0	0	1	10	enzymatic study	0	0	0	YBR160W	YKL042W
P00546	P36094	34502421	MI:0415	0	0	0	1	22	enzymatic study	0	0	0	YBR160W	YKL042W
P00546	P36103	21460040	MI:0096	0	0	0	1	989	pull down	0	0	0	YBR160W	YKL023W
P00546	P36121	24374311	MI:0004	0	0	0	1	218	affinity chromatography technology	0	0	0	YBR160W	YKR025W
P00546	P36157	10688190	MI:0018	1	0	0	0	1451	two hybrid	1	1	0	YBR160W	YKR077W
P00546	P36157	14690591	MI:0397	1	0	0	0	2518	two hybrid array	1	1	0	YBR160W	YKR077W
P00546	P36157	17634282	MI:0018	0	0	0	1	585	two hybrid	1	1	0	YBR160W	YKR077W
P00546	P36158	14574415	MI:0415	0	0	0	1	184	enzymatic study	0	0	0	YBR160W	YKR078W
P00546	P36165	14574415	MI:0415	0	0	0	1	184	enzymatic study	0	0	0	YBR160W	YKR089C
P00546	P36166	14574415	MI:0415	0	0	0	1	184	enzymatic study	0	0	0	YBR160W	YKR090W
P00546	P36166	21658602	MI:0415	0	0	0	1	29	enzymatic study	0	0	0	YBR160W	YKR090W
P00546	P36167	14574415	MI:0415	0	0	0	1	184	enzymatic study	0	0	0	YBR160W	YKR091W
P00546	P36167	24374311	MI:0096	0	0	0	1	1	pull down	0	0	0	YBR160W	YKR091W
P00546	P36167	25049391	MI:0415	0	0	0	1	21	enzymatic study	0	0	0	YBR160W	YKR091W
P00546	P36167	34502421	MI:0415	0	0	0	1	22	enzymatic study	0	0	0	YBR160W	YKR091W
P00546	P37263	24374311	MI:0004	0	0	0	1	218	affinity chromatography technology	0	0	0	YBR160W	YCR087C-A
P00546	P38041	32553169	MI:0415	0	0	0	1	5	enzymatic study	0	0	0	YBL085W	YBR160W
P00546	P38042	10871279	MI:0415	0	0	0	1	8	enzymatic study	0	0	0	YBL084C	YBR160W
P00546	P38042	23751495	MI:0415	0	0	0	1	18	enzymatic study	0	0	0	YBL084C	YBR160W
P00546	P38042	39401078	MI:0415	0	0	0	1	14	enzymatic study	0	0	0	YBL084C	YBR160W
P00546	P38061	24374311	MI:0004	0	0	0	1	218	affinity chromatography technology	0	0	0	YBL092W	YBR160W
P00546	P38193	35977012	MI:0415	0	0	0	1	4	enzymatic study	0	0	0	YBL046W	YBR160W
P00546	P38205	16319894	MI:0415	0	0	0	1	4003	enzymatic study	0	0	0	YBL024W	YBR160W
P00546	P38219	24374311	MI:0004	0	0	0	1	218	affinity chromatography technology	0	0	0	YBR025C	YBR160W
P00546	P38221	24374311	MI:0004	0	0	0	1	218	affinity chromatography technology	0	0	0	YBR029C	YBR160W
[truncated: 245,134+ more rows]
