# Supplementary material for: Experimental assessment of AI-based interactome mapping
Source: Nat Commun. 2026 Apr 4;17:4894. doi: 10.1038/s41467-026-70942-x (PMC13230783; doi:10.1038/s41467-026-70942-x)
Supplement: Supplementary file 8 — Supplementary Data 7 [file 41467_2026_70942_MOESM8_ESM.xlsx]

## Sheet: Supplementary_Data_7
orf_name_a	gene_name_a	orf_name_b	gene_name_b	n_evidence	category
YHR016C	YSC84	YPR171W	BSP1	5	Lit-BM
YDR323C	PEP7	YLR148W	PEP3	2	Lit-BM
YMR280C	CAT8	YMR280C	CAT8	3	Lit-BM
YNL247W		YNL247W		2	Lit-BM
YFR027W	ECO1	YJL019W	MPS3	4	Lit-BM
YDL010W	GRX6	YDL010W	GRX6	3	Lit-BM
YDR167W	TAF10	YPL248C	GAL4	3	Lit-BM
YDL225W	SHS1	YDR510W	SMT3	7	Lit-BM
YAL021C	CCR4	YPR072W	NOT5	3	Lit-NB
YBR109C	CMD1	YFR014C	CMK1	5	Lit-BM
YDR077W	SED1	YEL065W	SIT1	2	Lit-BM
YBR211C	AME1	YIR010W	DSN1	5	Lit-BM
YER173W	RAD24	YPL194W	DDC1	2	Lit-BM
YAL047C	SPC72	YLR212C	TUB4	6	Lit-BM
YHR016C	YSC84	YPR055W	SEC8	3	Lit-BM
YFL038C	YPT1	YGR172C	YIP1	5	Lit-BM
YDR216W	ADR1	YPL240C	HSP82	1	Lit-BS
YBR041W	FAT1	YDL052C	SLC1	1	Lit-NB
YFL037W	TUB2	YPL253C	VIK1	2	Lit-BM
YDR159W	SAC3	YOR257W	CDC31	7	Lit-BM
YER025W	GCD11	YPL237W	SUI3	8	Lit-BM
YCL051W	LRE1	YNL161W	CBK1	3	Lit-BM
YML058W-A	HUG1	YMR105C	PGM2	1	Lit-BS
YLR335W	NUP2	YLR347C	KAP95	13	Lit-BM
YDR448W	ADA2	YGR252W	GCN5	28	Lit-BM
YBR175W	SWD3	YHR119W	SET1	7	Lit-BM
YDL239C	ADY3	YOL091W	SPO21	2	Lit-BM
YJR053W	BFA1	YNL164C	IBD2	2	Lit-BM
YBR200W	BEM1	YJL157C	FAR1	6	Lit-BM
YBR189W	RPS9B	YDR510W	SMT3	2	Lit-BM
YDR244W	PEX5	YNL214W	PEX17	6	Lit-BM
YDR446W	ECM11	YOL069W	NUF2	2	Lit-BM
YBL085W	BOI1	YER124C	DSE1	3	Lit-BM
YDR510W	SMT3	YNL290W	RFC3	2	Lit-BM
YGR072W	UPF3	YHR077C	NMD2	2	Lit-BM
YEL018W	EAF5	YFL024C	EPL1	4	Lit-BM
YER044C	ERG28	YLR100W	ERG27	5	Lit-BM
YDR201W	SPC19	YOL069W	NUF2	3	Lit-BM
YER082C	UTP7	YLL011W	SOF1	0	Lit-NB
YIL033C	BCY1	YJL164C	TPK1	8	Lit-BM
YER172C	BRR2	YOR308C	SNU66	7	Lit-BM
YBL085W	BOI1	YML109W	ZDS2	3	Lit-BM
YBL007C	SLA1	YJL201W	ECM25	1	Lit-BS
YJR022W	LSM8	YNL050C		2	Lit-BM
YLR191W	PEX13	YNL214W	PEX17	3	Lit-BM
YDR486C	VPS60	YLR181C	VTA1	8	Lit-BM
YBR077C	SLM4	YGR163W	GTR2	3	Lit-BM
YBR172C	SMY2	YLR116W	MSL5	5	Lit-BM
YGL001C	ERG26	YGR175C	ERG1	2	Lit-BM
YKL172W	EBP2	YLR276C	DBP9	1	Lit-BS
YHR175W	CTR2	YPL246C	RBD2	1	Lit-BS
YGL098W	USE1	YGL145W	TIP20	3	Lit-BM
YHR118C	ORC6	YHR118C	ORC6	2	Lit-BM
YDR510W	SMT3	YPR133C	SPN1	2	Lit-BM
YLR310C	CDC25	YLR310C	CDC25	2	Lit-BM
YGL025C	PGD1	YKR083C	DAD2	2	Lit-BM
YBR154C	RPB5	YPR187W	RPO26	3	Lit-BM
YER033C	ZRG8	YMR109W	MYO5	2	Lit-BM
YDR052C	DBF4	YNL261W	ORC5	2	Lit-BM
YMR077C	VPS20	YPL002C	SNF8	4	Lit-BM
YDL113C	ATG20	YJL036W	SNX4	5	Lit-BM
YNL280C	ERG24	YNL280C	ERG24	2	Lit-BM
YDR127W	ARO1	YPL240C	HSP82	2	Lit-BM
YDR510W	SMT3	YMR079W	SEC14	2	Lit-BM
YDR388W	RVS167	YMR192W	GYL1	13	Lit-BM
YJR022W	LSM8	YPR178W	PRP4	2	Lit-BM
YBR089C-A	NHP6B	YDR311W	TFB1	2	Lit-BM
YEL048C	TCA17	YMR218C	TRS130	3	Lit-BM
YBL007C	SLA1	YCR030C	SYP1	1	Lit-BS
YBL033C	RIB1	YBL033C	RIB1	1	Lit-BS
YDR150W	NUM1	YOL069W	NUF2	2	Lit-BM
YDR171W	HSP42	YPL240C	HSP82	1	Lit-BS
YBR020W	GAL1	YMR117C	SPC24	1	Lit-BS
YER162C	RAD4	YHL025W	SNF6	3	Lit-BM
YER070W	RNR1	YIL066C	RNR3	1	Lit-BS
YOL111C	MDY2	YOR164C	GET4	9	Lit-BM
YIR006C	PAN1	YKL129C	MYO3	3	Lit-BM
YDR318W	MCM21	YGR179C	OKP1	4	Lit-BM
YBL103C	RTG3	YOL108C	INO4	2	Lit-BM
YBR156C	SLI15	YER016W	BIM1	2	Lit-BM
YLR100W	ERG27	YMR015C	ERG5	2	Lit-BM
YDR510W	SMT3	YER025W	GCD11	2	Lit-BM
YDL059C	RAD59	YML032C	RAD52	7	Lit-BM
YOR089C	VPS21	YOR089C	VPS21	2	Lit-BM
YCR086W	CSM1	YKR010C	TOF2	5	Lit-BM
YER112W	LSM4	YGL173C	XRN1	1	Lit-BS
YLR424W	SPP382	YLR424W	SPP382	2	Lit-BM
YJR032W	CPR7	YPL240C	HSP82	9	Lit-BM
YDR092W	UBC13	YGL087C	MMS2	13	Lit-BM
YHR184W	SSP1	YHR184W	SSP1	2	Lit-BM
YBL026W	LSM2	YLR438C-A	LSM3	6	Lit-BM
YJL002C	OST1	YML019W	OST6	5	Lit-BM
YGL173C	XRN1	YJR022W	LSM8	2	Lit-BM
YDR510W	SMT3	YDR510W	SMT3	7	Lit-BM
YJL025W	RRN7	YMR270C	RRN9	2	Lit-BM
YOR036W	PEP12	YPL240C	HSP82	2	Lit-BM
YGL078C	DBP3	YHR089C	GAR1	1	Lit-NB
YBR217W	ATG12	YHR171W	ATG7	4	Lit-BM
YJR010W	MET3	YJR010W	MET3	3	Lit-BM
YGR135W	PRE9	YOL038W	PRE6	3	Lit-BM
YDR359C	EAF1	YNL107W	YAF9	7	Lit-BM
YGL211W	NCS6	YIL008W	URM1	2	Lit-BM
YAL011W	SWC3	YHR158C	KEL1	2	Lit-BM
YDR460W	TFB3	YLR005W	SSL1	4	Lit-BM
YDL097C	RPN6	YDR427W	RPN9	4	Lit-NB
YLR314C	CDC3	YOR156C	NFI1	2	Lit-BM
YDR265W	PEX10	YGR133W	PEX4	2	Lit-BM
YGL206C	CHC1	YNL243W	SLA2	2	Lit-BM
YKL129C	MYO3	YNL271C	BNI1	2	Lit-BM
YDL153C	SAS10	YJR002W	MPP10	2	Lit-BM
YAL032C	PRP45	YER013W	PRP22	2	Lit-BM
YNL094W	APP1	YPR154W	PIN3	3	Lit-BM
YBR082C	UBC4	YER068W	MOT2	5	Lit-BM
YLR324W	PEX30	YLR324W	PEX30	1	Lit-NB
YGR113W	DAM1	YKL138C-A	HSK3	3	Lit-BM
YDR002W	YRB1	YLR293C	GSP1	17	Lit-BM
YJR090C	GRR1	YML006C	GIS4	2	Lit-BM
YKL145W	RPT1	YOR117W	RPT5	4	Lit-NB
YJL124C	LSM1	YKL173W	SNU114	1	Lit-BS
YBR171W	SEC66	YLR292C	SEC72	3	Lit-BM
YBL023C	MCM2	YLR274W	MCM5	6	Lit-BM
YDR388W	RVS167	YIL156W	UBP7	1	Lit-BS
YHR001W	OSH7	YLR332W	MID2	1	Lit-BS
YBR050C	REG2	YER133W	GLC7	4	Lit-BM
YBR234C	ARC40	YKL013C	ARC19	1	Lit-NB
YIL159W	BNR1	YKL079W	SMY1	4	Lit-BM
YDR395W	SXM1	YIL115C	NUP159	2	Lit-BM
YDR159W	SAC3	YDR363W-A	SEM1	6	Lit-BM
YDR510W	SMT3	YIL053W	GPP1	5	Lit-BM
YDR498C	SEC20	YGL145W	TIP20	9	Lit-BM
YOR127W	RGA1	YOR326W	MYO2	2	Lit-BM
YEL009C	GCN4	YOL051W	GAL11	8	Lit-BM
YDL117W	CYK3	YNL152W	INN1	9	Lit-BM
YHR067W	HTD2	YKL117W	SBA1	2	Lit-BM
YDR145W	TAF12	YGL112C	TAF6	10	Lit-BM
YER172C	BRR2	YLR310C	CDC25	2	Lit-BM
YLR309C	IMH1	YLR309C	IMH1	5	Lit-BM
YDL216C	RRI1	YJR084W		3	Lit-BM
YFL039C	ACT1	YMR092C	AIP1	5	Lit-BM
YDR510W	SMT3	YGR155W	CYS4	2	Lit-BM
YBR214W	SDS24	YFR040W	SAP155	1	Lit-BS
YLR424W	SPP382	YNL224C	SQS1	2	Lit-BM
YEL002C	WBP1	YOR103C	OST2	3	Lit-BM
YDL056W	MBP1	YLR182W	SWI6	8	Lit-BM
YFL034C-B	MOB2	YNL161W	CBK1	5	Lit-BM
YDL140C	RPO21	YOL005C	RPB11	10	Lit-BM
YDL014W	NOP1	YLR197W	NOP56	5	Lit-BM
YKL042W	SPC42	YNL225C	CNM67	5	Lit-BM
YDR265W	PEX10	YOL044W	PEX15	2	Lit-BM
YDR372C	VPS74	YKL212W	SAC1	4	Lit-BM
YIR018W	YAP5	YIR018W	YAP5	2	Lit-BM
YJL069C	UTP18	YLR409C	UTP21	3	Lit-BM
YLR440C	SEC39	YNL258C	DSL1	6	Lit-BM
YIR010W	DSN1	YLR381W	CTF3	3	Lit-BM
YHR102W	KIC1	YOR257W	CDC31	3	Lit-BM
YAL032C	PRP45	YDR416W	SYF1	1	Lit-BS
YNL271C	BNI1	YNL271C	BNI1	6	Lit-BM
YCR093W	CDC39	YER068W	MOT2	9	Lit-BM
YDR510W	SMT3	YPL028W	ERG10	2	Lit-BM
YFR003C	YPI1	YML016C	PPZ1	4	Lit-BM
YGR005C	TFG2	YGR186W	TFG1	11	Lit-BM
YCL008C	STP22	YPL084W	BRO1	2	Lit-BM
YHR012W	VPS29	YJL154C	VPS35	8	Lit-BM
YKL197C	PEX1	YNL329C	PEX6	8	Lit-BM
YDR085C	AFR1	YER133W	GLC7	3	Lit-BM
YCR088W	ABP1	YFR024C-A	LSB3	3	Lit-BM
YJR084W		YJR084W		2	Lit-BM
YJL012C	VTC4	YPR154W	PIN3	2	Lit-BM
YGL120C	PRP43	YJL076W	NET1	2	Lit-BM
YGL198W	YIP4	YGL210W	YPT32	2	Lit-BM
YGL120C	PRP43	YLR424W	SPP382	10	Lit-BM
YLR181C	VTA1	YPR173C	VPS4	20	Lit-BM
YDR170C	SEC7	YNL267W	PIK1	3	Lit-BM
YBR010W	HHT1	YBR010W	HHT1	4	Lit-NB
YDR320C	SWA2	YGL206C	CHC1	3	Lit-BM
YFL009W	CDC4	YKL159C	RCN1	2	Lit-BM
YMR154C	RIM13	YOR110W	TFC7	1	Lit-BS
YBR254C	TRS20	YDR246W	TRS23	2	Lit-BM
YDR510W	SMT3	YHR134W	WSS1	3	Lit-BM
YJL011C	RPC17	YNL151C	RPC31	1	Lit-BS
YBL056W	PTC3	YDR071C	PAA1	2	Lit-NB
YIL062C	ARC15	YMR109W	MYO5	1	Lit-NB
YIL139C	REV7	YLR288C	MEC3	3	Lit-BM
YPL004C	LSP1	YPL221W	FLC1	1	Lit-BS
YDR162C	NBP2	YOL113W	SKM1	2	Lit-BM
YER087C-B	SBH1	YOR085W	OST3	4	Lit-BM
YDL212W	SHR3	YMR149W	SWP1	1	Lit-BS
YER136W	GDI1	YOR089C	VPS21	4	Lit-BM
YLR293C	GSP1	YPL125W	KAP120	4	Lit-BM
YJL092W	SRS2	YMR224C	MRE11	2	Lit-BM
YLR113W	HOG1	YMR172W	HOT1	5	Lit-BM
YER151C	UBP3	YML109W	ZDS2	1	Lit-BS
YNL309W	STB1	YOL004W	SIN3	2	Lit-BM
YIL159W	BNR1	YLR191W	PEX13	2	Lit-BM
YDR510W	SMT3	YPR110C	RPC40	4	Lit-BM
YCR084C	TUP1	YCR084C	TUP1	8	Lit-BM
YBL016W	FUS3	YPL049C	DIG1	8	Lit-BM
YBL008W	HIR1	YJL115W	ASF1	6	Lit-BM
YCL061C	MRC1	YOR080W	DIA2	5	Lit-BM
YOL069W	NUF2	YPL018W	CTF19	2	Lit-BM
YIL021W	RPB3	YOR151C	RPB2	14	Lit-BM
YDL239C	ADY3	YOR177C	MPC54	2	Lit-BM
YHR129C	ARP1	YLL049W	LDB18	3	Lit-BM
YHR039C	MSC7	YML012W	ERV25	1	Lit-BS
YBR045C	GIP1	YER133W	GLC7	6	Lit-BM
YNL329C	PEX6	YOL044W	PEX15	4	Lit-BM
YER008C	SEC3	YPR165W	RHO1	5	Lit-BM
YGL084C	GUP1	YHR039C	MSC7	1	Lit-BS
YDR388W	RVS167	YNL094W	APP1	6	Lit-BM
YGR047C	TFC4	YNL039W	BDP1	4	Lit-BM
YCL029C	BIK1	YPL269W	KAR9	3	Lit-BM
YKL068W	NUP100	YMR047C	NUP116	6	Lit-BM
YCL029C	BIK1	YKR054C	DYN1	2	Lit-BM
YPL008W	CHL1	YPL240C	HSP82	1	Lit-BS
YGL061C	DUO1	YKL117W	SBA1	2	Lit-BM
YDR077W	SED1	YDR143C	SAN1	2	Lit-BM
YJL148W	RPA34	YOR310C	NOP58	2	Lit-BM
YKL190W	CNB1	YLR433C	CNA1	4	Lit-BM
YBL005W	PDR3	YDR176W	NGG1	2	Lit-BM
YER099C	PRS2	YKL181W	PRS1	1	Lit-BS
YBR173C	UMP1	YGL011C	SCL1	2	Lit-BM
YGL120C	PRP43	YGL120C	PRP43	0	Lit-NB
YDR416W	SYF1	YMR213W	CEF1	6	Lit-BM
YDL239C	ADY3	YOR373W	NUD1	2	Lit-BM
YLR129W	DIP2	YLR409C	UTP21	2	Lit-BM
YHR144C	DCD1	YJL090C	DPB11	2	Lit-BM
YKL135C	APL2	YPR029C	APL4	2	Lit-NB
YDR510W	SMT3	YJR104C	SOD1	6	Lit-BM
YER143W	DDI1	YOR327C	SNC2	3	Lit-BM
YHR060W	VMA22	YOR270C	VPH1	2	Lit-BM
YDL207W	GLE1	YGL092W	NUP145	2	Lit-BM
YHL007C	STE20	YHL007C	STE20	3	Lit-BM
YGL090W	LIF1	YOR005C	DNL4	13	Lit-BM
YKL089W	MIF2	YKL089W	MIF2	2	Lit-BM
YPL042C	SSN3	YPL248C	GAL4	9	Lit-BM
YBR108W	AIM3	YDR388W	RVS167	6	Lit-BM
YCL008C	STP22	YFR024C-A	LSB3	3	Lit-BM
YJL053W	PEP8	YOR069W	VPS5	4	Lit-NB
YGL180W	ATG1	YPR049C	ATG11	7	Lit-BM
YER112W	LSM4	YER112W	LSM4	1	Lit-NB
YDR395W	SXM1	YOR098C	NUP1	2	Lit-BM
YLR106C	MDN1	YOR272W	YTM1	2	Lit-BM
YNL304W	YPT11	YOR326W	MYO2	4	Lit-BM
YAL033W	POP5	YBL018C	POP8	2	Lit-BM
YDL092W	SRP14	YPL210C	SRP72	0	Lit-NB
YGR163W	GTR2	YKR007W	MEH1	5	Lit-BM
YLR229C	CDC42	YPL242C	IQG1	4	Lit-BM
YDL043C	PRP11	YNL286W	CUS2	2	Lit-BM
YDL192W	ARF1	YDL226C	GCS1	5	Lit-BM
YKL013C	ARC19	YNR035C	ARC35	1	Lit-NB
YDL081C	RPP1A	YDR382W	RPP2B	8	Lit-BM
YIR017C	MET28	YJR060W	CBF1	2	Lit-BM
YER112W	LSM4	YLR275W	SMD2	1	Lit-BS
YNL272C	SEC2	YNL272C	SEC2	4	Lit-BM
YBL026W	LSM2	YJL124C	LSM1	9	Lit-BM
YHL025W	SNF6	YPR034W	ARP7	6	Lit-BM
YBR173C	UMP1	YMR037C	MSN2	2	Lit-BM
YLR071C	RGR1	YPR168W	NUT2	5	Lit-BM
YNL103W	MET4	YPL038W	MET31	4	Lit-BM
YDR510W	SMT3	YFL045C	SEC53	2	Lit-BM
YGR274C	TAF1	YPR072W	NOT5	2	Lit-BM
YDR378C	LSM6	YER112W	LSM4	3	Lit-BM
YML121W	GTR1	YPL180W	TCO89	2	Lit-BM
YDL064W	UBC9	YOR156C	NFI1	2	Lit-BM
YBL105C	PKC1	YNL088W	TOP2	2	Lit-BM
YAL043C	PTA1	YGR156W	PTI1	5	Lit-BM
YDL188C	PPH22	YPR040W	TIP41	2	Lit-BM
YAL041W	CDC24	YHL007C	STE20	2	Lit-BM
YGL030W	RPL30	YPR152C	URN1	2	Lit-BM
YDL203C	ACK1	YER125W	RSP5	4	Lit-BM
YGR140W	CBF2	YPL268W	PLC1	2	Lit-BM
YDR533C	HSP31	YDR533C	HSP31	2	Lit-BM
YKL095W	YJU2	YLR117C	CLF1	2	Lit-BM
YBL085W	BOI1	YBR200W	BEM1	6	Lit-BM
YKL119C	VPH2	YOR270C	VPH1	2	Lit-BM
YER105C	NUP157	YMR153W	NUP53	3	Lit-BM
YFR024C-A	LSB3	YIR003W	AIM21	2	Lit-BM
YDL111C	RRP42	YGR158C	MTR3	3	Lit-BM
YHR072W	ERG7	YHR072W	ERG7	1	Lit-BS
YDL130W	RPP1B	YDR418W	RPL12B	2	Lit-BM
YDL192W	ARF1	YIL076W	SEC28	2	Lit-BM
YBR132C	AGP2	YHR016C	YSC84	2	Lit-BM
YGR040W	KSS1	YPL115C	BEM3	1	Lit-BS
YOR140W	SFL1	YPL203W	TPK2	3	Lit-BM
YDR427W	RPN9	YHR200W	RPN10	4	Lit-BM
YHR199C-A	NBL1	YJR089W	BIR1	3	Lit-BM
YGR140W	CBF2	YMR094W	CTF13	6	Lit-BM
YJR076C	CDC11	YPL018W	CTF19	2	Lit-BM
YHR030C	SLT2	YPL089C	RLM1	6	Lit-BM
YGR172C	YIP1	YHR105W	YPT35	2	Lit-BM
YDL232W	OST4	YOR085W	OST3	7	Lit-BM
YPL240C	HSP82	YPR148C		1	Lit-BS
YDR510W	SMT3	YNL216W	RAP1	5	Lit-BM
YGL233W	SEC15	YOR326W	MYO2	4	Lit-BM
YER044C	ERG28	YGL012W	ERG4	2	Lit-BM
YGL075C	MPS2	YJR112W	NNF1	2	Lit-BM
YLL036C	PRP19	YLL036C	PRP19	11	Lit-BM
YER125W	RSP5	YMR275C	BUL1	10	Lit-BM
YEL051W	VMA8	YJR033C	RAV1	1	Lit-NB
YFL009W	CDC4	YFL009W	CDC4	3	Lit-BM
YKL172W	EBP2	YLR196W	PWP1	0	Lit-NB
YER161C	SPT2	YHR166C	CDC23	3	Lit-BM
YDR176W	NGG1	YGL013C	PDR1	2	Lit-BM
YLR268W	SEC22	YPR181C	SEC23	2	Lit-BM
YIL108W		YPR154W	PIN3	3	Lit-BM
YFL007W	BLM10	YGL011C	SCL1	1	Lit-BS
YFL038C	YPT1	YGL198W	YIP4	3	Lit-BM
YDL127W	PCL2	YPL031C	PHO85	6	Lit-BM
YLR258W	GSY2	YOR178C	GAC1	2	Lit-BM
YIL072W	HOP1	YOR351C	MEK1	2	Lit-BM
YGL092W	NUP145	YLR208W	SEC13	11	Lit-BM
YDL145C	COP1	YIL076W	SEC28	10	Lit-BM
YHR170W	NMD3	YMR080C	NAM7	3	Lit-BM
YBR102C	EXO84	YDR166C	SEC5	4	Lit-BM
YGL180W	ATG1	YGL180W	ATG1	6	Lit-BM
YBR267W	REI1	YKR048C	NAP1	1	Lit-NB
YDL227C	HO	YMR308C	PSE1	2	Lit-BM
YLR263W	RED1	YOR351C	MEK1	4	Lit-BM
YDR510W	SMT3	YKL152C	GPM1	4	Lit-BM
YIR003W	AIM21	YMR109W	MYO5	2	Lit-BM
YPL248C	GAL4	YPL248C	GAL4	6	Lit-BM
YBR216C	YBP1	YML007W	YAP1	7	Lit-BM
YNL088W	TOP2	YNL088W	TOP2	10	Lit-BM
YLR045C	STU2	YML124C	TUB3	2	Lit-BM
YJR125C	ENT3	YPR029C	APL4	2	Lit-BM
YKL145W	RPT1	YOR259C	RPT4	3	Lit-BM
YDR427W	RPN9	YFR004W	RPN11	10	Lit-BM
YBR130C	SHE3	YIL138C	TPM2	1	Lit-BS
YAL030W	SNC1	YJL036W	SNX4	3	Lit-BM
YLR423C	ATG17	YPR185W	ATG13	5	Lit-BM
YLR197W	NOP56	YOR310C	NOP58	8	Lit-BM
YPR173C	VPS4	YPR173C	VPS4	10	Lit-BM
YCL037C	SRO9	YIR001C	SGN1	0	Lit-NB
YAL030W	SNC1	YPL232W	SSO1	8	Lit-BM
YEL034W	HYP2	YJR070C	LIA1	3	Lit-BM
YJL090C	DPB11	YPL194W	DDC1	3	Lit-BM
YDR244W	PEX5	YGL153W	PEX14	16	Lit-BM
YDR510W	SMT3	YML023C	NSE5	2	Lit-BM
YHR105W	YPT35	YNL263C	YIF1	2	Lit-BM
YDR510W	SMT3	YLR180W	SAM1	2	Lit-BM
YBR160W	CDC28	YLR182W	SWI6	5	Lit-BM
YER125W	RSP5	YHL002W	HSE1	3	Lit-BM
YJL112W	MDV1	YKR036C	CAF4	3	Lit-BM
YGL210W	YPT32	YOR070C	GYP1	2	Lit-BM
YAL047C	SPC72	YAL047C	SPC72	6	Lit-BM
YER110C	KAP123	YGR119C	NUP57	4	Lit-BM
YER029C	SMB1	YER112W	LSM4	2	Lit-BM
YGL223C	COG1	YML071C	COG8	3	Lit-BM
YDR142C	PEX7	YDR244W	PEX5	7	Lit-BM
YCR066W	RAD18	YJL092W	SRS2	2	Lit-BM
YCL024W	KCC4	YJR076C	CDC11	4	Lit-BM
YBR087W	RFC5	YOR217W	RFC1	1	Lit-BS
YKL101W	HSL1	YKR048C	NAP1	3	Lit-BM
YFL039C	ACT1	YNL271C	BNI1	3	Lit-BM
YFL024C	EPL1	YFL039C	ACT1	4	Lit-BM
YBR260C	RGD1	YKR055W	RHO4	2	Lit-BM
YBR166C	TYR1	YBR217W	ATG12	1	Lit-BS
YPL037C	EGD1	YPR072W	NOT5	2	Lit-BM
YIL072W	HOP1	YIL072W	HOP1	3	Lit-BM
YIL031W	ULP2	YML074C	FPR3	2	Lit-BM
YCL032W	STE50	YHR061C	GIC1	2	Lit-BM
YDR388W	RVS167	YGL060W	YBP2	2	Lit-BM
YER172C	BRR2	YKR086W	PRP16	3	Lit-BM
YDR130C	FIN1	YIL002W-A		2	Lit-BM
YGR060W	ERG25	YJL117W	PHO86	1	Lit-BS
YDL146W	LDB17	YHR114W	BZZ1	5	Lit-BM
YGL044C	RNA15	YMR061W	RNA14	21	Lit-BM
YOR084W	LPX1	YOR084W	LPX1	4	Lit-BM
YDR123C	INO2	YHL020C	OPI1	4	Lit-BM
YEL037C	RAD23	YGL048C	RPT6	8	Lit-BM
YKR014C	YPT52	YNL093W	YPT53	1	Lit-BS
YLR370C	ARC18	YOR181W	LAS17	1	Lit-NB
YLR378C	SEC61	YOR254C	SEC63	5	Lit-BM
YJR135W-A	TIM8	YNR017W	TIM23	4	Lit-BM
YBR083W	TEC1	YER125W	RSP5	3	Lit-BM
YHR135C	YCK1	YOR344C	TYE7	2	Lit-BM
YMR037C	MSN2	YOL051W	GAL11	2	Lit-BM
YDL108W	KIN28	YOR151C	RPB2	2	Lit-BM
YML081C-A	ATP18	YPR020W	ATP20	2	Lit-BM
YOL091W	SPO21	YOL091W	SPO21	2	Lit-BM
YHR113W	APE4	YOL082W	ATG19	2	Lit-BM
YER148W	SPT15	YKL058W	TOA2	15	Lit-BM
YFL026W	STE2	YPL187W	MF(ALPHA)1	3	Lit-BM
YCR012W	PGK1	YDR510W	SMT3	6	Lit-BM
YMR104C	YPK2	YOL078W	AVO1	3	Lit-BM
YHR165C	PRP8	YIL061C	SNP1	3	Lit-BM
YOL018C	TLG2	YPL240C	HSP82	1	Lit-BS
YCR009C	RVS161	YPL249C	GYP5	5	Lit-BM
YBR108W	AIM3	YHR114W	BZZ1	2	Lit-BM
YGR186W	TFG1	YPL129W	TAF14	11	Lit-BM
YGL206C	CHC1	YGR167W	CLC1	8	Lit-BM
YDL130W	RPP1B	YOL039W	RPP2A	4	Lit-BM
YDR378C	LSM6	YMR268C	PRP24	3	Lit-BM
YAL034W-A	MTW1	YGR179C	OKP1	2	Lit-BM
YCR077C	PAT1	YDR378C	LSM6	4	Lit-BM
YCR030C	SYP1	YFR024C-A	LSB3	1	Lit-BS
YHR007C	ERG11	YKL008C	LAC1	1	Lit-BS
YGL047W	ALG13	YGL047W	ALG13	5	Lit-BM
YDR477W	SNF1	YER040W	GLN3	3	Lit-BM
YBL103C	RTG3	YBR112C	CYC8	2	Lit-BM
YDR510W	SMT3	YKR092C	SRP40	2	Lit-BM
YDR246W	TRS23	YDR472W	TRS31	4	Lit-BM
YDL160C-A	MHF2	YOL086W-A	MHF1	6	Lit-BM
YJL115W	ASF1	YPL153C	RAD53	13	Lit-BM
YAL005C	SSA1	YER059W	PCL6	1	Lit-BS
YIL118W	RHO3	YJL085W	EXO70	10	Lit-BM
YEL013W	VAC8	YKR007W	MEH1	1	Lit-NB
YDR277C	MTH1	YKL038W	RGT1	4	Lit-BM
YBR135W	CKS1	YDR510W	SMT3	2	Lit-BM
YER031C	YPT31	YNL263C	YIF1	3	Lit-BM
YDR295C	HDA2	YLR131C	ACE2	2	Lit-BM
YHR016C	YSC84	YHR016C	YSC84	1	Lit-BS
YBL014C	RRN6	YER148W	SPT15	3	Lit-BM
YGL113W	SLD3	YOR060C	SLD7	4	Lit-BM
YLR319C	BUD6	YNL271C	BNI1	4	Lit-BM
YDL088C	ASM4	YJL039C	NUP192	2	Lit-BM
YBL007C	SLA1	YOR181W	LAS17	10	Lit-BM
YNL255C	GIS2	YPL119C	DBP1	1	Lit-BS
YBR200W	BEM1	YDL028C	MPS1	3	Lit-BM
YDR510W	SMT3	YNL209W	SSB2	2	Lit-BM
YKL058W	TOA2	YOR194C	TOA1	9	Lit-BM
YDL220C	CDC13	YDL220C	CDC13	12	Lit-BM
YOR181W	LAS17	YPR154W	PIN3	8	Lit-BM
YGL172W	NUP49	YGL172W	NUP49	4	Lit-BM
YLR371W	ROM2	YNL283C	WSC2	1	Lit-BS
YDR477W	SNF1	YNL055C	POR1	2	Lit-BM
YHR030C	SLT2	YOR123C	LEO1	2	Lit-BM
YLR045C	STU2	YPL269W	KAR9	4	Lit-BM
YJR072C	NPA3	YNL289W	PCL1	4	Lit-BM
YNR051C	BRE5	YNR051C	BRE5	2	Lit-BM
YDR142C	PEX7	YIL160C	POT1	6	Lit-BM
YKL054C	DEF1	YNL118C	DCP2	1	Lit-BS
YDR188W	CCT6	YJR064W	CCT5	2	Lit-BM
YER118C	SHO1	YGL085W	LCL3	2	Lit-BM
YGL240W	DOC1	YKL022C	CDC16	17	Lit-BM
YKL117W	SBA1	YPL133C	RDS2	2	Lit-BM
YGR128C	UTP8	YHR196W	UTP9	6	Lit-BM
YDL064W	UBC9	YDR390C	UBA2	2	Lit-BM
YBL007C	SLA1	YGL181W	GTS1	2	Lit-BM
YJL154C	VPS35	YOR132W	VPS17	6	Lit-BM
YDR110W	FOB1	YJL076W	NET1	4	Lit-BM
YKL082C	RRP14	YML109W	ZDS2	2	Lit-BM
YER124C	DSE1	YML109W	ZDS2	2	Lit-BM
YMR021C	MAC1	YMR021C	MAC1	3	Lit-BM
YMR250W	GAD1	YMR250W	GAD1	1	Lit-BS
YBR088C	POL30	YCR092C	MSH3	2	Lit-BM
YGL207W	SPT16	YNL102W	POL1	4	Lit-BM
YDR460W	TFB3	YIL143C	SSL2	4	Lit-BM
YGL060W	YBP2	YMR032W	HOF1	2	Lit-BM
YGR140W	CBF2	YNL078W	NIS1	2	Lit-BM
YIL033C	BCY1	YJR017C	ESS1	1	Lit-BS
YOR341W	RPA190	YPR187W	RPO26	3	Lit-NB
YDR264C	AKR1	YIL048W	NEO1	1	Lit-BS
YOR358W	HAP5	YPL248C	GAL4	2	Lit-BM
YML032C	RAD52	YNL312W	RFA2	4	Lit-BM
YDL130W	RPP1B	YDR382W	RPP2B	2	Lit-BM
YJL110C	GZF3	YJL110C	GZF3	2	Lit-BM
YMR190C	SGS1	YPL153C	RAD53	6	Lit-BM
YOR181W	LAS17	YOR181W	LAS17	3	Lit-BM
YBR089C-A	NHP6B	YJL140W	RPB4	3	Lit-BM
YER083C	GET2	YGL020C	GET1	5	Lit-BM
YBR254C	TRS20	YOR115C	TRS33	3	Lit-BM
YLR025W	SNF7	YPL084W	BRO1	9	Lit-BM
YLL036C	PRP19	YPR101W	SNT309	17	Lit-BM
YDR080W	VPS41	YOR106W	VAM3	7	Lit-BM
YLR369W	SSQ1	YOR232W	MGE1	4	Lit-BM
YDL042C	SIR2	YMR307W	GAS1	2	Lit-BM
YER036C	ARB1	YNL161W	CBK1	2	Lit-BM
YML103C	NUP188	YOR098C	NUP1	2	Lit-BM
YDR320C-A	DAD4	YGL061C	DUO1	1	Lit-BS
YMR104C	YPK2	YMR109W	MYO5	2	Lit-BM
YHR114W	BZZ1	YJL020C	BBC1	2	Lit-BM
YER038C	KRE29	YOL034W	SMC5	4	Lit-BM
YJL034W	KAR2	YJR035W	RAD26	1	Lit-BS
YBR278W	DPB3	YNL262W	POL2	10	Lit-BM
YEL037C	RAD23	YHR027C	RPN1	11	Lit-BM
YGL151W	NUT1	YPR070W	MED1	1	Lit-BS
YGR233C	PHO81	YOL001W	PHO80	10	Lit-BM
YOR039W	CKB2	YOR061W	CKA2	3	Lit-BM
YDL105W	NSE4	YOL034W	SMC5	2	Lit-BM
YOR368W	RAD17	YOR368W	RAD17	2	Lit-BM
YDL063C	SYO1	YPL131W	RPL5	2	Lit-BM
YGL212W	VAM7	YPL232W	SSO1	2	Lit-BM
YDR292C	SRP101	YKL154W	SRP102	4	Lit-BM
YCL029C	BIK1	YPL124W	SPC29	2	Lit-BM
YPL237W	SUI3	YPR041W	TIF5	11	Lit-BM
YAL021C	CCR4	YNR052C	POP2	22	Lit-BM
YBR079C	RPG1	YNL243W	SLA2	2	Lit-BM
YGL206C	CHC1	YPR029C	APL4	1	Lit-NB
YDL097C	RPN6	YDL147W	RPN5	10	Lit-BM
YDL053C	PBP4	YGR178C	PBP1	2	Lit-BM
YGL112C	TAF6	YPL248C	GAL4	4	Lit-BM
YDR472W	TRS31	YKR068C	BET3	6	Lit-BM
YOR098C	NUP1	YOR160W	MTR10	4	Lit-BM
YDR389W	SAC7	YPR165W	RHO1	3	Lit-BM
YJR112W	NNF1	YPR141C	KAR3	5	Lit-BM
YML109W	ZDS2	YMR273C	ZDS1	1	Lit-BS
YER143W	DDI1	YER143W	DDI1	3	Lit-BM
YGR009C	SEC9	YPL232W	SSO1	17	Lit-BM
YGL175C	SAE2	YMR224C	MRE11	2	Lit-BM
YER031C	YPT31	YOR326W	MYO2	4	Lit-BM
YBR257W	POP4	YHR062C	RPP1	5	Lit-BM
YLR259C	HSP60	YPL240C	HSP82	1	Lit-BS
YHR107C	CDC12	YMR032W	HOF1	2	Lit-BM
YIR006C	PAN1	YOR329C	SCD5	3	Lit-BM
YER133W	GLC7	YKL018W	SWD2	4	Lit-BM
YFL023W	BUD27	YKL081W	TEF4	3	Lit-BM
YDR103W	STE5	YLR362W	STE11	20	Lit-BM
YCL029C	BIK1	YPR018W	RLF2	2	Lit-BM
YDR377W	ATP17	YPL078C	ATP4	4	Lit-BM
YLR131C	ACE2	YNL161W	CBK1	4	Lit-BM
YJR050W	ISY1	YJR050W	ISY1	3	Lit-BM
YBL007C	SLA1	YCR088W	ABP1	6	Lit-BM
YFL008W	SMC1	YIL026C	IRR1	4	Lit-BM
YLR079W	SIC1	YPR119W	CLB2	6	Lit-BM
YGR086C	PIL1	YOL100W	PKH2	2	Lit-BM
YDR477W	SNF1	YER027C	GAL83	6	Lit-BM
YBR034C	HMT1	YOR196C	LIP5	2	Lit-BM
YHL007C	STE20	YMR109W	MYO5	2	Lit-BM
YKL165C	MCD4	YML012W	ERV25	1	Lit-BS
YDL161W	ENT1	YDR379W	RGA2	2	Lit-BM
YGR172C	YIP1	YOR132W	VPS17	2	Lit-BM
YDL100C	GET3	YLR268W	SEC22	4	Lit-BM
YER112W	LSM4	YNL147W	LSM7	3	Lit-BM
YDR120C	TRM1	YKL117W	SBA1	2	Lit-BM
YBR041W	FAT1	YKL140W	TGL1	1	Lit-NB
YDR091C	RLI1	YLR192C	HCR1	4	Lit-BM
YIL034C	CAP2	YKL007W	CAP1	2	Lit-BM
YDL007W	RPT2	YHR027C	RPN1	11	Lit-BM
YGR129W	SYF2	YLL036C	PRP19	7	Lit-BM
YHR052W	CIC1	YIL031W	ULP2	2	Lit-BM
YFR037C	RSC8	YFR037C	RSC8	2	Lit-BM
YKL096W-A	CWP2	YKR039W	GAP1	2	Lit-BM
YHL007C	STE20	YIL043C	CBR1	3	Lit-BM
YLR315W	NKP2	YPL018W	CTF19	1	Lit-BS
YOL077C	BRX1	YPR016C	TIF6	1	Lit-NB
YGL223C	COG1	YGR120C	COG2	8	Lit-BM
YCR002C	CDC10	YHR107C	CDC12	11	Lit-BM
YDL035C	GPR1	YER020W	GPA2	5	Lit-BM
YOR095C	RKI1	YOR095C	RKI1	1	Lit-BS
YCR030C	SYP1	YCR030C	SYP1	1	Lit-BS
YJL089W	SIP4	YPL042C	SSN3	2	Lit-BM
YML031W	NDC1	YPR028W	YOP1	2	Lit-BM
YOR332W	VMA4	YPR036W	VMA13	3	Lit-BM
YER038C	KRE29	YHR154W	RTT107	2	Lit-BM
YBL071W-A	KTI11	YPL086C	ELP3	1	Lit-NB
YER101C	AST2	YKL117W	SBA1	2	Lit-BM
YEL005C	VAB2	YNL086W	SNN1	1	Lit-BS
YDR093W	DNF2	YNL323W	LEM3	3	Lit-BM
YHR122W	CIA2	YHR164C	DNA2	1	Lit-BS
YGL112C	TAF6	YGR274C	TAF1	15	Lit-BM
YNL288W	CAF40	YNL288W	CAF40	1	Lit-NB
YDR283C	GCN2	YPL240C	HSP82	3	Lit-BM
YMR308C	PSE1	YOR098C	NUP1	4	Lit-BM
YDL156W	CMR1	YHR016C	YSC84	2	Lit-BM
YKL129C	MYO3	YOR181W	LAS17	8	Lit-BM
YDL239C	ADY3	YKL042W	SPC42	2	Lit-BM
YKL186C	MTR2	YPL169C	MEX67	7	Lit-BM
YDL147W	RPN5	YDR427W	RPN9	7	Lit-BM
YDR510W	SMT3	YOR310C	NOP58	3	Lit-BM
YOL012C	HTZ1	YPL127C	HHO1	2	Lit-NB
YBR211C	AME1	YOR269W	PAC1	2	Lit-BM
YHL002W	HSE1	YNR006W	VPS27	7	Lit-BM
YAL026C	DRS2	YJL153C	INO1	2	Lit-BM
YLR216C	CPR6	YPL240C	HSP82	12	Lit-BM
YNL084C	END3	YOR117W	RPT5	2	Lit-BM
YER068W	MOT2	YGR134W	CAF130	2	Lit-BM
YEL015W	EDC3	YPR129W	SCD6	2	Lit-BM
YER068W	MOT2	YPR072W	NOT5	5	Lit-NB
YDR323C	PEP7	YGL095C	VPS45	5	Lit-BM
YER125W	RSP5	YJL084C	ALY2	7	Lit-BM
YGL200C	EMP24	YOR016C	ERP4	1	Lit-BS
YDL091C	UBX3	YDL126C	CDC48	2	Lit-BM
YFR001W	LOC1	YOL077C	BRX1	1	Lit-BS
YOL065C	INP54	YPL240C	HSP82	1	Lit-BS
YFR044C	DUG1	YFR044C	DUG1	5	Lit-BM
YIR006C	PAN1	YNL084C	END3	8	Lit-BM
YER111C	SWI4	YHR030C	SLT2	5	Lit-BM
YDR510W	SMT3	YML126C	ERG13	3	Lit-BM
YNL225C	CNM67	YOL091W	SPO21	3	Lit-BM
YLR115W	CFT2	YNL222W	SSU72	6	Lit-BM
YGL145W	TIP20	YOR075W	UFE1	4	Lit-BM
YBR155W	CNS1	YPL240C	HSP82	8	Lit-BM
YGL093W	SPC105	YKR083C	DAD2	2	Lit-BM
YLR351C	NIT3	YLR351C	NIT3	2	Lit-BM
YDR429C	TIF35	YOR361C	PRT1	14	Lit-BM
YBR279W	PAF1	YHR030C	SLT2	2	Lit-BM
Q0085	ATP6	YPL078C	ATP4	5	Lit-BM
YDL132W	CDC53	YDR328C	SKP1	21	Lit-BM
YBR010W	HHT1	YOL012C	HTZ1	8	Lit-BM
YCL029C	BIK1	YPL155C	KIP2	3	Lit-BM
YCR035C	RRP43	YHR034C	PIH1	2	Lit-BM
YML067C	ERV41	YML067C	ERV41	1	Lit-NB
YDR422C	SIP1	YGL115W	SNF4	4	Lit-BM
YDL140C	RPO21	YLR115W	CFT2	2	Lit-BM
YJR022W	LSM8	YOR076C	SKI7	2	Lit-BM
YOL135C	MED7	YPR168W	NUT2	4	Lit-BM
YDR382W	RPP2B	YLR340W	RPP0	5	Lit-BM
YKL013C	ARC19	YKL129C	MYO3	2	Lit-BM
YNL243W	SLA2	YOR181W	LAS17	0	Lit-NB
YDR309C	GIC2	YHR061C	GIC1	2	Lit-BM
YGR200C	ELP2	YPL101W	ELP4	4	Lit-BM
YBR202W	MCM7	YEL032W	MCM3	8	Lit-BM
YAL041W	CDC24	YBR200W	BEM1	20	Lit-BM
YHR114W	BZZ1	YLR078C	BOS1	2	Lit-BM
YBR112C	CYC8	YOR140W	SFL1	2	Lit-BM
YER151C	UBP3	YNR051C	BRE5	9	Lit-BM
YBR060C	ORC2	YLR117C	CLF1	2	Lit-BM
YBL017C	PEP1	YBL017C	PEP1	1	Lit-NB
YKL042W	SPC42	YOL069W	NUF2	3	Lit-BM
YOR326W	MYO2	YPL269W	KAR9	6	Lit-BM
YMR001C	CDC5	YMR032W	HOF1	3	Lit-BM
YDR356W	SPC110	YLR212C	TUB4	9	Lit-BM
YDR510W	SMT3	YNL078W	NIS1	3	Lit-BM
YEL043W		YGR089W	NNF2	2	Lit-BM
YEL026W	SNU13	YPL193W	RSA1	2	Lit-BM
YGR239C	PEX21	YIL160C	POT1	3	Lit-BM
YER012W	PRE1	YOL038W	PRE6	13	Lit-BM
YDL232W	OST4	YLR378C	SEC61	3	Lit-BM
YHR061C	GIC1	YHR061C	GIC1	2	Lit-BM
YMR255W	GFD1	YOR046C	DBP5	4	Lit-BM
YDR407C	TRS120	YOR115C	TRS33	5	Lit-BM
YDR432W	NPL3	YOR001W	RRP6	2	Lit-BM
YDL199C		YPL240C	HSP82	2	Lit-BM
YDR156W	RPA14	YOR340C	RPA43	7	Lit-BM
YNL216W	RAP1	YPL075W	GCR1	4	Lit-BM
YFL038C	YPT1	YPR049C	ATG11	4	Lit-BM
YER148W	SPT15	YPL248C	GAL4	10	Lit-BM
YDR477W	SNF1	YGL035C	MIG1	9	Lit-BM
YER082C	UTP7	YER118C	SHO1	2	Lit-BM
YGL094C	PAN2	YKL025C	PAN3	5	Lit-BM
YDL058W	USO1	YDL058W	USO1	4	Lit-BM
YJL124C	LSM1	YJL124C	LSM1	1	Lit-BS
YKL089W	MIF2	YOR061W	CKA2	3	Lit-BM
YDL065C	PEX19	YPL112C	PEX25	1	Lit-BS
YFL023W	BUD27	YNL135C	FPR1	2	Lit-BM
YER020W	GPA2	YJL106W	IME2	4	Lit-BM
YBR288C	APM3	YBR288C	APM3	1	Lit-NB
YDL014W	NOP1	YOR310C	NOP58	9	Lit-BM
YLR117C	CLF1	YMR240C	CUS1	1	Lit-BS
YKL038W	RGT1	YOR047C	STD1	6	Lit-BM
YDL077C	VAM6	YDR080W	VPS41	12	Lit-BM
YMR032W	HOF1	YOR181W	LAS17	3	Lit-BM
YDR320C-A	DAD4	YIR010W	DSN1	2	Lit-BM
YDL108W	KIN28	YDL140C	RPO21	12	Lit-BM
YJL041W	NSP1	YLR347C	KAP95	7	Lit-BM
YJR010C-A	SPC1	YML067C	ERV41	2	Lit-BM
YGL181W	GTS1	YLL003W	SFI1	2	Lit-BM
YGR140W	CBF2	YPL018W	CTF19	3	Lit-BM
YDL063C	SYO1	YPR102C	RPL11A	2	Lit-BM
YGL092W	NUP145	YJR042W	NUP85	10	Lit-BM
YDR318W	MCM21	YOL069W	NUF2	2	Lit-BM
YDR227W	SIR4	YKR101W	SIR1	4	Lit-BM
YDR028C	REG1	YJR090C	GRR1	2	Lit-BM
YNL271C	BNI1	YNL293W	MSB3	2	Lit-BM
YHR119W	SET1	YLR015W	BRE2	15	Lit-BM
YGR172C	YIP1	YPR028W	YOP1	2	Lit-BM
YER012W	PRE1	YFR050C	PRE4	6	Lit-BM
YGL017W	ATE1	YLR234W	TOP3	2	Lit-BM
YLR191W	PEX13	YNL152W	INN1	2	Lit-BM
YHR024C	MAS2	YLR163C	MAS1	3	Lit-BM
YML086C	ALO1	YMR120C	ADE17	1	Lit-BS
YMR192W	GYL1	YPR154W	PIN3	2	Lit-BM
YDR510W	SMT3	YHR174W	ENO2	2	Lit-BM
YKL002W	DID4	YLR025W	SNF7	1	Lit-NB
YNL273W	TOF1	YOL006C	TOP1	2	Lit-BM
YBL007C	SLA1	YNL243W	SLA2	2	Lit-BM
YHR016C	YSC84	YOR042W	CUE5	3	Lit-BM
YDR510W	SMT3	YJR009C	TDH2	3	Lit-BM
YBL007C	SLA1	YGL206C	CHC1	3	Lit-NB
YAR014C	BUD14	YER133W	GLC7	5	Lit-BM
YDR181C	SAS4	YOR213C	SAS5	7	Lit-BM
YFR002W	NIC96	YMR153W	NUP53	6	Lit-BM
YAL047C	SPC72	YMR077C	VPS20	2	Lit-BM
YFL023W	BUD27	YKL073W	LHS1	1	Lit-BS
YIR009W	MSL1	YNL091W	NST1	2	Lit-BM
YAL003W	EFB1	YLR249W	YEF3	2	Lit-BM
YGL035C	MIG1	YGL253W	HXK2	5	Lit-BM
YDR388W	RVS167	YKR001C	VPS1	2	Lit-BM
YGL178W	MPT5	YNR052C	POP2	2	Lit-NB
YHR030C	SLT2	YJL095W	BCK1	3	Lit-BM
YDL042C	SIR2	YDR110W	FOB1	3	Lit-BM
YBR160W	CDC28	YIL050W	PCL7	3	Lit-BM
YDR227W	SIR4	YDR227W	SIR4	7	Lit-BM
YDL190C	UFD2	YEL037C	RAD23	13	Lit-BM
YDR324C	UTP4	YDR398W	UTP5	2	Lit-BM
YMR186W	HSC82	YMR186W	HSC82	4	Lit-BM
YJR074W	MOG1	YLR293C	GSP1	5	Lit-BM
YGR119C	NUP57	YJL041W	NSP1	9	Lit-BM
YDR469W	SDC1	YLR015W	BRE2	7	Lit-BM
YLR148W	PEP3	YLR396C	VPS33	8	Lit-BM
YMR292W	GOT1	YOR165W	SEY1	1	Lit-BS
YJL034W	KAR2	YKL073W	LHS1	6	Lit-BM
YBR108W	AIM3	YCR009C	RVS161	1	Lit-BS
YKL130C	SHE2	YNL189W	SRP1	2	Lit-BM
YJL151C	SNA3	YPL058C	PDR12	1	Lit-BS
YDR388W	RVS167	YPR055W	SEC8	3	Lit-BM
YDR201W	SPC19	YDR507C	GIN4	2	Lit-BM
YJL141C	YAK1	YJL164C	TPK1	7	Lit-BM
YBL042C	FUI1	YGR130C		1	Lit-BS
YGL127C	SOH1	YPR168W	NUT2	1	Lit-BS
YDL043C	PRP11	YJL203W	PRP21	7	Lit-BM
YKR036C	CAF4	YLL001W	DNM1	2	Lit-BM
YAR018C	KIN3	YPL018W	CTF19	2	Lit-BM
YKL074C	MUD2	YLR116W	MSL5	11	Lit-BM
YGR188C	BUB1	YGR188C	BUB1	8	Lit-BM
YDR328C	SKP1	YML088W	UFO1	8	Lit-BM
YDR027C	VPS54	YDR468C	TLG1	2	Lit-BM
YCR002C	CDC10	YMR032W	HOF1	4	Lit-BM
YIL126W	STH1	YLR321C	SFH1	5	Lit-BM
YHR016C	YSC84	YJR083C	ACF4	4	Lit-BM
YER009W	NTF2	YJL041W	NSP1	2	Lit-BM
YHR187W	IKI1	YPL086C	ELP3	6	Lit-NB
YDR027C	VPS54	YOL018C	TLG2	5	Lit-BM
YHR052W	CIC1	YHR052W	CIC1	1	Lit-NB
YDL140C	RPO21	YOR210W	RPB10	4	Lit-BM
YNL068C	FKH2	YOR372C	NDD1	4	Lit-BM
YDR449C	UTP6	YJL069C	UTP18	3	Lit-BM
YBR127C	VMA2	YOR332W	VMA4	7	Lit-BM
YAL043C	PTA1	YNL222W	SSU72	7	Lit-BM
YCR059C	YIH1	YJL189W	RPL39	3	Lit-BM
YDL140C	RPO21	YGL070C	RPB9	7	Lit-BM
YDL008W	APC11	YLR127C	APC2	6	Lit-BM
YFR024C-A	LSB3	YGL181W	GTS1	3	Lit-BM
YLR424W	SPP382	YMR213W	CEF1	3	Lit-BM
YGR014W	MSB2	YLR229C	CDC42	3	Lit-BM
YER133W	GLC7	YOR178C	GAC1	9	Lit-BM
YGL124C	MON1	YGL124C	MON1	2	Lit-BM
YLR021W	IRC25	YPL144W	POC4	11	Lit-BM
YFR050C	PRE4	YJL001W	PRE3	4	Lit-BM
YDR311W	TFB1	YLR005W	SSL1	4	Lit-BM
YIR010W	DSN1	YPL233W	NSL1	9	Lit-BM
YGL001C	ERG26	YGL012W	ERG4	2	Lit-BM
YGR128C	UTP8	YGR185C	TYS1	3	Lit-BM
YDR212W	TCP1	YIL142W	CCT2	3	Lit-BM
YDL159W	STE7	YDR103W	STE5	23	Lit-BM
YEL002C	WBP1	YJL002C	OST1	9	Lit-BM
YNL232W	CSL4	YOR076C	SKI7	2	Lit-NB
YDL100C	GET3	YDL100C	GET3	16	Lit-BM
YLR022C	SDO1	YPL211W	NIP7	3	Lit-BM
YHR072W	ERG7	YLR100W	ERG27	3	Lit-BM
YIR010W	DSN1	YJR135C	MCM22	3	Lit-BM
YER125W	RSP5	YOR181W	LAS17	2	Lit-BM
YBR041W	FAT1	YHR072W	ERG7	1	Lit-NB
YLR265C	NEJ1	YLR265C	NEJ1	2	Lit-BM
YER031C	YPT31	YJL204C	RCY1	2	Lit-BM
YHR190W	ERG9	YLR100W	ERG27	2	Lit-BM
YBR198C	TAF5	YNL216W	RAP1	2	Lit-BM
YBR023C	CHS3	YOR299W	BUD7	2	Lit-BM
YDL240W	LRG1	YPR165W	RHO1	3	Lit-BM
YFR024C-A	LSB3	YPL249C	GYP5	3	Lit-BM
YGL200C	EMP24	YML012W	ERV25	4	Lit-BM
YKL012W	PRP40	YLR116W	MSL5	3	Lit-BM
YGR239C	PEX21	YLR191W	PEX13	2	Lit-BM
YJR089W	BIR1	YPL209C	IPL1	8	Lit-BM
YDR211W	GCD6	YLR291C	GCD7	9	Lit-BM
YAL047C	SPC72	YNL084C	END3	2	Lit-BM
YDR510W	SMT3	YPL225W		2	Lit-BM
YDR103W	STE5	YDR103W	STE5	8	Lit-BM
YER031C	YPT31	YER136W	GDI1	5	Lit-BM
YIL035C	CKA1	YOR039W	CKB2	4	Lit-BM
YDR265W	PEX10	YJL210W	PEX2	5	Lit-BM
YBL002W	HTB2	YBR089C-A	NHP6B	2	Lit-BM
YDR192C	NUP42	YNL189W	SRP1	2	Lit-BM
YJR017C	ESS1	YKL020C	SPT23	3	Lit-BM
YDR167W	TAF10	YPL129W	TAF14	3	Lit-BM
YDR214W	AHA1	YMR186W	HSC82	5	Lit-BM
YDR418W	RPL12B	YOL039W	RPP2A	2	Lit-BM
YDL160C	DHH1	YNL147W	LSM7	0	Lit-NB
YGR132C	PHB1	YGR231C	PHB2	4	Lit-BM
YAL016W	TPD3	YNL127W	FAR11	2	Lit-BM
YER094C	PUP3	YML092C	PRE8	2	Lit-BM
YDL149W	ATG9	YLR431C	ATG23	5	Lit-BM
YDL081C	RPP1A	YDR418W	RPL12B	2	Lit-BM
YDR240C	SNU56	YNL210W	MER1	2	Lit-BM
YHL002W	HSE1	YOR076C	SKI7	2	Lit-BM
YDL042C	SIR2	YIL150C	MCM10	4	Lit-BM
YBR200W	BEM1	YFL039C	ACT1	3	Lit-BM
YFL023W	BUD27	YLR200W	YKE2	2	Lit-BM
YHR143W-A	RPC10	YPR010C	RPA135	2	Lit-BM
YBR188C	NTC20	YLR117C	CLF1	4	Lit-BM
YPL187W	MF(ALPHA)1	YPR181C	SEC23	2	Lit-BM
YBR240C	THI2	YDL080C	THI3	3	Lit-BM
YDR309C	GIC2	YHR107C	CDC12	4	Lit-BM
YLR035C	MLH2	YMR167W	MLH1	2	Lit-BM
YHR161C	YAP1801	YIR006C	PAN1	4	Lit-BM
YEL032W	MCM3	YEL032W	MCM3	2	Lit-BM
YIL132C	CSM2	YLR376C	PSY3	5	Lit-BM
YGR195W	SKI6	YHR069C	RRP4	7	Lit-BM
YDL178W	DLD2	YFL039C	ACT1	5	Lit-BM
YMR240C	CUS1	YOR319W	HSH49	8	Lit-BM
YER165W	PAB1	YGR178C	PBP1	2	Lit-BM
YBL084C	CDC27	YGL240W	DOC1	5	Lit-BM
YGR080W	TWF1	YNL138W	SRV2	1	Lit-NB
YBL017C	PEP1	YMR010W	ANY1	1	Lit-BS
YKL049C	CSE4	YPL018W	CTF19	4	Lit-BM
YML098W	TAF13	YPR072W	NOT5	2	Lit-BM
YLL043W	FPS1	YLR113W	HOG1	3	Lit-BM
YDR265W	PEX10	YLR191W	PEX13	5	Lit-BM
YCR057C	PWP2	YLR129W	DIP2	3	Lit-NB
YJR112W	NNF1	YOR269W	PAC1	2	Lit-BM
YER155C	BEM2	YLR229C	CDC42	2	Lit-BM
YAR007C	RFA1	YHR164C	DNA2	5	Lit-BM
YAL055W	PEX22	YGR133W	PEX4	10	Lit-BM
YER016W	BIM1	YLR045C	STU2	4	Lit-BM
YFL033C	RIM15	YJL164C	TPK1	1	Lit-BS
YJR117W	STE24	YML016C	PPZ1	1	Lit-BS
YGR136W	LSB1	YLR144C	ACF2	2	Lit-BM
YIL126W	STH1	YPL129W	TAF14	5	Lit-BM
YBR106W	PHO88	YER056C	FCY2	1	Lit-BS
YBR267W	REI1	YGR148C	RPL24B	3	Lit-BM
YER133W	GLC7	YNL233W	BNI4	6	Lit-BM
YKL052C	ASK1	YKL138C-A	HSK3	4	Lit-BM
YDR295C	HDA2	YPR179C	HDA3	3	Lit-BM
YJR050W	ISY1	YMR213W	CEF1	4	Lit-BM
YDL106C	PHO2	YDR146C	SWI5	6	Lit-BM
YDR510W	SMT3	YPR041W	TIF5	2	Lit-BM
YJR090C	GRR1	YMR032W	HOF1	2	Lit-BM
YGR023W	MTL1	YLR371W	ROM2	2	Lit-BM
YBR253W	SRB6	YER022W	SRB4	16	Lit-BM
YDR510W	SMT3	YOL006C	TOP1	6	Lit-BM
YML115C	VAN1	YPL050C	MNN9	7	Lit-BM
YDR510W	SMT3	YKL096W-A	CWP2	2	Lit-BM
YER118C	SHO1	YNL331C	AAD14	2	Lit-BM
YDR080W	VPS41	YMR231W	PEP5	7	Lit-BM
YGL153W	PEX14	YLR191W	PEX13	23	Lit-BM
YGL049C	TIF4632	YOR204W	DED1	1	Lit-BS
YCR066W	RAD18	YDR510W	SMT3	2	Lit-BM
YER087C-B	SBH1	YJL002C	OST1	2	Lit-BM
YJL019W	MPS3	YKL172W	EBP2	4	Lit-BM
YFL024C	EPL1	YPR023C	EAF3	5	Lit-BM
YKR022C	NTR2	YLR424W	SPP382	5	Lit-BM
YIL159W	BNR1	YNL271C	BNI1	2	Lit-BM
YER133W	GLC7	YPL074W	YTA6	2	Lit-BM
YDR381W	YRA1	YDR381W	YRA1	4	Lit-BM
YPL106C	SSE1	YPL240C	HSP82	4	Lit-BM
YGL012W	ERG4	YGR175C	ERG1	2	Lit-BM
YDR217C	RAD9	YDR217C	RAD9	6	Lit-BM
YJL157C	FAR1	YLR229C	CDC42	2	Lit-BM
YDR451C	YHP1	YGL003C	CDH1	2	Lit-BM
YGL233W	SEC15	YLR166C	SEC10	7	Lit-BM
YER166W	DNF1	YNL323W	LEM3	4	Lit-BM
YKL101W	HSL1	YKL101W	HSL1	2	Lit-BM
YDR283C	GCN2	YGL195W	GCN1	7	Lit-BM
YKL117W	SBA1	YLR003C	CMS1	2	Lit-BM
YFR004W	RPN11	YIR011C	STS1	2	Lit-BM
YDL044C	MTF2	YFL036W	RPO41	2	Lit-BM
YMR139W	RIM11	YOL061W	PRS5	1	Lit-BS
YLR226W	BUR2	YPR161C	SGV1	7	Lit-BM
YDR510W	SMT3	YKR081C	RPF2	2	Lit-BM
YHR034C	PIH1	YPL235W	RVB2	6	Lit-BM
YDL160C	DHH1	YER068W	MOT2	1	Lit-NB
YIL173W	VTH1	YJR022W	LSM8	2	Lit-BM
YBL045C	COR1	YJR048W	CYC1	2	Lit-BM
YDL065C	PEX19	YDR329C	PEX3	7	Lit-BM
YAR003W	SWD1	YHR119W	SET1	11	Lit-BM
YER172C	BRR2	YIL061C	SNP1	3	Lit-BM
YER040W	GLN3	YNL189W	SRP1	3	Lit-BM
YBL078C	ATG8	YGL180W	ATG1	5	Lit-BM
YER021W	RPN3	YFR052W	RPN12	3	Lit-BM
YER174C	GRX4	YGR262C	BUD32	7	Lit-BM
YDR432W	NPL3	YDR432W	NPL3	7	Lit-BM
YDR510W	SMT3	YPL240C	HSP82	3	Lit-BM
YDR356W	SPC110	YIL149C	MLP2	3	Lit-BM
YKR072C	SIS2	YML016C	PPZ1	7	Lit-BM
YGL012W	ERG4	YMR015C	ERG5	2	Lit-BM
YHR107C	CDC12	YMR117C	SPC24	2	Lit-BM
YDR252W	BTT1	YOL127W	RPL25	2	Lit-BM
YDR276C	PMP3	YKR039W	GAP1	2	Lit-BM
YOL094C	RFC4	YOR217W	RFC1	1	Lit-BS
YHR023W	MYO1	YNL272C	SEC2	3	Lit-BM
YHR088W	RPF1	YPL125W	KAP120	2	Lit-BM
YAL005C	SSA1	YPL106C	SSE1	17	Lit-BM
YBR126C	TPS1	YML100W	TSL1	1	Lit-BS
YBR202W	MCM7	YLR103C	CDC45	6	Lit-BM
YDR378C	LSM6	YLR438C-A	LSM3	6	Lit-BM
YJL011C	RPC17	YKL144C	RPC25	4	Lit-BM
YHR190W	ERG9	YLR056W	ERG3	2	Lit-BM
YJL115W	ASF1	YMR127C	SAS2	3	Lit-BM
YCL029C	BIK1	YER016W	BIM1	5	Lit-BM
YDR436W	PPZ2	YKL088W	CAB3	2	Lit-BM
YER172C	BRR2	YNR011C	PRP2	3	Lit-BM
YIL026C	IRR1	YJL074C	SMC3	5	Lit-BM
YGR130C		YPL004C	LSP1	2	Lit-NB
YHR154W	RTT107	YML023C	NSE5	3	Lit-BM
YBR112C	CYC8	YCR084C	TUP1	20	Lit-BM
YNL289W	PCL1	YOR032C	HMS1	4	Lit-BM
YJR032W	CPR7	YNL330C	RPD3	3	Lit-BM
YHR060W	VMA22	YKL119C	VPH2	3	Lit-BM
YIR003W	AIM21	YJL020C	BBC1	3	Lit-BM
YML092C	PRE8	YOR157C	PUP1	4	Lit-BM
YDR200C	VPS64	YFR008W	FAR7	1	Lit-BS
YLL049W	LDB18	YLL049W	LDB18	2	Lit-BM
YLR117C	CLF1	YPL151C	PRP46	3	Lit-BM
YDR050C	TPI1	YDR050C	TPI1	4	Lit-BM
YHR061C	GIC1	YLR229C	CDC42	10	Lit-BM
YDR092W	UBC13	YLR032W	RAD5	6	Lit-BM
YFL005W	SEC4	YGL233W	SEC15	7	Lit-BM
YDR069C	DOA4	YLR025W	SNF7	3	Lit-BM
YJR134C	SGM1	YOR216C	RUD3	2	Lit-BM
YGL122C	NAB2	YPL169C	MEX67	4	Lit-BM
YDR328C	SKP1	YJR033C	RAV1	5	Lit-BM
YDL140C	RPO21	YHR143W-A	RPC10	2	Lit-BM
YDR359C	EAF1	YGR002C	SWC4	8	Lit-BM
YKL058W	TOA2	YML015C	TAF11	3	Lit-BM
YNL214W	PEX17	YNL214W	PEX17	1	Lit-BS
YGR133W	PEX4	YOL147C	PEX11	1	Lit-BS
YJR021C	REC107	YMR133W	REC114	4	Lit-BM
YIL109C	SEC24	YLR026C	SED5	3	Lit-BM
YKR038C	KAE1	YKR095W-A	PCC1	3	Lit-BM
YNL262W	POL2	YNL299W	TRF5	2	Lit-BM
YER133W	GLC7	YFR003C	YPI1	7	Lit-BM
YDR510W	SMT3	YJL092W	SRS2	9	Lit-BM
YLR370C	ARC18	YLR370C	ARC18	0	Lit-NB
YDR162C	NBP2	YDR507C	GIN4	2	Lit-BM
YDR130C	FIN1	YDR130C	FIN1	4	Lit-BM
YBR066C	NRG2	YDR477W	SNF1	2	Lit-BM
YGL241W	KAP114	YLR293C	GSP1	5	Lit-BM
YDR394W	RPT3	YFR052W	RPN12	1	Lit-BS
YHR171W	ATG7	YHR171W	ATG7	9	Lit-BM
YEL013W	VAC8	YHR195W	NVJ1	5	Lit-BM
YDL120W	YFH1	YOR176W	HEM15	2	Lit-BM
YJR076C	CDC11	YMR032W	HOF1	2	Lit-BM
YLR433C	CNA1	YNL047C	SLM2	2	Lit-BM
YLR113W	HOG1	YNL167C	SKO1	7	Lit-BM
YDR096W	GIS1	YML114C	TAF8	2	Lit-BM
YHR023W	MYO1	YPR188C	MLC2	4	Lit-BM
YDL137W	ARF2	YHR108W	GGA2	3	Lit-BM
YFL038C	YPT1	YNL263C	YIF1	4	Lit-BM
YDR227W	SIR4	YMR106C	YKU80	4	Lit-BM
YCR086W	CSM1	YCR086W	CSM1	6	Lit-BM
YJR090C	GRR1	YOL136C	PFK27	2	Lit-BM
YDR388W	RVS167	YFL039C	ACT1	3	Lit-BM
YMR077C	VPS20	YPL065W	VPS28	3	Lit-BM
YKR002W	PAP1	YML117W	NAB6	2	Lit-BM
YLR025W	SNF7	YMR077C	VPS20	8	Lit-BM
YDR162C	NBP2	YJL095W	BCK1	4	Lit-BM
YER094C	PUP3	YJL001W	PRE3	1	Lit-BS
YDR466W	PKH3	YMR109W	MYO5	2	Lit-BM
YDR150W	NUM1	YGR089W	NNF2	2	Lit-BM
YOR117W	RPT5	YOR259C	RPT4	6	Lit-BM
YHR066W	SSF1	YIL031W	ULP2	2	Lit-BM
YDL047W	SIT4	YLR384C	IKI3	2	Lit-NB
YOR326W	MYO2	YPL249C	GYP5	2	Lit-BM
YJL030W	MAD2	YJL030W	MAD2	3	Lit-BM
YDR328C	SKP1	YJR089W	BIR1	2	Lit-BM
YDR050C	TPI1	YKR039W	GAP1	2	Lit-BM
YAL020C	ATS1	YKR048C	NAP1	3	Lit-BM
YJR053W	BFA1	YMR001C	CDC5	8	Lit-BM
YJR076C	CDC11	YPL161C	BEM4	2	Lit-BM
YBL058W	SHP1	YBL078C	ATG8	2	Lit-BM
YKL161C	KDX1	YPL089C	RLM1	4	Lit-BM
YJL140W	RPB4	YPR187W	RPO26	3	Lit-BM
YDL080C	THI3	YDR081C	PDC2	2	Lit-BM
YLL004W	ORC3	YPL008W	CHL1	2	Lit-BM
YDR510W	SMT3	YMR190C	SGS1	5	Lit-BM
YDR074W	TPS2	YMR261C	TPS3	2	Lit-BM
YDR101C	ARX1	YKL068W	NUP100	6	Lit-BM
YJL140W	RPB4	YPR052C	NHP6A	2	Lit-BM
YLL006W	MMM1	YOL009C	MDM12	7	Lit-BM
YDR309C	GIC2	YNL298W	CLA4	2	Lit-BM
YLR192C	HCR1	YOR361C	PRT1	8	Lit-BM
YBR164C	ARL1	YPR095C	SYT1	2	Lit-BM
YLR172C	DPH5	YLR172C	DPH5	1	Lit-BS
YBL085W	BOI1	YER032W	FIR1	2	Lit-BM
YNR049C	MSO1	YPL232W	SSO1	7	Lit-BM
YDR300C	PRO1	YDR300C	PRO1	1	Lit-BS
YGL093W	SPC105	YLR315W	NKP2	2	Lit-BM
YDR122W	KIN1	YGR238C	KEL2	2	Lit-BM
YFR050C	PRE4	YOR362C	PRE10	4	Lit-BM
YFL039C	ACT1	YFL039C	ACT1	11	Lit-BM
YAL053W	FLC2	YGL203C	KEX1	1	Lit-BS
YCL024W	KCC4	YKR048C	NAP1	3	Lit-BM
YDR190C	RVB1	YPL235W	RVB2	12	Lit-BM
YFL039C	ACT1	YNR031C	SSK2	2	Lit-BM
YDR407C	TRS120	YGR166W	TRS65	4	Lit-BM
YDR424C	DYN2	YIL115C	NUP159	4	Lit-BM
YLR357W	RSC2	YMR224C	MRE11	2	Lit-BM
YER089C	PTC2	YHR079C	IRE1	3	Lit-BM
YDR079C-A	TFB5	YDR460W	TFB3	2	Lit-BM
YDR285W	ZIP1	YLR394W	CST9	3	Lit-BM
YDR510W	SMT3	YJR017C	ESS1	2	Lit-BM
YCL059C	KRR1	YIL019W	FAF1	2	Lit-BM
YHR114W	BZZ1	YPL277C		2	Lit-BM
YBR160W	CDC28	YFL029C	CAK1	10	Lit-BM
YDL220C	CDC13	YNL075W	IMP4	3	Lit-BM
YAL034W-A	MTW1	YOL069W	NUF2	2	Lit-BM
YGR218W	CRM1	YLR293C	GSP1	10	Lit-BM
YDR446W	ECM11	YLR445W	GMC2	2	Lit-BM
YIL068C	SEC6	YIL068C	SEC6	1	Lit-NB
YBR138C		YGL003C	CDH1	2	Lit-BM
YGR060W	ERG25	YHR007C	ERG11	2	Lit-BM
YCR077C	PAT1	YER112W	LSM4	3	Lit-BM
YBR088C	POL30	YDR097C	MSH6	10	Lit-BM
YDL081C	RPP1A	YDL130W	RPP1B	2	Lit-BM
YCL027W	FUS1	YNL271C	BNI1	2	Lit-BM
YDR510W	SMT3	YGR254W	ENO1	4	Lit-BM
YBR260C	RGD1	YIL118W	RHO3	2	Lit-BM
YBR009C	HHF1	YJL115W	ASF1	12	Lit-NB
YBR253W	SRB6	YMR112C	MED11	6	Lit-BM
YBR198C	TAF5	YGL112C	TAF6	11	Lit-BM
YJL020C	BBC1	YKL129C	MYO3	6	Lit-BM
YER126C	NSA2	YER126C	NSA2	1	Lit-BS
YBR202W	MCM7	YPR019W	MCM4	12	Lit-BM
YDL113C	ATG20	YPR049C	ATG11	2	Lit-BM
YDL140C	RPO21	YDR228C	PCF11	5	Lit-BM
YDL220C	CDC13	YNL102W	POL1	6	Lit-BM
YER044C	ERG28	YLR056W	ERG3	3	Lit-BM
YDR510W	SMT3	YOR191W	ULS1	5	Lit-BM
YER018C	SPC25	YMR117C	SPC24	25	Lit-BM
YER118C	SHO1	YKR027W	BCH2	2	Lit-BM
YGL238W	CSE1	YNL189W	SRP1	8	Lit-BM
YKL161C	KDX1	YNL053W	MSG5	4	Lit-BM
YDR473C	PRP3	YDR473C	PRP3	2	Lit-BM
YDR378C	LSM6	YNL147W	LSM7	3	Lit-BM
YDR228C	PCF11	YJR022W	LSM8	2	Lit-BM
YML077W	BET5	YOR115C	TRS33	2	Lit-BM
YDR392W	SPT3	YEL009C	GCN4	3	Lit-BM
YMR109W	MYO5	YNL094W	APP1	2	Lit-BM
YDR043C	NRG1	YDR477W	SNF1	2	Lit-BM
YML001W	YPT7	YMR231W	PEP5	2	Lit-BM
YFL026W	STE2	YOR212W	STE4	3	Lit-BM
YJL185C	ATG36	YPR049C	ATG11	2	Lit-BM
YBR200W	BEM1	YLR229C	CDC42	9	Lit-BM
YKL117W	SBA1	YMR102C		2	Lit-BM
YLR360W	VPS38	YPR079W	MRL1	1	Lit-BS
YGL116W	CDC20	YGR188C	BUB1	2	Lit-BM
YEL002C	WBP1	YML019W	OST6	5	Lit-BM
YPL174C	NIP100	YPL174C	NIP100	2	Lit-BM
YBR154C	RPB5	YDL140C	RPO21	10	Lit-BM
YDR390C	UBA2	YGR048W	UFD1	2	Lit-BM
YCR043C		YJL151C	SNA3	1	Lit-BS
YER157W	COG3	YLR026C	SED5	3	Lit-BM
YBR164C	ARL1	YNL297C	MON2	3	Lit-BM
YDR270W	CCC2	YNL259C	ATX1	5	Lit-BM
YOL001W	PHO80	YPL031C	PHO85	8	Lit-BM
YER110C	KAP123	YOR098C	NUP1	3	Lit-BM
YGL226C-A	OST5	YOR085W	OST3	3	Lit-BM
YBR281C	DUG2	YNL191W	DUG3	5	Lit-BM
YGR103W	NOP7	YMR049C	ERB1	9	Lit-BM
YBR188C	NTC20	YLL036C	PRP19	12	Lit-BM
YDR397C	NCB2	YER159C	BUR6	3	Lit-NB
YDR510W	SMT3	YKL060C	FBA1	5	Lit-BM
YDR418W	RPL12B	YGR178C	PBP1	2	Lit-BM
YAL030W	SNC1	YGR142W	BTN2	3	Lit-BM
YLR116W	MSL5	YML046W	PRP39	2	Lit-BM
YDL043C	PRP11	YMR117C	SPC24	2	Lit-BM
YBR130C	SHE3	YKL130C	SHE2	15	Lit-BM
YBL007C	SLA1	YER133W	GLC7	4	Lit-BM
YHR030C	SLT2	YLL021W	SPA2	3	Lit-BM
YKL114C	APN1	YKL164C	PIR1	2	Lit-BM
YML102W	CAC2	YPR018W	RLF2	4	Lit-BM
YMR297W	PRC1	YMR297W	PRC1	2	Lit-BM
YBR089C-A	NHP6B	YHR154W	RTT107	2	Lit-BM
YAL003W	EFB1	YKL081W	TEF4	2	Lit-BM
YDL065C	PEX19	YLR191W	PEX13	4	Lit-BM
YHR111W	UBA4	YHR111W	UBA4	3	Lit-BM
YAL026C	DRS2	YKL212W	SAC1	2	Lit-BM
YER007W	PAC2	YML085C	TUB1	2	Lit-BM
YDL006W	PTC1	YJL095W	BCK1	2	Lit-BM
YGL242C		YMR109W	MYO5	0	Lit-NB
YDR014W	RAD61	YMR076C	PDS5	3	Lit-BM
YLR119W	SRN2	YPL065W	VPS28	3	Lit-BM
YMR022W	UBC7	YMR022W	UBC7	2	Lit-BM
YNL255C	GIS2	YNR051C	BRE5	1	Lit-NB
YKL117W	SBA1	YNL227C	JJJ1	2	Lit-BM
YDR460W	TFB3	YER171W	RAD3	7	Lit-BM
YBR156C	SLI15	YGL061C	DUO1	2	Lit-BM
YOL061W	PRS5	YOL061W	PRS5	2	Lit-BM
YNL093W	YPT53	YNL263C	YIF1	3	Lit-BM
YLR310C	CDC25	YNL098C	RAS2	11	Lit-BM
YDL042C	SIR2	YDR227W	SIR4	28	Lit-BM
YGR163W	GTR2	YML121W	GTR1	10	Lit-BM
YFL039C	ACT1	YLR319C	BUD6	4	Lit-BM
YCR034W	ELO2	YDL015C	TSC13	2	Lit-BM
YLR447C	VMA6	YOR270C	VPH1	7	Lit-BM
YGR218W	CRM1	YIL063C	YRB2	5	Lit-BM
YGL172W	NUP49	YGR119C	NUP57	8	Lit-BM
YLR207W	HRD3	YML075C	HMG1	2	Lit-BM
YER070W	RNR1	YML058W	SML1	8	Lit-BM
YGL122C	NAB2	YMR255W	GFD1	7	Lit-BM
YDR404C	RPB7	YJL140W	RPB4	23	Lit-BM
YMR117C	SPC24	YOR117W	RPT5	2	Lit-BM
YER020W	GPA2	YPR138C	MEP3	1	Lit-BS
YLR178C	TFS1	YOL081W	IRA2	4	Lit-BM
YAL041W	CDC24	YLR229C	CDC42	7	Lit-BM
YER171W	RAD3	YMR112C	MED11	2	Lit-BM
YFR024C-A	LSB3	YOR042W	CUE5	4	Lit-BM
YNL225C	CNM67	YOR373W	NUD1	3	Lit-BM
YGR021W		YHR165C	PRP8	2	Lit-BM
YAL038W	CDC19	YNL307C	MCK1	3	Lit-BM
YKL196C	YKT6	YPL232W	SSO1	4	Lit-BM
YHR027C	RPN1	YOR117W	RPT5	9	Lit-BM
YBR159W	IFA38	YDR211W	GCD6	2	Lit-BM
YGL127C	SOH1	YOL135C	MED7	3	Lit-BM
YGR253C	PUP2	YMR314W	PRE5	2	Lit-BM
YBR010W	HHT1	YPR052C	NHP6A	1	Lit-BS
YBR068C	BAP2	YDL212W	SHR3	1	Lit-BS
YER145C	FTR1	YMR058W	FET3	4	Lit-BM
YGR092W	DBF2	YPL042C	SSN3	2	Lit-BM
YGL171W	ROK1	YHR073W	OSH3	2	Lit-BM
YKR081C	RPF2	YOR294W	RRS1	6	Lit-BM
YBL084C	CDC27	YLR102C	APC9	2	Lit-BM
YHR005C	GPA1	YJR086W	STE18	3	Lit-BM
YLR254C	NDL1	YNL103W	MET4	2	Lit-BM
YBR264C	YPT10	YNL263C	YIF1	2	Lit-BM
YDR510W	SMT3	YMR318C	ADH6	2	Lit-BM
YDR394W	RPT3	YDR394W	RPT3	2	Lit-BM
YGL174W	BUD13	YMR240C	CUS1	1	Lit-BS
YIL079C	AIR1	YOL115W	PAP2	4	Lit-BM
YIL156W	UBP7	YMR032W	HOF1	2	Lit-BM
YGR167W	CLC1	YNL243W	SLA2	4	Lit-BM
YDL100C	GET3	YER083C	GET2	11	Lit-BM
YER149C	PEA2	YLR319C	BUD6	3	Lit-BM
YBR195C	MSI1	YNL183C	NPR1	3	Lit-BM
YHR107C	CDC12	YPL240C	HSP82	1	Lit-BS
YJL053W	PEP8	YOR132W	VPS17	3	Lit-NB
YEL019C	MMS21	YGL241W	KAP114	3	Lit-BM
YER068W	MOT2	YNL288W	CAF40	8	Lit-BM
YHL027W	RIM101	YMR032W	HOF1	2	Lit-BM
YAR014C	BUD14	YDR195W	REF2	2	Lit-BM
YGL156W	AMS1	YOL082W	ATG19	4	Lit-BM
YDL147W	RPN5	YOR261C	RPN8	7	Lit-BM
YDL077C	VAM6	YMR231W	PEP5	8	Lit-BM
YKL125W	RRN3	YKL125W	RRN3	2	Lit-BM
YDL161W	ENT1	YOR127W	RGA1	2	Lit-BM
YLR292C	SEC72	YOR254C	SEC63	6	Lit-BM
YLR079W	SIC1	YPR120C	CLB5	12	Lit-BM
YKL012W	PRP40	YLR117C	CLF1	2	Lit-BM
YDR309C	GIC2	YJR076C	CDC11	2	Lit-BM
YJL128C	PBS2	YLR113W	HOG1	6	Lit-BM
YDR308C	SRB7	YOR174W	MED4	4	Lit-BM
YIR010W	DSN1	YLR315W	NKP2	2	Lit-BM
YGL213C	SKI8	YLR398C	SKI2	3	Lit-BM
YBL058W	SHP1	YDL126C	CDC48	10	Lit-BM
YDR368W	YPR1	YDR510W	SMT3	2	Lit-BM
YFL039C	ACT1	YMR109W	MYO5	2	Lit-BM
YGR238C	KEL2	YLR096W	KIN2	3	Lit-BM
YKL172W	EBP2	YNL002C	RLP7	0	Lit-NB
YGL092W	NUP145	YKL057C	NUP120	7	Lit-BM
YFL009W	CDC4	YLR079W	SIC1	18	Lit-BM
YDL225W	SHS1	YNL078W	NIS1	2	Lit-BM
YMR049C	ERB1	YNL124W	NAF1	2	Lit-BM
YDR160W	SSY1	YFR029W	PTR3	2	Lit-BM
YDR356W	SPC110	YPL124W	SPC29	5	Lit-BM
YDR202C	RAV2	YKL080W	VMA5	1	Lit-BS
YKL182W	FAS1	YPL231W	FAS2	11	Lit-BM
YIL147C	SLN1	YIR004W	DJP1	2	Lit-BM
YDR477W	SNF1	YGL073W	HSF1	3	Lit-BM
YJL006C	CTK2	YML112W	CTK3	3	Lit-NB
YKR071C	DRE2	YPR048W	TAH18	4	Lit-BM
YBR112C	CYC8	YDR043C	NRG1	3	Lit-BM
YKL079W	SMY1	YOL069W	NUF2	2	Lit-BM
YLR417W	VPS36	YPL002C	SNF8	4	Lit-BM
YAR002W	NUP60	YLR347C	KAP95	9	Lit-BM
YOL069W	NUF2	YPL174C	NIP100	2	Lit-BM
YHL015W	RPS20	YPR163C	TIF3	2	Lit-BM
YBL007C	SLA1	YNL084C	END3	2	Lit-BM
YDR088C	SLU7	YER013W	PRP22	2	Lit-BM
YDR510W	SMT3	YKL096W	CWP1	2	Lit-BM
YMR167W	MLH1	YPL164C	MLH3	6	Lit-BM
YDL078C	MDH3	YDR244W	PEX5	4	Lit-BM
YBR089C-A	NHP6B	YDR224C	HTB1	2	Lit-BM
YMR032W	HOF1	YPR119W	CLB2	2	Lit-BM
YKR101W	SIR1	YPR018W	RLF2	3	Lit-BM
YDR146C	SWI5	YGR089W	NNF2	2	Lit-BM
YBR088C	POL30	YJR043C	POL32	14	Lit-BM
YFR024C-A	LSB3	YHL027W	RIM101	2	Lit-BM
YIL106W	MOB1	YMR032W	HOF1	3	Lit-BM
YOL005C	RPB11	YOR151C	RPB2	3	Lit-BM
YDL225W	SHS1	YJR076C	CDC11	7	Lit-BM
YLR113W	HOG1	YPL240C	HSP82	1	Lit-BS
YML109W	ZDS2	YML109W	ZDS2	2	Lit-BM
YIR010W	DSN1	YPR046W	MCM16	3	Lit-BM
YIL139C	REV7	YPL167C	REV3	8	Lit-BM
YGL022W	STT3	YLR378C	SEC61	2	Lit-BM
YDR059C	UBC5	YER068W	MOT2	3	Lit-BM
YOR151C	RPB2	YPR187W	RPO26	2	Lit-BM
YKR014C	YPT52	YNL263C	YIF1	3	Lit-BM
YGR060W	ERG25	YPL227C	ALG5	1	Lit-BS
YHR114W	BZZ1	YMR109W	MYO5	2	Lit-BM
YDL140C	RPO21	YMR061W	RNA14	4	Lit-BM
YBR106W	PHO88	YDR297W	SUR2	1	Lit-BS
YMR042W	ARG80	YMR043W	MCM1	3	Lit-BM
YGR056W	RSC1	YMR224C	MRE11	2	Lit-BM
YLR043C	TRX1	YLR109W	AHP1	2	Lit-BM
YHR158C	KEL1	YKR054C	DYN1	2	Lit-BM
YJL106W	IME2	YJL194W	CDC6	2	Lit-BM
YLR449W	FPR4	YOR206W	NOC2	0	Lit-NB
YER013W	PRP22	YKR086W	PRP16	2	Lit-BM
YER162C	RAD4	YJR052W	RAD7	3	Lit-BM
YGL004C	RPN14	YGL048C	RPT6	6	Lit-BM
YKL117W	SBA1	YMR004W	MVP1	2	Lit-BM
YNL064C	YDJ1	YNL064C	YDJ1	3	Lit-BM
YKR039W	GAP1	YLR342W	FKS1	2	Lit-BM
YBR017C	KAP104	YDR192C	NUP42	2	Lit-BM
YDL018C	ERP3	YHR110W	ERP5	2	Lit-BM
YNL161W	CBK1	YNL272C	SEC2	3	Lit-BM
YDL139C	SCM3	YKL049C	CSE4	10	Lit-BM
YDL201W	TRM8	YDR165W	TRM82	7	Lit-BM
YCR077C	PAT1	YLR438C-A	LSM3	5	Lit-BM
YDR486C	VPS60	YOR117W	RPT5	2	Lit-BM
YGR104C	SRB5	YHR041C	SRB2	13	Lit-BM
YHR016C	YSC84	YMR192W	GYL1	5	Lit-BM
YCL027W	FUS1	YER118C	SHO1	6	Lit-BM
YLL049W	LDB18	YPL174C	NIP100	5	Lit-BM
YDR385W	EFT2	YLR340W	RPP0	2	Lit-BM
YDL140C	RPO21	YOR224C	RPB8	10	Lit-BM
YAR007C	RFA1	YML032C	RAD52	5	Lit-BM
YDR353W	TRR1	YDR510W	SMT3	2	Lit-BM
YAR042W	SWH1	YAR042W	SWH1	0	Lit-NB
YKL117W	SBA1	YPL240C	HSP82	14	Lit-BM
YKL117W	SBA1	YMR194W	RPL36A	2	Lit-BM
YBR106W	PHO88	YGR060W	ERG25	1	Lit-BS
YJL148W	RPA34	YMR269W	TMA23	1	Lit-BS
YGR277C	CAB4	YIL083C	CAB2	2	Lit-BM
YBR005W	RCR1	YER125W	RSP5	5	Lit-BM
YGR162W	TIF4631	YOL139C	CDC33	23	Lit-BM
YBR289W	SNF5	YDR073W	SNF11	2	Lit-BM
YBR290W	BSD2	YPL240C	HSP82	2	Lit-BM
YLR100W	ERG27	YML008C	ERG6	2	Lit-BM
YLR175W	CBF5	YNL142W	MEP2	2	Lit-BM
YMR047C	NUP116	YMR308C	PSE1	4	Lit-BM
YHR187W	IKI1	YPL101W	ELP4	4	Lit-BM
YBL007C	SLA1	YIL095W	PRK1	5	Lit-BM
YDR188W	CCT6	YLR045C	STU2	1	Lit-BS
YDR388W	RVS167	YER125W	RSP5	5	Lit-BM
YHR007C	ERG11	YHR072W	ERG7	2	Lit-BM
YDR388W	RVS167	YPR091C	NVJ2	2	Lit-BM
YDL028C	MPS1	YIL106W	MOB1	4	Lit-BM
YLR417W	VPS36	YPL065W	VPS28	5	Lit-BM
YGL003C	CDH1	YLR183C	TOS4	3	Lit-BM
YDR267C	CIA1	YNL240C	NAR1	2	Lit-BM
YDL137W	ARF2	YDL192W	ARF1	1	Lit-NB
YDR486C	VPS60	YOL069W	NUF2	2	Lit-BM
YIL125W	KGD1	YPL240C	HSP82	1	Lit-BS
YMR096W	SNZ1	YMR096W	SNZ1	2	Lit-BM
YKL129C	MYO3	YOR035C	SHE4	3	Lit-BM
YER016W	BIM1	YPL269W	KAR9	14	Lit-BM
YHR187W	IKI1	YHR187W	IKI1	1	Lit-NB
YHR165C	PRP8	YKL173W	SNU114	6	Lit-BM
YBL078C	ATG8	YIL146C	ATG32	6	Lit-BM
YGL162W	SUT1	YHL007C	STE20	2	Lit-BM
YDR130C	FIN1	YER177W	BMH1	4	Lit-BM
YIL159W	BNR1	YOR122C	PFY1	2	Lit-BM
YFR024C-A	LSB3	YGR268C	HUA1	3	Lit-BM
YML015C	TAF11	YML098W	TAF13	5	Lit-BM
YBL068W	PRS4	YKL181W	PRS1	2	Lit-BM
YER032W	FIR1	YGR140W	CBF2	2	Lit-BM
YDR356W	SPC110	YNL126W	SPC98	9	Lit-BM
YGR028W	MSP1	YGR028W	MSP1	2	Lit-BM
YBR154C	RPB5	YFL023W	BUD27	1	Lit-BS
YAR002C-A	ERP1	YGR284C	ERV29	1	Lit-NB
YDR224C	HTB1	YPL240C	HSP82	1	Lit-BS
YMR294W	JNM1	YOL069W	NUF2	2	Lit-BM
YMR052W	FAR3	YMR052W	FAR3	2	Lit-BM
YJL173C	RFA3	YNL312W	RFA2	3	Lit-BM
YFL009W	CDC4	YOL133W	HRT1	8	Lit-BM
YBR041W	FAT1	YKL094W	YJU3	1	Lit-NB
YMR026C	PEX12	YOL147C	PEX11	1	Lit-BS
YDR295C	HDA2	YJR112W	NNF1	2	Lit-BM
YCR002C	CDC10	YDR510W	SMT3	3	Lit-BM
YBR109C	CMD1	YOL016C	CMK2	4	Lit-BM
YLL022C	HIF1	YPL001W	HAT1	3	Lit-BM
YAL042W	ERV46	YML067C	ERV41	3	Lit-BM
YBL074C	AAR2	YHR165C	PRP8	11	Lit-BM
YGL011C	SCL1	YJL001W	PRE3	1	Lit-BS
YDR388W	RVS167	YPL249C-A	RPL36B	2	Lit-BM
YGR105W	VMA21	YGR106C	VOA1	1	Lit-NB
YNL188W	KAR1	YOR257W	CDC31	5	Lit-BM
YAL032C	PRP45	YLR424W	SPP382	3	Lit-BM
YDR510W	SMT3	YOL139C	CDC33	2	Lit-BM
YBR274W	CHK1	YDR217C	RAD9	3	Lit-BM
YDR510W	SMT3	YHR193C	EGD2	3	Lit-BM
YBR121C	GRS1	YDR510W	SMT3	3	Lit-BM
YBR112C	CYC8	YGL025C	PGD1	3	Lit-BM
YER044C	ERG28	YGR175C	ERG1	2	Lit-BM
YBL099W	ATP1	YJL180C	ATP12	2	Lit-BM
YDR328C	SKP1	YFL009W	CDC4	23	Lit-BM
YGR113W	DAM1	YIL144W	NDC80	6	Lit-BM
YEL026W	SNU13	YOR310C	NOP58	4	Lit-BM
YIR002C	MPH1	YOL034W	SMC5	5	Lit-BM
YDR510W	SMT3	YNL015W	PBI2	2	Lit-BM
YER136W	GDI1	YGL210W	YPT32	2	Lit-BM
YGL093W	SPC105	YIR010W	DSN1	5	Lit-BM
YGL043W	DST1	YGL070C	RPB9	1	Lit-BS
YDL127W	PCL2	YDR146C	SWI5	3	Lit-BM
YDR188W	CCT6	YJL014W	CCT3	4	Lit-BM
YIL144W	NDC80	YMR117C	SPC24	18	Lit-BM
YHR005C-A	TIM10	YNR017W	TIM23	2	Lit-BM
YDR080W	VPS41	YML001W	YPT7	8	Lit-BM
YLR027C	AAT2	YLR027C	AAT2	2	Lit-BM
YDL131W	LYS21	YDL182W	LYS20	1	Lit-BS
YKL144C	RPC25	YOR116C	RPO31	1	Lit-NB
YDR359C	EAF1	YEL018W	EAF5	5	Lit-BM
YER146W	LSM5	YJL124C	LSM1	11	Lit-BM
YGR055W	MUP1	YOR322C	LDB19	2	Lit-BM
YDR308C	SRB7	YER022W	SRB4	3	Lit-BM
YDR510W	SMT3	YJR070C	LIA1	2	Lit-BM
YOR206W	NOC2	YPL127C	HHO1	1	Lit-BS
YDR172W	SUP35	YER165W	PAB1	6	Lit-BM
YER018C	SPC25	YKR054C	DYN1	2	Lit-BM
YGL011C	SCL1	YOR157C	PUP1	1	Lit-BS
YDL123W	SNA4	YGL006W	PMC1	1	Lit-BS
YBR023C	CHS3	YJL099W	CHS6	3	Lit-BM
YPR124W	CTR1	YPR124W	CTR1	3	Lit-BM
YAL005C	SSA1	YCL032W	STE50	1	Lit-BS
YBL007C	SLA1	YBL007C	SLA1	5	Lit-NB
YDL064W	UBC9	YMR190C	SGS1	2	Lit-BM
YJL176C	SWI3	YOR290C	SNF2	12	Lit-BM
YPL124W	SPC29	YPL255W	BBP1	2	Lit-BM
YGR186W	TFG1	YMR277W	FCP1	3	Lit-BM
YJL164C	TPK1	YLR133W	CKI1	3	Lit-BM
YBL057C	PTH2	YMR276W	DSK2	2	Lit-BM
YLR117C	CLF1	YMR288W	HSH155	2	Lit-BM
YDL192W	ARF1	YDL192W	ARF1	2	Lit-NB
YFR024C-A	LSB3	YJR083C	ACF4	4	Lit-BM
YDL160C	DHH1	YEL015W	EDC3	3	Lit-BM
YDR099W	BMH2	YJR090C	GRR1	2	Lit-BM
YFL017C	GNA1	YFL017C	GNA1	2	Lit-BM
YLR229C	CDC42	YPL161C	BEM4	3	Lit-BM
YDL220C	CDC13	YML109W	ZDS2	3	Lit-BM
YMR149W	SWP1	YMR149W	SWP1	2	Lit-BM
YGR284C	ERV29	YML016C	PPZ1	1	Lit-BS
YDL064W	UBC9	YJL092W	SRS2	4	Lit-BM
YIL118W	RHO3	YOR326W	MYO2	3	Lit-BM
YCR093W	CDC39	YCR093W	CDC39	1	Lit-NB
YAL034W-A	MTW1	YJR112W	NNF1	9	Lit-BM
YCR088W	ABP1	YIL095W	PRK1	9	Lit-BM
YDL150W	RPC53	YDR510W	SMT3	5	Lit-BM
YHL010C	ETP1	YHL010C	ETP1	2	Lit-BM
YKL068W	NUP100	YLR347C	KAP95	12	Lit-BM
YAR007C	RFA1	YNL312W	RFA2	6	Lit-BM
YDR507C	GIN4	YLR314C	CDC3	5	Lit-BM
YBR167C	POP7	YNL221C	POP1	2	Lit-BM
YDR388W	RVS167	YMR287C	DSS1	2	Lit-BM
YHR030C	SLT2	YPL240C	HSP82	4	Lit-BM
YBR234C	ARC40	YLR370C	ARC18	1	Lit-NB
YDR130C	FIN1	YIL144W	NDC80	2	Lit-BM
YHR193C	EGD2	YPL037C	EGD1	9	Lit-BM
YGL075C	MPS2	YGL075C	MPS2	3	Lit-BM
YGR060W	ERG25	YGR175C	ERG1	3	Lit-BM
YGR136W	LSB1	YOR181W	LAS17	7	Lit-BM
YCR024C	SLM5	YKL117W	SBA1	2	Lit-BM
YDR510W	SMT3	YGR124W	ASN2	3	Lit-BM
YDR409W	SIZ1	YLR314C	CDC3	3	Lit-BM
YLR229C	CDC42	YNL271C	BNI1	5	Lit-BM
YHL002W	HSE1	YIL156W	UBP7	5	Lit-BM
YKR081C	RPF2	YPR102C	RPL11A	8	Lit-BM
YDR060W	MAK21	YOR206W	NOC2	6	Lit-NB
YBR036C	CSG2	YDL212W	SHR3	2	Lit-BM
YJL092W	SRS2	YMR190C	SGS1	2	Lit-BM
YGR218W	CRM1	YLR131C	ACE2	4	Lit-BM
YGL203C	KEX1	YJL053W	PEP8	1	Lit-BS
YDR014W-A	HED1	YDR014W-A	HED1	2	Lit-BM
YKL117W	SBA1	YOL033W	MSE1	2	Lit-BM
YGR047C	TFC4	YGR156W	PTI1	2	Lit-BM
YGR258C	RAD2	YLR430W	SEN1	3	Lit-BM
YBR106W	PHO88	YBR283C	SSH1	1	Lit-BS
YER042W	MXR1	YGR209C	TRX2	3	Lit-BM
YJR112W	NNF1	YOL069W	NUF2	4	Lit-BM
YAL024C	LTE1	YNL098C	RAS2	6	Lit-BM
YDR168W	CDC37	YLR362W	STE11	4	Lit-BM
YGL105W	ARC1	YGR264C	MES1	9	Lit-BM
YDL203C	ACK1	YLR371W	ROM2	1	Lit-NB
YHL025W	SNF6	YNR023W	SNF12	7	Lit-BM
YOL072W	THP1	YOR257W	CDC31	8	Lit-BM
YHR122W	CIA2	YIL128W	MET18	1	Lit-NB
YLR418C	CDC73	YLR418C	CDC73	2	Lit-BM
YMR038C	CCS1	YMR038C	CCS1	2	Lit-BM
YMR163C	INP2	YOR326W	MYO2	6	Lit-BM
YJR102C	VPS25	YPL002C	SNF8	3	Lit-BM
YFR024C-A	LSB3	YMR192W	GYL1	5	Lit-BM
YHL007C	STE20	YKL129C	MYO3	2	Lit-BM
YER114C	BOI2	YER124C	DSE1	3	Lit-BM
YDR086C	SSS1	YJL002C	OST1	2	Lit-BM
YBL016W	FUS3	YNL053W	MSG5	5	Lit-BM
YDR073W	SNF11	YJL176C	SWI3	2	Lit-BM
YBR160W	CDC28	YOR315W	SFG1	2	Lit-BM
YDR016C	DAD1	YGL061C	DUO1	9	Lit-BM
YGR184C	UBR1	YKL010C	UFD4	3	Lit-BM
YKL079W	SMY1	YLR309C	IMH1	3	Lit-BM
YDL147W	RPN5	YDR179C	CSN9	3	Lit-BM
YOR254C	SEC63	YPL094C	SEC62	11	Lit-BM
YGL238W	CSE1	YLR293C	GSP1	9	Lit-BM
YKL154W	SRP102	YKL154W	SRP102	2	Lit-BM
YOR270C	VPH1	YPR036W	VMA13	8	Lit-BM
YHR072W-A	NOP10	YHR089C	GAR1	2	Lit-NB
YHR058C	MED6	YPR168W	NUT2	1	Lit-BS
YKL079W	SMY1	YMR117C	SPC24	2	Lit-BM
YGR175C	ERG1	YNL280C	ERG24	2	Lit-BM
YKL117W	SBA1	YNL292W	PUS4	2	Lit-BM
YLR430W	SEN1	YMR239C	RNT1	3	Lit-BM
YBR200W	BEM1	YER114C	BOI2	7	Lit-BM
YAL047C	SPC72	YKL179C	COY1	2	Lit-BM
YGR120C	COG2	YPR105C	COG4	9	Lit-BM
YHL027W	RIM101	YOR275C	RIM20	2	Lit-BM
YJL029C	VPS53	YJL034W	KAR2	1	Lit-BS
YML079W		YML079W		2	Lit-BM
YIL159W	BNR1	YKR055W	RHO4	2	Lit-BM
YDR382W	RPP2B	YDR510W	SMT3	2	Lit-BM
YLR399C	BDF1	YNL107W	YAF9	2	Lit-BM
YGL180W	ATG1	YOR344C	TYE7	2	Lit-BM
YOR035C	SHE4	YOR326W	MYO2	2	Lit-BM
YBR088C	POL30	YJL092W	SRS2	7	Lit-BM
YBR102C	EXO84	YPR055W	SEC8	4	Lit-NB
YHR073W	OSH3	YKL212W	SAC1	4	Lit-BM
YGL180W	ATG1	YNL182C	IPI3	2	Lit-BM
YGR140W	CBF2	YJR089W	BIR1	11	Lit-BM
YLL026W	HSP104	YLL026W	HSP104	15	Lit-BM
YMR080C	NAM7	YNL112W	DBP2	2	Lit-BM
YGL145W	TIP20	YNL258C	DSL1	9	Lit-BM
YER013W	PRP22	YLR117C	CLF1	4	Lit-BM
YKL205W	LOS1	YLR293C	GSP1	5	Lit-BM
YKR054C	DYN1	YMR117C	SPC24	3	Lit-BM
YFR010W	UBP6	YHR027C	RPN1	7	Lit-BM
YHR171W	ATG7	YLL042C	ATG10	6	Lit-BM
YDL160C	DHH1	YNR052C	POP2	3	Lit-BM
YCL063W	VAC17	YFR021W	ATG18	3	Lit-BM
YKL172W	EBP2	YOR294W	RRS1	7	Lit-BM
YFL037W	TUB2	YML085C	TUB1	4	Lit-BM
YBR217W	ATG12	YNR007C	ATG3	3	Lit-BM
YDR078C	SHU2	YHL006C	SHU1	2	Lit-BM
YLR207W	HRD3	YMR297W	PRC1	6	Lit-BM
YBR088C	POL30	YOL094C	RFC4	3	Lit-BM
YFL024C	EPL1	YGR002C	SWC4	6	Lit-BM
YGR274C	TAF1	YMR005W	TAF4	11	Lit-BM
YML051W	GAL80	YPL248C	GAL4	30	Lit-BM
YHR027C	RPN1	YMR276W	DSK2	4	Lit-BM
YHL002W	HSE1	YLR144C	ACF2	2	Lit-BM
YBR072W	HSP26	YBR072W	HSP26	5	Lit-BM
YBR127C	VMA2	YDL185W	VMA1	10	Lit-BM
YDR382W	RPP2B	YOL039W	RPP2A	3	Lit-BM
YBR112C	CYC8	YDR510W	SMT3	2	Lit-BM
YDR050C	TPI1	YDR510W	SMT3	2	Lit-BM
YDR052C	DBF4	YLL004W	ORC3	3	Lit-BM
YCR035C	RRP43	YGR095C	RRP46	6	Lit-BM
YIR010W	DSN1	YKL089W	MIF2	6	Lit-BM
YDR246W	TRS23	YKR068C	BET3	10	Lit-BM
YHR108W	GGA2	YNL238W	KEX2	2	Lit-BM
YDL043C	PRP11	YGR162W	TIF4631	2	Lit-BM
YDR477W	SNF1	YDR477W	SNF1	7	Lit-BM
YER125W	RSP5	YPL258C	THI21	1	Lit-BS
YJR102C	VPS25	YLR417W	VPS36	3	Lit-BM
YDL195W	SEC31	YPR181C	SEC23	5	Lit-BM
YFR002W	NIC96	YML031W	NDC1	1	Lit-NB
YBR111W-A	SUS1	YDR159W	SAC3	12	Lit-BM
YHR052W	CIC1	YNL110C	NOP15	2	Lit-NB
YEL051W	VMA8	YGR020C	VMA7	1	Lit-NB
YER126C	NSA2	YPL093W	NOG1	3	Lit-BM
YER094C	PUP3	YOR157C	PUP1	3	Lit-BM
YGR241C	YAP1802	YNL084C	END3	3	Lit-BM
YGR140W	CBF2	YNL307C	MCK1	2	Lit-BM
YJL002C	OST1	YJL002C	OST1	2	Lit-BM
YIL083C	CAB2	YKL088W	CAB3	3	Lit-BM
YGR103W	NOP7	YOR206W	NOC2	0	Lit-NB
YFR031C	SMC2	YJL074C	SMC3	2	Lit-BM
YEL015W	EDC3	YNL118C	DCP2	7	Lit-BM
YCL032W	STE50	YCL032W	STE50	3	Lit-BM
YBR077C	SLM4	YBR077C	SLM4	4	Lit-BM
YDR510W	SMT3	YLR314C	CDC3	11	Lit-BM
YDL232W	OST4	YDR086C	SSS1	2	Lit-BM
YDL140C	RPO21	YOR151C	RPB2	13	Lit-BM
YBR106W	PHO88	YJR010C-A	SPC1	1	Lit-BS
YJL100W	LSB6	YOR181W	LAS17	2	Lit-BM
YBR039W	ATP3	YJR121W	ATP2	6	Lit-BM
YGR218W	CRM1	YMR180C	CTL1	2	Lit-BM
YHR007C	ERG11	YML008C	ERG6	2	Lit-BM
YHR172W	SPC97	YNL126W	SPC98	14	Lit-BM
YFL049W	SWP82	YHL025W	SNF6	3	Lit-BM
Q0275	COX3	YER154W	OXA1	3	Lit-BM
YDR285W	ZIP1	YOL069W	NUF2	3	Lit-BM
YDR308C	SRB7	YDR328C	SKP1	2	Lit-BM
YML124C	TUB3	YNL148C	ALF1	2	Lit-BM
YDL059C	RAD59	YLR357W	RSC2	2	Lit-BM
YBR275C	RIF1	YLR453C	RIF2	2	Lit-BM
YBR200W	BEM1	YBR200W	BEM1	0	Lit-NB
YKR054C	DYN1	YOR269W	PAC1	3	Lit-BM
YKR007W	MEH1	YML121W	GTR1	8	Lit-BM
YKR001C	VPS1	YOR106W	VAM3	3	Lit-BM
YMR231W	PEP5	YMR231W	PEP5	2	Lit-BM
YCR086W	CSM1	YLR086W	SMC4	2	Lit-BM
YBR010W	HHT1	YCL010C	SGF29	4	Lit-BM
YDR150W	NUM1	YDR295C	HDA2	2	Lit-BM
YHR160C	PEX18	YIL160C	POT1	5	Lit-BM
YGL061C	DUO1	YKR083C	DAD2	3	Lit-BM
YHR144C	DCD1	YMR201C	RAD14	2	Lit-BM
YER118C	SHO1	YMR032W	HOF1	3	Lit-BM
YIL104C	SHQ1	YLR175W	CBF5	6	Lit-BM
YEL019C	MMS21	YHR154W	RTT107	2	Lit-BM
YJL001W	PRE3	YOR157C	PUP1	3	Lit-BM
YDR052C	DBF4	YDR052C	DBF4	2	Lit-BM
YDR359C	EAF1	YHR099W	TRA1	6	Lit-BM
YDR214W	AHA1	YDR510W	SMT3	2	Lit-BM
YER177W	BMH1	YJL141C	YAK1	4	Lit-BM
YIR010W	DSN1	YKR083C	DAD2	2	Lit-BM
YGL172W	NUP49	YGR218W	CRM1	3	Lit-BM
YDR172W	SUP35	YNL243W	SLA2	2	Lit-BM
YBR108W	AIM3	YFR024C-A	LSB3	3	Lit-BM
YKL117W	SBA1	YPR115W	RGC1	2	Lit-BM
YLR229C	CDC42	YOL113W	SKM1	3	Lit-BM
YMR080C	NAM7	YOL149W	DCP1	2	Lit-BM
YHL002W	HSE1	YKL213C	DOA1	3	Lit-BM
YCR095C	OCA4	YHL029C	OCA5	1	Lit-BS
YGL181W	GTS1	YHR016C	YSC84	4	Lit-BM
YLR396C	VPS33	YPL045W	VPS16	9	Lit-BM
YFR028C	CDC14	YHR061C	GIC1	2	Lit-BM
YDR174W	HMO1	YDR510W	SMT3	4	Lit-BM
YBR055C	PRP6	YOR308C	SNU66	2	Lit-BM
YGR140W	CBF2	YIR010W	DSN1	2	Lit-BM
YGL153W	PEX14	YNL329C	PEX6	1	Lit-NB
YER027C	GAL83	YJL089W	SIP4	5	Lit-BM
YLR116W	MSL5	YPL105C	SYH1	4	Lit-BM
YDR352W	YPQ2	YGL006W	PMC1	1	Lit-BS
YHR118C	ORC6	YJR046W	TAH11	6	Lit-BM
YJL128C	PBS2	YNR031C	SSK2	7	Lit-BM
YBR009C	HHF1	YLR442C	SIR3	15	Lit-BM
YDR390C	UBA2	YKR002W	PAP1	3	Lit-BM
YHR165C	PRP8	YML046W	PRP39	1	Lit-BS
YCR093W	CDC39	YIL038C	NOT3	5	Lit-BM
YDR510W	SMT3	YJL076W	NET1	4	Lit-BM
YDR192C	NUP42	YGR218W	CRM1	5	Lit-BM
YBR086C	IST2	YGR142W	BTN2	3	Lit-BM
YDR320C-A	DAD4	YKL052C	ASK1	4	Lit-BM
YER118C	SHO1	YJL128C	PBS2	12	Lit-BM
YCR086W	CSM1	YDR439W	LRS4	12	Lit-BM
YDR510W	SMT3	YLR354C	TAL1	2	Lit-BM
YBL023C	MCM2	YOR080W	DIA2	1	Lit-BS
YBL016W	FUS3	YDR103W	STE5	26	Lit-BM
YGL137W	SEC27	YIL076W	SEC28	4	Lit-BM
YGR262C	BUD32	YKR038C	KAE1	9	Lit-BM
YNL147W	LSM7	YPR178W	PRP4	1	Lit-BS
YBR089C-A	NHP6B	YPL248C	GAL4	2	Lit-BM
YDR190C	RVB1	YHR034C	PIH1	6	Lit-BM
YDR335W	MSN5	YJL157C	FAR1	2	Lit-BM
YBL007C	SLA1	YPR171W	BSP1	3	Lit-BM
YKL138C-A	HSK3	YPL018W	CTF19	2	Lit-BM
YDL246C	SOR2	YPL240C	HSP82	2	Lit-BM
YDR001C	NTH1	YER177W	BMH1	7	Lit-BM
YGR130C		YOR273C	TPO4	1	Lit-BS
YBR202W	MCM7	YBR202W	MCM7	1	Lit-BS
YFL038C	YPT1	YGL161C	YIP5	2	Lit-BM
YER047C	SAP1	YMR032W	HOF1	3	Lit-BM
YKL068W	NUP100	YMR080C	NAM7	2	Lit-BM
YGR233C	PHO81	YIL050W	PCL7	3	Lit-BM
YJL002C	OST1	YOR085W	OST3	6	Lit-BM
YLR216C	CPR6	YNL330C	RPD3	3	Lit-BM
YBL007C	SLA1	YDR172W	SUP35	2	Lit-BM
YLR148W	PEP3	YPL045W	VPS16	2	Lit-BM
YDR079C-A	TFB5	YDR079C-A	TFB5	2	Lit-BM
YDR379W	RGA2	YDR379W	RGA2	2	Lit-BM
YIL063C	YRB2	YLR293C	GSP1	6	Lit-BM
YDL194W	SNF3	YDR277C	MTH1	2	Lit-BM
YOR116C	RPO31	YOR224C	RPB8	1	Lit-BS
YKR037C	SPC34	YKR083C	DAD2	5	Lit-BM
YAR014C	BUD14	YMR071C	TVP18	2	Lit-BM
YGR252W	GCN5	YHR030C	SLT2	2	Lit-BM
YLR043C	TRX1	YPR167C	MET16	2	Lit-BM
YHR016C	YSC84	YOL070C	NBA1	2	Lit-BM
YDR394W	RPT3	YOR259C	RPT4	4	Lit-BM
YIL021W	RPB3	YOR224C	RPB8	8	Lit-BM
YGL153W	PEX14	YNL214W	PEX17	7	Lit-BM
YIR001C	SGN1	YNL016W	PUB1	0	Lit-NB
YAL036C	RBG1	YDR152W	GIR2	2	Lit-BM
YBR160W	CDC28	YGL178W	MPT5	2	Lit-BM
YLR044C	PDC1	YLR044C	PDC1	3	Lit-BM
YGR060W	ERG25	YHR072W	ERG7	2	Lit-BM
YDR510W	SMT3	YMR230W	RPS10B	2	Lit-BM
YER177W	BMH1	YOR033C	EXO1	2	Lit-BM
YDL077C	VAM6	YPL045W	VPS16	6	Lit-BM
YJL074C	SMC3	YLR086W	SMC4	2	Lit-BM
YFR034C	PHO4	YOL108C	INO4	2	Lit-BM
YJR021C	REC107	YPL138C	SPP1	5	Lit-BM
YKL205W	LOS1	YLR335W	NUP2	2	Lit-BM
YLR105C	SEN2	YPL083C	SEN54	3	Lit-BM
YMR229C	RRP5	YOL077C	BRX1	3	Lit-BM
YNL121C	TOM70	YNL131W	TOM22	3	Lit-BM
YKR101W	SIR1	YLR442C	SIR3	3	Lit-BM
YKL130C	SHE2	YKL130C	SHE2	6	Lit-BM
YBR106W	PHO88	YHR094C	HXT1	1	Lit-BS
YKL138C-A	HSK3	YPL174C	NIP100	2	Lit-BM
YDR510W	SMT3	YLR221C	RSA3	2	Lit-BM
YKR054C	DYN1	YNL271C	BNI1	2	Lit-BM
YBR256C	RIB5	YBR256C	RIB5	1	Lit-BS
YDR027C	VPS54	YDR484W	VPS52	6	Lit-BM
YGL086W	MAD1	YGL116W	CDC20	2	Lit-BM
YGL075C	MPS2	YMR117C	SPC24	8	Lit-BM
YOL135C	MED7	YOR174W	MED4	9	Lit-BM
YBL047C	EDE1	YBL047C	EDE1	3	Lit-BM
YKL179C	COY1	YOR216C	RUD3	2	Lit-BM
YCL032W	STE50	YPR075C	OPY2	7	Lit-BM
YBR023C	CHS3	YMR237W	BCH1	2	Lit-BM
YDR264C	AKR1	YJR086W	STE18	2	Lit-BM
YDR284C	DPP1	YDR284C	DPP1	1	Lit-BS
YKL143W	LTV1	YNL207W	RIO2	5	Lit-BM
YHR061C	GIC1	YHR107C	CDC12	4	Lit-BM
YDR074W	TPS2	YML100W	TSL1	1	Lit-BS
YAL014C	SYN8	YER133W	GLC7	3	Lit-BM
YBL084C	CDC27	YBL084C	CDC27	3	Lit-BM
YER172C	BRR2	YHR165C	PRP8	15	Lit-BM
YDL156W	CMR1	YFR024C-A	LSB3	3	Lit-BM
YFR028C	CDC14	YOR058C	ASE1	2	Lit-BM
YOR080W	DIA2	YPR019W	MCM4	2	Lit-BM
YAL021C	CCR4	YGR092W	DBF2	5	Lit-BM
YDR388W	RVS167	YPR171W	BSP1	6	Lit-BM
YDR510W	SMT3	YKR094C	RPL40B	2	Lit-BM
YOR294W	RRS1	YPL131W	RPL5	5	Lit-BM
YFR024C-A	LSB3	YIL156W	UBP7	2	Lit-BM
YDR510W	SMT3	YPL269W	KAR9	2	Lit-BM
YCR035C	RRP43	YPL211W	NIP7	3	Lit-BM
YAR007C	RFA1	YAR007C	RFA1	1	Lit-BS
YDL055C	PSA1	YDR385W	EFT2	0	Lit-NB
YLR005W	SSL1	YLR005W	SSL1	2	Lit-BM
YHR166C	CDC23	YHR166C	CDC23	2	Lit-BM
YOL051W	GAL11	YPL248C	GAL4	13	Lit-BM
YEL002C	WBP1	YEL002C	WBP1	1	Lit-BS
YLR196W	PWP1	YOL077C	BRX1	0	Lit-NB
YER112W	LSM4	YOL149W	DCP1	2	Lit-BM
YGR120C	COG2	YGR120C	COG2	2	Lit-BM
YFL005W	SEC4	YGR009C	SEC9	2	Lit-BM
YGL001C	ERG26	YMR202W	ERG2	2	Lit-BM
YDR495C	VPS3	YOR089C	VPS21	4	Lit-BM
YJL001W	PRE3	YPR103W	PRE2	4	Lit-BM
YLR293C	GSP1	YOL021C	DIS3	2	Lit-BM
YKR010C	TOF2	YOL006C	TOP1	2	Lit-BM
YDR480W	DIG2	YHR084W	STE12	8	Lit-BM
YBL085W	BOI1	YJR056C		2	Lit-BM
YDL185W	VMA1	YMR054W	STV1	2	Lit-BM
YDL100C	GET3	YOR164C	GET4	5	Lit-BM
YHR143W-A	RPC10	YIL021W	RPB3	7	Lit-BM
YAL002W	VPS8	YLR148W	PEP3	3	Lit-BM
YHR016C	YSC84	YOR181W	LAS17	12	Lit-BM
YGL192W	IME4	YNL196C	SLZ1	2	Lit-BM
YDR181C	SAS4	YPR018W	RLF2	2	Lit-BM
YJL034W	KAR2	YOL031C	SIL1	9	Lit-BM
YDL019C	OSH2	YKL129C	MYO3	2	Lit-BM
YGR229C	SMI1	YOR104W	PIN2	1	Lit-BS
YHR107C	CDC12	YJR076C	CDC11	14	Lit-BM
YDL015C	TSC13	YLR372W	ELO3	2	Lit-BM
YDL135C	RDI1	YLR229C	CDC42	3	Lit-BM
YJR042W	NUP85	YKL057C	NUP120	8	Lit-BM
YLR288C	MEC3	YOR368W	RAD17	13	Lit-BM
YDR014W-A	HED1	YER095W	RAD51	4	Lit-BM
YIL004C	BET1	YPR181C	SEC23	5	Lit-BM
YFL008W	SMC1	YFL008W	SMC1	2	Lit-BM
YDR394W	RPT3	YIL075C	RPN2	2	Lit-BM
YKL042W	SPC42	YPL124W	SPC29	2	Lit-BM
YDR214W	AHA1	YNL281W	HCH1	2	Lit-BM
YDL145C	COP1	YDR238C	SEC26	4	Lit-BM
YCR009C	RVS161	YDR388W	RVS167	16	Lit-BM
YNL123W	NMA111	YOR317W	FAA1	2	Lit-BM
YFL005W	SEC4	YNL263C	YIF1	3	Lit-BM
YLR399C	BDF1	YMR227C	TAF7	3	Lit-BM
YGL012W	ERG4	YGR060W	ERG25	2	Lit-BM
YGR128C	UTP8	YJL109C	UTP10	4	Lit-BM
YLR079W	SIC1	YLR210W	CLB4	3	Lit-BM
YAL043C	PTA1	YKR002W	PAP1	8	Lit-BM
YER059W	PCL6	YPL046C	ELC1	2	Lit-BM
YHR007C	ERG11	YHR190W	ERG9	2	Lit-BM
YFL024C	EPL1	YHR090C	YNG2	6	Lit-BM
YDR099W	BMH2	YOR033C	EXO1	2	Lit-BM
YGL173C	XRN1	YNL118C	DCP2	1	Lit-BS
YHR200W	RPN10	YMR276W	DSK2	9	Lit-BM
YDL140C	RPO21	YER125W	RSP5	14	Lit-BM
YHR190W	ERG9	YML008C	ERG6	2	Lit-BM
YKR014C	YPT52	YMR258C	ROY1	2	Lit-BM
YNR011C	PRP2	YOR148C	SPP2	4	Lit-BM
YDL100C	GET3	YGL020C	GET1	16	Lit-BM
YFL024C	EPL1	YHR099W	TRA1	5	Lit-BM
YDR167W	TAF10	YMR005W	TAF4	5	Lit-BM
YLR429W	CRN1	YLR429W	CRN1	3	Lit-BM
YCR084C	TUP1	YKL181W	PRS1	2	Lit-BM
YNL082W	PMS1	YOL090W	MSH2	4	Lit-BM
YGR106C	VOA1	YPR036W	VMA13	1	Lit-BS
YDR150W	NUM1	YJR112W	NNF1	2	Lit-BM
YGR129W	SYF2	YLR117C	CLF1	4	Lit-BM
YDL149W	ATG9	YDR108W	TRS85	3	Lit-BM
YHR016C	YSC84	YLL023C	POM33	2	Lit-BM
YJR053W	BFA1	YMR055C	BUB2	9	Lit-BM
YFR003C	YPI1	YKL193C	SDS22	4	Lit-BM
YFR028C	CDC14	YML064C	TEM1	2	Lit-BM
YFL024C	EPL1	YNL136W	EAF7	5	Lit-BM
YDL097C	RPN6	YOR261C	RPN8	3	Lit-NB
YNL207W	RIO2	YOR145C	PNO1	4	Lit-BM
YKL159C	RCN1	YLR433C	CNA1	3	Lit-BM
YKL074C	MUD2	YML046W	PRP39	2	Lit-BM
YIL046W	MET30	YNL103W	MET4	10	Lit-BM
YER044C	ERG28	YHR072W	ERG7	3	Lit-BM
YFR024C-A	LSB3	YFR024C-A	LSB3	1	Lit-NB
YDR238C	SEC26	YML067C	ERV41	0	Lit-NB
YLR330W	CHS5	YLR330W	CHS5	1	Lit-BS
YGR113W	DAM1	YKR083C	DAD2	1	Lit-BS
YGL093W	SPC105	YKR054C	DYN1	2	Lit-BM
YPL122C	TFB2	YPL122C	TFB2	3	Lit-BM
YGL012W	ERG4	YHL007C	STE20	3	Lit-BM
YBL014C	RRN6	YML043C	RRN11	2	Lit-BM
YDR510W	SMT3	YNR035C	ARC35	3	Lit-BM
YBR034C	HMT1	YDR422C	SIP1	2	Lit-BM
YJL109C	UTP10	YMR093W	UTP15	3	Lit-BM
YER012W	PRE1	YGR135W	PRE9	9	Lit-BM
YNL288W	CAF40	YNR052C	POP2	6	Lit-NB
YHR042W	NCP1	YNL289W	PCL1	4	Lit-BM
YDR477W	SNF1	YMR140W	SIP5	2	Lit-BM
YMR213W	CEF1	YMR213W	CEF1	1	Lit-BS
YCL028W	RNQ1	YCL028W	RNQ1	11	Lit-BM
YDL019C	OSH2	YMR109W	MYO5	3	Lit-BM
YDL088C	ASM4	YDL116W	NUP84	2	Lit-BM
YAL030W	SNC1	YGR009C	SEC9	6	Lit-BM
YDR267C	CIA1	YHR122W	CIA2	1	Lit-BS
YDR294C	DPL1	YDR294C	DPL1	6	Lit-BM
YDR309C	GIC2	YKL082C	RRP14	2	Lit-BM
YKL028W	TFA1	YOL051W	GAL11	5	Lit-BM
YGL116W	CDC20	YHR166C	CDC23	3	Lit-BM
YGR240C	PFK1	YMR205C	PFK2	4	Lit-BM
YIL121W	QDR2	YML072C	TCB3	1	Lit-BS
YDL147W	RPN5	YMR025W	CSI1	2	Lit-BM
YDR363W	ESC2	YPR164W	MMS1	2	Lit-BM
YHR111W	UBA4	YIL008W	URM1	4	Lit-BM
YJL090C	DPB11	YNL262W	POL2	2	Lit-BM
YDR385W	EFT2	YLR172C	DPH5	0	Lit-NB
YNL330C	RPD3	YOL004W	SIN3	15	Lit-BM
YCR084C	TUP1	YPL042C	SSN3	2	Lit-BM
YNL049C	SFB2	YPL085W	SEC16	1	Lit-BS
YMR268C	PRP24	YNL147W	LSM7	3	Lit-BM
YDL177C		YKL117W	SBA1	2	Lit-BM
YGL011C	SCL1	YOR362C	PRE10	5	Lit-BM
YBR039W	ATP3	YPL271W	ATP15	2	Lit-BM
YKL088W	CAB3	YML016C	PPZ1	1	Lit-NB
YGR159C	NSR1	YNL112W	DBP2	1	Lit-BS
YBR060C	ORC2	YPL008W	CHL1	2	Lit-BM
YDL134C	PPH21	YNL127W	FAR11	2	Lit-BM
YJL194W	CDC6	YNL307C	MCK1	3	Lit-BM
YDR238C	SEC26	YFR051C	RET2	3	Lit-BM
YER027C	GAL83	YGL115W	SNF4	2	Lit-BM
YIL160C	POT1	YIL160C	POT1	3	Lit-BM
YHR158C	KEL1	YNL084C	END3	2	Lit-BM
YER025W	GCD11	YJR007W	SUI2	4	Lit-BM
YDR022C	ATG31	YPL166W	ATG29	2	Lit-BM
YDL014W	NOP1	YPR137W	RRP9	2	Lit-BM
YHR107C	CDC12	YNL298W	CLA4	2	Lit-BM
YNR003C	RPC34	YPR190C	RPC82	4	Lit-BM
YER114C	BOI2	YOR188W	MSB1	2	Lit-BM
YGL223C	COG1	YNL051W	COG5	2	Lit-BM
YCL043C	PDI1	YCL043C	PDI1	5	Lit-BM
YPR060C	ARO7	YPR060C	ARO7	2	Lit-BM
YHR099W	TRA1	YPL248C	GAL4	4	Lit-BM
YJR125C	ENT3	YOR036W	PEP12	2	Lit-BM
YLR212C	TUB4	YNL126W	SPC98	7	Lit-BM
YAL047C	SPC72	YEL061C	CIN8	2	Lit-BM
YEL037C	RAD23	YPL096W	PNG1	8	Lit-BM
YDR510W	SMT3	YJL138C	TIF2	5	Lit-BM
YDR227W	SIR4	YNL216W	RAP1	7	Lit-BM
YCR066W	RAD18	YLR032W	RAD5	4	Lit-BM
YMR138W	CIN4	YPL241C	CIN2	2	Lit-BM
YDL013W	SLX5	YER116C	SLX8	7	Lit-BM
YHR089C	GAR1	YNL255C	GIS2	1	Lit-NB
YER136W	GDI1	YNL093W	YPT53	2	Lit-BM
YEL009C	GCN4	YEL009C	GCN4	15	Lit-BM
YBR112C	CYC8	YKL038W	RGT1	3	Lit-BM
YDL006W	PTC1	YJL128C	PBS2	2	Lit-BM
YBL016W	FUS3	YBL016W	FUS3	3	Lit-BM
YER093C	TSC11	YLR200W	YKE2	1	Lit-BS
YPL153C	RAD53	YPL153C	RAD53	7	Lit-BM
YNL289W	PCL1	YPL031C	PHO85	7	Lit-BM
YMR263W	SAP30	YPL240C	HSP82	1	Lit-BS
YCR030C	SYP1	YLR332W	MID2	1	Lit-NB
YER122C	GLO3	YNL287W	SEC21	3	Lit-BM
YJL020C	BBC1	YNL094W	APP1	3	Lit-BM
YBR088C	POL30	YNL218W	MGS1	2	Lit-BM
YKL002W	DID4	YMR077C	VPS20	3	Lit-BM
YPL031C	PHO85	YPL219W	PCL8	3	Lit-BM
YLR056W	ERG3	YNL280C	ERG24	2	Lit-BM
YBR010W	HHT1	YNL206C	RTT106	13	Lit-BM
YDL160C	DHH1	YOR204W	DED1	2	Lit-BM
YJR112W	NNF1	YNL250W	RAD50	2	Lit-BM
YDR229W	IVY1	YLR396C	VPS33	2	Lit-BM
YDL074C	BRE1	YDL074C	BRE1	4	Lit-BM
YDR498C	SEC20	YNL258C	DSL1	4	Lit-BM
YDR324C	UTP4	YJL109C	UTP10	3	Lit-NB
YER032W	FIR1	YER114C	BOI2	2	Lit-BM
YAR014C	BUD14	YNL333W	SNZ2	2	Lit-BM
YFL037W	TUB2	YOR265W	RBL2	7	Lit-BM
YJR002W	MPP10	YNL075W	IMP4	4	Lit-BM
YLR113W	HOG1	YLR248W	RCK2	8	Lit-BM
YOL127W	RPL25	YPL037C	EGD1	4	Lit-BM
YGL055W	OLE1	YGL055W	OLE1	4	Lit-BM
YGL206C	CHC1	YOR109W	INP53	2	Lit-NB
YKL042W	SPC42	YNL084C	END3	2	Lit-BM
YDL123W	SNA4	YER125W	RSP5	4	Lit-BM
YGR113W	DAM1	YKR037C	SPC34	9	Lit-BM
YDL074C	BRE1	YOL069W	NUF2	3	Lit-BM
YDL146W	LDB17	YHR016C	YSC84	2	Lit-BM
YMR309C	NIP1	YNL244C	SUI1	11	Lit-BM
YDR225W	HTA1	YOL012C	HTZ1	8	Lit-BM
YBR057C	MUM2	YIL144W	NDC80	2	Lit-BM
YMR117C	SPC24	YOL069W	NUF2	7	Lit-BM
YBR228W	SLX1	YLR135W	SLX4	3	Lit-BM
YBR257W	POP4	YIR015W	RPR2	4	Lit-BM
YLR018C	POM34	YPR028W	YOP1	2	Lit-BM
YDR080W	VPS41	YDR495C	VPS3	3	Lit-BM
YIR022W	SEC11	YJR010C-A	SPC1	2	Lit-BM
YIL062C	ARC15	YLR370C	ARC18	2	Lit-BM
YBR283C	SSH1	YGR284C	ERV29	1	Lit-BS
YFL036W	RPO41	YMR228W	MTF1	8	Lit-BM
YBR010W	HHT1	YBR089C-A	NHP6B	2	Lit-BM
YJL194W	CDC6	YNL182C	IPI3	2	Lit-BM
YDR469W	SDC1	YHR119W	SET1	9	Lit-BM
YIL047C	SYG1	YIL047C	SYG1	1	Lit-BS
YLR378C	SEC61	YMR149W	SWP1	3	Lit-BM
YDR173C	ARG82	YMR042W	ARG80	3	Lit-BM
YDL225W	SHS1	YHR107C	CDC12	7	Lit-BM
YCL061C	MRC1	YLR113W	HOG1	3	Lit-BM
YBL041W	PRE7	YGR253C	PUP2	1	Lit-BS
YDL042C	SIR2	YDR363W	ESC2	2	Lit-BM
YIL144W	NDC80	YOL069W	NUF2	20	Lit-BM
YBR188C	NTC20	YDR416W	SYF1	5	Lit-BM
YDR322C-A	TIM11	YDR322C-A	TIM11	5	Lit-BM
YHL011C	PRS3	YKL181W	PRS1	1	Lit-BS
YBR112C	CYC8	YGL035C	MIG1	3	Lit-BM
YBL079W	NUP170	YMR153W	NUP53	7	Lit-BM
YML032C	RAD52	YML032C	RAD52	4	Lit-BM
YAL029C	MYO4	YKL130C	SHE2	8	Lit-BM
YLR117C	CLF1	YMR213W	CEF1	6	Lit-BM
YER018C	SPC25	YOL069W	NUF2	6	Lit-BM
YJL020C	BBC1	YJL020C	BBC1	1	Lit-BS
YIL115C	NUP159	YMR047C	NUP116	6	Lit-BM
YER133W	GLC7	YKL193C	SDS22	13	Lit-BM
YNR032C-A	HUB1	YOR308C	SNU66	5	Lit-BM
YGR185C	TYS1	YGR229C	SMI1	5	Lit-BM
YDR181C	SAS4	YJL115W	ASF1	5	Lit-BM
YOR153W	PDR5	YOR153W	PDR5	2	Lit-BM
YDR385W	EFT2	YDR510W	SMT3	6	Lit-BM
YDL126C	CDC48	YGR048W	UFD1	10	Lit-BM
YNL086W	SNN1	YOR069W	VPS5	2	Lit-BM
YBR010W	HHT1	YIL126W	STH1	4	Lit-BM
YDR150W	NUM1	YLR084C	RAX2	1	Lit-BS
YDR416W	SYF1	YLL036C	PRP19	10	Lit-BM
YKL117W	SBA1	YLR410W	VIP1	2	Lit-BM
YDR335W	MSN5	YGL071W	AFT1	2	Lit-BM
YER019C-A	SBH2	YML019W	OST6	2	Lit-BM
YFR024C-A	LSB3	YJL194W	CDC6	2	Lit-BM
YDR016C	DAD1	YGR113W	DAM1	7	Lit-BM
YDL140C	RPO21	YJL140W	RPB4	12	Lit-BM
YER016W	BIM1	YER016W	BIM1	3	Lit-BM
YBR087W	RFC5	YBR088C	POL30	3	Lit-BM
YCR077C	PAT1	YDL160C	DHH1	5	Lit-NB
YGL099W	LSG1	YIR026C	YVH1	3	Lit-NB
YMR309C	NIP1	YPL237W	SUI3	2	Lit-BM
YLR196W	PWP1	YLR196W	PWP1	2	Lit-BM
YJL125C	GCD14	YNL062C	GCD10	9	Lit-BM
YDR388W	RVS167	YPL249C	GYP5	12	Lit-BM
YBL030C	PET9	YHR005C-A	TIM10	2	Lit-BM
YDR510W	SMT3	YOL120C	RPL18A	2	Lit-BM
YKL042W	SPC42	YKL042W	SPC42	6	Lit-BM
YIR018W	YAP5	YKL179C	COY1	2	Lit-BM
YDR395W	SXM1	YJL041W	NSP1	2	Lit-BM
YGR252W	GCN5	YHR079C	IRE1	3	Lit-BM
YLL036C	PRP19	YLR117C	CLF1	11	Lit-BM
YAR014C	BUD14	YER155C	BEM2	1	Lit-BS
YBR257W	POP4	YDR478W	SNM1	2	Lit-BM
YOL038W	PRE6	YPR103W	PRE2	6	Lit-BM
YCR093W	CDC39	YHR206W	SKN7	2	Lit-BM
YER044C-A	MEI4	YMR133W	REC114	4	Lit-BM
YLR396C	VPS33	YMR231W	PEP5	11	Lit-BM
YBL103C	RTG3	YER177W	BMH1	2	Lit-BM
YJR046W	TAH11	YNL182C	IPI3	2	Lit-BM
YPL031C	PHO85	YPR025C	CCL1	2	Lit-BM
YHR193C	EGD2	YPR088C	SRP54	2	Lit-BM
YDL126C	CDC48	YMR067C	UBX4	6	Lit-BM
YBR198C	TAF5	YMR005W	TAF4	8	Lit-BM
YDR026C	NSI1	YDR110W	FOB1	3	Lit-BM
YNL118C	DCP2	YPR129W	SCD6	3	Lit-BM
YLR378C	SEC61	YOR085W	OST3	2	Lit-BM
YHR165C	PRP8	YKL152C	GPM1	2	Lit-BM
YCR072C	RSA4	YLR106C	MDN1	3	Lit-BM
YBR211C	AME1	YLR315W	NKP2	2	Lit-BM
YGL195W	GCN1	YGR173W	RBG2	1	Lit-NB
YBL007C	SLA1	YNL238W	KEX2	5	Lit-BM
YBL023C	MCM2	YGL201C	MCM6	6	Lit-BM
YER044C	ERG28	YGL001C	ERG26	4	Lit-BM
YHR118C	ORC6	YLL004W	ORC3	6	Lit-BM
YER114C	BOI2	YML109W	ZDS2	2	Lit-BM
YLR293C	GSP1	YNL189W	SRP1	3	Lit-BM
YHR197W	RIX1	YLR106C	MDN1	7	Lit-BM
YEL015W	EDC3	YGL173C	XRN1	1	Lit-BS
YAR007C	RFA1	YMR190C	SGS1	4	Lit-BM
YHR034C	PIH1	YLR323C	CWC24	2	Lit-BM
YML121W	GTR1	YML121W	GTR1	4	Lit-BM
YBR010W	HHT1	YPL127C	HHO1	1	Lit-NB
YDR143C	SAN1	YDR227W	SIR4	2	Lit-BM
YDR295C	HDA2	YMR117C	SPC24	3	Lit-BM
YER125W	RSP5	YHL024W	RIM4	3	Lit-BM
YCL028W	RNQ1	YNL007C	SIS1	5	Lit-BM
YHR034C	PIH1	YJR022W	LSM8	2	Lit-BM
YGR198W	YPP1	YLR305C	STT4	5	Lit-BM
YBL084C	CDC27	YGL003C	CDH1	6	Lit-BM
YGR135W	PRE9	YMR314W	PRE5	2	Lit-BM
YBR234C	ARC40	YDL029W	ARP2	7	Lit-NB
YHR007C	ERG11	YHR007C	ERG11	2	Lit-BM
YAL005C	SSA1	YDL127W	PCL2	2	Lit-BM
YGR116W	SPT6	YPR133C	SPN1	7	Lit-BM
YDR240C	SNU56	YKL074C	MUD2	2	Lit-BM
YLR025W	SNF7	YOR275C	RIM20	3	Lit-BM
YCL029C	BIK1	YDR510W	SMT3	2	Lit-BM
YGR245C	SDA1	YKR048C	NAP1	4	Lit-BM
YBR207W	FTH1	YFL041W	FET5	3	Lit-BM
YNL103W	MET4	YNL103W	MET4	3	Lit-BM
YAL033W	POP5	YGR030C	POP6	2	Lit-BM
YGL153W	PEX14	YGL153W	PEX14	5	Lit-BM
YDR429C	TIF35	YMR012W	CLU1	2	Lit-BM
YDR369C	XRS2	YGL090W	LIF1	6	Lit-BM
YBR239C	ERT1	YHR016C	YSC84	4	Lit-BM
YML095C	RAD10	YPL022W	RAD1	12	Lit-BM
YER022W	SRB4	YMR112C	MED11	10	Lit-BM
YBL007C	SLA1	YFR024C-A	LSB3	4	Lit-BM
YDL149W	ATG9	YFR021W	ATG18	2	Lit-BM
YMR261C	TPS3	YMR261C	TPS3	2	Lit-BM
YCR066W	RAD18	YNL312W	RFA2	2	Lit-BM
YJL106W	IME2	YJR094C	IME1	2	Lit-BM
YDR473C	PRP3	YPR178W	PRP4	3	Lit-BM
YCR052W	RSC6	YFR037C	RSC8	5	Lit-BM
YBR081C	SPT7	YDR167W	TAF10	13	Lit-BM
YDR239C		YDR388W	RVS167	2	Lit-BM
YDR052C	DBF4	YMR001C	CDC5	5	Lit-BM
YJL036W	SNX4	YPR105C	COG4	2	Lit-BM
YMR001C	CDC5	YPL255W	BBP1	3	Lit-BM
YML109W	ZDS2	YNL271C	BNI1	2	Lit-BM
YCR088W	ABP1	YOR367W	SCP1	5	Lit-BM
YHR012W	VPS29	YOR069W	VPS5	3	Lit-NB
YKL117W	SBA1	YOL077C	BRX1	2	Lit-BM
YBL047C	EDE1	YCR030C	SYP1	4	Lit-BM
YGR200C	ELP2	YHR187W	IKI1	7	Lit-NB
YDL084W	SUB2	YDR432W	NPL3	2	Lit-BM
YBL016W	FUS3	YER075C	PTP3	3	Lit-BM
YBL017C	PEP1	YJL154C	VPS35	1	Lit-NB
YCR077C	PAT1	YJL124C	LSM1	11	Lit-BM
YLR347C	KAP95	YOR098C	NUP1	22	Lit-BM
YER030W	CHZ1	YOL012C	HTZ1	5	Lit-BM
YDL132W	CDC53	YIL046W	MET30	8	Lit-BM
YGR040W	KSS1	YNL053W	MSG5	4	Lit-BM
YMR095C	SNO1	YMR096W	SNZ1	2	Lit-BM
YJL019W	MPS3	YOL104C	NDJ1	2	Lit-BM
YDL191W	RPL35A	YDR101C	ARX1	3	Lit-BM
YMR159C	ATG16	YPL149W	ATG5	8	Lit-BM
YJR060W	CBF1	YJR060W	CBF1	3	Lit-BM
YBL075C	SSA3	YNL064C	YDJ1	1	Lit-BS
YBL023C	MCM2	YIL150C	MCM10	3	Lit-BM
YPL063W	TIM50	YPL063W	TIM50	3	Lit-BM
YHR108W	GGA2	YJR125C	ENT3	6	Lit-BM
YOR174W	MED4	YPR168W	NUT2	1	Lit-BS
YHR061C	GIC1	YKL082C	RRP14	2	Lit-BM
YGR089W	NNF2	YGR089W	NNF2	2	Lit-BM
YBR114W	RAD16	YMR190C	SGS1	3	Lit-BM
YLR386W	VAC14	YNL054W	VAC7	3	Lit-BM
YKL117W	SBA1	YMR153W	NUP53	2	Lit-BM
YAL047C	SPC72	YLR045C	STU2	4	Lit-BM
YER136W	GDI1	YKR014C	YPT52	2	Lit-BM
YAL047C	SPC72	YLR309C	IMH1	2	Lit-BM
YDL065C	PEX19	YNL214W	PEX17	3	Lit-BM
YGR078C	PAC10	YLR200W	YKE2	1	Lit-NB
YDR510W	SMT3	YNL067W	RPL9B	2	Lit-BM
YDR069C	DOA4	YPL084W	BRO1	6	Lit-BM
YHL007C	STE20	YLR229C	CDC42	23	Lit-BM
YNL206C	RTT106	YNL206C	RTT106	6	Lit-BM
YBR156C	SLI15	YHR199C-A	NBL1	4	Lit-BM
YIL149C	MLP2	YKL042W	SPC42	3	Lit-BM
YML091C	RPM2	YNL118C	DCP2	1	Lit-BS
YBR057C	MUM2	YGL192W	IME4	2	Lit-BM
YBR198C	TAF5	YMR236W	TAF9	9	Lit-BM
YFL008W	SMC1	YNL084C	END3	2	Lit-BM
YER012W	PRE1	YPR103W	PRE2	10	Lit-BM
YBR133C	HSL7	YHL007C	STE20	2	Lit-BM
YBR143C	SUP45	YDR172W	SUP35	16	Lit-BM
YDR510W	SMT3	YOR116C	RPO31	2	Lit-BM
YDL153C	SAS10	YIL091C	UTP25	3	Lit-BM
YER016W	BIM1	YGR113W	DAM1	2	Lit-BM
YKR048C	NAP1	YPL180W	TCO89	3	Lit-BM
YFR040W	SAP155	YMR120C	ADE17	1	Lit-BS
YJL020C	BBC1	YMR109W	MYO5	7	Lit-BM
YCR088W	ABP1	YMR109W	MYO5	2	Lit-BM
YER068W	MOT2	YNR052C	POP2	4	Lit-NB
YBL014C	RRN6	YKL125W	RRN3	2	Lit-BM
YDR166C	SEC5	YIL068C	SEC6	4	Lit-NB
YHR193C	EGD2	YKR039W	GAP1	2	Lit-BM
YDR323C	PEP7	YOR089C	VPS21	5	Lit-BM
YMR125W	STO1	YPL178W	CBC2	9	Lit-NB
YJL061W	NUP82	YMR047C	NUP116	9	Lit-BM
YBR010W	HHT1	YOR064C	YNG1	6	Lit-BM
YCR093W	CDC39	YGR274C	TAF1	3	Lit-BM
YCL034W	LSB5	YOR181W	LAS17	3	Lit-BM
YDR213W	UPC2	YHR165C	PRP8	2	Lit-BM
YBR217W	ATG12	YGR120C	COG2	2	Lit-BM
YDR388W	RVS167	YJR115W		2	Lit-BM
YHL027W	RIM101	YHR016C	YSC84	2	Lit-BM
YGR159C	NSR1	YNL124W	NAF1	2	Lit-BM
YGR270W	YTA7	YJL167W	ERG20	2	Lit-BM
YKL129C	MYO3	YMR109W	MYO5	2	Lit-BM
YGR233C	PHO81	YPL031C	PHO85	11	Lit-BM
YML064C	TEM1	YOR373W	NUD1	2	Lit-BM
[truncated: 89,234 more rows]
