# Supplementary material for: Experimental assessment of AI-based interactome mapping
Source: Nat Commun. 2026 Apr 4;17:4894. doi: 10.1038/s41467-026-70942-x (PMC13230783; doi:10.1038/s41467-026-70942-x)
Supplement: Supplementary file 9 — Supplementary Data 8 [file 41467_2026_70942_MOESM9_ESM.xlsx]

## Sheet: Supplementary_Data_8
orf_name_a	gene_name_a	orf_name_b	gene_name_b	n_publications	n_methods	n_evidence	category
Q0045	COX1	Q0085	ATP6	1	1	1	Lit-NB
Q0045	COX1	Q0105	COB	1	1	1	Lit-NB
Q0045	COX1	Q0140	VAR1	2	1	2	Lit-NB
Q0045	COX1	Q0250	COX2	4	2	4	Lit-NB
Q0045	COX1	Q0275	COX3	4	2	4	Lit-NB
Q0045	COX1	YBL045C	COR1	3	2	3	Lit-NB
Q0045	COX1	YBR255C-A	RCF3	1	1	1	Lit-NB
Q0045	COX1	YDR119W-A	COX26	1	1	1	Lit-NB
Q0045	COX1	YDR231C	COX20	1	1	1	Lit-NB
Q0045	COX1	YER154W	OXA1	1	1	1	Lit-NB
Q0045	COX1	YGL187C	COX4	3	1	3	Lit-NB
Q0045	COX1	YGL191W	COX13	1	1	1	Lit-NB
Q0045	COX1	YGR033C	TIM21	1	1	1	Lit-NB
Q0045	COX1	YGR112W	SHY1	3	2	3	Lit-NB
Q0045	COX1	YGR222W	PET54	1	1	1	Lit-NB
Q0045	COX1	YHR051W	COX6	2	1	2	Lit-NB
Q0045	COX1	YIL157C	COA1	3	2	3	Lit-NB
Q0045	COX1	YJL062W-A	COA3	4	1	4	Lit-NB
Q0045	COX1	YLR038C	COX12	1	1	1	Lit-NB
Q0045	COX1	YLR203C	MSS51	7	2	7	Lit-NB
Q0045	COX1	YLR395C	COX8	1	1	1	Lit-NB
Q0045	COX1	YML030W	RCF1	3	1	3	Lit-NB
Q0045	COX1	YML129C	COX14	4	2	4	Lit-NB
Q0045	COX1	YNR017W	TIM23	1	1	1	Lit-NB
Q0045	COX1	YNR018W	RCF2	3	1	3	Lit-NB
Q0045	COX1	YPL172C	COX10	1	1	1	Lit-NB
Q0045	COX1	YPR042C	PUF2	1	1	1	Lit-NB
Q0045	COX1	YPR191W	QCR2	1	1	1	Lit-NB
Q0050	AI1	YDL143W	CCT4	1	1	1	Lit-NB
Q0050	AI1	YDL229W	SSB1	1	1	1	Lit-NB
Q0050	AI1	YEL030W	ECM10	1	1	1	Lit-NB
Q0050	AI1	YGL122C	NAB2	1	1	1	Lit-NB
Q0050	AI1	YNL064C	YDJ1	1	1	1	Lit-NB
Q0050	AI1	YNL209W	SSB2	1	1	1	Lit-NB
Q0050	AI1	YNL227C	JJJ1	1	1	1	Lit-NB
Q0055	AI2	YDL229W	SSB1	1	1	1	Lit-NB
Q0055	AI2	YGL187C	COX4	1	1	1	Lit-NB
Q0055	AI2	YLL026W	HSP104	1	1	1	Lit-NB
Q0055	AI2	YLR320W	MMS22	1	1	1	Lit-NB
Q0060	AI3	YDL229W	SSB1	1	1	1	Lit-NB
Q0060	AI3	YGL187C	COX4	1	1	1	Lit-NB
Q0060	AI3	YLR090W	XDJ1	1	1	1	Lit-NB
Q0060	AI3	YPL106C	SSE1	1	1	1	Lit-NB
Q0065	AI4	YAL005C	SSA1	1	1	1	Lit-NB
Q0065	AI4	YGL187C	COX4	1	1	1	Lit-NB
Q0070	AI5_ALPHA	YAL005C	SSA1	1	1	1	Lit-NB
Q0070	AI5_ALPHA	YBL075C	SSA3	1	1	1	Lit-NB
Q0070	AI5_ALPHA	YDL229W	SSB1	1	1	1	Lit-NB
Q0070	AI5_ALPHA	YDR320C	SWA2	1	1	1	Lit-NB
Q0070	AI5_ALPHA	YGL187C	COX4	1	1	1	Lit-NB
Q0070	AI5_ALPHA	YJL179W	PFD1	1	1	1	Lit-NB
Q0070	AI5_ALPHA	YMR186W	HSC82	1	1	1	Lit-NB
Q0070	AI5_ALPHA	YNL064C	YDJ1	1	1	1	Lit-NB
Q0070	AI5_ALPHA	YNL153C	GIM3	1	1	1	Lit-NB
Q0070	AI5_ALPHA	YPL240C	HSP82	1	1	1	Lit-NB
Q0075	AI5_BETA	YGL122C	NAB2	1	1	1	Lit-NB
Q0075	AI5_BETA	YPL240C	HSP82	1	1	1	Lit-NB
Q0080	ATP8	Q0085	ATP6	2	1	2	Lit-NB
Q0080	ATP8	YBL099W	ATP1	2	2	2	Lit-NB
Q0080	ATP8	YDR377W	ATP17	1	1	1	Lit-NB
Q0080	ATP8	YJR121W	ATP2	3	2	3	Lit-NB
Q0080	ATP8	YKL016C	ATP7	2	1	2	Lit-NB
Q0080	ATP8	YLR203C	MSS51	1	1	1	Lit-NB
Q0080	ATP8	YLR393W	ATP10	1	1	1	Lit-NB
Q0080	ATP8	YNR019W	ARE2	1	1	1	Lit-BS
Q0080	ATP8	YPL078C	ATP4	3	1	3	Lit-NB
Q0080	ATP8	YPR042C	PUF2	1	1	1	Lit-NB
Q0085	ATP6	Q0130	OLI1	1	1	1	Lit-NB
Q0085	ATP6	Q0275	COX3	1	1	1	Lit-NB
Q0085	ATP6	YBL099W	ATP1	4	2	4	Lit-NB
Q0085	ATP6	YBR039W	ATP3	1	1	1	Lit-NB
Q0085	ATP6	YDL004W	ATP16	1	1	1	Lit-NB
Q0085	ATP6	YDR298C	ATP5	1	1	1	Lit-BS
Q0085	ATP6	YDR377W	ATP17	1	1	1	Lit-BS
Q0085	ATP6	YER154W	OXA1	2	1	2	Lit-NB
Q0085	ATP6	YJR121W	ATP2	6	3	6	Lit-NB
Q0085	ATP6	YKL016C	ATP7	2	2	2	Lit-BM
Q0085	ATP6	YLR203C	MSS51	1	1	1	Lit-NB
Q0085	ATP6	YLR295C	ATP14	1	1	1	Lit-NB
Q0085	ATP6	YLR393W	ATP10	2	1	2	Lit-NB
Q0085	ATP6	YML081C-A	ATP18	2	2	2	Lit-BM
Q0085	ATP6	YML129C	COX14	1	1	1	Lit-NB
Q0085	ATP6	YPL078C	ATP4	3	2	3	Lit-BM
Q0085	ATP6	YPL271W	ATP15	1	1	1	Lit-NB
Q0105	COB	Q0250	COX2	1	1	1	Lit-NB
Q0105	COB	YBL030C	PET9	1	1	1	Lit-NB
Q0105	COB	YBL045C	COR1	2	1	2	Lit-NB
Q0105	COB	YDR231C	COX20	1	1	1	Lit-NB
Q0105	COB	YDR375C	BCS1	1	1	1	Lit-NB
Q0105	COB	YDR529C	QCR7	1	1	1	Lit-NB
Q0105	COB	YEL024W	RIP1	1	1	1	Lit-NB
Q0105	COB	YER154W	OXA1	1	1	1	Lit-NB
Q0105	COB	YGL187C	COX4	1	1	1	Lit-NB
Q0105	COB	YGR112W	SHY1	1	1	1	Lit-NB
Q0105	COB	YGR174C	CBP4	1	1	1	Lit-NB
Q0105	COB	YJL166W	QCR8	1	1	1	Lit-NB
Q0105	COB	YLR203C	MSS51	2	1	2	Lit-NB
Q0105	COB	YML030W	RCF1	1	1	1	Lit-NB
Q0105	COB	YML129C	COX14	1	1	1	Lit-NB
Q0105	COB	YOR065W	CYT1	2	2	2	Lit-BM
Q0105	COB	YPL215W	CBP3	1	1	1	Lit-NB
Q0105	COB	YPR042C	PUF2	1	1	1	Lit-NB
Q0105	COB	YPR191W	QCR2	3	2	3	Lit-NB
Q0110	BI2	YDL229W	SSB1	1	1	1	Lit-NB
Q0110	BI2	YGL187C	COX4	1	1	1	Lit-NB
Q0110	BI2	YPL240C	HSP82	1	1	1	Lit-NB
Q0110	BI2	YPR042C	PUF2	1	1	1	Lit-NB
Q0115	BI3	YGL122C	NAB2	1	1	1	Lit-NB
Q0115	BI3	YGL187C	COX4	1	1	1	Lit-NB
Q0120	BI4	YGL122C	NAB2	1	1	1	Lit-NB
Q0120	BI4	YGL187C	COX4	1	1	1	Lit-NB
Q0120	BI4	YGR112W	SHY1	1	1	1	Lit-NB
Q0120	BI4	YLR382C	NAM2	3	1	3	Lit-BM
Q0130	OLI1	Q0130	OLI1	2	2	2	Lit-BM
Q0130	OLI1	YBL099W	ATP1	3	2	3	Lit-NB
Q0130	OLI1	YER154W	OXA1	1	1	1	Lit-NB
Q0130	OLI1	YHR051W	COX6	1	1	1	Lit-NB
Q0130	OLI1	YJR045C	SSC1	1	1	1	Lit-NB
Q0130	OLI1	YJR121W	ATP2	1	1	1	Lit-NB
Q0130	OLI1	YKL016C	ATP7	1	1	1	Lit-NB
Q0130	OLI1	YLR203C	MSS51	1	1	1	Lit-NB
Q0130	OLI1	YLR393W	ATP10	1	1	1	Lit-NB
Q0130	OLI1	YPL078C	ATP4	2	1	2	Lit-NB
Q0140	VAR1	YDL156W	CMR1	1	1	1	Lit-NB
Q0140	VAR1	YDR231C	COX20	1	1	1	Lit-NB
Q0140	VAR1	YER154W	OXA1	1	1	1	Lit-NB
Q0140	VAR1	YGL122C	NAB2	1	1	1	Lit-NB
Q0140	VAR1	YHL004W	MRP4	1	1	1	Lit-NB
Q0140	VAR1	YHR064C	SSZ1	1	1	1	Lit-NB
Q0140	VAR1	YJL014W	CCT3	1	1	1	Lit-NB
Q0140	VAR1	YJR045C	SSC1	2	1	2	Lit-NB
Q0140	VAR1	YKL155C	RSM22	1	1	1	Lit-NB
Q0140	VAR1	YLL024C	SSA2	1	1	1	Lit-NB
Q0140	VAR1	YLR320W	MMS22	1	1	1	Lit-NB
Q0140	VAR1	YNL155W	CUZ1	1	1	1	Lit-NB
Q0140	VAR1	YOL027C	MDM38	1	1	1	Lit-NB
Q0140	VAR1	YPR042C	PUF2	1	1	1	Lit-NB
Q0140	VAR1	YPR125W	YLH47	1	1	1	Lit-NB
Q0160	SCEI	YBL075C	SSA3	1	1	1	Lit-NB
Q0250	COX2	Q0275	COX3	1	1	1	Lit-NB
Q0250	COX2	YBL030C	PET9	3	3	4	Lit-NB
Q0250	COX2	YBL045C	COR1	5	2	5	Lit-NB
Q0250	COX2	YBR024W	SCO2	1	1	1	Lit-NB
Q0250	COX2	YBR037C	SCO1	2	2	2	Lit-NB
Q0250	COX2	YBR185C	MBA1	1	1	1	Lit-NB
Q0250	COX2	YBR255C-A	RCF3	1	1	1	Lit-NB
Q0250	COX2	YDR231C	COX20	3	1	3	Lit-NB
Q0250	COX2	YER154W	OXA1	2	2	3	Lit-BM
Q0250	COX2	YGL187C	COX4	3	1	3	Lit-NB
Q0250	COX2	YGR033C	TIM21	1	1	1	Lit-NB
Q0250	COX2	YGR062C	COX18	1	1	1	Lit-NB
Q0250	COX2	YGR112W	SHY1	2	1	2	Lit-NB
Q0250	COX2	YGR132C	PHB1	1	1	1	Lit-NB
Q0250	COX2	YHR051W	COX6	2	1	2	Lit-NB
Q0250	COX2	YIL157C	COA1	1	1	1	Lit-NB
Q0250	COX2	YJL062W-A	COA3	1	1	1	Lit-NB
Q0250	COX2	YJR097W	JJJ3	1	1	1	Lit-NB
Q0250	COX2	YJR121W	ATP2	1	1	1	Lit-NB
Q0250	COX2	YLR038C	COX12	1	1	1	Lit-NB
Q0250	COX2	YLR203C	MSS51	3	1	3	Lit-NB
Q0250	COX2	YLR395C	COX8	1	1	1	Lit-NB
Q0250	COX2	YML030W	RCF1	2	1	2	Lit-NB
Q0250	COX2	YML129C	COX14	3	2	3	Lit-NB
Q0250	COX2	YMR244C-A	COA6	1	1	1	Lit-NB
Q0250	COX2	YNL305C	BXI1	1	1	1	Lit-NB
Q0250	COX2	YNR017W	TIM23	1	1	1	Lit-NB
Q0250	COX2	YNR018W	RCF2	1	1	1	Lit-NB
Q0250	COX2	YOR065W	CYT1	1	1	1	Lit-NB
Q0250	COX2	YPR042C	PUF2	1	1	1	Lit-NB
Q0250	COX2	YPR191W	QCR2	1	1	1	Lit-NB
Q0255		YGL122C	NAB2	1	1	1	Lit-NB
Q0255		YJR045C	SSC1	1	1	1	Lit-NB
Q0275	COX3	YDR231C	COX20	1	1	1	Lit-NB
Q0275	COX3	YER154W	OXA1	2	2	3	Lit-BM
Q0275	COX3	YGL187C	COX4	1	1	1	Lit-NB
Q0275	COX3	YGL191W	COX13	1	1	1	Lit-NB
Q0275	COX3	YGR222W	PET54	1	1	1	Lit-NB
Q0275	COX3	YHR051W	COX6	1	1	1	Lit-NB
Q0275	COX3	YJL062W-A	COA3	1	1	1	Lit-NB
Q0275	COX3	YJR121W	ATP2	1	1	1	Lit-NB
Q0275	COX3	YLR038C	COX12	1	1	1	Lit-NB
Q0275	COX3	YLR203C	MSS51	2	1	2	Lit-NB
Q0275	COX3	YLR395C	COX8	1	1	1	Lit-NB
Q0275	COX3	YML030W	RCF1	3	2	3	Lit-NB
Q0275	COX3	YML129C	COX14	2	2	2	Lit-NB
Q0275	COX3	YMR256C	COX7	1	1	1	Lit-NB
Q0275	COX3	YNR018W	RCF2	1	1	1	Lit-NB
Q0275	COX3	YPR042C	PUF2	1	1	1	Lit-NB
R0020C	REP1	YDR224C	HTB1	1	1	1	Lit-NB
R0020C	REP1	YGR218W	CRM1	1	1	1	Lit-NB
R0020C	REP1	YKR008W	RSC4	1	1	1	Lit-NB
R0020C	REP1	YKR029C	SET3	1	1	1	Lit-NB
R0020C	REP1	YPL116W	HOS3	1	1	1	Lit-NB
R0030W	RAF1	YDR224C	HTB1	1	1	1	Lit-NB
R0030W	RAF1	YKR008W	RSC4	1	1	1	Lit-NB
R0030W	RAF1	YOL012C	HTZ1	1	1	1	Lit-NB
YAL001C	TFC3	YAL005C	SSA1	1	1	1	Lit-NB
YAL001C	TFC3	YBR123C	TFC1	3	1	3	Lit-NB
YAL001C	TFC3	YDL229W	SSB1	1	1	1	Lit-NB
YAL001C	TFC3	YDR171W	HSP42	1	1	1	Lit-NB
YAL001C	TFC3	YDR362C	TFC6	1	1	1	Lit-NB
YAL001C	TFC3	YGR047C	TFC4	1	1	1	Lit-NB
YAL001C	TFC3	YIL149C	MLP2	1	1	1	Lit-NB
YAL001C	TFC3	YIR010W	DSN1	1	1	1	Lit-NB
YAL001C	TFC3	YJL179W	PFD1	1	1	1	Lit-NB
YAL001C	TFC3	YKR095W	MLP1	1	1	1	Lit-NB
YAL001C	TFC3	YLL013C	PUF3	2	1	2	Lit-NB
YAL001C	TFC3	YLL024C	SSA2	1	1	1	Lit-NB
YAL001C	TFC3	YMR039C	SUB1	1	1	1	Lit-BS
YAL001C	TFC3	YNL209W	SSB2	2	2	2	Lit-NB
YAL001C	TFC3	YOR110W	TFC7	1	1	1	Lit-NB
YAL001C	TFC3	YPL106C	SSE1	1	1	1	Lit-NB
YAL001C	TFC3	YPL240C	HSP82	1	1	1	Lit-NB
YAL001C	TFC3	YPR190C	RPC82	1	1	1	Lit-NB
YAL002W	VPS8	YAL005C	SSA1	1	1	1	Lit-NB
YAL002W	VPS8	YBR169C	SSE2	1	1	1	Lit-NB
YAL002W	VPS8	YDL229W	SSB1	1	1	1	Lit-NB
YAL002W	VPS8	YDR171W	HSP42	1	1	1	Lit-NB
YAL002W	VPS8	YDR258C	HSP78	1	1	1	Lit-NB
YAL002W	VPS8	YDR495C	VPS3	2	1	2	Lit-NB
YAL002W	VPS8	YGR218W	CRM1	1	1	1	Lit-NB
YAL002W	VPS8	YJR064W	CCT5	1	1	1	Lit-NB
YAL002W	VPS8	YJR097W	JJJ3	1	1	1	Lit-NB
YAL002W	VPS8	YKL193C	SDS22	1	1	1	Lit-NB
YAL002W	VPS8	YKL203C	TOR2	1	1	1	Lit-NB
YAL002W	VPS8	YKR014C	YPT52	1	1	1	Lit-BS
YAL002W	VPS8	YLR148W	PEP3	2	2	3	Lit-BM
YAL002W	VPS8	YLR396C	VPS33	3	1	3	Lit-NB
YAL002W	VPS8	YMR186W	HSC82	1	1	1	Lit-NB
YAL002W	VPS8	YMR231W	PEP5	4	2	5	Lit-BM
YAL002W	VPS8	YNL007C	SIS1	1	1	1	Lit-NB
YAL002W	VPS8	YNL093W	YPT53	1	1	1	Lit-BS
YAL002W	VPS8	YNL209W	SSB2	1	1	1	Lit-NB
YAL002W	VPS8	YOR089C	VPS21	4	2	4	Lit-BM
YAL002W	VPS8	YPL045W	VPS16	3	1	3	Lit-NB
YAL002W	VPS8	YPL106C	SSE1	1	1	1	Lit-NB
YAL002W	VPS8	YPL240C	HSP82	1	1	1	Lit-NB
YAL003W	EFB1	YAL005C	SSA1	2	2	2	Lit-NB
YAL003W	EFB1	YBL075C	SSA3	1	1	1	Lit-NB
YAL003W	EFB1	YBR160W	CDC28	1	1	1	Lit-NB
YAL003W	EFB1	YCR077C	PAT1	1	1	1	Lit-NB
YAL003W	EFB1	YDL160C	DHH1	1	1	1	Lit-NB
YAL003W	EFB1	YDL166C	FAP7	1	1	1	Lit-BS
YAL003W	EFB1	YDL229W	SSB1	1	1	1	Lit-NB
YAL003W	EFB1	YDR135C	YCF1	1	1	1	Lit-BS
YAL003W	EFB1	YER151C	UBP3	1	1	1	Lit-NB
YAL003W	EFB1	YGL122C	NAB2	1	1	1	Lit-NB
YAL003W	EFB1	YGL137W	SEC27	1	1	1	Lit-NB
YAL003W	EFB1	YGR285C	ZUO1	1	1	1	Lit-NB
YAL003W	EFB1	YHL034C	SBP1	1	1	1	Lit-NB
YAL003W	EFB1	YHR064C	SSZ1	1	1	1	Lit-NB
YAL003W	EFB1	YJL034W	KAR2	1	1	1	Lit-NB
YAL003W	EFB1	YJL072C	PSF2	1	1	1	Lit-NB
YAL003W	EFB1	YJL124C	LSM1	1	1	1	Lit-NB
YAL003W	EFB1	YJR125C	ENT3	1	1	1	Lit-NB
YAL003W	EFB1	YKL081W	TEF4	1	2	2	Lit-BM
YAL003W	EFB1	YKL188C	PXA2	1	1	1	Lit-BS
YAL003W	EFB1	YLL013C	PUF3	1	1	1	Lit-NB
YAL003W	EFB1	YLL024C	SSA2	1	1	1	Lit-NB
YAL003W	EFB1	YLL026W	HSP104	1	1	1	Lit-NB
YAL003W	EFB1	YLR249W	YEF3	1	2	2	Lit-BM
YAL003W	EFB1	YMR186W	HSC82	1	1	1	Lit-NB
YAL003W	EFB1	YNL002C	RLP7	1	1	1	Lit-NB
YAL003W	EFB1	YNL209W	SSB2	2	2	2	Lit-NB
YAL003W	EFB1	YNL255C	GIS2	1	1	1	Lit-NB
YAL003W	EFB1	YPL106C	SSE1	1	1	1	Lit-NB
YAL003W	EFB1	YPR042C	PUF2	1	1	1	Lit-NB
YAL005C	SSA1	YAL007C	ERP2	1	1	1	Lit-NB
YAL005C	SSA1	YAL011W	SWC3	1	1	1	Lit-NB
YAL005C	SSA1	YAL012W	CYS3	2	2	2	Lit-NB
YAL005C	SSA1	YAL016W	TPD3	1	1	1	Lit-NB
YAL005C	SSA1	YAL017W	PSK1	1	1	1	Lit-NB
YAL005C	SSA1	YAL019W	FUN30	1	1	1	Lit-NB
YAL005C	SSA1	YAL020C	ATS1	1	1	1	Lit-NB
YAL005C	SSA1	YAL021C	CCR4	1	1	1	Lit-NB
YAL005C	SSA1	YAL023C	PMT2	1	1	1	Lit-NB
YAL005C	SSA1	YAL027W	SAW1	1	1	1	Lit-NB
YAL005C	SSA1	YAL028W	FRT2	1	1	1	Lit-NB
YAL005C	SSA1	YAL029C	MYO4	1	1	1	Lit-NB
YAL005C	SSA1	YAL030W	SNC1	1	1	1	Lit-NB
YAL005C	SSA1	YAL031C	GIP4	1	1	1	Lit-NB
YAL005C	SSA1	YAL034C	FUN19	1	1	1	Lit-NB
YAL005C	SSA1	YAL034W-A	MTW1	1	1	1	Lit-NB
YAL005C	SSA1	YAL035W	FUN12	2	2	2	Lit-NB
YAL005C	SSA1	YAL036C	RBG1	2	2	2	Lit-NB
YAL005C	SSA1	YAL038W	CDC19	3	3	3	Lit-NB
YAL005C	SSA1	YAL040C	CLN3	2	2	2	Lit-NB
YAL005C	SSA1	YAL041W	CDC24	1	1	1	Lit-NB
YAL005C	SSA1	YAL044C	GCV3	1	1	1	Lit-NB
YAL005C	SSA1	YAL044W-A	BOL1	1	1	1	Lit-NB
YAL005C	SSA1	YAL049C	AIM2	1	1	1	Lit-NB
YAL005C	SSA1	YAL053W	FLC2	1	1	1	Lit-NB
YAL005C	SSA1	YAL055W	PEX22	1	1	1	Lit-NB
YAL005C	SSA1	YAL060W	BDH1	1	1	1	Lit-NB
YAL005C	SSA1	YAL061W	BDH2	1	1	1	Lit-NB
YAL005C	SSA1	YAL062W	GDH3	1	1	1	Lit-NB
YAL005C	SSA1	YAL063C	FLO9	1	1	1	Lit-NB
YAL005C	SSA1	YAR002C-A	ERP1	1	1	1	Lit-NB
YAL005C	SSA1	YAR002W	NUP60	3	2	3	Lit-NB
YAL005C	SSA1	YAR007C	RFA1	1	1	1	Lit-NB
YAL005C	SSA1	YAR015W	ADE1	1	1	1	Lit-NB
YAL005C	SSA1	YAR018C	KIN3	1	1	1	Lit-NB
YAL005C	SSA1	YAR027W	UIP3	1	1	1	Lit-NB
YAL005C	SSA1	YAR031W	PRM9	1	1	1	Lit-NB
YAL005C	SSA1	YAR042W	SWH1	1	1	1	Lit-NB
YAL005C	SSA1	YAR071W	PHO11	1	1	1	Lit-NB
YAL005C	SSA1	YBL002W	HTB2	1	1	1	Lit-NB
YAL005C	SSA1	YBL003C	HTA2	1	1	1	Lit-NB
YAL005C	SSA1	YBL004W	UTP20	1	1	1	Lit-NB
YAL005C	SSA1	YBL005W	PDR3	2	2	2	Lit-NB
YAL005C	SSA1	YBL007C	SLA1	1	1	1	Lit-NB
YAL005C	SSA1	YBL008W	HIR1	1	1	1	Lit-NB
YAL005C	SSA1	YBL009W	ALK2	1	1	1	Lit-NB
YAL005C	SSA1	YBL013W	FMT1	1	1	1	Lit-NB
YAL005C	SSA1	YBL016W	FUS3	1	1	1	Lit-NB
YAL005C	SSA1	YBL017C	PEP1	1	1	1	Lit-NB
YAL005C	SSA1	YBL021C	HAP3	1	1	1	Lit-NB
YAL005C	SSA1	YBL022C	PIM1	1	1	1	Lit-NB
YAL005C	SSA1	YBL023C	MCM2	1	1	1	Lit-NB
YAL005C	SSA1	YBL024W	NCL1	1	1	1	Lit-NB
YAL005C	SSA1	YBL026W	LSM2	1	1	1	Lit-NB
YAL005C	SSA1	YBL027W	RPL19B	1	1	1	Lit-NB
YAL005C	SSA1	YBL030C	PET9	1	1	1	Lit-NB
YAL005C	SSA1	YBL033C	RIB1	1	1	1	Lit-NB
YAL005C	SSA1	YBL035C	POL12	1	1	1	Lit-NB
YAL005C	SSA1	YBL037W	APL3	1	1	1	Lit-NB
YAL005C	SSA1	YBL039C	URA7	2	2	2	Lit-NB
YAL005C	SSA1	YBL045C	COR1	1	1	1	Lit-NB
YAL005C	SSA1	YBL046W	PSY4	1	1	1	Lit-NB
YAL005C	SSA1	YBL047C	EDE1	1	1	1	Lit-NB
YAL005C	SSA1	YBL050W	SEC17	1	1	1	Lit-NB
YAL005C	SSA1	YBL051C	PIN4	1	1	1	Lit-NB
YAL005C	SSA1	YBL052C	SAS3	1	1	1	Lit-NB
YAL005C	SSA1	YBL054W	TOD6	1	1	1	Lit-NB
YAL005C	SSA1	YBL056W	PTC3	1	1	1	Lit-NB
YAL005C	SSA1	YBL057C	PTH2	1	1	1	Lit-NB
YAL005C	SSA1	YBL058W	SHP1	1	1	1	Lit-NB
YAL005C	SSA1	YBL060W	YEL1	1	1	1	Lit-NB
YAL005C	SSA1	YBL063W	KIP1	1	1	1	Lit-NB
YAL005C	SSA1	YBL067C	UBP13	2	2	2	Lit-NB
YAL005C	SSA1	YBL068W	PRS4	1	1	1	Lit-NB
YAL005C	SSA1	YBL071W-A	KTI11	1	1	1	Lit-NB
YAL005C	SSA1	YBL074C	AAR2	1	1	1	Lit-NB
YAL005C	SSA1	YBL075C	SSA3	2	2	2	Lit-NB
YAL005C	SSA1	YBL076C	ILS1	1	1	1	Lit-NB
YAL005C	SSA1	YBL079W	NUP170	1	1	1	Lit-NB
YAL005C	SSA1	YBL080C	PET112	1	1	1	Lit-NB
YAL005C	SSA1	YBL082C	ALG3	1	1	1	Lit-NB
YAL005C	SSA1	YBL085W	BOI1	1	1	1	Lit-NB
YAL005C	SSA1	YBL086C		1	1	1	Lit-NB
YAL005C	SSA1	YBL088C	TEL1	1	1	1	Lit-NB
YAL005C	SSA1	YBL091C	MAP2	1	1	1	Lit-NB
YAL005C	SSA1	YBL099W	ATP1	3	2	3	Lit-NB
YAL005C	SSA1	YBL101C	ECM21	1	1	1	Lit-NB
YAL005C	SSA1	YBL103C	RTG3	1	1	1	Lit-NB
YAL005C	SSA1	YBL104C	SEA4	1	1	1	Lit-NB
YAL005C	SSA1	YBL105C	PKC1	1	1	1	Lit-NB
YAL005C	SSA1	YBL113C		1	1	1	Lit-NB
YAL005C	SSA1	YBR001C	NTH2	1	1	1	Lit-NB
YAL005C	SSA1	YBR002C	RER2	1	1	1	Lit-NB
YAL005C	SSA1	YBR006W	UGA2	1	1	1	Lit-NB
YAL005C	SSA1	YBR011C	IPP1	1	1	1	Lit-NB
YAL005C	SSA1	YBR015C	MNN2	1	1	1	Lit-NB
YAL005C	SSA1	YBR017C	KAP104	1	1	1	Lit-NB
YAL005C	SSA1	YBR019C	GAL10	1	1	1	Lit-NB
YAL005C	SSA1	YBR020W	GAL1	1	1	1	Lit-NB
YAL005C	SSA1	YBR023C	CHS3	1	1	1	Lit-NB
YAL005C	SSA1	YBR025C	OLA1	2	2	2	Lit-NB
YAL005C	SSA1	YBR026C	ETR1	1	1	1	Lit-NB
YAL005C	SSA1	YBR028C	YPK3	1	1	1	Lit-NB
YAL005C	SSA1	YBR030W	RKM3	1	1	1	Lit-NB
YAL005C	SSA1	YBR031W	RPL4A	2	2	2	Lit-NB
YAL005C	SSA1	YBR033W	EDS1	1	1	1	Lit-NB
YAL005C	SSA1	YBR034C	HMT1	1	1	1	Lit-NB
YAL005C	SSA1	YBR039W	ATP3	1	1	1	Lit-NB
YAL005C	SSA1	YBR042C	CST26	2	2	2	Lit-NB
YAL005C	SSA1	YBR046C	ZTA1	1	1	1	Lit-NB
YAL005C	SSA1	YBR047W	FMP23	1	1	1	Lit-NB
YAL005C	SSA1	YBR049C	REB1	3	3	3	Lit-NB
YAL005C	SSA1	YBR054W	YRO2	1	1	1	Lit-NB
YAL005C	SSA1	YBR055C	PRP6	1	1	1	Lit-NB
YAL005C	SSA1	YBR056W		1	1	1	Lit-NB
YAL005C	SSA1	YBR057C	MUM2	1	1	1	Lit-NB
YAL005C	SSA1	YBR058C	UBP14	1	1	1	Lit-NB
YAL005C	SSA1	YBR059C	AKL1	1	1	1	Lit-NB
YAL005C	SSA1	YBR060C	ORC2	1	1	1	Lit-NB
YAL005C	SSA1	YBR065C	ECM2	1	1	1	Lit-NB
YAL005C	SSA1	YBR066C	NRG2	1	1	1	Lit-NB
YAL005C	SSA1	YBR067C	TIP1	1	1	1	Lit-NB
YAL005C	SSA1	YBR068C	BAP2	1	1	1	Lit-NB
YAL005C	SSA1	YBR070C	ALG14	1	1	1	Lit-NB
YAL005C	SSA1	YBR072W	HSP26	2	2	2	Lit-NB
YAL005C	SSA1	YBR073W	RDH54	1	1	1	Lit-NB
YAL005C	SSA1	YBR074W	PFF1	1	1	1	Lit-NB
YAL005C	SSA1	YBR078W	ECM33	1	1	1	Lit-NB
YAL005C	SSA1	YBR079C	RPG1	3	3	3	Lit-NB
YAL005C	SSA1	YBR081C	SPT7	2	1	2	Lit-NB
YAL005C	SSA1	YBR083W	TEC1	1	1	1	Lit-NB
YAL005C	SSA1	YBR084C-A	RPL19A	1	1	1	Lit-NB
YAL005C	SSA1	YBR084W	MIS1	1	1	1	Lit-NB
YAL005C	SSA1	YBR087W	RFC5	1	1	1	Lit-NB
YAL005C	SSA1	YBR090C		1	1	1	Lit-NB
YAL005C	SSA1	YBR095C	RXT2	2	2	2	Lit-NB
YAL005C	SSA1	YBR098W	MMS4	1	1	1	Lit-NB
YAL005C	SSA1	YBR101C	FES1	6	4	6	Lit-NB
YAL005C	SSA1	YBR103W	SIF2	2	2	2	Lit-NB
YAL005C	SSA1	YBR106W	PHO88	1	1	1	Lit-NB
YAL005C	SSA1	YBR107C	IML3	1	1	1	Lit-NB
YAL005C	SSA1	YBR108W	AIM3	1	1	1	Lit-NB
YAL005C	SSA1	YBR110W	ALG1	1	1	1	Lit-NB
YAL005C	SSA1	YBR112C	CYC8	1	1	1	Lit-NB
YAL005C	SSA1	YBR114W	RAD16	1	1	1	Lit-NB
YAL005C	SSA1	YBR115C	LYS2	1	1	1	Lit-NB
YAL005C	SSA1	YBR123C	TFC1	1	1	1	Lit-NB
YAL005C	SSA1	YBR125C	PTC4	1	1	1	Lit-NB
YAL005C	SSA1	YBR126C	TPS1	2	2	2	Lit-NB
YAL005C	SSA1	YBR127C	VMA2	2	2	2	Lit-NB
YAL005C	SSA1	YBR128C	ATG14	1	1	1	Lit-NB
YAL005C	SSA1	YBR130C	SHE3	1	1	1	Lit-NB
YAL005C	SSA1	YBR133C	HSL7	2	2	2	Lit-NB
YAL005C	SSA1	YBR135W	CKS1	1	1	1	Lit-NB
YAL005C	SSA1	YBR136W	MEC1	1	1	1	Lit-NB
YAL005C	SSA1	YBR138C		1	1	1	Lit-NB
YAL005C	SSA1	YBR139W		1	1	1	Lit-NB
YAL005C	SSA1	YBR142W	MAK5	1	1	1	Lit-NB
YAL005C	SSA1	YBR143C	SUP45	2	2	2	Lit-NB
YAL005C	SSA1	YBR148W	YSW1	1	1	1	Lit-NB
YAL005C	SSA1	YBR149W	ARA1	1	1	1	Lit-NB
YAL005C	SSA1	YBR150C	TBS1	1	1	1	Lit-NB
YAL005C	SSA1	YBR152W	SPP381	1	1	1	Lit-NB
YAL005C	SSA1	YBR155W	CNS1	2	2	2	Lit-NB
YAL005C	SSA1	YBR156C	SLI15	1	1	1	Lit-NB
YAL005C	SSA1	YBR158W	AMN1	1	1	1	Lit-NB
YAL005C	SSA1	YBR159W	IFA38	1	1	1	Lit-NB
YAL005C	SSA1	YBR160W	CDC28	2	2	2	Lit-NB
YAL005C	SSA1	YBR162C	TOS1	1	1	1	Lit-NB
YAL005C	SSA1	YBR164C	ARL1	1	1	1	Lit-NB
YAL005C	SSA1	YBR166C	TYR1	1	1	1	Lit-NB
YAL005C	SSA1	YBR169C	SSE2	4	3	4	Lit-NB
YAL005C	SSA1	YBR172C	SMY2	1	1	1	Lit-NB
YAL005C	SSA1	YBR175W	SWD3	1	1	1	Lit-NB
YAL005C	SSA1	YBR177C	EHT1	1	1	1	Lit-NB
YAL005C	SSA1	YBR184W		1	1	1	Lit-NB
YAL005C	SSA1	YBR185C	MBA1	1	1	1	Lit-NB
YAL005C	SSA1	YBR187W	GDT1	1	1	1	Lit-NB
YAL005C	SSA1	YBR189W	RPS9B	1	1	1	Lit-NB
YAL005C	SSA1	YBR193C	MED8	1	1	1	Lit-NB
YAL005C	SSA1	YBR194W	AIM4	1	1	1	Lit-NB
YAL005C	SSA1	YBR195C	MSI1	1	1	1	Lit-NB
YAL005C	SSA1	YBR196C	PGI1	3	3	3	Lit-NB
YAL005C	SSA1	YBR197C		1	1	1	Lit-NB
YAL005C	SSA1	YBR198C	TAF5	2	1	2	Lit-NB
YAL005C	SSA1	YBR207W	FTH1	1	1	1	Lit-NB
YAL005C	SSA1	YBR211C	AME1	1	1	1	Lit-NB
YAL005C	SSA1	YBR212W	NGR1	2	2	2	Lit-NB
YAL005C	SSA1	YBR214W	SDS24	1	1	1	Lit-NB
YAL005C	SSA1	YBR215W	HPC2	1	1	1	Lit-NB
YAL005C	SSA1	YBR217W	ATG12	1	1	1	Lit-NB
YAL005C	SSA1	YBR218C	PYC2	1	1	1	Lit-NB
YAL005C	SSA1	YBR221C	PDB1	1	1	1	Lit-NB
YAL005C	SSA1	YBR223C	TDP1	1	1	1	Lit-NB
YAL005C	SSA1	YBR227C	MCX1	1	1	1	Lit-NB
YAL005C	SSA1	YBR229C	ROT2	1	1	1	Lit-NB
YAL005C	SSA1	YBR230C	OM14	1	1	1	Lit-NB
YAL005C	SSA1	YBR231C	SWC5	1	1	1	Lit-NB
YAL005C	SSA1	YBR234C	ARC40	1	1	1	Lit-NB
YAL005C	SSA1	YBR237W	PRP5	1	1	1	Lit-NB
YAL005C	SSA1	YBR238C		1	1	1	Lit-NB
YAL005C	SSA1	YBR241C		1	1	1	Lit-NB
YAL005C	SSA1	YBR245C	ISW1	1	1	1	Lit-NB
YAL005C	SSA1	YBR247C	ENP1	1	1	1	Lit-NB
YAL005C	SSA1	YBR249C	ARO4	1	1	1	Lit-NB
YAL005C	SSA1	YBR250W	SPO23	1	1	1	Lit-NB
YAL005C	SSA1	YBR251W	MRPS5	1	1	1	Lit-NB
YAL005C	SSA1	YBR253W	SRB6	1	1	1	Lit-NB
YAL005C	SSA1	YBR255W	MTC4	1	1	1	Lit-NB
YAL005C	SSA1	YBR260C	RGD1	1	1	1	Lit-NB
YAL005C	SSA1	YBR263W	SHM1	1	1	1	Lit-NB
YAL005C	SSA1	YBR265W	TSC10	1	1	1	Lit-NB
YAL005C	SSA1	YBR267W	REI1	1	1	1	Lit-NB
YAL005C	SSA1	YBR272C	HSM3	1	1	1	Lit-NB
YAL005C	SSA1	YBR274W	CHK1	1	1	1	Lit-NB
YAL005C	SSA1	YBR275C	RIF1	1	1	1	Lit-NB
YAL005C	SSA1	YBR276C	PPS1	1	1	1	Lit-NB
YAL005C	SSA1	YBR279W	PAF1	1	1	1	Lit-NB
YAL005C	SSA1	YBR281C	DUG2	1	1	1	Lit-NB
YAL005C	SSA1	YBR284W		1	1	1	Lit-NB
YAL005C	SSA1	YBR286W	APE3	1	1	1	Lit-NB
YAL005C	SSA1	YBR287W		1	1	1	Lit-NB
YAL005C	SSA1	YBR288C	APM3	1	1	1	Lit-NB
YAL005C	SSA1	YBR290W	BSD2	2	2	2	Lit-NB
YAL005C	SSA1	YBR295W	PCA1	1	1	1	Lit-NB
YAL005C	SSA1	YBR299W	MAL32	1	1	1	Lit-NB
YAL005C	SSA1	YCL009C	ILV6	2	2	2	Lit-NB
YAL005C	SSA1	YCL011C	GBP2	2	2	2	Lit-NB
YAL005C	SSA1	YCL014W	BUD3	1	1	1	Lit-NB
YAL005C	SSA1	YCL016C	DCC1	1	1	1	Lit-NB
YAL005C	SSA1	YCL017C	NFS1	1	1	1	Lit-NB
YAL005C	SSA1	YCL024W	KCC4	1	1	1	Lit-NB
YAL005C	SSA1	YCL025C	AGP1	1	1	1	Lit-NB
YAL005C	SSA1	YCL027W	FUS1	1	1	1	Lit-NB
YAL005C	SSA1	YCL028W	RNQ1	1	1	1	Lit-BS
YAL005C	SSA1	YCL029C	BIK1	1	1	1	Lit-NB
YAL005C	SSA1	YCL030C	HIS4	1	1	1	Lit-NB
YAL005C	SSA1	YCL031C	RRP7	1	1	1	Lit-NB
YAL005C	SSA1	YCL032W	STE50	1	1	1	Lit-NB
YAL005C	SSA1	YCL035C	GRX1	1	1	1	Lit-NB
YAL005C	SSA1	YCL037C	SRO9	1	1	1	Lit-NB
YAL005C	SSA1	YCL040W	GLK1	1	1	1	Lit-NB
YAL005C	SSA1	YCL043C	PDI1	1	1	1	Lit-NB
YAL005C	SSA1	YCL044C	MGR1	1	1	1	Lit-NB
YAL005C	SSA1	YCL050C	APA1	1	1	1	Lit-NB
YAL005C	SSA1	YCL051W	LRE1	1	1	1	Lit-NB
YAL005C	SSA1	YCL055W	KAR4	1	1	1	Lit-NB
YAL005C	SSA1	YCL063W	VAC17	1	1	1	Lit-NB
YAL005C	SSA1	YCR002C	CDC10	1	1	1	Lit-NB
YAL005C	SSA1	YCR004C	YCP4	1	1	1	Lit-NB
YAL005C	SSA1	YCR005C	CIT2	1	1	1	Lit-NB
YAL005C	SSA1	YCR008W	SAT4	1	1	1	Lit-NB
YAL005C	SSA1	YCR009C	RVS161	2	2	2	Lit-NB
YAL005C	SSA1	YCR011C	ADP1	1	1	1	Lit-NB
YAL005C	SSA1	YCR012W	PGK1	3	3	3	Lit-NB
YAL005C	SSA1	YCR014C	POL4	1	1	1	Lit-NB
YAL005C	SSA1	YCR016W		1	1	1	Lit-NB
YAL005C	SSA1	YCR017C	CWH43	1	1	1	Lit-NB
YAL005C	SSA1	YCR024C-A	PMP1	2	1	2	Lit-NB
YAL005C	SSA1	YCR028C-A	RIM1	1	1	1	Lit-NB
YAL005C	SSA1	YCR032W	BPH1	1	1	1	Lit-NB
YAL005C	SSA1	YCR033W	SNT1	1	1	1	Lit-NB
YAL005C	SSA1	YCR034W	ELO2	2	2	2	Lit-NB
YAL005C	SSA1	YCR035C	RRP43	1	1	1	Lit-NB
YAL005C	SSA1	YCR039C	MATALPHA2	1	1	1	Lit-NB
YAL005C	SSA1	YCR043C		2	2	2	Lit-NB
YAL005C	SSA1	YCR044C	PER1	1	1	1	Lit-NB
YAL005C	SSA1	YCR048W	ARE1	1	1	1	Lit-NB
YAL005C	SSA1	YCR052W	RSC6	1	1	1	Lit-NB
YAL005C	SSA1	YCR053W	THR4	1	1	1	Lit-NB
YAL005C	SSA1	YCR057C	PWP2	1	1	1	Lit-NB
YAL005C	SSA1	YCR059C	YIH1	1	1	1	Lit-NB
YAL005C	SSA1	YCR060W	TAH1	1	1	1	Lit-NB
YAL005C	SSA1	YCR061W		1	1	1	Lit-NB
YAL005C	SSA1	YCR065W	HCM1	1	1	1	Lit-NB
YAL005C	SSA1	YCR066W	RAD18	1	1	1	Lit-NB
YAL005C	SSA1	YCR069W	CPR4	1	1	1	Lit-NB
YAL005C	SSA1	YCR073C	SSK22	1	1	1	Lit-NB
YAL005C	SSA1	YCR075C	ERS1	1	1	1	Lit-NB
YAL005C	SSA1	YCR076C	FUB1	1	1	1	Lit-NB
YAL005C	SSA1	YCR077C	PAT1	2	1	2	Lit-NB
YAL005C	SSA1	YCR079W	PTC6	1	1	1	Lit-NB
YAL005C	SSA1	YCR081W	SRB8	1	1	1	Lit-NB
YAL005C	SSA1	YCR082W	AHC2	1	1	1	Lit-NB
YAL005C	SSA1	YCR084C	TUP1	1	1	1	Lit-NB
YAL005C	SSA1	YCR087C-A		1	1	1	Lit-NB
YAL005C	SSA1	YCR088W	ABP1	1	1	1	Lit-NB
YAL005C	SSA1	YCR089W	FIG2	1	1	1	Lit-NB
YAL005C	SSA1	YCR091W	KIN82	1	1	1	Lit-NB
YAL005C	SSA1	YCR095C	OCA4	2	2	2	Lit-NB
YAL005C	SSA1	YCR105W	ADH7	1	1	1	Lit-NB
YAL005C	SSA1	YDL001W	RMD1	1	1	1	Lit-NB
YAL005C	SSA1	YDL003W	MCD1	1	1	1	Lit-NB
YAL005C	SSA1	YDL005C	MED2	1	1	1	Lit-NB
YAL005C	SSA1	YDL007W	RPT2	1	1	1	Lit-NB
YAL005C	SSA1	YDL017W	CDC7	1	1	1	Lit-NB
YAL005C	SSA1	YDL018C	ERP3	1	1	1	Lit-NB
YAL005C	SSA1	YDL019C	OSH2	2	2	2	Lit-NB
YAL005C	SSA1	YDL020C	RPN4	1	1	1	Lit-NB
YAL005C	SSA1	YDL021W	GPM2	1	1	1	Lit-NB
YAL005C	SSA1	YDL024C	DIA3	1	1	1	Lit-NB
YAL005C	SSA1	YDL025C	RTK1	1	1	1	Lit-NB
YAL005C	SSA1	YDL028C	MPS1	1	1	1	Lit-NB
YAL005C	SSA1	YDL031W	DBP10	1	1	1	Lit-NB
YAL005C	SSA1	YDL033C	SLM3	1	1	1	Lit-NB
YAL005C	SSA1	YDL035C	GPR1	1	1	1	Lit-NB
YAL005C	SSA1	YDL039C	PRM7	1	1	1	Lit-NB
YAL005C	SSA1	YDL040C	NAT1	1	1	1	Lit-NB
YAL005C	SSA1	YDL042C	SIR2	1	1	1	Lit-NB
YAL005C	SSA1	YDL045C	FAD1	1	1	1	Lit-NB
YAL005C	SSA1	YDL046W	NPC2	1	1	1	Lit-NB
YAL005C	SSA1	YDL047W	SIT4	1	1	1	Lit-NB
YAL005C	SSA1	YDL054C	MCH1	1	1	1	Lit-NB
YAL005C	SSA1	YDL055C	PSA1	1	1	1	Lit-NB
YAL005C	SSA1	YDL057W		1	1	1	Lit-NB
YAL005C	SSA1	YDL058W	USO1	2	2	2	Lit-NB
YAL005C	SSA1	YDL059C	RAD59	1	1	1	Lit-NB
YAL005C	SSA1	YDL060W	TSR1	2	2	2	Lit-NB
YAL005C	SSA1	YDL063C	SYO1	1	1	1	Lit-NB
YAL005C	SSA1	YDL064W	UBC9	1	1	1	Lit-NB
YAL005C	SSA1	YDL067C	COX9	1	1	1	Lit-NB
YAL005C	SSA1	YDL070W	BDF2	1	1	1	Lit-NB
YAL005C	SSA1	YDL072C	YET3	1	1	1	Lit-NB
YAL005C	SSA1	YDL074C	BRE1	1	1	1	Lit-NB
YAL005C	SSA1	YDL076C	RXT3	1	1	1	Lit-NB
YAL005C	SSA1	YDL078C	MDH3	2	2	2	Lit-NB
YAL005C	SSA1	YDL079C	MRK1	1	1	1	Lit-NB
YAL005C	SSA1	YDL082W	RPL13A	1	1	1	Lit-NB
YAL005C	SSA1	YDL085W	NDE2	1	1	1	Lit-NB
YAL005C	SSA1	YDL087C	LUC7	1	1	1	Lit-NB
YAL005C	SSA1	YDL091C	UBX3	2	2	2	Lit-NB
YAL005C	SSA1	YDL092W	SRP14	1	1	1	Lit-NB
YAL005C	SSA1	YDL095W	PMT1	1	1	1	Lit-NB
YAL005C	SSA1	YDL097C	RPN6	2	2	2	Lit-NB
YAL005C	SSA1	YDL098C	SNU23	1	1	1	Lit-NB
YAL005C	SSA1	YDL100C	GET3	1	1	1	Lit-NB
YAL005C	SSA1	YDL101C	DUN1	1	1	1	Lit-NB
YAL005C	SSA1	YDL103C	QRI1	1	1	1	Lit-NB
YAL005C	SSA1	YDL104C	QRI7	1	1	1	Lit-NB
YAL005C	SSA1	YDL105W	NSE4	1	1	1	Lit-NB
YAL005C	SSA1	YDL108W	KIN28	1	1	1	Lit-NB
YAL005C	SSA1	YDL109C		1	1	1	Lit-NB
YAL005C	SSA1	YDL110C	TMA17	1	1	1	Lit-NB
YAL005C	SSA1	YDL115C	IWR1	1	1	1	Lit-NB
YAL005C	SSA1	YDL116W	NUP84	1	1	1	Lit-NB
YAL005C	SSA1	YDL122W	UBP1	2	2	2	Lit-NB
YAL005C	SSA1	YDL123W	SNA4	1	1	1	Lit-NB
YAL005C	SSA1	YDL124W		1	1	1	Lit-NB
YAL005C	SSA1	YDL126C	CDC48	4	3	4	Lit-NB
YAL005C	SSA1	YDL127W	PCL2	1	2	2	Lit-BM
YAL005C	SSA1	YDL128W	VCX1	1	1	1	Lit-NB
YAL005C	SSA1	YDL131W	LYS21	2	2	2	Lit-NB
YAL005C	SSA1	YDL132W	CDC53	1	1	1	Lit-NB
YAL005C	SSA1	YDL134C	PPH21	1	1	1	Lit-NB
YAL005C	SSA1	YDL135C	RDI1	1	1	1	Lit-NB
YAL005C	SSA1	YDL137W	ARF2	1	1	1	Lit-NB
YAL005C	SSA1	YDL139C	SCM3	1	1	1	Lit-NB
YAL005C	SSA1	YDL140C	RPO21	1	1	1	Lit-NB
YAL005C	SSA1	YDL141W	BPL1	1	1	1	Lit-NB
YAL005C	SSA1	YDL143W	CCT4	2	2	2	Lit-NB
YAL005C	SSA1	YDL144C		2	2	2	Lit-NB
YAL005C	SSA1	YDL145C	COP1	2	2	2	Lit-NB
YAL005C	SSA1	YDL146W	LDB17	1	1	1	Lit-NB
YAL005C	SSA1	YDL147W	RPN5	1	1	1	Lit-NB
YAL005C	SSA1	YDL148C	NOP14	1	1	1	Lit-NB
YAL005C	SSA1	YDL149W	ATG9	1	1	1	Lit-NB
YAL005C	SSA1	YDL153C	SAS10	1	1	1	Lit-NB
YAL005C	SSA1	YDL156W	CMR1	1	1	1	Lit-NB
YAL005C	SSA1	YDL160C	DHH1	2	2	2	Lit-NB
YAL005C	SSA1	YDL164C	CDC9	1	1	1	Lit-NB
YAL005C	SSA1	YDL168W	SFA1	1	1	1	Lit-NB
YAL005C	SSA1	YDL171C	GLT1	1	1	1	Lit-NB
YAL005C	SSA1	YDL173W	PAR32	1	1	1	Lit-NB
YAL005C	SSA1	YDL176W		1	1	1	Lit-NB
YAL005C	SSA1	YDL181W	INH1	1	1	1	Lit-NB
YAL005C	SSA1	YDL182W	LYS20	2	2	2	Lit-NB
YAL005C	SSA1	YDL185W	VMA1	3	3	3	Lit-NB
YAL005C	SSA1	YDL188C	PPH22	1	1	1	Lit-NB
YAL005C	SSA1	YDL190C	UFD2	1	1	1	Lit-NB
YAL005C	SSA1	YDL192W	ARF1	2	2	2	Lit-NB
YAL005C	SSA1	YDL195W	SEC31	2	2	2	Lit-NB
YAL005C	SSA1	YDL197C	ASF2	1	1	1	Lit-NB
YAL005C	SSA1	YDL199C		1	1	1	Lit-NB
YAL005C	SSA1	YDL200C	MGT1	1	1	1	Lit-NB
YAL005C	SSA1	YDL201W	TRM8	1	1	1	Lit-NB
YAL005C	SSA1	YDL202W	MRPL11	1	1	1	Lit-NB
YAL005C	SSA1	YDL203C	ACK1	1	1	1	Lit-NB
YAL005C	SSA1	YDL206W		1	1	1	Lit-NB
YAL005C	SSA1	YDL212W	SHR3	1	1	1	Lit-NB
YAL005C	SSA1	YDL214C	PRR2	1	1	1	Lit-NB
YAL005C	SSA1	YDL223C	HBT1	2	1	2	Lit-NB
YAL005C	SSA1	YDL224C	WHI4	1	1	1	Lit-NB
YAL005C	SSA1	YDL225W	SHS1	1	1	1	Lit-NB
YAL005C	SSA1	YDL226C	GCS1	1	1	1	Lit-NB
YAL005C	SSA1	YDL227C	HO	1	1	1	Lit-NB
YAL005C	SSA1	YDL229W	SSB1	3	3	3	Lit-NB
YAL005C	SSA1	YDL234C	GYP7	1	1	1	Lit-NB
YAL005C	SSA1	YDL236W	PHO13	1	1	1	Lit-NB
YAL005C	SSA1	YDL238C	GUD1	1	1	1	Lit-NB
YAL005C	SSA1	YDL239C	ADY3	2	2	2	Lit-NB
YAL005C	SSA1	YDL246C	SOR2	1	1	1	Lit-NB
YAL005C	SSA1	YDR001C	NTH1	1	1	1	Lit-NB
YAL005C	SSA1	YDR005C	MAF1	1	1	1	Lit-NB
YAL005C	SSA1	YDR006C	SOK1	1	1	1	Lit-NB
YAL005C	SSA1	YDR009W	GAL3	1	1	1	Lit-NB
YAL005C	SSA1	YDR011W	SNQ2	1	1	1	Lit-NB
YAL005C	SSA1	YDR014W	RAD61	1	1	1	Lit-NB
YAL005C	SSA1	YDR016C	DAD1	1	1	1	Lit-NB
YAL005C	SSA1	YDR017C	KCS1	1	1	1	Lit-NB
YAL005C	SSA1	YDR022C	ATG31	1	1	1	Lit-NB
YAL005C	SSA1	YDR026C	NSI1	1	1	1	Lit-NB
YAL005C	SSA1	YDR027C	VPS54	2	2	2	Lit-NB
YAL005C	SSA1	YDR028C	REG1	1	1	1	Lit-NB
YAL005C	SSA1	YDR030C	RAD28	1	1	1	Lit-NB
YAL005C	SSA1	YDR033W	MRH1	1	1	1	Lit-NB
YAL005C	SSA1	YDR034C	LYS14	1	1	1	Lit-NB
YAL005C	SSA1	YDR035W	ARO3	1	1	1	Lit-NB
YAL005C	SSA1	YDR036C	EHD3	1	1	1	Lit-NB
YAL005C	SSA1	YDR038C	ENA5	1	1	1	Lit-NB
YAL005C	SSA1	YDR043C	NRG1	1	1	1	Lit-NB
YAL005C	SSA1	YDR044W	HEM13	1	1	1	Lit-NB
YAL005C	SSA1	YDR049W	VMS1	1	1	1	Lit-NB
YAL005C	SSA1	YDR050C	TPI1	2	2	2	Lit-NB
YAL005C	SSA1	YDR052C	DBF4	1	1	1	Lit-NB
YAL005C	SSA1	YDR054C	CDC34	1	1	1	Lit-NB
YAL005C	SSA1	YDR055W	PST1	1	1	1	Lit-NB
YAL005C	SSA1	YDR060W	MAK21	2	2	2	Lit-NB
YAL005C	SSA1	YDR063W	AIM7	1	1	1	Lit-NB
YAL005C	SSA1	YDR064W	RPS13	1	1	1	Lit-NB
YAL005C	SSA1	YDR065W	RRG1	1	1	1	Lit-NB
YAL005C	SSA1	YDR068W	DOS2	1	1	1	Lit-NB
YAL005C	SSA1	YDR071C	PAA1	2	2	2	Lit-NB
YAL005C	SSA1	YDR073W	SNF11	1	1	1	Lit-NB
YAL005C	SSA1	YDR074W	TPS2	1	1	1	Lit-NB
YAL005C	SSA1	YDR075W	PPH3	1	1	1	Lit-NB
YAL005C	SSA1	YDR076W	RAD55	1	1	1	Lit-NB
YAL005C	SSA1	YDR082W	STN1	1	1	1	Lit-NB
YAL005C	SSA1	YDR083W	RRP8	1	1	1	Lit-NB
YAL005C	SSA1	YDR084C	TVP23	1	1	1	Lit-NB
YAL005C	SSA1	YDR088C	SLU7	1	1	1	Lit-NB
YAL005C	SSA1	YDR092W	UBC13	1	1	1	Lit-NB
YAL005C	SSA1	YDR096W	GIS1	1	1	1	Lit-NB
YAL005C	SSA1	YDR099W	BMH2	3	3	3	Lit-NB
YAL005C	SSA1	YDR101C	ARX1	2	2	2	Lit-NB
YAL005C	SSA1	YDR103W	STE5	1	1	1	Lit-NB
YAL005C	SSA1	YDR104C	SPO71	1	1	1	Lit-NB
YAL005C	SSA1	YDR105C	TMS1	1	1	1	Lit-NB
YAL005C	SSA1	YDR107C	TMN2	1	1	1	Lit-NB
YAL005C	SSA1	YDR110W	FOB1	1	1	1	Lit-NB
YAL005C	SSA1	YDR111C	ALT2	1	1	1	Lit-NB
YAL005C	SSA1	YDR113C	PDS1	1	1	1	Lit-NB
YAL005C	SSA1	YDR117C	TMA64	1	1	1	Lit-NB
YAL005C	SSA1	YDR118W	APC4	1	1	1	Lit-NB
YAL005C	SSA1	YDR120C	TRM1	1	1	1	Lit-NB
YAL005C	SSA1	YDR121W	DPB4	1	1	1	Lit-NB
YAL005C	SSA1	YDR122W	KIN1	1	1	1	Lit-NB
YAL005C	SSA1	YDR123C	INO2	1	1	1	Lit-NB
YAL005C	SSA1	YDR125C	ECM18	1	1	1	Lit-NB
YAL005C	SSA1	YDR127W	ARO1	1	1	1	Lit-NB
YAL005C	SSA1	YDR129C	SAC6	1	1	1	Lit-NB
YAL005C	SSA1	YDR130C	FIN1	1	1	1	Lit-NB
YAL005C	SSA1	YDR137W	RGP1	1	1	1	Lit-NB
YAL005C	SSA1	YDR138W	HPR1	1	1	1	Lit-NB
YAL005C	SSA1	YDR141C	DOP1	2	2	2	Lit-NB
YAL005C	SSA1	YDR142C	PEX7	1	1	1	Lit-NB
YAL005C	SSA1	YDR145W	TAF12	2	1	2	Lit-NB
YAL005C	SSA1	YDR146C	SWI5	1	1	1	Lit-NB
YAL005C	SSA1	YDR147W	EKI1	1	1	1	Lit-NB
YAL005C	SSA1	YDR148C	KGD2	1	1	1	Lit-NB
YAL005C	SSA1	YDR150W	NUM1	1	1	1	Lit-NB
YAL005C	SSA1	YDR152W	GIR2	1	1	1	Lit-NB
YAL005C	SSA1	YDR153C	ENT5	1	1	1	Lit-NB
YAL005C	SSA1	YDR155C	CPR1	1	1	1	Lit-NB
YAL005C	SSA1	YDR156W	RPA14	1	1	1	Lit-NB
YAL005C	SSA1	YDR159W	SAC3	1	1	1	Lit-NB
YAL005C	SSA1	YDR162C	NBP2	1	1	1	Lit-NB
YAL005C	SSA1	YDR164C	SEC1	1	1	1	Lit-NB
YAL005C	SSA1	YDR165W	TRM82	1	1	1	Lit-NB
YAL005C	SSA1	YDR166C	SEC5	1	1	1	Lit-NB
YAL005C	SSA1	YDR168W	CDC37	1	1	1	Lit-NB
YAL005C	SSA1	YDR169C	STB3	1	1	1	Lit-NB
YAL005C	SSA1	YDR170C	SEC7	2	2	2	Lit-NB
YAL005C	SSA1	YDR171W	HSP42	1	1	1	Lit-NB
YAL005C	SSA1	YDR172W	SUP35	6	4	6	Lit-NB
YAL005C	SSA1	YDR174W	HMO1	1	1	1	Lit-NB
YAL005C	SSA1	YDR177W	UBC1	1	1	1	Lit-NB
YAL005C	SSA1	YDR179C	CSN9	1	1	1	Lit-NB
YAL005C	SSA1	YDR181C	SAS4	1	1	1	Lit-NB
YAL005C	SSA1	YDR182W	CDC1	1	1	1	Lit-NB
YAL005C	SSA1	YDR186C	SND1	1	1	1	Lit-NB
YAL005C	SSA1	YDR188W	CCT6	2	2	2	Lit-NB
YAL005C	SSA1	YDR189W	SLY1	1	1	1	Lit-NB
YAL005C	SSA1	YDR190C	RVB1	2	2	2	Lit-NB
YAL005C	SSA1	YDR191W	HST4	1	1	1	Lit-NB
YAL005C	SSA1	YDR192C	NUP42	1	1	1	Lit-NB
YAL005C	SSA1	YDR194C	MSS116	1	1	1	Lit-NB
YAL005C	SSA1	YDR195W	REF2	1	1	1	Lit-NB
YAL005C	SSA1	YDR200C	VPS64	1	1	1	Lit-NB
YAL005C	SSA1	YDR201W	SPC19	1	1	1	Lit-NB
YAL005C	SSA1	YDR207C	UME6	1	1	1	Lit-NB
YAL005C	SSA1	YDR208W	MSS4	2	2	2	Lit-NB
YAL005C	SSA1	YDR211W	GCD6	1	1	1	Lit-NB
YAL005C	SSA1	YDR212W	TCP1	1	1	1	Lit-NB
YAL005C	SSA1	YDR213W	UPC2	1	1	1	Lit-NB
YAL005C	SSA1	YDR214W	AHA1	3	3	3	Lit-NB
YAL005C	SSA1	YDR216W	ADR1	1	1	1	Lit-NB
YAL005C	SSA1	YDR219C	MFB1	1	1	1	Lit-NB
YAL005C	SSA1	YDR222W		1	1	1	Lit-NB
YAL005C	SSA1	YDR224C	HTB1	1	1	1	Lit-NB
YAL005C	SSA1	YDR225W	HTA1	1	1	1	Lit-NB
YAL005C	SSA1	YDR226W	ADK1	1	1	1	Lit-NB
YAL005C	SSA1	YDR227W	SIR4	1	1	1	Lit-NB
YAL005C	SSA1	YDR229W	IVY1	1	1	1	Lit-NB
YAL005C	SSA1	YDR233C	RTN1	4	3	4	Lit-NB
YAL005C	SSA1	YDR234W	LYS4	1	1	1	Lit-NB
YAL005C	SSA1	YDR238C	SEC26	1	1	1	Lit-NB
YAL005C	SSA1	YDR240C	SNU56	1	1	1	Lit-NB
YAL005C	SSA1	YDR243C	PRP28	1	1	1	Lit-NB
YAL005C	SSA1	YDR245W	MNN10	1	1	1	Lit-NB
YAL005C	SSA1	YDR248C		1	1	1	Lit-NB
YAL005C	SSA1	YDR251W	PAM1	1	1	1	Lit-NB
YAL005C	SSA1	YDR255C	RMD5	1	1	1	Lit-NB
YAL005C	SSA1	YDR256C	CTA1	1	1	1	Lit-NB
YAL005C	SSA1	YDR258C	HSP78	2	2	2	Lit-NB
YAL005C	SSA1	YDR261C	EXG2	1	1	1	Lit-NB
YAL005C	SSA1	YDR264C	AKR1	1	1	1	Lit-NB
YAL005C	SSA1	YDR266C	HEL2	1	1	1	Lit-NB
YAL005C	SSA1	YDR270W	CCC2	1	1	1	Lit-NB
YAL005C	SSA1	YDR277C	MTH1	1	1	1	Lit-NB
YAL005C	SSA1	YDR280W	RRP45	1	1	1	Lit-NB
YAL005C	SSA1	YDR283C	GCN2	1	1	1	Lit-NB
YAL005C	SSA1	YDR284C	DPP1	1	1	1	Lit-NB
YAL005C	SSA1	YDR285W	ZIP1	1	1	1	Lit-NB
YAL005C	SSA1	YDR288W	NSE3	1	1	1	Lit-NB
YAL005C	SSA1	YDR289C	RTT103	1	1	1	Lit-NB
YAL005C	SSA1	YDR291W	HRQ1	1	1	1	Lit-NB
YAL005C	SSA1	YDR293C	SSD1	2	2	2	Lit-NB
YAL005C	SSA1	YDR294C	DPL1	1	1	1	Lit-NB
YAL005C	SSA1	YDR295C	HDA2	1	1	1	Lit-NB
YAL005C	SSA1	YDR296W	MHR1	1	1	1	Lit-NB
YAL005C	SSA1	YDR297W	SUR2	1	1	1	Lit-NB
YAL005C	SSA1	YDR298C	ATP5	1	1	1	Lit-NB
YAL005C	SSA1	YDR299W	BFR2	2	2	2	Lit-NB
YAL005C	SSA1	YDR301W	CFT1	1	1	1	Lit-NB
YAL005C	SSA1	YDR302W	GPI11	1	1	1	Lit-NB
YAL005C	SSA1	YDR303C	RSC3	2	1	2	Lit-NB
YAL005C	SSA1	YDR306C		1	1	1	Lit-NB
YAL005C	SSA1	YDR308C	SRB7	1	1	1	Lit-NB
YAL005C	SSA1	YDR309C	GIC2	1	1	1	Lit-NB
YAL005C	SSA1	YDR310C	SUM1	1	1	1	Lit-NB
YAL005C	SSA1	YDR314C	RAD34	1	1	1	Lit-NB
YAL005C	SSA1	YDR320C	SWA2	1	1	1	Lit-NB
YAL005C	SSA1	YDR324C	UTP4	1	1	1	Lit-NB
YAL005C	SSA1	YDR325W	YCG1	1	1	1	Lit-NB
YAL005C	SSA1	YDR326C	YSP2	1	1	1	Lit-NB
YAL005C	SSA1	YDR328C	SKP1	2	2	2	Lit-NB
YAL005C	SSA1	YDR330W	UBX5	1	1	1	Lit-NB
YAL005C	SSA1	YDR331W	GPI8	1	1	1	Lit-NB
YAL005C	SSA1	YDR334W	SWR1	1	1	1	Lit-NB
YAL005C	SSA1	YDR335W	MSN5	1	1	1	Lit-NB
YAL005C	SSA1	YDR337W	MRPS28	1	1	1	Lit-NB
YAL005C	SSA1	YDR338C		1	1	1	Lit-NB
YAL005C	SSA1	YDR341C		1	1	1	Lit-NB
YAL005C	SSA1	YDR342C	HXT7	1	1	1	Lit-NB
YAL005C	SSA1	YDR346C	SVF1	1	1	1	Lit-NB
YAL005C	SSA1	YDR348C	PAL1	2	2	2	Lit-NB
YAL005C	SSA1	YDR352W	YPQ2	1	1	1	Lit-NB
YAL005C	SSA1	YDR353W	TRR1	1	1	1	Lit-NB
YAL005C	SSA1	YDR354W	TRP4	1	1	1	Lit-NB
YAL005C	SSA1	YDR356W	SPC110	2	2	2	Lit-NB
YAL005C	SSA1	YDR359C	EAF1	1	1	1	Lit-NB
YAL005C	SSA1	YDR361C	BCP1	1	1	1	Lit-NB
YAL005C	SSA1	YDR362C	TFC6	1	1	1	Lit-NB
YAL005C	SSA1	YDR363W	ESC2	1	1	1	Lit-NB
YAL005C	SSA1	YDR363W-A	SEM1	1	1	1	Lit-NB
YAL005C	SSA1	YDR364C	CDC40	1	1	1	Lit-NB
YAL005C	SSA1	YDR365C	ESF1	2	2	2	Lit-NB
YAL005C	SSA1	YDR367W	KEI1	1	1	1	Lit-NB
YAL005C	SSA1	YDR369C	XRS2	1	1	1	Lit-NB
YAL005C	SSA1	YDR370C	DXO1	1	1	1	Lit-NB
YAL005C	SSA1	YDR372C	VPS74	1	1	1	Lit-NB
YAL005C	SSA1	YDR375C	BCS1	1	1	1	Lit-NB
YAL005C	SSA1	YDR378C	LSM6	1	1	1	Lit-NB
YAL005C	SSA1	YDR379C-A	SDH6	1	1	1	Lit-NB
YAL005C	SSA1	YDR379W	RGA2	1	1	1	Lit-NB
YAL005C	SSA1	YDR380W	ARO10	1	1	1	Lit-NB
YAL005C	SSA1	YDR381W	YRA1	2	2	2	Lit-NB
YAL005C	SSA1	YDR386W	MUS81	1	1	1	Lit-NB
YAL005C	SSA1	YDR388W	RVS167	1	1	1	Lit-NB
YAL005C	SSA1	YDR389W	SAC7	1	1	1	Lit-NB
YAL005C	SSA1	YDR390C	UBA2	1	1	1	Lit-NB
YAL005C	SSA1	YDR391C		1	1	1	Lit-NB
YAL005C	SSA1	YDR392W	SPT3	1	1	1	Lit-NB
YAL005C	SSA1	YDR393W	SHE9	1	1	1	Lit-NB
YAL005C	SSA1	YDR394W	RPT3	2	2	2	Lit-NB
YAL005C	SSA1	YDR395W	SXM1	1	1	1	Lit-NB
YAL005C	SSA1	YDR403W	DIT1	1	1	1	Lit-NB
YAL005C	SSA1	YDR406W	PDR15	1	1	1	Lit-NB
YAL005C	SSA1	YDR407C	TRS120	1	1	1	Lit-NB
YAL005C	SSA1	YDR411C	DFM1	1	1	1	Lit-NB
YAL005C	SSA1	YDR412W	RRP17	1	1	1	Lit-NB
YAL005C	SSA1	YDR416W	SYF1	1	1	1	Lit-NB
YAL005C	SSA1	YDR419W	RAD30	1	1	1	Lit-NB
YAL005C	SSA1	YDR421W	ARO80	1	1	1	Lit-NB
YAL005C	SSA1	YDR423C	CAD1	1	1	1	Lit-NB
YAL005C	SSA1	YDR425W	SNX41	1	1	1	Lit-NB
YAL005C	SSA1	YDR427W	RPN9	1	1	1	Lit-NB
YAL005C	SSA1	YDR429C	TIF35	1	1	1	Lit-NB
YAL005C	SSA1	YDR432W	NPL3	1	1	1	Lit-NB
YAL005C	SSA1	YDR436W	PPZ2	1	1	1	Lit-NB
YAL005C	SSA1	YDR440W	DOT1	1	1	1	Lit-NB
YAL005C	SSA1	YDR443C	SSN2	1	1	1	Lit-NB
YAL005C	SSA1	YDR444W		1	1	1	Lit-NB
YAL005C	SSA1	YDR448W	ADA2	2	1	2	Lit-NB
YAL005C	SSA1	YDR449C	UTP6	1	1	1	Lit-NB
YAL005C	SSA1	YDR450W	RPS18A	1	1	1	Lit-NB
YAL005C	SSA1	YDR451C	YHP1	1	1	1	Lit-NB
YAL005C	SSA1	YDR452W	PPN1	1	1	1	Lit-NB
YAL005C	SSA1	YDR453C	TSA2	1	1	1	Lit-NB
YAL005C	SSA1	YDR454C	GUK1	1	1	1	Lit-NB
YAL005C	SSA1	YDR457W	TOM1	1	1	1	Lit-NB
YAL005C	SSA1	YDR460W	TFB3	1	1	1	Lit-NB
YAL005C	SSA1	YDR462W	MRPL28	1	1	1	Lit-NB
YAL005C	SSA1	YDR463W	STP1	1	1	1	Lit-NB
YAL005C	SSA1	YDR465C	RMT2	1	1	1	Lit-NB
YAL005C	SSA1	YDR466W	PKH3	1	1	1	Lit-NB
YAL005C	SSA1	YDR471W	RPL27B	1	1	1	Lit-NB
YAL005C	SSA1	YDR472W	TRS31	1	1	1	Lit-NB
YAL005C	SSA1	YDR473C	PRP3	1	1	1	Lit-NB
YAL005C	SSA1	YDR477W	SNF1	3	2	3	Lit-NB
YAL005C	SSA1	YDR478W	SNM1	1	1	1	Lit-NB
YAL005C	SSA1	YDR479C	PEX29	1	1	1	Lit-NB
YAL005C	SSA1	YDR480W	DIG2	1	1	1	Lit-NB
YAL005C	SSA1	YDR482C	CWC21	1	1	1	Lit-NB
YAL005C	SSA1	YDR484W	VPS52	2	2	2	Lit-NB
YAL005C	SSA1	YDR485C	VPS72	1	1	1	Lit-NB
YAL005C	SSA1	YDR486C	VPS60	1	1	1	Lit-NB
YAL005C	SSA1	YDR487C	RIB3	1	1	1	Lit-NB
YAL005C	SSA1	YDR488C	PAC11	1	1	1	Lit-NB
YAL005C	SSA1	YDR490C	PKH1	1	1	1	Lit-NB
YAL005C	SSA1	YDR495C	VPS3	1	1	1	Lit-NB
YAL005C	SSA1	YDR496C	PUF6	2	2	2	Lit-NB
YAL005C	SSA1	YDR498C	SEC20	1	1	1	Lit-NB
YAL005C	SSA1	YDR501W	PLM2	1	1	1	Lit-NB
YAL005C	SSA1	YDR502C	SAM2	1	1	1	Lit-NB
YAL005C	SSA1	YDR505C	PSP1	1	1	1	Lit-NB
YAL005C	SSA1	YDR506C	GMC1	1	1	1	Lit-NB
YAL005C	SSA1	YDR507C	GIN4	1	1	1	Lit-NB
YAL005C	SSA1	YDR508C	GNP1	1	1	1	Lit-NB
YAL005C	SSA1	YDR510W	SMT3	1	1	1	Lit-NB
YAL005C	SSA1	YDR513W	GRX2	2	2	2	Lit-NB
YAL005C	SSA1	YDR516C	EMI2	3	3	3	Lit-NB
YAL005C	SSA1	YDR519W	FPR2	1	1	1	Lit-NB
YAL005C	SSA1	YDR520C	URC2	1	1	1	Lit-NB
YAL005C	SSA1	YDR522C	SPS2	1	1	1	Lit-NB
YAL005C	SSA1	YDR523C	SPS1	1	1	1	Lit-NB
YAL005C	SSA1	YDR525W-A	SNA2	1	1	1	Lit-NB
YAL005C	SSA1	YDR527W	RBA50	1	1	1	Lit-NB
YAL005C	SSA1	YDR532C	KRE28	1	1	1	Lit-NB
YAL005C	SSA1	YDR533C	HSP31	1	1	1	Lit-NB
YAL005C	SSA1	YDR539W	FDC1	1	1	1	Lit-NB
YAL005C	SSA1	YDR540C	IRC4	1	1	1	Lit-NB
YAL005C	SSA1	YEL001C	IRC22	2	2	2	Lit-NB
YAL005C	SSA1	YEL003W	GIM4	1	1	1	Lit-NB
YAL005C	SSA1	YEL005C	VAB2	1	1	1	Lit-NB
YAL005C	SSA1	YEL007W	MIT1	1	1	1	Lit-NB
YAL005C	SSA1	YEL008W		1	1	1	Lit-NB
YAL005C	SSA1	YEL012W	UBC8	1	1	1	Lit-NB
YAL005C	SSA1	YEL013W	VAC8	1	1	1	Lit-NB
YAL005C	SSA1	YEL015W	EDC3	1	1	1	Lit-NB
YAL005C	SSA1	YEL016C	NPP2	1	1	1	Lit-NB
YAL005C	SSA1	YEL017C-A	PMP2	1	1	1	Lit-NB
YAL005C	SSA1	YEL018W	EAF5	1	1	1	Lit-NB
YAL005C	SSA1	YEL019C	MMS21	1	1	1	Lit-NB
YAL005C	SSA1	YEL020C	PXP1	1	1	1	Lit-NB
YAL005C	SSA1	YEL021W	URA3	1	1	1	Lit-NB
YAL005C	SSA1	YEL025C		1	1	1	Lit-NB
YAL005C	SSA1	YEL030W	ECM10	1	1	1	Lit-NB
YAL005C	SSA1	YEL031W	SPF1	1	1	1	Lit-NB
YAL005C	SSA1	YEL032W	MCM3	1	1	1	Lit-NB
YAL005C	SSA1	YEL036C	ANP1	1	1	1	Lit-NB
YAL005C	SSA1	YEL037C	RAD23	1	1	1	Lit-NB
YAL005C	SSA1	YEL040W	UTR2	1	1	1	Lit-NB
YAL005C	SSA1	YEL041W	YEF1	1	1	1	Lit-NB
YAL005C	SSA1	YEL042W	GDA1	1	1	1	Lit-NB
YAL005C	SSA1	YEL043W		1	1	1	Lit-NB
YAL005C	SSA1	YEL044W	IES6	1	1	1	Lit-NB
YAL005C	SSA1	YEL048C	TCA17	1	1	1	Lit-NB
YAL005C	SSA1	YEL050C	RML2	1	1	1	Lit-NB
YAL005C	SSA1	YEL051W	VMA8	1	1	1	Lit-NB
YAL005C	SSA1	YEL052W	AFG1	1	1	1	Lit-NB
YAL005C	SSA1	YEL055C	POL5	2	2	2	Lit-NB
YAL005C	SSA1	YEL056W	HAT2	1	1	1	Lit-NB
YAL005C	SSA1	YEL060C	PRB1	3	3	3	Lit-NB
YAL005C	SSA1	YEL061C	CIN8	1	1	1	Lit-NB
YAL005C	SSA1	YEL062W	NPR2	1	1	1	Lit-NB
YAL005C	SSA1	YEL063C	CAN1	1	1	1	Lit-NB
YAL005C	SSA1	YEL066W	HPA3	1	1	1	Lit-NB
YAL005C	SSA1	YEL071W	DLD3	1	1	1	Lit-NB
YAL005C	SSA1	YEL077C		2	2	2	Lit-NB
YAL005C	SSA1	YER001W	MNN1	1	1	1	Lit-NB
YAL005C	SSA1	YER003C	PMI40	1	1	1	Lit-NB
YAL005C	SSA1	YER004W	FMP52	1	1	1	Lit-NB
YAL005C	SSA1	YER005W	YND1	1	1	1	Lit-NB
YAL005C	SSA1	YER006W	NUG1	1	1	1	Lit-NB
YAL005C	SSA1	YER007W	PAC2	1	1	1	Lit-NB
YAL005C	SSA1	YER012W	PRE1	2	1	2	Lit-NB
YAL005C	SSA1	YER013W	PRP22	1	1	1	Lit-NB
YAL005C	SSA1	YER015W	FAA2	1	1	1	Lit-NB
YAL005C	SSA1	YER016W	BIM1	1	1	1	Lit-NB
YAL005C	SSA1	YER019W	ISC1	1	1	1	Lit-NB
YAL005C	SSA1	YER021W	RPN3	1	1	1	Lit-NB
YAL005C	SSA1	YER022W	SRB4	1	1	1	Lit-NB
YAL005C	SSA1	YER023W	PRO3	1	1	1	Lit-NB
YAL005C	SSA1	YER024W	YAT2	1	1	1	Lit-NB
YAL005C	SSA1	YER025W	GCD11	1	1	1	Lit-NB
YAL005C	SSA1	YER026C	CHO1	1	1	1	Lit-NB
YAL005C	SSA1	YER030W	CHZ1	1	1	1	Lit-NB
YAL005C	SSA1	YER031C	YPT31	2	2	2	Lit-NB
YAL005C	SSA1	YER036C	ARB1	2	2	2	Lit-NB
YAL005C	SSA1	YER040W	GLN3	1	1	1	Lit-NB
YAL005C	SSA1	YER041W	YEN1	1	1	1	Lit-NB
YAL005C	SSA1	YER043C	SAH1	1	1	1	Lit-NB
YAL005C	SSA1	YER048C	CAJ1	1	1	1	Lit-NB
YAL005C	SSA1	YER049W	TPA1	1	1	1	Lit-NB
YAL005C	SSA1	YER050C	RSM18	1	1	1	Lit-NB
YAL005C	SSA1	YER052C	HOM3	1	1	1	Lit-NB
YAL005C	SSA1	YER053C	PIC2	1	1	1	Lit-NB
YAL005C	SSA1	YER054C	GIP2	1	1	1	Lit-NB
YAL005C	SSA1	YER056C	FCY2	1	1	1	Lit-NB
YAL005C	SSA1	YER057C	HMF1	1	1	1	Lit-NB
YAL005C	SSA1	YER059W	PCL6	2	2	2	Lit-BM
YAL005C	SSA1	YER064C	VHR2	1	1	1	Lit-NB
YAL005C	SSA1	YER065C	ICL1	1	1	1	Lit-NB
YAL005C	SSA1	YER068W	MOT2	1	1	1	Lit-NB
YAL005C	SSA1	YER069W	ARG5,6	2	2	2	Lit-NB
YAL005C	SSA1	YER070W	RNR1	1	1	1	Lit-NB
YAL005C	SSA1	YER073W	ALD5	1	1	1	Lit-NB
YAL005C	SSA1	YER078C	ICP55	1	1	1	Lit-NB
YAL005C	SSA1	YER081W	SER3	1	1	1	Lit-NB
YAL005C	SSA1	YER082C	UTP7	1	1	1	Lit-NB
YAL005C	SSA1	YER083C	GET2	1	1	1	Lit-NB
YAL005C	SSA1	YER086W	ILV1	2	2	2	Lit-NB
YAL005C	SSA1	YER087C-B	SBH1	1	1	1	Lit-NB
YAL005C	SSA1	YER087W	AIM10	1	1	1	Lit-NB
YAL005C	SSA1	YER088C	DOT6	1	1	1	Lit-NB
YAL005C	SSA1	YER090W	TRP2	1	1	1	Lit-NB
YAL005C	SSA1	YER091C	MET6	1	1	1	Lit-NB
YAL005C	SSA1	YER092W	IES5	1	1	1	Lit-NB
YAL005C	SSA1	YER093C	TSC11	2	2	2	Lit-NB
YAL005C	SSA1	YER095W	RAD51	1	1	1	Lit-NB
YAL005C	SSA1	YER096W	SHC1	1	1	1	Lit-NB
YAL005C	SSA1	YER098W	UBP9	1	1	1	Lit-NB
YAL005C	SSA1	YER099C	PRS2	1	1	1	Lit-NB
YAL005C	SSA1	YER101C	AST2	1	1	1	Lit-NB
YAL005C	SSA1	YER103W	SSA4	1	1	1	Lit-NB
YAL005C	SSA1	YER105C	NUP157	1	1	1	Lit-NB
YAL005C	SSA1	YER110C	KAP123	2	2	2	Lit-NB
YAL005C	SSA1	YER112W	LSM4	1	1	1	Lit-NB
YAL005C	SSA1	YER114C	BOI2	1	1	1	Lit-NB
YAL005C	SSA1	YER116C	SLX8	1	1	1	Lit-NB
YAL005C	SSA1	YER120W	SCS2	1	1	1	Lit-NB
YAL005C	SSA1	YER125W	RSP5	1	1	1	Lit-NB
YAL005C	SSA1	YER126C	NSA2	1	1	1	Lit-NB
YAL005C	SSA1	YER127W	LCP5	1	1	1	Lit-NB
YAL005C	SSA1	YER129W	SAK1	2	2	2	Lit-NB
YAL005C	SSA1	YER131W	RPS26B	1	1	1	Lit-NB
YAL005C	SSA1	YER132C	PMD1	1	1	1	Lit-NB
YAL005C	SSA1	YER133W	GLC7	2	2	2	Lit-NB
YAL005C	SSA1	YER139C	RTR1	1	1	1	Lit-NB
YAL005C	SSA1	YER140W	EMP65	1	1	1	Lit-NB
YAL005C	SSA1	YER142C	MAG1	1	1	1	Lit-NB
YAL005C	SSA1	YER144C	UBP5	1	1	1	Lit-NB
YAL005C	SSA1	YER145C	FTR1	1	1	1	Lit-NB
YAL005C	SSA1	YER147C	SCC4	1	1	1	Lit-NB
YAL005C	SSA1	YER151C	UBP3	1	1	1	Lit-NB
YAL005C	SSA1	YER154W	OXA1	1	1	1	Lit-NB
YAL005C	SSA1	YER155C	BEM2	2	2	2	Lit-NB
YAL005C	SSA1	YER158C		2	2	2	Lit-NB
YAL005C	SSA1	YER159C	BUR6	1	1	1	Lit-NB
YAL005C	SSA1	YER161C	SPT2	1	1	1	Lit-NB
YAL005C	SSA1	YER162C	RAD4	1	1	1	Lit-NB
YAL005C	SSA1	YER163C	GCG1	1	1	1	Lit-NB
YAL005C	SSA1	YER164W	CHD1	1	1	1	Lit-NB
YAL005C	SSA1	YER165W	PAB1	3	2	3	Lit-NB
YAL005C	SSA1	YER168C	CCA1	1	1	1	Lit-NB
YAL005C	SSA1	YER169W	RPH1	1	1	1	Lit-NB
YAL005C	SSA1	YER172C	BRR2	1	1	1	Lit-NB
YAL005C	SSA1	YER173W	RAD24	1	1	1	Lit-NB
YAL005C	SSA1	YER177W	BMH1	1	1	1	Lit-NB
YAL005C	SSA1	YER182W	FMP10	1	1	1	Lit-NB
YAL005C	SSA1	YER184C	TOG1	1	1	1	Lit-NB
YAL005C	SSA1	YFL004W	VTC2	1	1	1	Lit-NB
YAL005C	SSA1	YFL005W	SEC4	1	1	1	Lit-NB
YAL005C	SSA1	YFL007W	BLM10	2	2	2	Lit-NB
YAL005C	SSA1	YFL008W	SMC1	1	1	1	Lit-NB
YAL005C	SSA1	YFL009W	CDC4	1	1	1	Lit-NB
YAL005C	SSA1	YFL010C	WWM1	1	1	1	Lit-NB
YAL005C	SSA1	YFL011W	HXT10	1	1	1	Lit-NB
YAL005C	SSA1	YFL013C	IES1	1	1	1	Lit-NB
YAL005C	SSA1	YFL014W	HSP12	1	1	1	Lit-NB
YAL005C	SSA1	YFL016C	MDJ1	1	1	1	Lit-NB
YAL005C	SSA1	YFL018C	LPD1	2	2	2	Lit-NB
YAL005C	SSA1	YFL021W	GAT1	1	1	1	Lit-NB
YAL005C	SSA1	YFL023W	BUD27	1	1	1	Lit-NB
YAL005C	SSA1	YFL024C	EPL1	1	1	1	Lit-NB
YAL005C	SSA1	YFL027C	GYP8	1	1	1	Lit-NB
YAL005C	SSA1	YFL033C	RIM15	1	1	1	Lit-NB
YAL005C	SSA1	YFL036W	RPO41	1	1	1	Lit-NB
YAL005C	SSA1	YFL037W	TUB2	1	1	1	Lit-NB
YAL005C	SSA1	YFL038C	YPT1	1	1	1	Lit-NB
YAL005C	SSA1	YFL039C	ACT1	1	1	1	Lit-NB
YAL005C	SSA1	YFL044C	OTU1	3	3	3	Lit-NB
YAL005C	SSA1	YFL052W	ZNF1	1	1	1	Lit-NB
YAL005C	SSA1	YFL061W	DDI2	1	1	1	Lit-NB
YAL005C	SSA1	YFL062W	COS4	1	1	1	Lit-NB
YAL005C	SSA1	YFR004W	RPN11	2	2	2	Lit-NB
YAL005C	SSA1	YFR005C	SAD1	1	1	1	Lit-NB
YAL005C	SSA1	YFR006W		1	1	1	Lit-NB
YAL005C	SSA1	YFR007W	YFH7	1	1	1	Lit-NB
YAL005C	SSA1	YFR008W	FAR7	1	1	1	Lit-NB
YAL005C	SSA1	YFR009W	GCN20	1	1	1	Lit-NB
YAL005C	SSA1	YFR010W	UBP6	1	1	1	Lit-NB
YAL005C	SSA1	YFR014C	CMK1	1	1	1	Lit-NB
YAL005C	SSA1	YFR015C	GSY1	2	2	2	Lit-NB
YAL005C	SSA1	YFR016C		1	1	1	Lit-NB
YAL005C	SSA1	YFR017C	IGD1	1	1	1	Lit-NB
YAL005C	SSA1	YFR019W	FAB1	1	1	1	Lit-NB
YAL005C	SSA1	YFR021W	ATG18	1	1	1	Lit-NB
YAL005C	SSA1	YFR023W	PES4	1	1	1	Lit-NB
YAL005C	SSA1	YFR024C-A	LSB3	1	1	1	Lit-NB
YAL005C	SSA1	YFR029W	PTR3	1	1	1	Lit-NB
YAL005C	SSA1	YFR030W	MET10	1	1	1	Lit-NB
YAL005C	SSA1	YFR031C	SMC2	1	1	1	Lit-NB
YAL005C	SSA1	YFR034C	PHO4	1	1	1	Lit-NB
YAL005C	SSA1	YFR036W	CDC26	1	1	1	Lit-NB
YAL005C	SSA1	YFR037C	RSC8	3	3	3	Lit-NB
YAL005C	SSA1	YFR038W	IRC5	1	1	1	Lit-NB
YAL005C	SSA1	YFR048W	RMD8	1	1	1	Lit-NB
YAL005C	SSA1	YFR049W	YMR31	1	1	1	Lit-NB
YAL005C	SSA1	YFR051C	RET2	3	3	3	Lit-NB
YAL005C	SSA1	YFR053C	HXK1	1	1	1	Lit-NB
YAL005C	SSA1	YGL003C	CDH1	1	1	1	Lit-NB
YAL005C	SSA1	YGL005C	COG7	1	1	1	Lit-NB
YAL005C	SSA1	YGL008C	PMA1	3	3	3	Lit-NB
YAL005C	SSA1	YGL009C	LEU1	1	1	1	Lit-NB
YAL005C	SSA1	YGL014W	PUF4	1	1	1	Lit-NB
YAL005C	SSA1	YGL019W	CKB1	1	1	1	Lit-NB
YAL005C	SSA1	YGL021W	ALK1	1	1	1	Lit-NB
YAL005C	SSA1	YGL022W	STT3	1	1	1	Lit-NB
YAL005C	SSA1	YGL023C	PIB2	1	1	1	Lit-NB
YAL005C	SSA1	YGL025C	PGD1	1	1	1	Lit-NB
YAL005C	SSA1	YGL026C	TRP5	1	1	1	Lit-NB
YAL005C	SSA1	YGL027C	CWH41	1	1	1	Lit-NB
YAL005C	SSA1	YGL028C	SCW11	1	1	1	Lit-NB
YAL005C	SSA1	YGL030W	RPL30	1	1	1	Lit-NB
YAL005C	SSA1	YGL035C	MIG1	1	1	1	Lit-NB
YAL005C	SSA1	YGL039W		1	1	1	Lit-NB
YAL005C	SSA1	YGL043W	DST1	1	1	1	Lit-NB
YAL005C	SSA1	YGL045W	RIM8	1	1	1	Lit-NB
YAL005C	SSA1	YGL047W	ALG13	1	1	1	Lit-NB
YAL005C	SSA1	YGL048C	RPT6	3	2	3	Lit-NB
YAL005C	SSA1	YGL058W	RAD6	1	1	1	Lit-NB
YAL005C	SSA1	YGL060W	YBP2	1	1	1	Lit-NB
YAL005C	SSA1	YGL061C	DUO1	1	1	1	Lit-NB
YAL005C	SSA1	YGL064C	MRH4	1	1	1	Lit-NB
YAL005C	SSA1	YGL066W	SGF73	1	1	1	Lit-NB
YAL005C	SSA1	YGL070C	RPB9	1	1	1	Lit-NB
YAL005C	SSA1	YGL071W	AFT1	1	1	1	Lit-NB
YAL005C	SSA1	YGL073W	HSF1	1	1	1	Lit-NB
YAL005C	SSA1	YGL076C	RPL7A	2	2	2	Lit-NB
YAL005C	SSA1	YGL078C	DBP3	1	1	1	Lit-NB
YAL005C	SSA1	YGL079W	KXD1	1	1	1	Lit-NB
YAL005C	SSA1	YGL085W	LCL3	1	1	1	Lit-NB
YAL005C	SSA1	YGL086W	MAD1	1	1	1	Lit-NB
YAL005C	SSA1	YGL087C	MMS2	1	1	1	Lit-NB
YAL005C	SSA1	YGL092W	NUP145	1	1	1	Lit-NB
YAL005C	SSA1	YGL099W	LSG1	1	1	1	Lit-NB
YAL005C	SSA1	YGL106W	MLC1	1	1	1	Lit-NB
YAL005C	SSA1	YGL111W	NSA1	1	1	1	Lit-NB
YAL005C	SSA1	YGL114W		1	1	1	Lit-NB
YAL005C	SSA1	YGL115W	SNF4	1	1	1	Lit-NB
YAL005C	SSA1	YGL119W	COQ8	1	1	1	Lit-NB
YAL005C	SSA1	YGL120C	PRP43	2	2	2	Lit-NB
YAL005C	SSA1	YGL121C	GPG1	1	1	1	Lit-NB
YAL005C	SSA1	YGL122C	NAB2	2	2	2	Lit-NB
YAL005C	SSA1	YGL124C	MON1	1	1	1	Lit-NB
YAL005C	SSA1	YGL125W	MET13	1	1	1	Lit-NB
YAL005C	SSA1	YGL128C	CWC23	1	1	1	Lit-NB
YAL005C	SSA1	YGL131C	SNT2	1	1	1	Lit-NB
YAL005C	SSA1	YGL133W	ITC1	1	1	1	Lit-NB
YAL005C	SSA1	YGL134W	PCL10	1	1	1	Lit-NB
YAL005C	SSA1	YGL137W	SEC27	2	2	2	Lit-NB
YAL005C	SSA1	YGL139W	FLC3	1	1	1	Lit-NB
YAL005C	SSA1	YGL141W	HUL5	1	1	1	Lit-NB
YAL005C	SSA1	YGL143C	MRF1	1	1	1	Lit-NB
YAL005C	SSA1	YGL144C	ROG1	1	1	1	Lit-NB
YAL005C	SSA1	YGL147C	RPL9A	1	1	1	Lit-NB
YAL005C	SSA1	YGL148W	ARO2	3	3	3	Lit-NB
YAL005C	SSA1	YGL150C	INO80	1	1	1	Lit-NB
YAL005C	SSA1	YGL153W	PEX14	1	1	1	Lit-NB
YAL005C	SSA1	YGL154C	LYS5	1	1	1	Lit-NB
YAL005C	SSA1	YGL155W	CDC43	1	1	1	Lit-NB
YAL005C	SSA1	YGL156W	AMS1	1	1	1	Lit-NB
YAL005C	SSA1	YGL157W	ARI1	1	1	1	Lit-NB
YAL005C	SSA1	YGL160W	AIM14	1	1	1	Lit-NB
YAL005C	SSA1	YGL162W	SUT1	1	1	1	Lit-NB
YAL005C	SSA1	YGL163C	RAD54	1	1	1	Lit-NB
YAL005C	SSA1	YGL164C	YRB30	1	1	1	Lit-NB
YAL005C	SSA1	YGL167C	PMR1	1	1	1	Lit-NB
YAL005C	SSA1	YGL173C	XRN1	3	3	3	Lit-NB
YAL005C	SSA1	YGL174W	BUD13	1	1	1	Lit-NB
YAL005C	SSA1	YGL175C	SAE2	1	1	1	Lit-NB
YAL005C	SSA1	YGL178W	MPT5	1	1	1	Lit-NB
YAL005C	SSA1	YGL179C	TOS3	1	1	1	Lit-NB
YAL005C	SSA1	YGL181W	GTS1	2	2	2	Lit-NB
YAL005C	SSA1	YGL185C		1	1	1	Lit-NB
YAL005C	SSA1	YGL190C	CDC55	2	2	2	Lit-NB
YAL005C	SSA1	YGL195W	GCN1	2	2	2	Lit-NB
YAL005C	SSA1	YGL197W	MDS3	1	1	1	Lit-NB
YAL005C	SSA1	YGL200C	EMP24	1	1	1	Lit-NB
YAL005C	SSA1	YGL202W	ARO8	1	1	1	Lit-NB
YAL005C	SSA1	YGL206C	CHC1	2	2	2	Lit-NB
YAL005C	SSA1	YGL207W	SPT16	1	1	1	Lit-NB
YAL005C	SSA1	YGL210W	YPT32	1	1	1	Lit-NB
YAL005C	SSA1	YGL212W	VAM7	1	1	1	Lit-NB
YAL005C	SSA1	YGL215W	CLG1	1	2	2	Lit-BM
YAL005C	SSA1	YGL219C	MDM34	2	2	2	Lit-NB
YAL005C	SSA1	YGL220W	BOL2	1	1	1	Lit-NB
YAL005C	SSA1	YGL221C	NIF3	1	1	1	Lit-NB
YAL005C	SSA1	YGL227W	VID30	2	2	2	Lit-NB
YAL005C	SSA1	YGL228W	SHE10	1	1	1	Lit-NB
YAL005C	SSA1	YGL229C	SAP4	1	1	1	Lit-NB
YAL005C	SSA1	YGL232W	TAN1	1	1	1	Lit-NB
YAL005C	SSA1	YGL233W	SEC15	1	1	1	Lit-NB
YAL005C	SSA1	YGL234W	ADE5,7	1	1	1	Lit-NB
YAL005C	SSA1	YGL238W	CSE1	1	1	1	Lit-NB
YAL005C	SSA1	YGL240W	DOC1	1	1	1	Lit-NB
YAL005C	SSA1	YGL245W	GUS1	1	1	1	Lit-NB
YAL005C	SSA1	YGL246C	RAI1	1	1	1	Lit-NB
YAL005C	SSA1	YGL249W	ZIP2	1	1	1	Lit-NB
YAL005C	SSA1	YGL250W	RMR1	1	1	1	Lit-NB
YAL005C	SSA1	YGL251C	HFM1	1	1	1	Lit-NB
YAL005C	SSA1	YGL252C	RTG2	1	1	1	Lit-NB
YAL005C	SSA1	YGL253W	HXK2	1	1	1	Lit-NB
YAL005C	SSA1	YGL256W	ADH4	1	1	1	Lit-NB
YAL005C	SSA1	YGL257C	MNT2	1	1	1	Lit-NB
YAL005C	SSA1	YGL263W	COS12	1	1	1	Lit-NB
YAL005C	SSA1	YGR001C	EFM5	1	1	1	Lit-NB
YAL005C	SSA1	YGR002C	SWC4	1	1	1	Lit-NB
YAL005C	SSA1	YGR003W	CUL3	1	1	1	Lit-NB
YAL005C	SSA1	YGR006W	PRP18	1	1	1	Lit-NB
YAL005C	SSA1	YGR012W	MCY1	1	1	1	Lit-NB
YAL005C	SSA1	YGR016W		2	2	2	Lit-NB
YAL005C	SSA1	YGR019W	UGA1	1	1	1	Lit-NB
YAL005C	SSA1	YGR020C	VMA7	1	1	1	Lit-NB
YAL005C	SSA1	YGR021W		1	1	1	Lit-NB
YAL005C	SSA1	YGR023W	MTL1	1	1	1	Lit-NB
YAL005C	SSA1	YGR027C	RPS25A	1	1	1	Lit-NB
YAL005C	SSA1	YGR028W	MSP1	1	1	1	Lit-NB
YAL005C	SSA1	YGR031W	IMO32	1	1	1	Lit-NB
YAL005C	SSA1	YGR038W	ORM1	2	2	2	Lit-NB
YAL005C	SSA1	YGR041W	BUD9	1	1	1	Lit-NB
YAL005C	SSA1	YGR043C	NQM1	1	1	1	Lit-NB
YAL005C	SSA1	YGR044C	RME1	1	1	1	Lit-NB
YAL005C	SSA1	YGR047C	TFC4	1	1	1	Lit-NB
YAL005C	SSA1	YGR053C		1	1	1	Lit-NB
YAL005C	SSA1	YGR054W		1	1	1	Lit-NB
YAL005C	SSA1	YGR055W	MUP1	1	1	1	Lit-NB
YAL005C	SSA1	YGR059W	SPR3	1	1	1	Lit-NB
YAL005C	SSA1	YGR060W	ERG25	2	2	2	Lit-NB
YAL005C	SSA1	YGR061C	ADE6	1	1	1	Lit-NB
YAL005C	SSA1	YGR063C	SPT4	1	1	1	Lit-NB
YAL005C	SSA1	YGR068C	ART5	1	1	1	Lit-NB
YAL005C	SSA1	YGR070W	ROM1	1	1	1	Lit-NB
YAL005C	SSA1	YGR071C	ENV11	1	1	1	Lit-NB
YAL005C	SSA1	YGR072W	UPF3	1	1	1	Lit-NB
YAL005C	SSA1	YGR074W	SMD1	1	1	1	Lit-NB
YAL005C	SSA1	YGR075C	PRP38	1	1	1	Lit-NB
YAL005C	SSA1	YGR078C	PAC10	1	1	1	Lit-NB
YAL005C	SSA1	YGR082W	TOM20	1	1	1	Lit-NB
YAL005C	SSA1	YGR083C	GCD2	1	1	1	Lit-NB
YAL005C	SSA1	YGR086C	PIL1	2	2	2	Lit-NB
YAL005C	SSA1	YGR088W	CTT1	1	1	1	Lit-NB
YAL005C	SSA1	YGR090W	UTP22	1	1	1	Lit-NB
YAL005C	SSA1	YGR091W	PRP31	1	1	1	Lit-NB
YAL005C	SSA1	YGR092W	DBF2	1	1	1	Lit-NB
YAL005C	SSA1	YGR094W	VAS1	1	1	1	Lit-NB
YAL005C	SSA1	YGR095C	RRP46	1	1	1	Lit-NB
YAL005C	SSA1	YGR097W	ASK10	1	1	1	Lit-NB
YAL005C	SSA1	YGR098C	ESP1	1	1	1	Lit-NB
YAL005C	SSA1	YGR102C	GTF1	1	1	1	Lit-NB
YAL005C	SSA1	YGR103W	NOP7	1	1	1	Lit-NB
YAL005C	SSA1	YGR104C	SRB5	1	1	1	Lit-NB
YAL005C	SSA1	YGR105W	VMA21	1	1	1	Lit-NB
YAL005C	SSA1	YGR106C	VOA1	2	2	2	Lit-NB
YAL005C	SSA1	YGR108W	CLB1	1	1	1	Lit-NB
YAL005C	SSA1	YGR111W		1	1	1	Lit-NB
YAL005C	SSA1	YGR116W	SPT6	2	2	2	Lit-NB
YAL005C	SSA1	YGR117C		1	1	1	Lit-NB
YAL005C	SSA1	YGR119C	NUP57	2	2	2	Lit-NB
YAL005C	SSA1	YGR122W		1	1	1	Lit-NB
YAL005C	SSA1	YGR123C	PPT1	1	1	1	Lit-NB
YAL005C	SSA1	YGR124W	ASN2	1	1	1	Lit-NB
YAL005C	SSA1	YGR126W		1	1	1	Lit-NB
YAL005C	SSA1	YGR128C	UTP8	2	2	2	Lit-NB
YAL005C	SSA1	YGR129W	SYF2	1	1	1	Lit-NB
YAL005C	SSA1	YGR130C		2	2	2	Lit-NB
YAL005C	SSA1	YGR132C	PHB1	1	1	1	Lit-NB
YAL005C	SSA1	YGR133W	PEX4	1	1	1	Lit-NB
YAL005C	SSA1	YGR134W	CAF130	1	1	1	Lit-NB
YAL005C	SSA1	YGR135W	PRE9	1	1	1	Lit-NB
YAL005C	SSA1	YGR140W	CBF2	1	1	1	Lit-NB
YAL005C	SSA1	YGR141W	VPS62	1	1	1	Lit-NB
YAL005C	SSA1	YGR143W	SKN1	1	1	1	Lit-NB
YAL005C	SSA1	YGR147C	NAT2	1	1	1	Lit-NB
YAL005C	SSA1	YGR152C	RSR1	1	1	1	Lit-NB
YAL005C	SSA1	YGR154C	GTO1	1	1	1	Lit-NB
YAL005C	SSA1	YGR155W	CYS4	1	1	1	Lit-NB
YAL005C	SSA1	YGR156W	PTI1	1	1	1	Lit-NB
YAL005C	SSA1	YGR158C	MTR3	1	1	1	Lit-NB
YAL005C	SSA1	YGR159C	NSR1	2	2	2	Lit-NB
YAL005C	SSA1	YGR161C	RTS3	1	1	1	Lit-NB
YAL005C	SSA1	YGR162W	TIF4631	2	2	2	Lit-NB
YAL005C	SSA1	YGR167W	CLC1	1	1	1	Lit-NB
YAL005C	SSA1	YGR170W	PSD2	1	1	1	Lit-NB
YAL005C	SSA1	YGR171C	MSM1	1	1	1	Lit-NB
YAL005C	SSA1	YGR173W	RBG2	1	1	1	Lit-NB
YAL005C	SSA1	YGR174C	CBP4	1	1	1	Lit-NB
YAL005C	SSA1	YGR175C	ERG1	1	1	1	Lit-NB
YAL005C	SSA1	YGR177C	ATF2	1	1	1	Lit-NB
YAL005C	SSA1	YGR178C	PBP1	2	2	2	Lit-NB
YAL005C	SSA1	YGR179C	OKP1	1	1	1	Lit-NB
YAL005C	SSA1	YGR180C	RNR4	2	2	2	Lit-NB
YAL005C	SSA1	YGR184C	UBR1	3	3	3	Lit-NB
YAL005C	SSA1	YGR185C	TYS1	1	1	1	Lit-NB
YAL005C	SSA1	YGR188C	BUB1	1	1	1	Lit-NB
YAL005C	SSA1	YGR189C	CRH1	1	1	1	Lit-NB
YAL005C	SSA1	YGR191W	HIP1	1	1	1	Lit-NB
YAL005C	SSA1	YGR192C	TDH3	3	3	3	Lit-NB
YAL005C	SSA1	YGR193C	PDX1	2	2	2	Lit-NB
YAL005C	SSA1	YGR194C	XKS1	1	1	1	Lit-NB
YAL005C	SSA1	YGR195W	SKI6	1	1	1	Lit-NB
YAL005C	SSA1	YGR196C	FYV8	2	2	2	Lit-NB
YAL005C	SSA1	YGR198W	YPP1	1	1	1	Lit-NB
YAL005C	SSA1	YGR204W	ADE3	1	1	1	Lit-NB
YAL005C	SSA1	YGR205W	TDA10	1	1	1	Lit-NB
YAL005C	SSA1	YGR206W	MVB12	1	1	1	Lit-NB
YAL005C	SSA1	YGR207C	CIR1	1	1	1	Lit-NB
YAL005C	SSA1	YGR209C	TRX2	2	2	2	Lit-NB
YAL005C	SSA1	YGR210C		1	1	1	Lit-NB
YAL005C	SSA1	YGR211W	ZPR1	2	2	2	Lit-NB
YAL005C	SSA1	YGR214W	RPS0A	1	1	1	Lit-NB
YAL005C	SSA1	YGR218W	CRM1	1	1	1	Lit-NB
YAL005C	SSA1	YGR221C	TOS2	1	1	1	Lit-NB
YAL005C	SSA1	YGR225W	AMA1	1	1	1	Lit-NB
YAL005C	SSA1	YGR227W	DIE2	1	1	1	Lit-NB
YAL005C	SSA1	YGR229C	SMI1	1	1	1	Lit-NB
YAL005C	SSA1	YGR232W	NAS6	1	1	1	Lit-NB
YAL005C	SSA1	YGR233C	PHO81	1	1	1	Lit-NB
YAL005C	SSA1	YGR234W	YHB1	2	2	2	Lit-NB
YAL005C	SSA1	YGR237C		1	1	1	Lit-NB
YAL005C	SSA1	YGR240C	PFK1	2	2	2	Lit-NB
YAL005C	SSA1	YGR241C	YAP1802	1	1	1	Lit-NB
YAL005C	SSA1	YGR243W	MPC3	1	1	1	Lit-NB
YAL005C	SSA1	YGR245C	SDA1	1	1	1	Lit-NB
YAL005C	SSA1	YGR246C	BRF1	1	1	1	Lit-NB
YAL005C	SSA1	YGR254W	ENO1	2	2	2	Lit-NB
YAL005C	SSA1	YGR256W	GND2	1	1	1	Lit-NB
YAL005C	SSA1	YGR258C	RAD2	1	1	1	Lit-NB
YAL005C	SSA1	YGR261C	APL6	1	1	1	Lit-NB
YAL005C	SSA1	YGR262C	BUD32	1	1	1	Lit-NB
YAL005C	SSA1	YGR264C	MES1	1	1	1	Lit-NB
YAL005C	SSA1	YGR270W	YTA7	1	1	1	Lit-NB
YAL005C	SSA1	YGR271C-A	EFG1	1	1	1	Lit-NB
YAL005C	SSA1	YGR271W	SLH1	1	1	1	Lit-NB
YAL005C	SSA1	YGR274C	TAF1	1	1	1	Lit-NB
YAL005C	SSA1	YGR275W	RTT102	1	1	1	Lit-NB
YAL005C	SSA1	YGR278W	CWC22	1	1	1	Lit-NB
YAL005C	SSA1	YGR280C	PXR1	1	1	1	Lit-NB
YAL005C	SSA1	YGR281W	YOR1	2	2	2	Lit-NB
YAL005C	SSA1	YGR284C	ERV29	2	2	2	Lit-NB
YAL005C	SSA1	YGR286C	BIO2	1	1	1	Lit-NB
YAL005C	SSA1	YGR288W	MAL13	1	1	1	Lit-NB
YAL005C	SSA1	YGR292W	MAL12	1	1	1	Lit-NB
YAL005C	SSA1	YGR294W	PAU12	1	1	1	Lit-NB
YAL005C	SSA1	YHL001W	RPL14B	1	1	1	Lit-NB
YAL005C	SSA1	YHL002W	HSE1	1	1	1	Lit-NB
YAL005C	SSA1	YHL004W	MRP4	1	1	1	Lit-NB
YAL005C	SSA1	YHL007C	STE20	1	1	1	Lit-NB
YAL005C	SSA1	YHL008C		1	1	1	Lit-NB
YAL005C	SSA1	YHL009C	YAP3	2	2	2	Lit-NB
YAL005C	SSA1	YHL010C	ETP1	1	1	1	Lit-NB
YAL005C	SSA1	YHL011C	PRS3	1	1	1	Lit-NB
YAL005C	SSA1	YHL012W		1	1	1	Lit-NB
YAL005C	SSA1	YHL013C	OTU2	1	1	1	Lit-NB
YAL005C	SSA1	YHL014C	YLF2	1	1	1	Lit-NB
YAL005C	SSA1	YHL019C	APM2	1	1	1	Lit-NB
YAL005C	SSA1	YHL024W	RIM4	1	1	1	Lit-NB
YAL005C	SSA1	YHL025W	SNF6	1	1	1	Lit-NB
YAL005C	SSA1	YHL027W	RIM101	1	1	1	Lit-NB
YAL005C	SSA1	YHL029C	OCA5	1	1	1	Lit-NB
YAL005C	SSA1	YHL032C	GUT1	1	1	1	Lit-NB
YAL005C	SSA1	YHL033C	RPL8A	2	2	2	Lit-NB
YAL005C	SSA1	YHL034C	SBP1	2	2	2	Lit-NB
YAL005C	SSA1	YHL035C	VMR1	1	1	1	Lit-NB
YAL005C	SSA1	YHL040C	ARN1	1	1	1	Lit-NB
YAL005C	SSA1	YHR001W	OSH7	1	1	1	Lit-NB
YAL005C	SSA1	YHR001W-A	QCR10	1	1	1	Lit-NB
YAL005C	SSA1	YHR007C	ERG11	1	1	1	Lit-NB
YAL005C	SSA1	YHR008C	SOD2	1	1	1	Lit-NB
YAL005C	SSA1	YHR009C	TDA3	1	1	1	Lit-NB
YAL005C	SSA1	YHR011W	DIA4	1	1	1	Lit-NB
YAL005C	SSA1	YHR012W	VPS29	1	1	1	Lit-NB
YAL005C	SSA1	YHR023W	MYO1	2	3	3	Lit-BM
YAL005C	SSA1	YHR024C	MAS2	1	1	1	Lit-NB
YAL005C	SSA1	YHR025W	THR1	1	1	1	Lit-NB
YAL005C	SSA1	YHR027C	RPN1	2	2	2	Lit-NB
YAL005C	SSA1	YHR029C	YHI9	1	1	1	Lit-NB
YAL005C	SSA1	YHR030C	SLT2	1	1	1	Lit-NB
YAL005C	SSA1	YHR031C	RRM3	1	1	1	Lit-NB
YAL005C	SSA1	YHR033W		1	1	1	Lit-NB
YAL005C	SSA1	YHR034C	PIH1	1	1	1	Lit-NB
YAL005C	SSA1	YHR035W	NEL1	1	1	1	Lit-NB
YAL005C	SSA1	YHR036W	BRL1	1	1	1	Lit-NB
YAL005C	SSA1	YHR037W	PUT2	1	1	1	Lit-NB
YAL005C	SSA1	YHR039C	MSC7	2	2	2	Lit-NB
YAL005C	SSA1	YHR040W	BCD1	1	1	1	Lit-NB
YAL005C	SSA1	YHR041C	SRB2	1	1	1	Lit-NB
YAL005C	SSA1	YHR042W	NCP1	3	3	3	Lit-NB
YAL005C	SSA1	YHR044C	DOG1	1	1	1	Lit-NB
YAL005C	SSA1	YHR047C	AAP1	1	1	1	Lit-NB
YAL005C	SSA1	YHR051W	COX6	1	1	1	Lit-NB
YAL005C	SSA1	YHR052W	CIC1	1	1	1	Lit-NB
YAL005C	SSA1	YHR056C	RSC30	1	1	1	Lit-NB
YAL005C	SSA1	YHR057C	CPR2	1	1	1	Lit-NB
YAL005C	SSA1	YHR061C	GIC1	1	1	1	Lit-NB
YAL005C	SSA1	YHR062C	RPP1	1	1	1	Lit-NB
YAL005C	SSA1	YHR063C	PAN5	2	2	2	Lit-NB
YAL005C	SSA1	YHR064C	SSZ1	1	1	1	Lit-NB
YAL005C	SSA1	YHR066W	SSF1	1	1	1	Lit-NB
YAL005C	SSA1	YHR069C	RRP4	2	2	2	Lit-NB
YAL005C	SSA1	YHR070W	TRM5	1	1	1	Lit-NB
YAL005C	SSA1	YHR073W	OSH3	1	1	1	Lit-NB
YAL005C	SSA1	YHR077C	NMD2	1	1	1	Lit-NB
YAL005C	SSA1	YHR080C	LAM4	1	1	1	Lit-NB
YAL005C	SSA1	YHR084W	STE12	1	1	1	Lit-NB
YAL005C	SSA1	YHR085W	IPI1	1	1	1	Lit-NB
YAL005C	SSA1	YHR087W	RTC3	1	1	1	Lit-NB
YAL005C	SSA1	YHR088W	RPF1	1	1	1	Lit-NB
YAL005C	SSA1	YHR090C	YNG2	1	1	1	Lit-NB
YAL005C	SSA1	YHR094C	HXT1	1	1	1	Lit-NB
YAL005C	SSA1	YHR097C		1	1	1	Lit-NB
YAL005C	SSA1	YHR098C	SFB3	2	2	2	Lit-NB
YAL005C	SSA1	YHR099W	TRA1	1	1	1	Lit-NB
YAL005C	SSA1	YHR101C	BIG1	1	1	1	Lit-NB
YAL005C	SSA1	YHR102W	KIC1	1	1	1	Lit-NB
YAL005C	SSA1	YHR104W	GRE3	1	1	1	Lit-NB
YAL005C	SSA1	YHR106W	TRR2	1	1	1	Lit-NB
YAL005C	SSA1	YHR107C	CDC12	1	1	1	Lit-NB
YAL005C	SSA1	YHR108W	GGA2	2	2	2	Lit-NB
YAL005C	SSA1	YHR109W	CTM1	1	1	1	Lit-NB
YAL005C	SSA1	YHR111W	UBA4	1	1	1	Lit-NB
YAL005C	SSA1	YHR113W	APE4	2	2	2	Lit-NB
YAL005C	SSA1	YHR114W	BZZ1	1	1	1	Lit-NB
YAL005C	SSA1	YHR117W	TOM71	2	2	2	Lit-BM
YAL005C	SSA1	YHR118C	ORC6	1	1	1	Lit-NB
YAL005C	SSA1	YHR120W	MSH1	2	2	2	Lit-NB
YAL005C	SSA1	YHR121W	LSM12	2	2	2	Lit-NB
YAL005C	SSA1	YHR122W	CIA2	1	1	1	Lit-NB
YAL005C	SSA1	YHR123W	EPT1	1	1	1	Lit-NB
YAL005C	SSA1	YHR127W		1	1	1	Lit-NB
YAL005C	SSA1	YHR129C	ARP1	1	1	1	Lit-NB
YAL005C	SSA1	YHR131C		1	1	1	Lit-NB
YAL005C	SSA1	YHR132C	ECM14	2	2	2	Lit-NB
YAL005C	SSA1	YHR133C	NSG1	1	1	1	Lit-NB
YAL005C	SSA1	YHR137W	ARO9	1	1	1	Lit-NB
YAL005C	SSA1	YHR138C		1	1	1	Lit-NB
YAL005C	SSA1	YHR144C	DCD1	1	1	1	Lit-NB
YAL005C	SSA1	YHR147C	MRPL6	1	1	1	Lit-NB
YAL005C	SSA1	YHR150W	PEX28	1	1	1	Lit-NB
YAL005C	SSA1	YHR151C	MTC6	1	1	1	Lit-NB
YAL005C	SSA1	YHR152W	SPO12	1	1	1	Lit-NB
YAL005C	SSA1	YHR154W	RTT107	1	1	1	Lit-NB
YAL005C	SSA1	YHR155W	LAM1	1	1	1	Lit-NB
YAL005C	SSA1	YHR158C	KEL1	2	2	2	Lit-NB
YAL005C	SSA1	YHR161C	YAP1801	1	1	1	Lit-NB
YAL005C	SSA1	YHR162W	MPC2	1	1	1	Lit-NB
YAL005C	SSA1	YHR163W	SOL3	1	1	1	Lit-NB
YAL005C	SSA1	YHR165C	PRP8	1	1	1	Lit-NB
YAL005C	SSA1	YHR167W	THP2	1	1	1	Lit-NB
YAL005C	SSA1	YHR168W	MTG2	1	1	1	Lit-NB
YAL005C	SSA1	YHR169W	DBP8	1	1	1	Lit-NB
YAL005C	SSA1	YHR170W	NMD3	1	1	1	Lit-NB
YAL005C	SSA1	YHR172W	SPC97	1	1	1	Lit-NB
YAL005C	SSA1	YHR174W	ENO2	2	2	2	Lit-NB
YAL005C	SSA1	YHR176W	FMO1	1	1	1	Lit-NB
YAL005C	SSA1	YHR177W		1	1	1	Lit-NB
YAL005C	SSA1	YHR178W	STB5	1	1	1	Lit-NB
YAL005C	SSA1	YHR179W	OYE2	1	1	1	Lit-NB
YAL005C	SSA1	YHR181W	SVP26	1	1	1	Lit-NB
YAL005C	SSA1	YHR183W	GND1	2	2	2	Lit-NB
YAL005C	SSA1	YHR185C	PFS1	1	1	1	Lit-NB
YAL005C	SSA1	YHR188C	GPI16	1	1	1	Lit-NB
YAL005C	SSA1	YHR191C	CTF8	1	1	1	Lit-NB
YAL005C	SSA1	YHR193C	EGD2	1	1	1	Lit-NB
YAL005C	SSA1	YHR195W	NVJ1	1	1	1	Lit-NB
YAL005C	SSA1	YHR196W	UTP9	1	1	1	Lit-NB
YAL005C	SSA1	YHR199C	AIM46	1	1	1	Lit-NB
YAL005C	SSA1	YHR200W	RPN10	4	3	4	Lit-NB
YAL005C	SSA1	YHR202W		1	1	1	Lit-NB
YAL005C	SSA1	YHR204W	MNL1	1	1	1	Lit-NB
YAL005C	SSA1	YHR205W	SCH9	1	1	1	Lit-NB
YAL005C	SSA1	YHR206W	SKN7	1	1	1	Lit-NB
YAL005C	SSA1	YHR207C	SET5	1	1	1	Lit-NB
YAL005C	SSA1	YHR208W	BAT1	1	1	1	Lit-NB
YAL005C	SSA1	YHR211W	FLO5	1	1	1	Lit-NB
YAL005C	SSA1	YHR215W	PHO12	1	1	1	Lit-NB
YAL005C	SSA1	YHR216W	IMD2	1	1	1	Lit-NB
YAL005C	SSA1	YHR218W		1	1	1	Lit-NB
YAL005C	SSA1	YIL002C	INP51	1	1	1	Lit-NB
YAL005C	SSA1	YIL005W	EPS1	1	1	1	Lit-NB
YAL005C	SSA1	YIL008W	URM1	1	1	1	Lit-NB
YAL005C	SSA1	YIL010W	DOT5	1	1	1	Lit-NB
YAL005C	SSA1	YIL013C	PDR11	1	1	1	Lit-NB
YAL005C	SSA1	YIL014W	MNT3	1	1	1	Lit-NB
YAL005C	SSA1	YIL015W	BAR1	1	1	1	Lit-NB
YAL005C	SSA1	YIL016W	SNL1	3	2	3	Lit-NB
YAL005C	SSA1	YIL017C	VID28	2	2	2	Lit-NB
YAL005C	SSA1	YIL020C	HIS6	1	1	1	Lit-NB
YAL005C	SSA1	YIL021W	RPB3	1	1	1	Lit-NB
YAL005C	SSA1	YIL026C	IRR1	1	1	1	Lit-NB
YAL005C	SSA1	YIL027C	EMC5	1	1	1	Lit-NB
YAL005C	SSA1	YIL031W	ULP2	1	1	1	Lit-NB
YAL005C	SSA1	YIL033C	BCY1	3	3	3	Lit-NB
YAL005C	SSA1	YIL034C	CAP2	1	1	1	Lit-NB
YAL005C	SSA1	YIL035C	CKA1	1	1	1	Lit-NB
YAL005C	SSA1	YIL036W	CST6	1	1	1	Lit-NB
YAL005C	SSA1	YIL038C	NOT3	2	2	2	Lit-NB
YAL005C	SSA1	YIL039W	TED1	1	1	1	Lit-NB
YAL005C	SSA1	YIL041W	GVP36	2	2	2	Lit-NB
YAL005C	SSA1	YIL042C	PKP1	1	1	1	Lit-NB
YAL005C	SSA1	YIL043C	CBR1	1	1	1	Lit-NB
YAL005C	SSA1	YIL046W	MET30	1	1	1	Lit-NB
YAL005C	SSA1	YIL050W	PCL7	2	2	2	Lit-BM
YAL005C	SSA1	YIL053W	GPP1	2	2	2	Lit-NB
YAL005C	SSA1	YIL055C		1	1	1	Lit-NB
YAL005C	SSA1	YIL063C	YRB2	1	1	1	Lit-NB
YAL005C	SSA1	YIL070C	MAM33	1	1	1	Lit-NB
YAL005C	SSA1	YIL073C	SPO22	1	1	1	Lit-NB
YAL005C	SSA1	YIL075C	RPN2	3	3	3	Lit-NB
YAL005C	SSA1	YIL076W	SEC28	1	1	1	Lit-NB
YAL005C	SSA1	YIL078W	THS1	1	1	1	Lit-NB
YAL005C	SSA1	YIL083C	CAB2	1	1	1	Lit-NB
YAL005C	SSA1	YIL089W		1	1	1	Lit-NB
YAL005C	SSA1	YIL091C	UTP25	1	1	1	Lit-NB
YAL005C	SSA1	YIL093C	RSM25	1	1	1	Lit-NB
YAL005C	SSA1	YIL094C	LYS12	1	1	1	Lit-NB
YAL005C	SSA1	YIL095W	PRK1	1	1	1	Lit-NB
YAL005C	SSA1	YIL101C	XBP1	1	1	1	Lit-NB
YAL005C	SSA1	YIL103W	DPH1	1	1	1	Lit-NB
YAL005C	SSA1	YIL104C	SHQ1	1	1	1	Lit-NB
YAL005C	SSA1	YIL107C	PFK26	2	2	2	Lit-NB
YAL005C	SSA1	YIL108W		1	1	1	Lit-NB
YAL005C	SSA1	YIL109C	SEC24	2	2	2	Lit-NB
YAL005C	SSA1	YIL112W	HOS4	1	1	1	Lit-NB
YAL005C	SSA1	YIL115C	NUP159	2	2	2	Lit-NB
YAL005C	SSA1	YIL118W	RHO3	1	1	1	Lit-NB
YAL005C	SSA1	YIL122W	POG1	1	1	1	Lit-NB
YAL005C	SSA1	YIL123W	SIM1	1	1	1	Lit-NB
YAL005C	SSA1	YIL124W	AYR1	1	1	1	Lit-NB
YAL005C	SSA1	YIL126W	STH1	1	1	1	Lit-NB
YAL005C	SSA1	YIL127C	RRT14	1	1	1	Lit-NB
YAL005C	SSA1	YIL128W	MET18	1	1	1	Lit-NB
YAL005C	SSA1	YIL129C	TAO3	1	1	1	Lit-NB
YAL005C	SSA1	YIL130W	ASG1	1	1	1	Lit-NB
YAL005C	SSA1	YIL131C	FKH1	1	1	1	Lit-NB
YAL005C	SSA1	YIL132C	CSM2	1	1	1	Lit-NB
YAL005C	SSA1	YIL133C	RPL16A	1	1	1	Lit-NB
YAL005C	SSA1	YIL135C	VHS2	1	1	1	Lit-NB
YAL005C	SSA1	YIL136W	OM45	3	3	3	Lit-NB
YAL005C	SSA1	YIL137C	TMA108	2	2	2	Lit-NB
YAL005C	SSA1	YIL142W	CCT2	2	2	2	Lit-NB
YAL005C	SSA1	YIL144W	NDC80	2	2	2	Lit-NB
YAL005C	SSA1	YIL145C	PAN6	1	1	1	Lit-NB
YAL005C	SSA1	YIL146C	ATG32	2	2	2	Lit-NB
YAL005C	SSA1	YIL147C	SLN1	1	1	1	Lit-NB
YAL005C	SSA1	YIL149C	MLP2	2	2	2	Lit-NB
YAL005C	SSA1	YIL150C	MCM10	1	1	1	Lit-NB
YAL005C	SSA1	YIL151C	ESL1	1	1	1	Lit-NB
YAL005C	SSA1	YIL153W	RRD1	1	1	1	Lit-NB
YAL005C	SSA1	YIL156W	UBP7	1	1	1	Lit-NB
YAL005C	SSA1	YIL159W	BNR1	1	1	1	Lit-NB
YAL005C	SSA1	YIL162W	SUC2	1	1	1	Lit-NB
YAL005C	SSA1	YIL169C	CSS1	1	1	1	Lit-NB
YAL005C	SSA1	YIL177C		1	1	1	Lit-NB
YAL005C	SSA1	YIR002C	MPH1	1	1	1	Lit-NB
YAL005C	SSA1	YIR003W	AIM21	1	1	1	Lit-NB
YAL005C	SSA1	YIR004W	DJP1	1	1	1	Lit-NB
YAL005C	SSA1	YIR007W	EGH1	1	1	1	Lit-NB
YAL005C	SSA1	YIR008C	PRI1	1	1	1	Lit-NB
YAL005C	SSA1	YIR009W	MSL1	1	1	1	Lit-NB
YAL005C	SSA1	YIR010W	DSN1	1	1	1	Lit-NB
YAL005C	SSA1	YIR011C	STS1	1	1	1	Lit-NB
YAL005C	SSA1	YIR012W	SQT1	1	1	1	Lit-NB
YAL005C	SSA1	YIR017C	MET28	1	1	1	Lit-NB
YAL005C	SSA1	YIR018W	YAP5	1	1	1	Lit-NB
YAL005C	SSA1	YIR021W	MRS1	1	1	1	Lit-NB
YAL005C	SSA1	YIR023W	DAL81	1	1	1	Lit-NB
YAL005C	SSA1	YIR033W	MGA2	2	2	2	Lit-NB
YAL005C	SSA1	YIR034C	LYS1	1	1	1	Lit-NB
YAL005C	SSA1	YIR035C		1	1	1	Lit-NB
YAL005C	SSA1	YIR036C	IRC24	1	1	1	Lit-NB
YAL005C	SSA1	YIR039C	YPS6	1	1	1	Lit-NB
YAL005C	SSA1	YJL002C	OST1	1	1	1	Lit-NB
YAL005C	SSA1	YJL005W	CYR1	2	2	2	Lit-NB
YAL005C	SSA1	YJL008C	CCT8	2	2	2	Lit-NB
YAL005C	SSA1	YJL014W	CCT3	2	2	2	Lit-NB
YAL005C	SSA1	YJL016W	TPH3	1	1	1	Lit-NB
YAL005C	SSA1	YJL020C	BBC1	2	2	2	Lit-NB
YAL005C	SSA1	YJL023C	PET130	1	1	1	Lit-NB
YAL005C	SSA1	YJL024C	APS3	1	1	1	Lit-NB
YAL005C	SSA1	YJL025W	RRN7	1	1	1	Lit-NB
YAL005C	SSA1	YJL026W	RNR2	1	1	1	Lit-NB
YAL005C	SSA1	YJL029C	VPS53	1	1	1	Lit-NB
YAL005C	SSA1	YJL033W	HCA4	1	1	1	Lit-NB
YAL005C	SSA1	YJL034W	KAR2	3	2	3	Lit-NB
YAL005C	SSA1	YJL039C	NUP192	2	2	2	Lit-NB
YAL005C	SSA1	YJL041W	NSP1	2	2	2	Lit-NB
YAL005C	SSA1	YJL042W	MHP1	1	1	1	Lit-NB
YAL005C	SSA1	YJL044C	GYP6	1	1	1	Lit-NB
YAL005C	SSA1	YJL047C	RTT101	1	1	1	Lit-NB
YAL005C	SSA1	YJL050W	MTR4	1	1	1	Lit-NB
YAL005C	SSA1	YJL051W	IRC8	1	1	1	Lit-NB
YAL005C	SSA1	YJL052W	TDH1	2	2	2	Lit-NB
YAL005C	SSA1	YJL053W	PEP8	1	1	1	Lit-NB
YAL005C	SSA1	YJL058C	BIT61	1	1	1	Lit-NB
YAL005C	SSA1	YJL060W	BNA3	1	1	1	Lit-NB
YAL005C	SSA1	YJL062W-A	COA3	1	1	1	Lit-NB
YAL005C	SSA1	YJL069C	UTP18	1	1	1	Lit-NB
YAL005C	SSA1	YJL070C		2	2	2	Lit-NB
YAL005C	SSA1	YJL071W	ARG2	1	1	1	Lit-NB
YAL005C	SSA1	YJL076W	NET1	1	1	1	Lit-NB
YAL005C	SSA1	YJL080C	SCP160	2	2	2	Lit-NB
YAL005C	SSA1	YJL081C	ARP4	1	1	1	Lit-NB
YAL005C	SSA1	YJL082W	IML2	1	1	1	Lit-NB
YAL005C	SSA1	YJL083W	TAX4	1	1	1	Lit-NB
YAL005C	SSA1	YJL084C	ALY2	2	2	2	Lit-NB
YAL005C	SSA1	YJL087C	TRL1	1	1	1	Lit-NB
YAL005C	SSA1	YJL089W	SIP4	1	1	1	Lit-NB
YAL005C	SSA1	YJL090C	DPB11	1	1	1	Lit-NB
YAL005C	SSA1	YJL092W	SRS2	1	1	1	Lit-NB
YAL005C	SSA1	YJL093C	TOK1	1	1	1	Lit-NB
YAL005C	SSA1	YJL095W	BCK1	1	1	1	Lit-NB
YAL005C	SSA1	YJL098W	SAP185	1	1	1	Lit-NB
YAL005C	SSA1	YJL100W	LSB6	1	1	1	Lit-NB
YAL005C	SSA1	YJL101C	GSH1	1	1	1	Lit-NB
YAL005C	SSA1	YJL102W	MEF2	1	1	1	Lit-NB
YAL005C	SSA1	YJL106W	IME2	1	1	1	Lit-NB
YAL005C	SSA1	YJL107C		1	1	1	Lit-NB
YAL005C	SSA1	YJL109C	UTP10	1	1	1	Lit-NB
YAL005C	SSA1	YJL110C	GZF3	1	1	1	Lit-NB
YAL005C	SSA1	YJL111W	CCT7	1	1	1	Lit-NB
YAL005C	SSA1	YJL115W	ASF1	1	1	1	Lit-NB
YAL005C	SSA1	YJL123C	MTC1	1	1	1	Lit-NB
YAL005C	SSA1	YJL124C	LSM1	1	1	1	Lit-NB
YAL005C	SSA1	YJL128C	PBS2	1	1	1	Lit-NB
YAL005C	SSA1	YJL129C	TRK1	1	1	1	Lit-NB
YAL005C	SSA1	YJL130C	URA2	4	3	4	Lit-NB
YAL005C	SSA1	YJL131C	AIM23	1	1	1	Lit-NB
YAL005C	SSA1	YJL140W	RPB4	1	1	1	Lit-NB
YAL005C	SSA1	YJL141C	YAK1	2	2	2	Lit-NB
YAL005C	SSA1	YJL144W		1	1	1	Lit-NB
YAL005C	SSA1	YJL145W	SFH5	1	1	1	Lit-NB
YAL005C	SSA1	YJL146W	IDS2	1	1	1	Lit-NB
YAL005C	SSA1	YJL149W	DAS1	1	1	1	Lit-NB
YAL005C	SSA1	YJL151C	SNA3	1	1	1	Lit-NB
YAL005C	SSA1	YJL153C	INO1	1	1	1	Lit-NB
YAL005C	SSA1	YJL154C	VPS35	1	1	1	Lit-NB
YAL005C	SSA1	YJL157C	FAR1	1	1	1	Lit-NB
YAL005C	SSA1	YJL159W	HSP150	1	1	1	Lit-NB
YAL005C	SSA1	YJL161W	FMP33	1	1	1	Lit-NB
YAL005C	SSA1	YJL162C	JJJ2	1	1	1	Lit-NB
YAL005C	SSA1	YJL164C	TPK1	1	1	1	Lit-NB
YAL005C	SSA1	YJL167W	ERG20	1	1	1	Lit-NB
YAL005C	SSA1	YJL168C	SET2	1	1	1	Lit-NB
YAL005C	SSA1	YJL172W	CPS1	1	1	1	Lit-NB
YAL005C	SSA1	YJL173C	RFA3	1	1	1	Lit-NB
YAL005C	SSA1	YJL176C	SWI3	1	1	1	Lit-NB
YAL005C	SSA1	YJL177W	RPL17B	1	1	1	Lit-NB
YAL005C	SSA1	YJL178C	ATG27	1	1	1	Lit-NB
YAL005C	SSA1	YJL179W	PFD1	1	1	1	Lit-NB
YAL005C	SSA1	YJL180C	ATP12	1	1	1	Lit-NB
YAL005C	SSA1	YJL183W	MNN11	2	2	2	Lit-NB
YAL005C	SSA1	YJL184W	GON7	1	1	1	Lit-NB
YAL005C	SSA1	YJL186W	MNN5	1	1	1	Lit-NB
YAL005C	SSA1	YJL196C	ELO1	1	1	1	Lit-NB
YAL005C	SSA1	YJL197W	UBP12	1	1	1	Lit-NB
YAL005C	SSA1	YJL198W	PHO90	2	2	2	Lit-NB
YAL005C	SSA1	YJL199C	MBB1	1	1	1	Lit-NB
YAL005C	SSA1	YJL203W	PRP21	1	1	1	Lit-NB
YAL005C	SSA1	YJL204C	RCY1	1	1	1	Lit-NB
YAL005C	SSA1	YJL206C		1	1	1	Lit-NB
YAL005C	SSA1	YJL208C	NUC1	1	1	1	Lit-NB
YAL005C	SSA1	YJL209W	CBP1	1	1	1	Lit-NB
YAL005C	SSA1	YJL212C	OPT1	1	1	1	Lit-NB
YAL005C	SSA1	YJL225C		1	1	1	Lit-NB
YAL005C	SSA1	YJR002W	MPP10	1	1	1	Lit-NB
YAL005C	SSA1	YJR006W	POL31	1	1	1	Lit-NB
YAL005C	SSA1	YJR008W	MHO1	1	1	1	Lit-NB
YAL005C	SSA1	YJR009C	TDH2	1	1	1	Lit-NB
YAL005C	SSA1	YJR010C-A	SPC1	1	1	1	Lit-NB
YAL005C	SSA1	YJR010W	MET3	1	1	1	Lit-NB
YAL005C	SSA1	YJR011C		1	1	1	Lit-NB
YAL005C	SSA1	YJR012C		1	1	1	Lit-NB
YAL005C	SSA1	YJR014W	TMA22	1	1	1	Lit-NB
YAL005C	SSA1	YJR015W		1	1	1	Lit-NB
YAL005C	SSA1	YJR016C	ILV3	1	1	1	Lit-NB
YAL005C	SSA1	YJR022W	LSM8	1	1	1	Lit-NB
YAL005C	SSA1	YJR030C	RBH2	1	1	1	Lit-NB
YAL005C	SSA1	YJR032W	CPR7	3	2	3	Lit-NB
YAL005C	SSA1	YJR033C	RAV1	1	1	1	Lit-NB
YAL005C	SSA1	YJR036C	HUL4	1	1	1	Lit-NB
YAL005C	SSA1	YJR041C	URB2	1	1	1	Lit-NB
YAL005C	SSA1	YJR043C	POL32	1	1	1	Lit-NB
YAL005C	SSA1	YJR044C	VPS55	1	1	1	Lit-NB
YAL005C	SSA1	YJR045C	SSC1	4	3	4	Lit-NB
YAL005C	SSA1	YJR051W	OSM1	1	1	1	Lit-NB
YAL005C	SSA1	YJR052W	RAD7	1	1	1	Lit-NB
YAL005C	SSA1	YJR053W	BFA1	1	1	1	Lit-NB
YAL005C	SSA1	YJR056C		1	1	1	Lit-NB
YAL005C	SSA1	YJR058C	APS2	1	1	1	Lit-NB
YAL005C	SSA1	YJR059W	PTK2	1	1	1	Lit-NB
YAL005C	SSA1	YJR060W	CBF1	2	2	2	Lit-NB
YAL005C	SSA1	YJR063W	RPA12	1	1	1	Lit-NB
YAL005C	SSA1	YJR064W	CCT5	1	1	1	Lit-NB
YAL005C	SSA1	YJR065C	ARP3	2	2	2	Lit-NB
YAL005C	SSA1	YJR066W	TOR1	1	1	1	Lit-NB
YAL005C	SSA1	YJR067C	YAE1	1	1	1	Lit-NB
YAL005C	SSA1	YJR068W	RFC2	1	1	1	Lit-NB
YAL005C	SSA1	YJR069C	HAM1	1	1	1	Lit-NB
YAL005C	SSA1	YJR070C	LIA1	1	1	1	Lit-NB
YAL005C	SSA1	YJR072C	NPA3	1	1	1	Lit-NB
YAL005C	SSA1	YJR073C	OPI3	1	1	1	Lit-NB
YAL005C	SSA1	YJR075W	HOC1	1	1	1	Lit-NB
YAL005C	SSA1	YJR077C	MIR1	1	1	1	Lit-NB
YAL005C	SSA1	YJR080C	AIM24	1	1	1	Lit-NB
YAL005C	SSA1	YJR082C	EAF6	1	1	1	Lit-NB
YAL005C	SSA1	YJR088C	EMC2	1	1	1	Lit-NB
YAL005C	SSA1	YJR089W	BIR1	1	1	1	Lit-NB
YAL005C	SSA1	YJR092W	BUD4	1	1	1	Lit-NB
YAL005C	SSA1	YJR093C	FIP1	1	1	1	Lit-NB
YAL005C	SSA1	YJR095W	SFC1	2	2	2	Lit-NB
YAL005C	SSA1	YJR096W		1	1	1	Lit-NB
YAL005C	SSA1	YJR098C		1	1	1	Lit-NB
YAL005C	SSA1	YJR103W	URA8	1	1	1	Lit-NB
YAL005C	SSA1	YJR104C	SOD1	1	1	1	Lit-NB
YAL005C	SSA1	YJR105W	ADO1	1	1	1	Lit-NB
YAL005C	SSA1	YJR107W	LIH1	1	1	1	Lit-NB
YAL005C	SSA1	YJR112W	NNF1	1	1	1	Lit-NB
YAL005C	SSA1	YJR116W	TDA4	1	1	1	Lit-NB
YAL005C	SSA1	YJR117W	STE24	1	1	1	Lit-NB
YAL005C	SSA1	YJR119C	JHD2	1	1	1	Lit-NB
YAL005C	SSA1	YJR121W	ATP2	2	2	2	Lit-NB
YAL005C	SSA1	YJR123W	RPS5	1	1	1	Lit-NB
YAL005C	SSA1	YJR127C	RSF2	1	1	1	Lit-NB
YAL005C	SSA1	YJR130C	STR2	1	1	1	Lit-NB
YAL005C	SSA1	YJR134C	SGM1	1	1	1	Lit-NB
YAL005C	SSA1	YJR135C	MCM22	1	1	1	Lit-NB
YAL005C	SSA1	YJR136C	TTI2	1	1	1	Lit-NB
YAL005C	SSA1	YJR137C	MET5	1	1	1	Lit-NB
YAL005C	SSA1	YJR138W	IML1	1	1	1	Lit-NB
YAL005C	SSA1	YJR140C	HIR3	1	1	1	Lit-NB
YAL005C	SSA1	YJR141W	IPA1	1	1	1	Lit-NB
YAL005C	SSA1	YJR142W		1	1	1	Lit-NB
YAL005C	SSA1	YJR143C	PMT4	1	1	1	Lit-NB
YAL005C	SSA1	YJR148W	BAT2	1	1	1	Lit-NB
YAL005C	SSA1	YJR154W		1	1	1	Lit-NB
YAL005C	SSA1	YJR156C	THI11	1	1	1	Lit-NB
YAL005C	SSA1	YJR159W	SOR1	1	1	1	Lit-NB
YAL005C	SSA1	YKL002W	DID4	1	1	1	Lit-NB
YAL005C	SSA1	YKL004W	AUR1	1	1	1	Lit-NB
YAL005C	SSA1	YKL005C	BYE1	1	1	1	Lit-NB
YAL005C	SSA1	YKL009W	MRT4	1	1	1	Lit-NB
YAL005C	SSA1	YKL010C	UFD4	1	1	1	Lit-NB
YAL005C	SSA1	YKL012W	PRP40	1	1	1	Lit-NB
YAL005C	SSA1	YKL014C	URB1	1	1	1	Lit-NB
YAL005C	SSA1	YKL017C	HCS1	1	1	1	Lit-NB
YAL005C	SSA1	YKL018W	SWD2	1	1	1	Lit-NB
YAL005C	SSA1	YKL020C	SPT23	2	2	2	Lit-NB
YAL005C	SSA1	YKL021C	MAK11	1	1	1	Lit-NB
YAL005C	SSA1	YKL022C	CDC16	1	1	1	Lit-NB
YAL005C	SSA1	YKL023W		1	1	1	Lit-NB
YAL005C	SSA1	YKL025C	PAN3	1	1	1	Lit-NB
YAL005C	SSA1	YKL028W	TFA1	1	1	1	Lit-NB
YAL005C	SSA1	YKL032C	IXR1	1	1	1	Lit-NB
YAL005C	SSA1	YKL033W	TTI1	1	1	1	Lit-NB
YAL005C	SSA1	YKL033W-A		1	1	1	Lit-NB
YAL005C	SSA1	YKL035W	UGP1	2	2	2	Lit-NB
YAL005C	SSA1	YKL038W	RGT1	1	1	1	Lit-NB
YAL005C	SSA1	YKL042W	SPC42	1	1	1	Lit-NB
YAL005C	SSA1	YKL045W	PRI2	1	1	1	Lit-NB
YAL005C	SSA1	YKL046C	DCW1	1	1	1	Lit-NB
YAL005C	SSA1	YKL047W	ANR2	1	1	1	Lit-NB
YAL005C	SSA1	YKL048C	ELM1	1	1	1	Lit-NB
YAL005C	SSA1	YKL050C		1	1	1	Lit-NB
YAL005C	SSA1	YKL052C	ASK1	1	1	1	Lit-NB
YAL005C	SSA1	YKL053C-A	MDM35	1	1	1	Lit-NB
YAL005C	SSA1	YKL054C	DEF1	2	2	2	Lit-NB
YAL005C	SSA1	YKL056C	TMA19	2	2	2	Lit-NB
YAL005C	SSA1	YKL060C	FBA1	1	1	1	Lit-NB
YAL005C	SSA1	YKL069W		1	1	1	Lit-NB
YAL005C	SSA1	YKL072W	STB6	1	1	1	Lit-NB
YAL005C	SSA1	YKL073W	LHS1	2	2	2	Lit-NB
YAL005C	SSA1	YKL075C		1	1	1	Lit-NB
YAL005C	SSA1	YKL077W		2	2	2	Lit-NB
YAL005C	SSA1	YKL078W	DHR2	1	1	1	Lit-NB
YAL005C	SSA1	YKL080W	VMA5	1	1	1	Lit-NB
YAL005C	SSA1	YKL081W	TEF4	2	2	2	Lit-NB
YAL005C	SSA1	YKL088W	CAB3	1	1	1	Lit-NB
YAL005C	SSA1	YKL092C	BUD2	1	1	1	Lit-NB
YAL005C	SSA1	YKL096W	CWP1	1	1	1	Lit-NB
YAL005C	SSA1	YKL096W-A	CWP2	1	1	1	Lit-NB
YAL005C	SSA1	YKL098W	MTC2	1	1	1	Lit-NB
YAL005C	SSA1	YKL100C	YPF1	1	1	1	Lit-NB
YAL005C	SSA1	YKL101W	HSL1	1	1	1	Lit-NB
YAL005C	SSA1	YKL103C	APE1	1	1	1	Lit-NB
YAL005C	SSA1	YKL104C	GFA1	1	1	1	Lit-NB
YAL005C	SSA1	YKL105C	SEG2	1	1	1	Lit-NB
YAL005C	SSA1	YKL108W	SLD2	1	1	1	Lit-NB
YAL005C	SSA1	YKL110C	KTI12	1	1	1	Lit-NB
YAL005C	SSA1	YKL112W	ABF1	2	2	2	Lit-NB
YAL005C	SSA1	YKL113C	RAD27	1	1	1	Lit-NB
YAL005C	SSA1	YKL116C	PRR1	1	1	1	Lit-NB
YAL005C	SSA1	YKL117W	SBA1	1	1	1	Lit-NB
YAL005C	SSA1	YKL120W	OAC1	1	1	1	Lit-NB
YAL005C	SSA1	YKL122C	SRP21	1	1	1	Lit-NB
YAL005C	SSA1	YKL124W	SSH4	1	1	1	Lit-NB
YAL005C	SSA1	YKL125W	RRN3	1	1	1	Lit-NB
YAL005C	SSA1	YKL126W	YPK1	2	2	2	Lit-NB
YAL005C	SSA1	YKL127W	PGM1	1	1	1	Lit-NB
YAL005C	SSA1	YKL129C	MYO3	2	2	2	Lit-NB
YAL005C	SSA1	YKL130C	SHE2	1	1	1	Lit-NB
YAL005C	SSA1	YKL134C	2001-10-01	1	1	1	Lit-NB
YAL005C	SSA1	YKL135C	APL2	1	1	1	Lit-NB
YAL005C	SSA1	YKL137W	CMC1	1	1	1	Lit-NB
YAL005C	SSA1	YKL140W	TGL1	1	1	1	Lit-NB
YAL005C	SSA1	YKL141W	SDH3	1	1	1	Lit-NB
YAL005C	SSA1	YKL152C	GPM1	2	2	2	Lit-NB
YAL005C	SSA1	YKL156W	RPS27A	1	1	1	Lit-NB
YAL005C	SSA1	YKL157W	APE2	1	1	1	Lit-NB
YAL005C	SSA1	YKL159C	RCN1	1	1	1	Lit-NB
YAL005C	SSA1	YKL160W	ELF1	1	1	1	Lit-NB
YAL005C	SSA1	YKL168C	KKQ8	1	1	1	Lit-NB
YAL005C	SSA1	YKL171W	NNK1	1	1	1	Lit-NB
YAL005C	SSA1	YKL172W	EBP2	1	1	1	Lit-NB
YAL005C	SSA1	YKL173W	SNU114	1	1	1	Lit-NB
YAL005C	SSA1	YKL180W	RPL17A	1	1	1	Lit-NB
YAL005C	SSA1	YKL181W	PRS1	1	1	1	Lit-NB
YAL005C	SSA1	YKL184W	SPE1	1	1	1	Lit-NB
YAL005C	SSA1	YKL185W	ASH1	1	1	1	Lit-NB
YAL005C	SSA1	YKL190W	CNB1	1	1	1	Lit-NB
YAL005C	SSA1	YKL191W	DPH2	1	1	1	Lit-NB
YAL005C	SSA1	YKL193C	SDS22	1	1	1	Lit-NB
YAL005C	SSA1	YKL195W	MIA40	2	2	2	Lit-NB
YAL005C	SSA1	YKL206C	ADD66	1	1	1	Lit-NB
YAL005C	SSA1	YKL209C	STE6	2	2	2	Lit-NB
YAL005C	SSA1	YKL210W	UBA1	1	1	1	Lit-NB
YAL005C	SSA1	YKL211C	TRP3	2	2	2	Lit-NB
YAL005C	SSA1	YKL212W	SAC1	1	1	1	Lit-NB
YAL005C	SSA1	YKL214C	YRA2	1	1	1	Lit-NB
YAL005C	SSA1	YKL215C	OXP1	1	1	1	Lit-NB
YAL005C	SSA1	YKL216W	URA1	1	1	1	Lit-NB
YAL005C	SSA1	YKL219W	COS9	1	1	1	Lit-NB
YAL005C	SSA1	YKR001C	VPS1	1	1	1	Lit-NB
YAL005C	SSA1	YKR002W	PAP1	1	1	1	Lit-NB
YAL005C	SSA1	YKR003W	OSH6	1	1	1	Lit-NB
YAL005C	SSA1	YKR008W	RSC4	1	1	1	Lit-NB
YAL005C	SSA1	YKR009C	FOX2	1	1	1	Lit-NB
YAL005C	SSA1	YKR010C	TOF2	1	1	1	Lit-NB
YAL005C	SSA1	YKR014C	YPT52	1	1	1	Lit-NB
YAL005C	SSA1	YKR015C		1	1	1	Lit-NB
YAL005C	SSA1	YKR016W	MIC60	1	1	1	Lit-NB
YAL005C	SSA1	YKR018C		1	1	1	Lit-NB
YAL005C	SSA1	YKR023W		1	1	1	Lit-NB
YAL005C	SSA1	YKR024C	DBP7	1	1	1	Lit-NB
YAL005C	SSA1	YKR025W	RPC37	1	1	1	Lit-NB
YAL005C	SSA1	YKR026C	GCN3	1	1	1	Lit-NB
YAL005C	SSA1	YKR027W	BCH2	1	1	1	Lit-NB
YAL005C	SSA1	YKR029C	SET3	1	1	1	Lit-NB
YAL005C	SSA1	YKR031C	SPO14	1	1	1	Lit-NB
YAL005C	SSA1	YKR035W-A	DID2	1	1	1	Lit-NB
YAL005C	SSA1	YKR036C	CAF4	1	1	1	Lit-NB
YAL005C	SSA1	YKR037C	SPC34	1	1	1	Lit-NB
YAL005C	SSA1	YKR038C	KAE1	1	1	1	Lit-NB
YAL005C	SSA1	YKR043C	SHB17	1	1	1	Lit-NB
YAL005C	SSA1	YKR045C		1	1	1	Lit-NB
YAL005C	SSA1	YKR046C	PET10	2	2	2	Lit-NB
YAL005C	SSA1	YKR048C	NAP1	3	3	3	Lit-NB
YAL005C	SSA1	YKR053C	YSR3	1	1	1	Lit-NB
YAL005C	SSA1	YKR057W	RPS21A	1	1	1	Lit-NB
YAL005C	SSA1	YKR062W	TFA2	1	1	1	Lit-NB
YAL005C	SSA1	YKR063C	LAS1	1	1	1	Lit-NB
YAL005C	SSA1	YKR066C	CCP1	2	2	2	Lit-NB
YAL005C	SSA1	YKR068C	BET3	1	1	1	Lit-NB
YAL005C	SSA1	YKR070W		1	1	1	Lit-NB
YAL005C	SSA1	YKR071C	DRE2	1	1	1	Lit-NB
YAL005C	SSA1	YKR076W	ECM4	1	1	1	Lit-NB
YAL005C	SSA1	YKR079C	TRZ1	1	1	1	Lit-NB
YAL005C	SSA1	YKR081C	RPF2	2	1	2	Lit-NB
YAL005C	SSA1	YKR083C	DAD2	1	1	1	Lit-NB
YAL005C	SSA1	YKR084C	HBS1	1	1	1	Lit-NB
YAL005C	SSA1	YKR086W	PRP16	1	1	1	Lit-NB
YAL005C	SSA1	YKR087C	OMA1	1	1	1	Lit-NB
YAL005C	SSA1	YKR088C	TVP38	1	1	1	Lit-NB
YAL005C	SSA1	YKR092C	SRP40	1	1	1	Lit-NB
YAL005C	SSA1	YKR095W	MLP1	2	2	2	Lit-NB
YAL005C	SSA1	YKR097W	PCK1	1	1	1	Lit-NB
YAL005C	SSA1	YKR098C	UBP11	1	1	1	Lit-NB
YAL005C	SSA1	YKR101W	SIR1	1	1	1	Lit-NB
YAL005C	SSA1	YKR102W	FLO10	1	1	1	Lit-NB
YAL005C	SSA1	YKR105C	VBA5	1	1	1	Lit-NB
YAL005C	SSA1	YLL001W	DNM1	1	1	1	Lit-NB
YAL005C	SSA1	YLL002W	RTT109	1	1	1	Lit-NB
YAL005C	SSA1	YLL003W	SFI1	1	1	1	Lit-NB
YAL005C	SSA1	YLL006W	MMM1	2	1	2	Lit-NB
YAL005C	SSA1	YLL007C	LMO1	1	1	1	Lit-NB
YAL005C	SSA1	YLL008W	DRS1	1	1	1	Lit-NB
YAL005C	SSA1	YLL010C	PSR1	1	1	1	Lit-NB
YAL005C	SSA1	YLL011W	SOF1	1	1	1	Lit-NB
YAL005C	SSA1	YLL012W	YEH1	1	1	1	Lit-NB
YAL005C	SSA1	YLL013C	PUF3	1	1	1	Lit-NB
YAL005C	SSA1	YLL015W	BPT1	1	1	1	Lit-NB
YAL005C	SSA1	YLL018C	DPS1	1	1	1	Lit-NB
YAL005C	SSA1	YLL022C	HIF1	1	1	1	Lit-NB
YAL005C	SSA1	YLL023C	POM33	1	1	1	Lit-NB
YAL005C	SSA1	YLL024C	SSA2	2	2	2	Lit-NB
YAL005C	SSA1	YLL026W	HSP104	5	3	5	Lit-NB
YAL005C	SSA1	YLL027W	ISA1	1	1	1	Lit-NB
YAL005C	SSA1	YLL029W	FRA1	1	1	1	Lit-NB
YAL005C	SSA1	YLL031C	GPI13	1	1	1	Lit-NB
YAL005C	SSA1	YLL032C		1	1	1	Lit-NB
YAL005C	SSA1	YLL034C	RIX7	1	1	1	Lit-NB
YAL005C	SSA1	YLL036C	PRP19	1	1	1	Lit-NB
YAL005C	SSA1	YLL039C	UBI4	1	1	1	Lit-NB
YAL005C	SSA1	YLL045C	RPL8B	2	2	2	Lit-NB
YAL005C	SSA1	YLL048C	YBT1	2	2	2	Lit-NB
YAL005C	SSA1	YLL050C	COF1	1	1	1	Lit-NB
YAL005C	SSA1	YLL051C	FRE6	1	1	1	Lit-NB
YAL005C	SSA1	YLL052C	AQY2	1	1	1	Lit-NB
YAL005C	SSA1	YLL055W	YCT1	1	1	1	Lit-NB
YAL005C	SSA1	YLL056C		1	1	1	Lit-NB
YAL005C	SSA1	YLL057C	JLP1	1	1	1	Lit-NB
YAL005C	SSA1	YLL058W		1	1	1	Lit-NB
YAL005C	SSA1	YLL060C	GTT2	1	1	1	Lit-NB
YAL005C	SSA1	YLL062C	MHT1	1	1	1	Lit-NB
YAL005C	SSA1	YLL063C	AYT1	1	1	1	Lit-NB
YAL005C	SSA1	YLR002C	NOC3	2	2	2	Lit-NB
YAL005C	SSA1	YLR004C	THI73	1	1	1	Lit-NB
YAL005C	SSA1	YLR005W	SSL1	1	1	1	Lit-NB
YAL005C	SSA1	YLR006C	SSK1	1	1	1	Lit-NB
YAL005C	SSA1	YLR014C	PPR1	1	1	1	Lit-NB
YAL005C	SSA1	YLR016C	PML1	1	1	1	Lit-NB
YAL005C	SSA1	YLR022C	SDO1	1	1	1	Lit-NB
YAL005C	SSA1	YLR023C	IZH3	1	1	1	Lit-NB
YAL005C	SSA1	YLR024C	UBR2	1	1	1	Lit-NB
YAL005C	SSA1	YLR025W	SNF7	1	1	1	Lit-NB
YAL005C	SSA1	YLR026C	SED5	1	1	1	Lit-NB
YAL005C	SSA1	YLR027C	AAT2	1	1	1	Lit-NB
YAL005C	SSA1	YLR032W	RAD5	1	1	1	Lit-NB
YAL005C	SSA1	YLR033W	RSC58	1	1	1	Lit-NB
YAL005C	SSA1	YLR035C	MLH2	1	1	1	Lit-NB
YAL005C	SSA1	YLR039C	RIC1	1	1	1	Lit-NB
YAL005C	SSA1	YLR044C	PDC1	2	2	2	Lit-NB
YAL005C	SSA1	YLR045C	STU2	1	1	1	Lit-NB
YAL005C	SSA1	YLR047C	FRE8	1	1	1	Lit-NB
YAL005C	SSA1	YLR050C		1	1	1	Lit-NB
YAL005C	SSA1	YLR052W	IES3	1	1	1	Lit-NB
YAL005C	SSA1	YLR054C	OSW2	1	1	1	Lit-NB
YAL005C	SSA1	YLR055C	SPT8	1	1	1	Lit-NB
YAL005C	SSA1	YLR056W	ERG3	1	1	1	Lit-NB
YAL005C	SSA1	YLR057W	MNL2	1	1	1	Lit-NB
YAL005C	SSA1	YLR058C	SHM2	2	2	2	Lit-NB
YAL005C	SSA1	YLR059C	REX2	1	1	1	Lit-NB
YAL005C	SSA1	YLR060W	FRS1	1	1	1	Lit-NB
YAL005C	SSA1	YLR064W	PER33	2	2	2	Lit-NB
YAL005C	SSA1	YLR069C	MEF1	1	1	1	Lit-NB
YAL005C	SSA1	YLR071C	RGR1	1	1	1	Lit-NB
YAL005C	SSA1	YLR072W	LAM6	1	1	1	Lit-NB
YAL005C	SSA1	YLR073C	RFU1	1	1	1	Lit-NB
YAL005C	SSA1	YLR075W	RPL10	2	2	2	Lit-NB
YAL005C	SSA1	YLR077W	FMP25	1	1	1	Lit-NB
YAL005C	SSA1	YLR078C	BOS1	1	1	1	Lit-NB
YAL005C	SSA1	YLR082C	SRL2	1	1	1	Lit-NB
YAL005C	SSA1	YLR084C	RAX2	2	2	2	Lit-NB
YAL005C	SSA1	YLR085C	ARP6	1	1	1	Lit-NB
YAL005C	SSA1	YLR089C	ALT1	1	1	1	Lit-NB
YAL005C	SSA1	YLR090W	XDJ1	1	1	1	Lit-NB
YAL005C	SSA1	YLR093C	NYV1	1	1	1	Lit-NB
YAL005C	SSA1	YLR094C	GIS3	1	1	1	Lit-NB
YAL005C	SSA1	YLR096W	KIN2	1	1	1	Lit-NB
YAL005C	SSA1	YLR097C	HRT3	1	1	1	Lit-NB
YAL005C	SSA1	YLR102C	APC9	1	1	1	Lit-NB
YAL005C	SSA1	YLR104W	LCL2	1	1	1	Lit-NB
YAL005C	SSA1	YLR107W	REX3	1	1	1	Lit-NB
YAL005C	SSA1	YLR109W	AHP1	1	1	1	Lit-NB
YAL005C	SSA1	YLR110C	CCW12	2	2	2	Lit-NB
YAL005C	SSA1	YLR113W	HOG1	1	1	1	Lit-NB
YAL005C	SSA1	YLR114C	AVL9	1	1	1	Lit-NB
YAL005C	SSA1	YLR115W	CFT2	1	1	1	Lit-NB
YAL005C	SSA1	YLR116W	MSL5	1	1	1	Lit-NB
YAL005C	SSA1	YLR119W	SRN2	1	1	1	Lit-NB
YAL005C	SSA1	YLR121C	YPS3	1	1	1	Lit-NB
YAL005C	SSA1	YLR131C	ACE2	1	1	1	Lit-NB
YAL005C	SSA1	YLR132C	USB1	1	1	1	Lit-NB
YAL005C	SSA1	YLR134W	PDC5	1	1	1	Lit-NB
YAL005C	SSA1	YLR135W	SLX4	1	1	1	Lit-NB
YAL005C	SSA1	YLR137W	RKM5	1	1	1	Lit-NB
YAL005C	SSA1	YLR139C	SLS1	1	1	1	Lit-NB
YAL005C	SSA1	YLR143W	DPH6	1	1	1	Lit-NB
YAL005C	SSA1	YLR144C	ACF2	1	1	1	Lit-NB
YAL005C	SSA1	YLR145W	RMP1	1	1	1	Lit-NB
YAL005C	SSA1	YLR147C	SMD3	1	1	1	Lit-NB
YAL005C	SSA1	YLR148W	PEP3	1	1	1	Lit-NB
YAL005C	SSA1	YLR149C		1	1	1	Lit-NB
YAL005C	SSA1	YLR150W	STM1	3	3	3	Lit-NB
YAL005C	SSA1	YLR151C	PCD1	1	1	1	Lit-NB
YAL005C	SSA1	YLR153C	ACS2	2	2	2	Lit-NB
YAL005C	SSA1	YLR154C	RNH203	1	1	1	Lit-NB
YAL005C	SSA1	YLR166C	SEC10	1	1	1	Lit-NB
YAL005C	SSA1	YLR172C	DPH5	1	1	1	Lit-NB
YAL005C	SSA1	YLR176C	RFX1	1	1	1	Lit-NB
[truncated: 87,865 more rows]
