# Supplementary material for: Experimental assessment of AI-based interactome mapping
Source: Nat Commun. 2026 Apr 4;17:4894. doi: 10.1038/s41467-026-70942-x (PMC13230783; doi:10.1038/s41467-026-70942-x)
Supplement: Supplementary file 10 — Supplementary Data 9 [file 41467_2026_70942_MOESM10_ESM.xlsx]

## Sheet: Supplementary_Data_9
orf_name_a	gene_name_a	orf_name_b	gene_name_b	dataset
YAL001C	TFC3	YBR123C	TFC1	CYC2008
YAL001C	TFC3	YDR362C	TFC6	CYC2008
YAL001C	TFC3	YGR047C	TFC4	CYC2008
YAL001C	TFC3	YOR110W	TFC7	CYC2008
YAL001C	TFC3	YPL007C	TFC8	CYC2008
YAL002W	VPS8	YDR495C	VPS3	CYC2008
YAL002W	VPS8	YLR148W	PEP3	CYC2008
YAL002W	VPS8	YLR396C	VPS33	CYC2008
YAL002W	VPS8	YMR231W	PEP5	CYC2008
YAL002W	VPS8	YPL045W	VPS16	CYC2008
YAL003W	EFB1	YBR118W	TEF2	CYC2008
YAL003W	EFB1	YKL081W	TEF4	CYC2008
YAL003W	EFB1	YPL048W	CAM1	CYC2008
YAL003W	EFB1	YPR080W	TEF1	CYC2008
YAL007C	ERP2	YAL042W	ERV46	CYC2008
YAL007C	ERP2	YAR002C-A	ERP1	CYC2008
YAL007C	ERP2	YDL195W	SEC31	CYC2008
YAL007C	ERP2	YGL200C	EMP24	CYC2008
YAL007C	ERP2	YIL109C	SEC24	CYC2008
YAL007C	ERP2	YLR208W	SEC13	CYC2008
YAL007C	ERP2	YML012W	ERV25	CYC2008
YAL007C	ERP2	YPL085W	SEC16	CYC2008
YAL007C	ERP2	YPL218W	SAR1	CYC2008
YAL007C	ERP2	YPR181C	SEC23	CYC2008
YAL009W	SPO7	YHR004C	NEM1	CYC2008
YAL010C	MDM10	YHR083W	SAM35	CYC2008
YAL010C	MDM10	YLL006W	MMM1	CYC2008
YAL010C	MDM10	YMR060C	SAM37	CYC2008
YAL010C	MDM10	YNL026W	SAM50	CYC2008
YAL010C	MDM10	YOL009C	MDM12	CYC2008
YAL011W	SWC3	YBR231C	SWC5	CYC2008
YAL011W	SWC3	YDR190C	RVB1	CYC2008
YAL011W	SWC3	YDR334W	SWR1	CYC2008
YAL011W	SWC3	YDR485C	VPS72	CYC2008
YAL011W	SWC3	YFL039C	ACT1	CYC2008
YAL011W	SWC3	YGR002C	SWC4	CYC2008
YAL011W	SWC3	YJL081C	ARP4	CYC2008
YAL011W	SWC3	YLR085C	ARP6	CYC2008
YAL011W	SWC3	YLR385C	SWC7	CYC2008
YAL011W	SWC3	YML041C	VPS71	CYC2008
YAL011W	SWC3	YNL107W	YAF9	CYC2008
YAL011W	SWC3	YPL235W	RVB2	CYC2008
YAL013W	DEP1	YBR095C	RXT2	CYC2008
YAL013W	DEP1	YDL076C	RXT3	CYC2008
YAL013W	DEP1	YDR207C	UME6	CYC2008
YAL013W	DEP1	YIL084C	SDS3	CYC2008
YAL013W	DEP1	YKL185W	ASH1	CYC2008
YAL013W	DEP1	YMR263W	SAP30	CYC2008
YAL013W	DEP1	YNL097C	PHO23	CYC2008
YAL013W	DEP1	YNL330C	RPD3	CYC2008
YAL013W	DEP1	YOL004W	SIN3	CYC2008
YAL013W	DEP1	YPL139C	UME1	CYC2008
YAL013W	DEP1	YPL181W	CTI6	CYC2008
YAL016W	TPD3	YDL134C	PPH21	CYC2008
YAL016W	TPD3	YGL190C	CDC55	CYC2008
YAL016W	TPD3	YOR014W	RTS1	CYC2008
YAL021C	CCR4	YBR279W	PAF1	CYC2008
YAL021C	CCR4	YCR093W	CDC39	CYC2008
YAL021C	CCR4	YDL165W	CDC36	CYC2008
YAL021C	CCR4	YDR138W	HPR1	CYC2008
YAL021C	CCR4	YER068W	MOT2	CYC2008
YAL021C	CCR4	YGL244W	RTF1	CYC2008
YAL021C	CCR4	YGR134W	CAF130	CYC2008
YAL021C	CCR4	YIL038C	NOT3	CYC2008
YAL021C	CCR4	YLR418C	CDC73	CYC2008
YAL021C	CCR4	YNL288W	CAF40	CYC2008
YAL021C	CCR4	YNR052C	POP2	CYC2008
YAL021C	CCR4	YOL145C	CTR9	CYC2008
YAL021C	CCR4	YOR123C	LEO1	CYC2008
YAL021C	CCR4	YPR072W	NOT5	CYC2008
YAL023C	PMT2	YDL095W	PMT1	CYC2008
YAL024C	LTE1	YGR238C	KEL2	CYC2008
YAL024C	LTE1	YHR158C	KEL1	CYC2008
YAL030W	SNC1	YGR009C	SEC9	CYC2008
YAL030W	SNC1	YPL232W	SSO1	CYC2008
YAL033W	POP5	YBL018C	POP8	CYC2008
YAL033W	POP5	YBR167C	POP7	CYC2008
YAL033W	POP5	YBR257W	POP4	CYC2008
YAL033W	POP5	YDR478W	SNM1	CYC2008
YAL033W	POP5	YGR030C	POP6	CYC2008
YAL033W	POP5	YHR062C	RPP1	CYC2008
YAL033W	POP5	YIR015W	RPR2	CYC2008
YAL033W	POP5	YLR145W	RMP1	CYC2008
YAL033W	POP5	YNL221C	POP1	CYC2008
YAL033W	POP5	YNL282W	POP3	CYC2008
YAL034W-A	MTW1	YIR010W	DSN1	CYC2008
YAL034W-A	MTW1	YJR112W	NNF1	CYC2008
YAL034W-A	MTW1	YPL233W	NSL1	CYC2008
YAL040C	CLN3	YBR160W	CDC28	CYC2008
YAL041W	CDC24	YJL157C	FAR1	CYC2008
YAL041W	CDC24	YJR086W	STE18	CYC2008
YAL041W	CDC24	YOR212W	STE4	CYC2008
YAL042W	ERV46	YAR002C-A	ERP1	CYC2008
YAL042W	ERV46	YDL195W	SEC31	CYC2008
YAL042W	ERV46	YGL200C	EMP24	CYC2008
YAL042W	ERV46	YIL109C	SEC24	CYC2008
YAL042W	ERV46	YLR208W	SEC13	CYC2008
YAL042W	ERV46	YML012W	ERV25	CYC2008
YAL042W	ERV46	YML067C	ERV41	CYC2008
YAL042W	ERV46	YPL085W	SEC16	CYC2008
YAL042W	ERV46	YPL218W	SAR1	CYC2008
YAL042W	ERV46	YPR181C	SEC23	CYC2008
YAL043C	PTA1	YDR195W	REF2	CYC2008
YAL043C	PTA1	YDR301W	CFT1	CYC2008
YAL043C	PTA1	YER133W	GLC7	CYC2008
YAL043C	PTA1	YGR156W	PTI1	CYC2008
YAL043C	PTA1	YJR093C	FIP1	CYC2008
YAL043C	PTA1	YKL018W	SWD2	CYC2008
YAL043C	PTA1	YKL059C	MPE1	CYC2008
YAL043C	PTA1	YKR002W	PAP1	CYC2008
YAL043C	PTA1	YLR115W	CFT2	CYC2008
YAL043C	PTA1	YLR277C	YSH1	CYC2008
YAL043C	PTA1	YNL222W	SSU72	CYC2008
YAL043C	PTA1	YNL317W	PFS2	CYC2008
YAL043C	PTA1	YOR179C	SYC1	CYC2008
YAL043C	PTA1	YPR107C	YTH1	CYC2008
YAL044C	GCV3	YDR019C	GCV1	CYC2008
YAL044C	GCV3	YFL018C	LPD1	CYC2008
YAL044C	GCV3	YMR189W	GCV2	CYC2008
YAL047C	SPC72	YBR109C	CMD1	CYC2008
YAL047C	SPC72	YDR356W	SPC110	CYC2008
YAL047C	SPC72	YKL042W	SPC42	CYC2008
YAL047C	SPC72	YNL225C	CNM67	CYC2008
YAL047C	SPC72	YOR373W	NUD1	CYC2008
YAL047C	SPC72	YPL124W	SPC29	CYC2008
YAL051W	OAF1	YOR363C	PIP2	CYC2008
YAR002C-A	ERP1	YDL195W	SEC31	CYC2008
YAR002C-A	ERP1	YGL200C	EMP24	CYC2008
YAR002C-A	ERP1	YIL109C	SEC24	CYC2008
YAR002C-A	ERP1	YLR208W	SEC13	CYC2008
YAR002C-A	ERP1	YML012W	ERV25	CYC2008
YAR002C-A	ERP1	YPL085W	SEC16	CYC2008
YAR002C-A	ERP1	YPL218W	SAR1	CYC2008
YAR002C-A	ERP1	YPR181C	SEC23	CYC2008
YAR003W	SWD1	YBR175W	SWD3	CYC2008
YAR003W	SWD1	YBR258C	SHG1	CYC2008
YAR003W	SWD1	YDR469W	SDC1	CYC2008
YAR003W	SWD1	YHR119W	SET1	CYC2008
YAR003W	SWD1	YKL018W	SWD2	CYC2008
YAR003W	SWD1	YLR015W	BRE2	CYC2008
YAR003W	SWD1	YPL138C	SPP1	CYC2008
YAR007C	RFA1	YJL173C	RFA3	CYC2008
YAR007C	RFA1	YNL312W	RFA2	CYC2008
YAR008W	SEN34	YLR105C	SEN2	CYC2008
YAR008W	SEN34	YMR059W	SEN15	CYC2008
YAR008W	SEN34	YPL083C	SEN54	CYC2008
YAR014C	BUD14	YER133W	GLC7	CYC2008
YAR033W	MST28	YGL051W	MST27	CYC2008
YAR042W	SWH1	YHR195W	NVJ1	CYC2008
YBL002W	HTB2	YBL003C	HTA2	CYC2008
YBL002W	HTB2	YBR009C	HHF1	CYC2008
YBL002W	HTB2	YBR010W	HHT1	CYC2008
YBL002W	HTB2	YDR224C	HTB1	CYC2008
YBL002W	HTB2	YDR225W	HTA1	CYC2008
YBL002W	HTB2	YNL030W	HHF2	CYC2008
YBL002W	HTB2	YNL031C	HHT2	CYC2008
YBL003C	HTA2	YBR009C	HHF1	CYC2008
YBL003C	HTA2	YBR010W	HHT1	CYC2008
YBL003C	HTA2	YDR224C	HTB1	CYC2008
YBL003C	HTA2	YDR225W	HTA1	CYC2008
YBL003C	HTA2	YNL030W	HHF2	CYC2008
YBL003C	HTA2	YNL031C	HHT2	CYC2008
YBL006C	LDB7	YCR020W-B	HTL1	CYC2008
YBL006C	LDB7	YCR052W	RSC6	CYC2008
YBL006C	LDB7	YDR303C	RSC3	CYC2008
YBL006C	LDB7	YFR037C	RSC8	CYC2008
YBL006C	LDB7	YGR056W	RSC1	CYC2008
YBL006C	LDB7	YGR275W	RTT102	CYC2008
YBL006C	LDB7	YHR056C	RSC30	CYC2008
YBL006C	LDB7	YIL126W	STH1	CYC2008
YBL006C	LDB7	YKR008W	RSC4	CYC2008
YBL006C	LDB7	YLR033W	RSC58	CYC2008
YBL006C	LDB7	YLR321C	SFH1	CYC2008
YBL006C	LDB7	YLR357W	RSC2	CYC2008
YBL006C	LDB7	YML127W	RSC9	CYC2008
YBL006C	LDB7	YMR033W	ARP9	CYC2008
YBL006C	LDB7	YMR091C	NPL6	CYC2008
YBL006C	LDB7	YPR034W	ARP7	CYC2008
YBL007C	SLA1	YIR006C	PAN1	CYC2008
YBL007C	SLA1	YNL084C	END3	CYC2008
YBL008W	HIR1	YBR215W	HPC2	CYC2008
YBL008W	HIR1	YJR140C	HIR3	CYC2008
YBL008W	HIR1	YOR038C	HIR2	CYC2008
YBL014C	RRN6	YJL025W	RRN7	CYC2008
YBL014C	RRN6	YML043C	RRN11	CYC2008
YBL016W	FUS3	YDL159W	STE7	CYC2008
YBL016W	FUS3	YDR103W	STE5	CYC2008
YBL016W	FUS3	YLR362W	STE11	CYC2008
YBL018C	POP8	YBR167C	POP7	CYC2008
YBL018C	POP8	YBR257W	POP4	CYC2008
YBL018C	POP8	YDR478W	SNM1	CYC2008
YBL018C	POP8	YGR030C	POP6	CYC2008
YBL018C	POP8	YHR062C	RPP1	CYC2008
YBL018C	POP8	YIR015W	RPR2	CYC2008
YBL018C	POP8	YLR145W	RMP1	CYC2008
YBL018C	POP8	YNL221C	POP1	CYC2008
YBL018C	POP8	YNL282W	POP3	CYC2008
YBL021C	HAP3	YGL237C	HAP2	CYC2008
YBL021C	HAP3	YKL109W	HAP4	CYC2008
YBL021C	HAP3	YOR358W	HAP5	CYC2008
YBL023C	MCM2	YBR202W	MCM7	CYC2008
YBL023C	MCM2	YEL032W	MCM3	CYC2008
YBL023C	MCM2	YGL201C	MCM6	CYC2008
YBL023C	MCM2	YLR274W	MCM5	CYC2008
YBL023C	MCM2	YPR019W	MCM4	CYC2008
YBL025W	RRN10	YBR009C	HHF1	CYC2008
YBL025W	RRN10	YBR010W	HHT1	CYC2008
YBL025W	RRN10	YLR141W	RRN5	CYC2008
YBL025W	RRN10	YMR270C	RRN9	CYC2008
YBL025W	RRN10	YOR295W	UAF30	CYC2008
YBL026W	LSM2	YBR055C	PRP6	CYC2008
YBL026W	LSM2	YBR152W	SPP381	CYC2008
YBL026W	LSM2	YDL098C	SNU23	CYC2008
YBL026W	LSM2	YDR378C	LSM6	CYC2008
YBL026W	LSM2	YDR473C	PRP3	CYC2008
YBL026W	LSM2	YEL026W	SNU13	CYC2008
YBL026W	LSM2	YER029C	SMB1	CYC2008
YBL026W	LSM2	YER112W	LSM4	CYC2008
YBL026W	LSM2	YER146W	LSM5	CYC2008
YBL026W	LSM2	YER172C	BRR2	CYC2008
YBL026W	LSM2	YFL017W-A	SMX2	CYC2008
YBL026W	LSM2	YGR006W	PRP18	CYC2008
YBL026W	LSM2	YGR074W	SMD1	CYC2008
YBL026W	LSM2	YGR075C	PRP38	CYC2008
YBL026W	LSM2	YGR091W	PRP31	CYC2008
YBL026W	LSM2	YHR165C	PRP8	CYC2008
YBL026W	LSM2	YJR022W	LSM8	CYC2008
YBL026W	LSM2	YKL173W	SNU114	CYC2008
YBL026W	LSM2	YLR147C	SMD3	CYC2008
YBL026W	LSM2	YLR275W	SMD2	CYC2008
YBL026W	LSM2	YLR438C-A	LSM3	CYC2008
YBL026W	LSM2	YMR268C	PRP24	CYC2008
YBL026W	LSM2	YNL147W	LSM7	CYC2008
YBL026W	LSM2	YOR159C	SME1	CYC2008
YBL026W	LSM2	YOR308C	SNU66	CYC2008
YBL026W	LSM2	YPR082C	DIB1	CYC2008
YBL026W	LSM2	YPR178W	PRP4	CYC2008
YBL026W	LSM2	YPR182W	SMX3	CYC2008
YBL027W	RPL19B	YBL087C	RPL23A	CYC2008
YBL027W	RPL19B	YBL092W	RPL32	CYC2008
YBL027W	RPL19B	YBR031W	RPL4A	CYC2008
YBL027W	RPL19B	YBR084C-A	RPL19A	CYC2008
YBL027W	RPL19B	YBR191W	RPL21A	CYC2008
YBL027W	RPL19B	YDL075W	RPL31A	CYC2008
YBL027W	RPL19B	YDL081C	RPP1A	CYC2008
YBL027W	RPL19B	YDL082W	RPL13A	CYC2008
YBL027W	RPL19B	YDL130W	RPP1B	CYC2008
YBL027W	RPL19B	YDL133C-A	RPL41B	CYC2008
YBL027W	RPL19B	YDL136W	RPL35B	CYC2008
YBL027W	RPL19B	YDL184C	RPL41A	CYC2008
YBL027W	RPL19B	YDL191W	RPL35A	CYC2008
YBL027W	RPL19B	YDR012W	RPL4B	CYC2008
YBL027W	RPL19B	YDR382W	RPP2B	CYC2008
YBL027W	RPL19B	YDR418W	RPL12B	CYC2008
YBL027W	RPL19B	YDR471W	RPL27B	CYC2008
YBL027W	RPL19B	YDR500C	RPL37B	CYC2008
YBL027W	RPL19B	YEL054C	RPL12A	CYC2008
YBL027W	RPL19B	YER056C-A	RPL34A	CYC2008
YBL027W	RPL19B	YER117W	RPL23B	CYC2008
YBL027W	RPL19B	YFL034C-A	RPL22B	CYC2008
YBL027W	RPL19B	YFR031C-A	RPL2A	CYC2008
YBL027W	RPL19B	YFR032C-A	RPL29	CYC2008
YBL027W	RPL19B	YGL030W	RPL30	CYC2008
YBL027W	RPL19B	YGL031C	RPL24A	CYC2008
YBL027W	RPL19B	YGL076C	RPL7A	CYC2008
YBL027W	RPL19B	YGL103W	RPL28	CYC2008
YBL027W	RPL19B	YGL135W	RPL1B	CYC2008
YBL027W	RPL19B	YGL147C	RPL9A	CYC2008
YBL027W	RPL19B	YGR034W	RPL26B	CYC2008
YBL027W	RPL19B	YGR085C	RPL11B	CYC2008
YBL027W	RPL19B	YGR148C	RPL24B	CYC2008
YBL027W	RPL19B	YHL001W	RPL14B	CYC2008
YBL027W	RPL19B	YHL033C	RPL8A	CYC2008
YBL027W	RPL19B	YHR010W	RPL27A	CYC2008
YBL027W	RPL19B	YHR141C	RPL42B	CYC2008
YBL027W	RPL19B	YIL018W	RPL2B	CYC2008
YBL027W	RPL19B	YIL052C	RPL34B	CYC2008
YBL027W	RPL19B	YIL133C	RPL16A	CYC2008
YBL027W	RPL19B	YIL148W	RPL40A	CYC2008
YBL027W	RPL19B	YJL177W	RPL17B	CYC2008
YBL027W	RPL19B	YJL189W	RPL39	CYC2008
YBL027W	RPL19B	YJR094W-A	RPL43B	CYC2008
YBL027W	RPL19B	YKL006W	RPL14A	CYC2008
YBL027W	RPL19B	YKL180W	RPL17A	CYC2008
YBL027W	RPL19B	YKR094C	RPL40B	CYC2008
YBL027W	RPL19B	YLL045C	RPL8B	CYC2008
YBL027W	RPL19B	YLR029C	RPL15A	CYC2008
YBL027W	RPL19B	YLR061W	RPL22A	CYC2008
YBL027W	RPL19B	YLR075W	RPL10	CYC2008
YBL027W	RPL19B	YLR185W	RPL37A	CYC2008
YBL027W	RPL19B	YLR325C	RPL38	CYC2008
YBL027W	RPL19B	YLR340W	RPP0	CYC2008
YBL027W	RPL19B	YLR344W	RPL26A	CYC2008
YBL027W	RPL19B	YLR406C	RPL31B	CYC2008
YBL027W	RPL19B	YLR448W	RPL6B	CYC2008
YBL027W	RPL19B	YML073C	RPL6A	CYC2008
YBL027W	RPL19B	YMR121C	RPL15B	CYC2008
YBL027W	RPL19B	YMR142C	RPL13B	CYC2008
YBL027W	RPL19B	YMR194W	RPL36A	CYC2008
YBL027W	RPL19B	YMR242C	RPL20A	CYC2008
YBL027W	RPL19B	YNL067W	RPL9B	CYC2008
YBL027W	RPL19B	YNL069C	RPL16B	CYC2008
YBL027W	RPL19B	YNL162W	RPL42A	CYC2008
YBL027W	RPL19B	YNL301C	RPL18B	CYC2008
YBL027W	RPL19B	YOL039W	RPP2A	CYC2008
YBL027W	RPL19B	YOL120C	RPL18A	CYC2008
YBL027W	RPL19B	YOL127W	RPL25	CYC2008
YBL027W	RPL19B	YOR063W	RPL3	CYC2008
YBL027W	RPL19B	YOR234C	RPL33B	CYC2008
YBL027W	RPL19B	YOR312C	RPL20B	CYC2008
YBL027W	RPL19B	YPL079W	RPL21B	CYC2008
YBL027W	RPL19B	YPL131W	RPL5	CYC2008
YBL027W	RPL19B	YPL143W	RPL33A	CYC2008
YBL027W	RPL19B	YPL198W	RPL7B	CYC2008
YBL027W	RPL19B	YPL220W	RPL1A	CYC2008
YBL027W	RPL19B	YPL249C-A	RPL36B	CYC2008
YBL027W	RPL19B	YPR043W	RPL43A	CYC2008
YBL027W	RPL19B	YPR102C	RPL11A	CYC2008
YBL035C	POL12	YIR008C	PRI1	CYC2008
YBL035C	POL12	YKL045W	PRI2	CYC2008
YBL035C	POL12	YNL102W	POL1	CYC2008
YBL037W	APL3	YJR005W	APL1	CYC2008
YBL037W	APL3	YJR058C	APS2	CYC2008
YBL037W	APL3	YOL062C	APM4	CYC2008
YBL038W	MRPL16	YBR122C	MRPL36	CYC2008
YBL038W	MRPL16	YBR268W	MRPL37	CYC2008
YBL038W	MRPL16	YBR282W	MRPL27	CYC2008
YBL038W	MRPL16	YCR003W	MRPL32	CYC2008
YBL038W	MRPL16	YCR046C	IMG1	CYC2008
YBL038W	MRPL16	YCR071C	IMG2	CYC2008
YBL038W	MRPL16	YDL202W	MRPL11	CYC2008
YBL038W	MRPL16	YDR115W	MRX14	CYC2008
YBL038W	MRPL16	YDR116C	MRPL1	CYC2008
YBL038W	MRPL16	YDR237W	MRPL7	CYC2008
YBL038W	MRPL16	YDR322W	MRPL35	CYC2008
YBL038W	MRPL16	YDR405W	MRP20	CYC2008
YBL038W	MRPL16	YDR462W	MRPL28	CYC2008
YBL038W	MRPL16	YEL050C	RML2	CYC2008
YBL038W	MRPL16	YGL068W	MNP1	CYC2008
YBL038W	MRPL16	YGR076C	MRPL25	CYC2008
YBL038W	MRPL16	YGR220C	MRPL9	CYC2008
YBL038W	MRPL16	YHR147C	MRPL6	CYC2008
YBL038W	MRPL16	YJL063C	MRPL8	CYC2008
YBL038W	MRPL16	YJL096W	MRPL49	CYC2008
YBL038W	MRPL16	YKL138C	MRPL31	CYC2008
YBL038W	MRPL16	YKL167C	MRP49	CYC2008
YBL038W	MRPL16	YKL170W	MRPL38	CYC2008
YBL038W	MRPL16	YKR006C	MRPL13	CYC2008
YBL038W	MRPL16	YKR085C	MRPL20	CYC2008
YBL038W	MRPL16	YLR312W-A	MRPL15	CYC2008
YBL038W	MRPL16	YLR439W	MRPL4	CYC2008
YBL038W	MRPL16	YML009C	MRPL39	CYC2008
YBL038W	MRPL16	YML025C	YML6	CYC2008
YBL038W	MRPL16	YMR024W	MRPL3	CYC2008
YBL038W	MRPL16	YMR193W	MRPL24	CYC2008
YBL038W	MRPL16	YMR225C	MRPL44	CYC2008
YBL038W	MRPL16	YMR286W	MRPL33	CYC2008
YBL038W	MRPL16	YNL005C	MRP7	CYC2008
YBL038W	MRPL16	YNL177C	MRPL22	CYC2008
YBL038W	MRPL16	YNL185C	MRPL19	CYC2008
YBL038W	MRPL16	YNL252C	MRPL17	CYC2008
YBL038W	MRPL16	YNL284C	MRPL10	CYC2008
YBL038W	MRPL16	YNR022C	MRPL50	CYC2008
YBL038W	MRPL16	YOR150W	MRPL23	CYC2008
YBL038W	MRPL16	YPL173W	MRPL40	CYC2008
YBL038W	MRPL16	YPL183W-A	RTC6	CYC2008
YBL038W	MRPL16	YPR100W	MRPL51	CYC2008
YBL041W	PRE7	YER012W	PRE1	CYC2008
YBL041W	PRE7	YER094C	PUP3	CYC2008
YBL041W	PRE7	YFR050C	PRE4	CYC2008
YBL041W	PRE7	YGL011C	SCL1	CYC2008
YBL041W	PRE7	YGR135W	PRE9	CYC2008
YBL041W	PRE7	YGR253C	PUP2	CYC2008
YBL041W	PRE7	YJL001W	PRE3	CYC2008
YBL041W	PRE7	YML092C	PRE8	CYC2008
YBL041W	PRE7	YMR314W	PRE5	CYC2008
YBL041W	PRE7	YOL038W	PRE6	CYC2008
YBL041W	PRE7	YOR157C	PUP1	CYC2008
YBL041W	PRE7	YOR362C	PRE10	CYC2008
YBL041W	PRE7	YPR103W	PRE2	CYC2008
YBL045C	COR1	YDR529C	QCR7	CYC2008
YBL045C	COR1	YEL024W	RIP1	CYC2008
YBL045C	COR1	YFR033C	QCR6	CYC2008
YBL045C	COR1	YGR183C	QCR9	CYC2008
YBL045C	COR1	YHR001W-A	QCR10	CYC2008
YBL045C	COR1	YJL166W	QCR8	CYC2008
YBL045C	COR1	YOR065W	CYT1	CYC2008
YBL045C	COR1	YPR191W	QCR2	CYC2008
YBL046W	PSY4	YDR075W	PPH3	CYC2008
YBL046W	PSY4	YNL201C	PSY2	CYC2008
YBL052C	SAS3	YJR082C	EAF6	CYC2008
YBL052C	SAS3	YOR064C	YNG1	CYC2008
YBL052C	SAS3	YPL129W	TAF14	CYC2008
YBL052C	SAS3	YPR031W	NTO1	CYC2008
YBL072C	RPS8A	YBR048W	RPS11B	CYC2008
YBL072C	RPS8A	YBR181C	RPS6B	CYC2008
YBL072C	RPS8A	YBR189W	RPS9B	CYC2008
YBL072C	RPS8A	YCR031C	RPS14A	CYC2008
YBL072C	RPS8A	YDL061C	RPS29B	CYC2008
YBL072C	RPS8A	YDL083C	RPS16B	CYC2008
YBL072C	RPS8A	YDR025W	RPS11A	CYC2008
YBL072C	RPS8A	YDR064W	RPS13	CYC2008
YBL072C	RPS8A	YDR447C	RPS17B	CYC2008
YBL072C	RPS8A	YDR450W	RPS18A	CYC2008
YBL072C	RPS8A	YER074W	RPS24A	CYC2008
YBL072C	RPS8A	YER102W	RPS8B	CYC2008
YBL072C	RPS8A	YER131W	RPS26B	CYC2008
YBL072C	RPS8A	YGL123W	RPS2	CYC2008
YBL072C	RPS8A	YGL189C	RPS26A	CYC2008
YBL072C	RPS8A	YGR027C	RPS25A	CYC2008
YBL072C	RPS8A	YGR118W	RPS23A	CYC2008
YBL072C	RPS8A	YGR214W	RPS0A	CYC2008
YBL072C	RPS8A	YHL015W	RPS20	CYC2008
YBL072C	RPS8A	YHR021C	RPS27B	CYC2008
YBL072C	RPS8A	YHR203C	RPS4B	CYC2008
YBL072C	RPS8A	YIL069C	RPS24B	CYC2008
YBL072C	RPS8A	YJL136C	RPS21B	CYC2008
YBL072C	RPS8A	YJL190C	RPS22A	CYC2008
YBL072C	RPS8A	YJL191W	RPS14B	CYC2008
YBL072C	RPS8A	YJR123W	RPS5	CYC2008
YBL072C	RPS8A	YJR145C	RPS4A	CYC2008
YBL072C	RPS8A	YKL156W	RPS27A	CYC2008
YBL072C	RPS8A	YKR057W	RPS21A	CYC2008
YBL072C	RPS8A	YLR048W	RPS0B	CYC2008
YBL072C	RPS8A	YLR167W	RPS31	CYC2008
YBL072C	RPS8A	YLR264W	RPS28B	CYC2008
YBL072C	RPS8A	YLR287C-A	RPS30A	CYC2008
YBL072C	RPS8A	YLR333C	RPS25B	CYC2008
YBL072C	RPS8A	YLR367W	RPS22B	CYC2008
YBL072C	RPS8A	YLR388W	RPS29A	CYC2008
YBL072C	RPS8A	YLR441C	RPS1A	CYC2008
YBL072C	RPS8A	YML024W	RPS17A	CYC2008
YBL072C	RPS8A	YML026C	RPS18B	CYC2008
YBL072C	RPS8A	YML063W	RPS1B	CYC2008
YBL072C	RPS8A	YMR116C	ASC1	CYC2008
YBL072C	RPS8A	YMR143W	RPS16A	CYC2008
YBL072C	RPS8A	YMR230W	RPS10B	CYC2008
YBL072C	RPS8A	YNL096C	RPS7B	CYC2008
YBL072C	RPS8A	YNL178W	RPS3	CYC2008
YBL072C	RPS8A	YNL302C	RPS19B	CYC2008
YBL072C	RPS8A	YOL040C	RPS15	CYC2008
YBL072C	RPS8A	YOL121C	RPS19A	CYC2008
YBL072C	RPS8A	YOR096W	RPS7A	CYC2008
YBL072C	RPS8A	YOR167C	RPS28A	CYC2008
YBL072C	RPS8A	YOR182C	RPS30B	CYC2008
YBL072C	RPS8A	YOR293W	RPS10A	CYC2008
YBL072C	RPS8A	YOR369C	RPS12	CYC2008
YBL072C	RPS8A	YPL081W	RPS9A	CYC2008
YBL072C	RPS8A	YPL090C	RPS6A	CYC2008
YBL072C	RPS8A	YPR132W	RPS23B	CYC2008
YBL074C	AAR2	YDR243C	PRP28	CYC2008
YBL074C	AAR2	YER029C	SMB1	CYC2008
YBL074C	AAR2	YER172C	BRR2	CYC2008
YBL074C	AAR2	YFL017W-A	SMX2	CYC2008
YBL074C	AAR2	YGR074W	SMD1	CYC2008
YBL074C	AAR2	YHR156C	LIN1	CYC2008
YBL074C	AAR2	YHR165C	PRP8	CYC2008
YBL074C	AAR2	YKL173W	SNU114	CYC2008
YBL074C	AAR2	YLR147C	SMD3	CYC2008
YBL074C	AAR2	YLR275W	SMD2	CYC2008
YBL074C	AAR2	YOR159C	SME1	CYC2008
YBL074C	AAR2	YPR082C	DIB1	CYC2008
YBL074C	AAR2	YPR182W	SMX3	CYC2008
YBL075C	SSA3	YCL037C	SRO9	CYC2008
YBL075C	SSA3	YMR186W	HSC82	CYC2008
YBL075C	SSA3	YNL064C	YDJ1	CYC2008
YBL079W	NUP170	YDL088C	ASM4	CYC2008
YBL079W	NUP170	YMR153W	NUP53	CYC2008
YBL084C	CDC27	YDL008W	APC11	CYC2008
YBL084C	CDC27	YDR118W	APC4	CYC2008
YBL084C	CDC27	YDR260C	SWM1	CYC2008
YBL084C	CDC27	YFR036W	CDC26	CYC2008
YBL084C	CDC27	YGL003C	CDH1	CYC2008
YBL084C	CDC27	YGL116W	CDC20	CYC2008
YBL084C	CDC27	YGL240W	DOC1	CYC2008
YBL084C	CDC27	YHR166C	CDC23	CYC2008
YBL084C	CDC27	YIR025W	MND2	CYC2008
YBL084C	CDC27	YKL022C	CDC16	CYC2008
YBL084C	CDC27	YLR102C	APC9	CYC2008
YBL084C	CDC27	YLR127C	APC2	CYC2008
YBL084C	CDC27	YNL172W	APC1	CYC2008
YBL084C	CDC27	YOR249C	APC5	CYC2008
YBL087C	RPL23A	YBL092W	RPL32	CYC2008
YBL087C	RPL23A	YBR031W	RPL4A	CYC2008
YBL087C	RPL23A	YBR084C-A	RPL19A	CYC2008
YBL087C	RPL23A	YBR191W	RPL21A	CYC2008
YBL087C	RPL23A	YDL075W	RPL31A	CYC2008
YBL087C	RPL23A	YDL081C	RPP1A	CYC2008
YBL087C	RPL23A	YDL082W	RPL13A	CYC2008
YBL087C	RPL23A	YDL130W	RPP1B	CYC2008
YBL087C	RPL23A	YDL133C-A	RPL41B	CYC2008
YBL087C	RPL23A	YDL136W	RPL35B	CYC2008
YBL087C	RPL23A	YDL184C	RPL41A	CYC2008
YBL087C	RPL23A	YDL191W	RPL35A	CYC2008
YBL087C	RPL23A	YDR012W	RPL4B	CYC2008
YBL087C	RPL23A	YDR382W	RPP2B	CYC2008
YBL087C	RPL23A	YDR418W	RPL12B	CYC2008
YBL087C	RPL23A	YDR471W	RPL27B	CYC2008
YBL087C	RPL23A	YDR500C	RPL37B	CYC2008
YBL087C	RPL23A	YEL054C	RPL12A	CYC2008
YBL087C	RPL23A	YER056C-A	RPL34A	CYC2008
YBL087C	RPL23A	YER117W	RPL23B	CYC2008
YBL087C	RPL23A	YFL034C-A	RPL22B	CYC2008
YBL087C	RPL23A	YFR031C-A	RPL2A	CYC2008
YBL087C	RPL23A	YFR032C-A	RPL29	CYC2008
YBL087C	RPL23A	YGL030W	RPL30	CYC2008
YBL087C	RPL23A	YGL031C	RPL24A	CYC2008
YBL087C	RPL23A	YGL076C	RPL7A	CYC2008
YBL087C	RPL23A	YGL103W	RPL28	CYC2008
YBL087C	RPL23A	YGL135W	RPL1B	CYC2008
YBL087C	RPL23A	YGL147C	RPL9A	CYC2008
YBL087C	RPL23A	YGR034W	RPL26B	CYC2008
YBL087C	RPL23A	YGR085C	RPL11B	CYC2008
YBL087C	RPL23A	YGR148C	RPL24B	CYC2008
YBL087C	RPL23A	YHL001W	RPL14B	CYC2008
YBL087C	RPL23A	YHL033C	RPL8A	CYC2008
YBL087C	RPL23A	YHR010W	RPL27A	CYC2008
YBL087C	RPL23A	YHR141C	RPL42B	CYC2008
YBL087C	RPL23A	YIL018W	RPL2B	CYC2008
YBL087C	RPL23A	YIL052C	RPL34B	CYC2008
YBL087C	RPL23A	YIL133C	RPL16A	CYC2008
YBL087C	RPL23A	YIL148W	RPL40A	CYC2008
YBL087C	RPL23A	YJL177W	RPL17B	CYC2008
YBL087C	RPL23A	YJL189W	RPL39	CYC2008
YBL087C	RPL23A	YJR094W-A	RPL43B	CYC2008
YBL087C	RPL23A	YKL006W	RPL14A	CYC2008
YBL087C	RPL23A	YKL180W	RPL17A	CYC2008
YBL087C	RPL23A	YKR094C	RPL40B	CYC2008
YBL087C	RPL23A	YLL045C	RPL8B	CYC2008
YBL087C	RPL23A	YLR029C	RPL15A	CYC2008
YBL087C	RPL23A	YLR061W	RPL22A	CYC2008
YBL087C	RPL23A	YLR075W	RPL10	CYC2008
YBL087C	RPL23A	YLR185W	RPL37A	CYC2008
YBL087C	RPL23A	YLR325C	RPL38	CYC2008
YBL087C	RPL23A	YLR340W	RPP0	CYC2008
YBL087C	RPL23A	YLR344W	RPL26A	CYC2008
YBL087C	RPL23A	YLR406C	RPL31B	CYC2008
YBL087C	RPL23A	YLR448W	RPL6B	CYC2008
YBL087C	RPL23A	YML073C	RPL6A	CYC2008
YBL087C	RPL23A	YMR121C	RPL15B	CYC2008
YBL087C	RPL23A	YMR142C	RPL13B	CYC2008
YBL087C	RPL23A	YMR194W	RPL36A	CYC2008
YBL087C	RPL23A	YMR242C	RPL20A	CYC2008
YBL087C	RPL23A	YNL067W	RPL9B	CYC2008
YBL087C	RPL23A	YNL069C	RPL16B	CYC2008
YBL087C	RPL23A	YNL162W	RPL42A	CYC2008
YBL087C	RPL23A	YNL301C	RPL18B	CYC2008
YBL087C	RPL23A	YOL039W	RPP2A	CYC2008
YBL087C	RPL23A	YOL120C	RPL18A	CYC2008
YBL087C	RPL23A	YOL127W	RPL25	CYC2008
YBL087C	RPL23A	YOR063W	RPL3	CYC2008
YBL087C	RPL23A	YOR234C	RPL33B	CYC2008
YBL087C	RPL23A	YOR312C	RPL20B	CYC2008
YBL087C	RPL23A	YPL079W	RPL21B	CYC2008
YBL087C	RPL23A	YPL131W	RPL5	CYC2008
YBL087C	RPL23A	YPL143W	RPL33A	CYC2008
YBL087C	RPL23A	YPL198W	RPL7B	CYC2008
YBL087C	RPL23A	YPL220W	RPL1A	CYC2008
YBL087C	RPL23A	YPL249C-A	RPL36B	CYC2008
YBL087C	RPL23A	YPR043W	RPL43A	CYC2008
YBL087C	RPL23A	YPR102C	RPL11A	CYC2008
YBL090W	MRP21	YBR146W	MRPS9	CYC2008
YBL090W	MRP21	YBR251W	MRPS5	CYC2008
YBL090W	MRP21	YDL045W-A	MRP10	CYC2008
YBL090W	MRP21	YDR041W	RSM10	CYC2008
YBL090W	MRP21	YDR175C	RSM24	CYC2008
YBL090W	MRP21	YDR337W	MRPS28	CYC2008
YBL090W	MRP21	YDR347W	MRP1	CYC2008
YBL090W	MRP21	YER050C	RSM18	CYC2008
YBL090W	MRP21	YFR049W	YMR31	CYC2008
YBL090W	MRP21	YGL129C	RSM23	CYC2008
YBL090W	MRP21	YGR084C	MRP13	CYC2008
YBL090W	MRP21	YGR165W	MRPS35	CYC2008
YBL090W	MRP21	YGR215W	RSM27	CYC2008
YBL090W	MRP21	YHL004W	MRP4	CYC2008
YBL090W	MRP21	YHR075C	PPE1	CYC2008
YBL090W	MRP21	YIL093C	RSM25	CYC2008
YBL090W	MRP21	YJR101W	RSM26	CYC2008
YBL090W	MRP21	YJR113C	RSM7	CYC2008
YBL090W	MRP21	YKL003C	MRP17	CYC2008
YBL090W	MRP21	YKL155C	RSM22	CYC2008
YBL090W	MRP21	YMR158W	MRPS8	CYC2008
YBL090W	MRP21	YMR188C	MRPS17	CYC2008
YBL090W	MRP21	YNL081C	SWS2	CYC2008
YBL090W	MRP21	YNL137C	NAM9	CYC2008
YBL090W	MRP21	YNL306W	MRPS18	CYC2008
YBL090W	MRP21	YNR037C	RSM19	CYC2008
YBL090W	MRP21	YOR158W	PET123	CYC2008
YBL090W	MRP21	YPL013C	MRPS16	CYC2008
YBL090W	MRP21	YPL118W	MRP51	CYC2008
YBL090W	MRP21	YPR166C	MRP2	CYC2008
YBL092W	RPL32	YBR031W	RPL4A	CYC2008
YBL092W	RPL32	YBR084C-A	RPL19A	CYC2008
YBL092W	RPL32	YBR191W	RPL21A	CYC2008
YBL092W	RPL32	YDL075W	RPL31A	CYC2008
YBL092W	RPL32	YDL081C	RPP1A	CYC2008
YBL092W	RPL32	YDL082W	RPL13A	CYC2008
YBL092W	RPL32	YDL130W	RPP1B	CYC2008
YBL092W	RPL32	YDL133C-A	RPL41B	CYC2008
YBL092W	RPL32	YDL136W	RPL35B	CYC2008
YBL092W	RPL32	YDL184C	RPL41A	CYC2008
YBL092W	RPL32	YDL191W	RPL35A	CYC2008
YBL092W	RPL32	YDR012W	RPL4B	CYC2008
YBL092W	RPL32	YDR382W	RPP2B	CYC2008
YBL092W	RPL32	YDR418W	RPL12B	CYC2008
YBL092W	RPL32	YDR471W	RPL27B	CYC2008
YBL092W	RPL32	YDR500C	RPL37B	CYC2008
YBL092W	RPL32	YEL054C	RPL12A	CYC2008
YBL092W	RPL32	YER056C-A	RPL34A	CYC2008
YBL092W	RPL32	YER117W	RPL23B	CYC2008
YBL092W	RPL32	YFL034C-A	RPL22B	CYC2008
YBL092W	RPL32	YFR031C-A	RPL2A	CYC2008
YBL092W	RPL32	YFR032C-A	RPL29	CYC2008
YBL092W	RPL32	YGL030W	RPL30	CYC2008
YBL092W	RPL32	YGL031C	RPL24A	CYC2008
YBL092W	RPL32	YGL076C	RPL7A	CYC2008
YBL092W	RPL32	YGL103W	RPL28	CYC2008
YBL092W	RPL32	YGL135W	RPL1B	CYC2008
YBL092W	RPL32	YGL147C	RPL9A	CYC2008
YBL092W	RPL32	YGR034W	RPL26B	CYC2008
YBL092W	RPL32	YGR085C	RPL11B	CYC2008
YBL092W	RPL32	YGR148C	RPL24B	CYC2008
YBL092W	RPL32	YHL001W	RPL14B	CYC2008
YBL092W	RPL32	YHL033C	RPL8A	CYC2008
YBL092W	RPL32	YHR010W	RPL27A	CYC2008
YBL092W	RPL32	YHR141C	RPL42B	CYC2008
YBL092W	RPL32	YIL018W	RPL2B	CYC2008
YBL092W	RPL32	YIL052C	RPL34B	CYC2008
YBL092W	RPL32	YIL133C	RPL16A	CYC2008
YBL092W	RPL32	YIL148W	RPL40A	CYC2008
YBL092W	RPL32	YJL177W	RPL17B	CYC2008
YBL092W	RPL32	YJL189W	RPL39	CYC2008
YBL092W	RPL32	YJR094W-A	RPL43B	CYC2008
YBL092W	RPL32	YKL006W	RPL14A	CYC2008
YBL092W	RPL32	YKL180W	RPL17A	CYC2008
YBL092W	RPL32	YKR094C	RPL40B	CYC2008
YBL092W	RPL32	YLL045C	RPL8B	CYC2008
YBL092W	RPL32	YLR029C	RPL15A	CYC2008
YBL092W	RPL32	YLR061W	RPL22A	CYC2008
YBL092W	RPL32	YLR075W	RPL10	CYC2008
YBL092W	RPL32	YLR185W	RPL37A	CYC2008
YBL092W	RPL32	YLR325C	RPL38	CYC2008
YBL092W	RPL32	YLR340W	RPP0	CYC2008
YBL092W	RPL32	YLR344W	RPL26A	CYC2008
YBL092W	RPL32	YLR406C	RPL31B	CYC2008
YBL092W	RPL32	YLR448W	RPL6B	CYC2008
YBL092W	RPL32	YML073C	RPL6A	CYC2008
YBL092W	RPL32	YMR121C	RPL15B	CYC2008
YBL092W	RPL32	YMR142C	RPL13B	CYC2008
YBL092W	RPL32	YMR194W	RPL36A	CYC2008
YBL092W	RPL32	YMR242C	RPL20A	CYC2008
YBL092W	RPL32	YNL067W	RPL9B	CYC2008
YBL092W	RPL32	YNL069C	RPL16B	CYC2008
YBL092W	RPL32	YNL162W	RPL42A	CYC2008
YBL092W	RPL32	YNL301C	RPL18B	CYC2008
YBL092W	RPL32	YOL039W	RPP2A	CYC2008
YBL092W	RPL32	YOL120C	RPL18A	CYC2008
YBL092W	RPL32	YOL127W	RPL25	CYC2008
YBL092W	RPL32	YOR063W	RPL3	CYC2008
YBL092W	RPL32	YOR234C	RPL33B	CYC2008
YBL092W	RPL32	YOR312C	RPL20B	CYC2008
YBL092W	RPL32	YPL079W	RPL21B	CYC2008
YBL092W	RPL32	YPL131W	RPL5	CYC2008
YBL092W	RPL32	YPL143W	RPL33A	CYC2008
YBL092W	RPL32	YPL198W	RPL7B	CYC2008
YBL092W	RPL32	YPL220W	RPL1A	CYC2008
YBL092W	RPL32	YPL249C-A	RPL36B	CYC2008
YBL092W	RPL32	YPR043W	RPL43A	CYC2008
YBL092W	RPL32	YPR102C	RPL11A	CYC2008
YBL093C	ROX3	YBR193C	MED8	CYC2008
YBL093C	ROX3	YBR253W	SRB6	CYC2008
YBL093C	ROX3	YCR081W	SRB8	CYC2008
YBL093C	ROX3	YDL005C	MED2	CYC2008
YBL093C	ROX3	YDR308C	SRB7	CYC2008
YBL093C	ROX3	YDR443C	SSN2	CYC2008
YBL093C	ROX3	YER022W	SRB4	CYC2008
YBL093C	ROX3	YGL025C	PGD1	CYC2008
YBL093C	ROX3	YGL127C	SOH1	CYC2008
YBL093C	ROX3	YGL151W	NUT1	CYC2008
YBL093C	ROX3	YGR104C	SRB5	CYC2008
YBL093C	ROX3	YHR041C	SRB2	CYC2008
YBL093C	ROX3	YHR058C	MED6	CYC2008
YBL093C	ROX3	YLR071C	RGR1	CYC2008
YBL093C	ROX3	YMR112C	MED11	CYC2008
YBL093C	ROX3	YNL025C	SSN8	CYC2008
YBL093C	ROX3	YNL236W	SIN4	CYC2008
YBL093C	ROX3	YNR010W	CSE2	CYC2008
YBL093C	ROX3	YOL051W	GAL11	CYC2008
YBL093C	ROX3	YOL135C	MED7	CYC2008
YBL093C	ROX3	YOR174W	MED4	CYC2008
YBL093C	ROX3	YPL042C	SSN3	CYC2008
YBL093C	ROX3	YPR070W	MED1	CYC2008
YBL093C	ROX3	YPR168W	NUT2	CYC2008
YBL097W	BRN1	YDR325W	YCG1	CYC2008
YBL097W	BRN1	YFR031C	SMC2	CYC2008
YBL097W	BRN1	YLR086W	SMC4	CYC2008
YBL097W	BRN1	YLR272C	YCS4	CYC2008
YBL099W	ATP1	YBR039W	ATP3	CYC2008
YBL099W	ATP1	YDL004W	ATP16	CYC2008
YBL099W	ATP1	YDL181W	INH1	CYC2008
YBL099W	ATP1	YDR298C	ATP5	CYC2008
YBL099W	ATP1	YDR322C-A	TIM11	CYC2008
YBL099W	ATP1	YDR377W	ATP17	CYC2008
YBL099W	ATP1	YJR121W	ATP2	CYC2008
YBL099W	ATP1	YKL016C	ATP7	CYC2008
YBL099W	ATP1	YLR295C	ATP14	CYC2008
YBL099W	ATP1	YML081C-A	ATP18	CYC2008
YBL099W	ATP1	YOL077W-A	ATP19	CYC2008
YBL099W	ATP1	YPL078C	ATP4	CYC2008
YBL099W	ATP1	YPL271W	ATP15	CYC2008
YBL099W	ATP1	YPR020W	ATP20	CYC2008
YBL103C	RTG3	YOL067C	RTG1	CYC2008
YBR009C	HHF1	YBR010W	HHT1	CYC2008
YBR009C	HHF1	YDR224C	HTB1	CYC2008
YBR009C	HHF1	YDR225W	HTA1	CYC2008
YBR009C	HHF1	YLR141W	RRN5	CYC2008
YBR009C	HHF1	YMR270C	RRN9	CYC2008
YBR009C	HHF1	YNL030W	HHF2	CYC2008
YBR009C	HHF1	YNL031C	HHT2	CYC2008
YBR009C	HHF1	YOR295W	UAF30	CYC2008
YBR010W	HHT1	YDR224C	HTB1	CYC2008
YBR010W	HHT1	YDR225W	HTA1	CYC2008
YBR010W	HHT1	YLR141W	RRN5	CYC2008
YBR010W	HHT1	YMR270C	RRN9	CYC2008
YBR010W	HHT1	YNL030W	HHF2	CYC2008
YBR010W	HHT1	YNL031C	HHT2	CYC2008
YBR010W	HHT1	YOR295W	UAF30	CYC2008
YBR031W	RPL4A	YBR084C-A	RPL19A	CYC2008
YBR031W	RPL4A	YBR191W	RPL21A	CYC2008
YBR031W	RPL4A	YDL075W	RPL31A	CYC2008
YBR031W	RPL4A	YDL081C	RPP1A	CYC2008
YBR031W	RPL4A	YDL082W	RPL13A	CYC2008
YBR031W	RPL4A	YDL130W	RPP1B	CYC2008
YBR031W	RPL4A	YDL133C-A	RPL41B	CYC2008
YBR031W	RPL4A	YDL136W	RPL35B	CYC2008
YBR031W	RPL4A	YDL184C	RPL41A	CYC2008
YBR031W	RPL4A	YDL191W	RPL35A	CYC2008
YBR031W	RPL4A	YDR012W	RPL4B	CYC2008
YBR031W	RPL4A	YDR382W	RPP2B	CYC2008
YBR031W	RPL4A	YDR418W	RPL12B	CYC2008
YBR031W	RPL4A	YDR471W	RPL27B	CYC2008
YBR031W	RPL4A	YDR500C	RPL37B	CYC2008
YBR031W	RPL4A	YEL054C	RPL12A	CYC2008
YBR031W	RPL4A	YER056C-A	RPL34A	CYC2008
YBR031W	RPL4A	YER117W	RPL23B	CYC2008
YBR031W	RPL4A	YFL034C-A	RPL22B	CYC2008
YBR031W	RPL4A	YFR031C-A	RPL2A	CYC2008
YBR031W	RPL4A	YFR032C-A	RPL29	CYC2008
YBR031W	RPL4A	YGL030W	RPL30	CYC2008
YBR031W	RPL4A	YGL031C	RPL24A	CYC2008
YBR031W	RPL4A	YGL076C	RPL7A	CYC2008
YBR031W	RPL4A	YGL103W	RPL28	CYC2008
YBR031W	RPL4A	YGL135W	RPL1B	CYC2008
YBR031W	RPL4A	YGL147C	RPL9A	CYC2008
YBR031W	RPL4A	YGR034W	RPL26B	CYC2008
YBR031W	RPL4A	YGR085C	RPL11B	CYC2008
YBR031W	RPL4A	YGR148C	RPL24B	CYC2008
YBR031W	RPL4A	YHL001W	RPL14B	CYC2008
YBR031W	RPL4A	YHL033C	RPL8A	CYC2008
YBR031W	RPL4A	YHR010W	RPL27A	CYC2008
YBR031W	RPL4A	YHR141C	RPL42B	CYC2008
YBR031W	RPL4A	YIL018W	RPL2B	CYC2008
YBR031W	RPL4A	YIL052C	RPL34B	CYC2008
YBR031W	RPL4A	YIL133C	RPL16A	CYC2008
YBR031W	RPL4A	YIL148W	RPL40A	CYC2008
YBR031W	RPL4A	YJL177W	RPL17B	CYC2008
YBR031W	RPL4A	YJL189W	RPL39	CYC2008
YBR031W	RPL4A	YJR094W-A	RPL43B	CYC2008
YBR031W	RPL4A	YKL006W	RPL14A	CYC2008
YBR031W	RPL4A	YKL180W	RPL17A	CYC2008
YBR031W	RPL4A	YKR094C	RPL40B	CYC2008
YBR031W	RPL4A	YLL045C	RPL8B	CYC2008
YBR031W	RPL4A	YLR029C	RPL15A	CYC2008
YBR031W	RPL4A	YLR061W	RPL22A	CYC2008
YBR031W	RPL4A	YLR075W	RPL10	CYC2008
YBR031W	RPL4A	YLR185W	RPL37A	CYC2008
YBR031W	RPL4A	YLR325C	RPL38	CYC2008
YBR031W	RPL4A	YLR340W	RPP0	CYC2008
YBR031W	RPL4A	YLR344W	RPL26A	CYC2008
YBR031W	RPL4A	YLR406C	RPL31B	CYC2008
YBR031W	RPL4A	YLR448W	RPL6B	CYC2008
YBR031W	RPL4A	YML073C	RPL6A	CYC2008
YBR031W	RPL4A	YMR121C	RPL15B	CYC2008
YBR031W	RPL4A	YMR142C	RPL13B	CYC2008
YBR031W	RPL4A	YMR194W	RPL36A	CYC2008
YBR031W	RPL4A	YMR242C	RPL20A	CYC2008
YBR031W	RPL4A	YNL067W	RPL9B	CYC2008
YBR031W	RPL4A	YNL069C	RPL16B	CYC2008
YBR031W	RPL4A	YNL162W	RPL42A	CYC2008
YBR031W	RPL4A	YNL301C	RPL18B	CYC2008
YBR031W	RPL4A	YOL039W	RPP2A	CYC2008
YBR031W	RPL4A	YOL120C	RPL18A	CYC2008
YBR031W	RPL4A	YOL127W	RPL25	CYC2008
YBR031W	RPL4A	YOR063W	RPL3	CYC2008
YBR031W	RPL4A	YOR234C	RPL33B	CYC2008
YBR031W	RPL4A	YOR312C	RPL20B	CYC2008
YBR031W	RPL4A	YPL079W	RPL21B	CYC2008
YBR031W	RPL4A	YPL131W	RPL5	CYC2008
YBR031W	RPL4A	YPL143W	RPL33A	CYC2008
YBR031W	RPL4A	YPL198W	RPL7B	CYC2008
YBR031W	RPL4A	YPL220W	RPL1A	CYC2008
YBR031W	RPL4A	YPL249C-A	RPL36B	CYC2008
YBR031W	RPL4A	YPR043W	RPL43A	CYC2008
YBR031W	RPL4A	YPR102C	RPL11A	CYC2008
YBR036C	CSG2	YBR161W	CSH1	CYC2008
YBR036C	CSG2	YPL057C	SUR1	CYC2008
YBR039W	ATP3	YDL004W	ATP16	CYC2008
YBR039W	ATP3	YDL181W	INH1	CYC2008
YBR039W	ATP3	YDR298C	ATP5	CYC2008
YBR039W	ATP3	YDR322C-A	TIM11	CYC2008
YBR039W	ATP3	YDR377W	ATP17	CYC2008
YBR039W	ATP3	YJR121W	ATP2	CYC2008
YBR039W	ATP3	YKL016C	ATP7	CYC2008
YBR039W	ATP3	YLR295C	ATP14	CYC2008
YBR039W	ATP3	YML081C-A	ATP18	CYC2008
YBR039W	ATP3	YOL077W-A	ATP19	CYC2008
YBR039W	ATP3	YPL078C	ATP4	CYC2008
YBR039W	ATP3	YPL271W	ATP15	CYC2008
YBR039W	ATP3	YPR020W	ATP20	CYC2008
YBR041W	FAT1	YMR246W	FAA4	CYC2008
YBR041W	FAT1	YOR317W	FAA1	CYC2008
YBR045C	GIP1	YER133W	GLC7	CYC2008
YBR048W	RPS11B	YBR181C	RPS6B	CYC2008
YBR048W	RPS11B	YBR189W	RPS9B	CYC2008
YBR048W	RPS11B	YCR031C	RPS14A	CYC2008
YBR048W	RPS11B	YDL061C	RPS29B	CYC2008
YBR048W	RPS11B	YDL083C	RPS16B	CYC2008
YBR048W	RPS11B	YDR025W	RPS11A	CYC2008
YBR048W	RPS11B	YDR064W	RPS13	CYC2008
YBR048W	RPS11B	YDR447C	RPS17B	CYC2008
YBR048W	RPS11B	YDR450W	RPS18A	CYC2008
YBR048W	RPS11B	YER074W	RPS24A	CYC2008
YBR048W	RPS11B	YER102W	RPS8B	CYC2008
YBR048W	RPS11B	YER131W	RPS26B	CYC2008
YBR048W	RPS11B	YGL123W	RPS2	CYC2008
YBR048W	RPS11B	YGL189C	RPS26A	CYC2008
YBR048W	RPS11B	YGR027C	RPS25A	CYC2008
YBR048W	RPS11B	YGR118W	RPS23A	CYC2008
YBR048W	RPS11B	YGR214W	RPS0A	CYC2008
YBR048W	RPS11B	YHL015W	RPS20	CYC2008
YBR048W	RPS11B	YHR021C	RPS27B	CYC2008
YBR048W	RPS11B	YHR203C	RPS4B	CYC2008
YBR048W	RPS11B	YIL069C	RPS24B	CYC2008
YBR048W	RPS11B	YJL136C	RPS21B	CYC2008
YBR048W	RPS11B	YJL190C	RPS22A	CYC2008
YBR048W	RPS11B	YJL191W	RPS14B	CYC2008
YBR048W	RPS11B	YJR123W	RPS5	CYC2008
YBR048W	RPS11B	YJR145C	RPS4A	CYC2008
YBR048W	RPS11B	YKL156W	RPS27A	CYC2008
YBR048W	RPS11B	YKR057W	RPS21A	CYC2008
YBR048W	RPS11B	YLR048W	RPS0B	CYC2008
YBR048W	RPS11B	YLR167W	RPS31	CYC2008
YBR048W	RPS11B	YLR264W	RPS28B	CYC2008
YBR048W	RPS11B	YLR287C-A	RPS30A	CYC2008
YBR048W	RPS11B	YLR333C	RPS25B	CYC2008
YBR048W	RPS11B	YLR367W	RPS22B	CYC2008
YBR048W	RPS11B	YLR388W	RPS29A	CYC2008
YBR048W	RPS11B	YLR441C	RPS1A	CYC2008
YBR048W	RPS11B	YML024W	RPS17A	CYC2008
YBR048W	RPS11B	YML026C	RPS18B	CYC2008
YBR048W	RPS11B	YML063W	RPS1B	CYC2008
YBR048W	RPS11B	YMR116C	ASC1	CYC2008
YBR048W	RPS11B	YMR143W	RPS16A	CYC2008
YBR048W	RPS11B	YMR230W	RPS10B	CYC2008
YBR048W	RPS11B	YNL096C	RPS7B	CYC2008
YBR048W	RPS11B	YNL178W	RPS3	CYC2008
YBR048W	RPS11B	YNL302C	RPS19B	CYC2008
YBR048W	RPS11B	YOL040C	RPS15	CYC2008
YBR048W	RPS11B	YOL121C	RPS19A	CYC2008
YBR048W	RPS11B	YOR096W	RPS7A	CYC2008
YBR048W	RPS11B	YOR167C	RPS28A	CYC2008
YBR048W	RPS11B	YOR182C	RPS30B	CYC2008
YBR048W	RPS11B	YOR293W	RPS10A	CYC2008
YBR048W	RPS11B	YOR369C	RPS12	CYC2008
YBR048W	RPS11B	YPL081W	RPS9A	CYC2008
YBR048W	RPS11B	YPL090C	RPS6A	CYC2008
YBR048W	RPS11B	YPR132W	RPS23B	CYC2008
YBR050C	REG2	YER133W	GLC7	CYC2008
YBR055C	PRP6	YBR152W	SPP381	CYC2008
YBR055C	PRP6	YDL098C	SNU23	CYC2008
YBR055C	PRP6	YDR378C	LSM6	CYC2008
YBR055C	PRP6	YDR473C	PRP3	CYC2008
YBR055C	PRP6	YEL026W	SNU13	CYC2008
YBR055C	PRP6	YER029C	SMB1	CYC2008
YBR055C	PRP6	YER112W	LSM4	CYC2008
YBR055C	PRP6	YER146W	LSM5	CYC2008
YBR055C	PRP6	YER172C	BRR2	CYC2008
YBR055C	PRP6	YFL017W-A	SMX2	CYC2008
YBR055C	PRP6	YGR006W	PRP18	CYC2008
YBR055C	PRP6	YGR074W	SMD1	CYC2008
YBR055C	PRP6	YGR075C	PRP38	CYC2008
YBR055C	PRP6	YGR091W	PRP31	CYC2008
YBR055C	PRP6	YHR165C	PRP8	CYC2008
YBR055C	PRP6	YJR022W	LSM8	CYC2008
YBR055C	PRP6	YKL173W	SNU114	CYC2008
YBR055C	PRP6	YLR147C	SMD3	CYC2008
YBR055C	PRP6	YLR275W	SMD2	CYC2008
YBR055C	PRP6	YLR438C-A	LSM3	CYC2008
YBR055C	PRP6	YNL147W	LSM7	CYC2008
YBR055C	PRP6	YOR159C	SME1	CYC2008
YBR055C	PRP6	YOR308C	SNU66	CYC2008
YBR055C	PRP6	YPR082C	DIB1	CYC2008
YBR055C	PRP6	YPR178W	PRP4	CYC2008
YBR055C	PRP6	YPR182W	SMX3	CYC2008
YBR060C	ORC2	YHR118C	ORC6	CYC2008
YBR060C	ORC2	YLL004W	ORC3	CYC2008
YBR060C	ORC2	YML065W	ORC1	CYC2008
YBR060C	ORC2	YNL261W	ORC5	CYC2008
YBR060C	ORC2	YPR162C	ORC4	CYC2008
YBR070C	ALG14	YGL047W	ALG13	CYC2008
YBR077C	SLM4	YGR163W	GTR2	CYC2008
YBR077C	SLM4	YKL143W	LTV1	CYC2008
YBR077C	SLM4	YKR007W	MEH1	CYC2008
YBR077C	SLM4	YML121W	GTR1	CYC2008
YBR079C	RPG1	YDR429C	TIF35	CYC2008
YBR079C	RPG1	YLR192C	HCR1	CYC2008
YBR079C	RPG1	YMR012W	CLU1	CYC2008
YBR079C	RPG1	YMR146C	TIF34	CYC2008
YBR079C	RPG1	YMR309C	NIP1	CYC2008
YBR079C	RPG1	YOR361C	PRT1	CYC2008
YBR081C	SPT7	YBR111W-A	SUS1	CYC2008
YBR081C	SPT7	YBR198C	TAF5	CYC2008
YBR081C	SPT7	YCL010C	SGF29	CYC2008
YBR081C	SPT7	YDR145W	TAF12	CYC2008
YBR081C	SPT7	YDR167W	TAF10	CYC2008
YBR081C	SPT7	YDR176W	NGG1	CYC2008
YBR081C	SPT7	YDR392W	SPT3	CYC2008
YBR081C	SPT7	YDR448W	ADA2	CYC2008
YBR081C	SPT7	YER164W	CHD1	CYC2008
YBR081C	SPT7	YGL066W	SGF73	CYC2008
YBR081C	SPT7	YGL112C	TAF6	CYC2008
YBR081C	SPT7	YGL252C	RTG2	CYC2008
YBR081C	SPT7	YGR252W	GCN5	CYC2008
YBR081C	SPT7	YHR099W	TRA1	CYC2008
YBR081C	SPT7	YLR055C	SPT8	CYC2008
YBR081C	SPT7	YMR223W	UBP8	CYC2008
YBR081C	SPT7	YMR236W	TAF9	CYC2008
YBR081C	SPT7	YOL148C	SPT20	CYC2008
YBR081C	SPT7	YPL047W	SGF11	CYC2008
YBR081C	SPT7	YPL254W	HFI1	CYC2008
YBR084C-A	RPL19A	YBR191W	RPL21A	CYC2008
YBR084C-A	RPL19A	YDL075W	RPL31A	CYC2008
YBR084C-A	RPL19A	YDL081C	RPP1A	CYC2008
YBR084C-A	RPL19A	YDL082W	RPL13A	CYC2008
YBR084C-A	RPL19A	YDL130W	RPP1B	CYC2008
YBR084C-A	RPL19A	YDL133C-A	RPL41B	CYC2008
YBR084C-A	RPL19A	YDL136W	RPL35B	CYC2008
YBR084C-A	RPL19A	YDL184C	RPL41A	CYC2008
YBR084C-A	RPL19A	YDL191W	RPL35A	CYC2008
YBR084C-A	RPL19A	YDR012W	RPL4B	CYC2008
YBR084C-A	RPL19A	YDR382W	RPP2B	CYC2008
YBR084C-A	RPL19A	YDR418W	RPL12B	CYC2008
YBR084C-A	RPL19A	YDR471W	RPL27B	CYC2008
YBR084C-A	RPL19A	YDR500C	RPL37B	CYC2008
YBR084C-A	RPL19A	YEL054C	RPL12A	CYC2008
YBR084C-A	RPL19A	YER056C-A	RPL34A	CYC2008
YBR084C-A	RPL19A	YER117W	RPL23B	CYC2008
YBR084C-A	RPL19A	YFL034C-A	RPL22B	CYC2008
YBR084C-A	RPL19A	YFR031C-A	RPL2A	CYC2008
YBR084C-A	RPL19A	YFR032C-A	RPL29	CYC2008
YBR084C-A	RPL19A	YGL030W	RPL30	CYC2008
YBR084C-A	RPL19A	YGL031C	RPL24A	CYC2008
YBR084C-A	RPL19A	YGL076C	RPL7A	CYC2008
YBR084C-A	RPL19A	YGL103W	RPL28	CYC2008
YBR084C-A	RPL19A	YGL135W	RPL1B	CYC2008
YBR084C-A	RPL19A	YGL147C	RPL9A	CYC2008
YBR084C-A	RPL19A	YGR034W	RPL26B	CYC2008
YBR084C-A	RPL19A	YGR085C	RPL11B	CYC2008
YBR084C-A	RPL19A	YGR148C	RPL24B	CYC2008
YBR084C-A	RPL19A	YHL001W	RPL14B	CYC2008
YBR084C-A	RPL19A	YHL033C	RPL8A	CYC2008
YBR084C-A	RPL19A	YHR010W	RPL27A	CYC2008
YBR084C-A	RPL19A	YHR141C	RPL42B	CYC2008
YBR084C-A	RPL19A	YIL018W	RPL2B	CYC2008
YBR084C-A	RPL19A	YIL052C	RPL34B	CYC2008
YBR084C-A	RPL19A	YIL133C	RPL16A	CYC2008
YBR084C-A	RPL19A	YIL148W	RPL40A	CYC2008
YBR084C-A	RPL19A	YJL177W	RPL17B	CYC2008
YBR084C-A	RPL19A	YJL189W	RPL39	CYC2008
YBR084C-A	RPL19A	YJR094W-A	RPL43B	CYC2008
YBR084C-A	RPL19A	YKL006W	RPL14A	CYC2008
YBR084C-A	RPL19A	YKL180W	RPL17A	CYC2008
YBR084C-A	RPL19A	YKR094C	RPL40B	CYC2008
YBR084C-A	RPL19A	YLL045C	RPL8B	CYC2008
YBR084C-A	RPL19A	YLR029C	RPL15A	CYC2008
YBR084C-A	RPL19A	YLR061W	RPL22A	CYC2008
YBR084C-A	RPL19A	YLR075W	RPL10	CYC2008
YBR084C-A	RPL19A	YLR185W	RPL37A	CYC2008
YBR084C-A	RPL19A	YLR325C	RPL38	CYC2008
YBR084C-A	RPL19A	YLR340W	RPP0	CYC2008
YBR084C-A	RPL19A	YLR344W	RPL26A	CYC2008
YBR084C-A	RPL19A	YLR406C	RPL31B	CYC2008
YBR084C-A	RPL19A	YLR448W	RPL6B	CYC2008
YBR084C-A	RPL19A	YML073C	RPL6A	CYC2008
YBR084C-A	RPL19A	YMR121C	RPL15B	CYC2008
YBR084C-A	RPL19A	YMR142C	RPL13B	CYC2008
YBR084C-A	RPL19A	YMR194W	RPL36A	CYC2008
YBR084C-A	RPL19A	YMR242C	RPL20A	CYC2008
YBR084C-A	RPL19A	YNL067W	RPL9B	CYC2008
YBR084C-A	RPL19A	YNL069C	RPL16B	CYC2008
YBR084C-A	RPL19A	YNL162W	RPL42A	CYC2008
YBR084C-A	RPL19A	YNL301C	RPL18B	CYC2008
YBR084C-A	RPL19A	YOL039W	RPP2A	CYC2008
YBR084C-A	RPL19A	YOL120C	RPL18A	CYC2008
YBR084C-A	RPL19A	YOL127W	RPL25	CYC2008
YBR084C-A	RPL19A	YOR063W	RPL3	CYC2008
YBR084C-A	RPL19A	YOR234C	RPL33B	CYC2008
YBR084C-A	RPL19A	YOR312C	RPL20B	CYC2008
YBR084C-A	RPL19A	YPL079W	RPL21B	CYC2008
YBR084C-A	RPL19A	YPL131W	RPL5	CYC2008
YBR084C-A	RPL19A	YPL143W	RPL33A	CYC2008
YBR084C-A	RPL19A	YPL198W	RPL7B	CYC2008
YBR084C-A	RPL19A	YPL220W	RPL1A	CYC2008
YBR084C-A	RPL19A	YPL249C-A	RPL36B	CYC2008
YBR084C-A	RPL19A	YPR043W	RPL43A	CYC2008
YBR084C-A	RPL19A	YPR102C	RPL11A	CYC2008
YBR087W	RFC5	YCL016C	DCC1	CYC2008
YBR087W	RFC5	YER173W	RAD24	CYC2008
YBR087W	RFC5	YHR191C	CTF8	CYC2008
YBR087W	RFC5	YJR068W	RFC2	CYC2008
YBR087W	RFC5	YMR078C	CTF18	CYC2008
YBR087W	RFC5	YNL290W	RFC3	CYC2008
YBR087W	RFC5	YOL094C	RFC4	CYC2008
YBR087W	RFC5	YOR144C	ELG1	CYC2008
YBR087W	RFC5	YOR217W	RFC1	CYC2008
YBR091C	TIM12	YDL217C	TIM22	CYC2008
YBR091C	TIM12	YJL054W	TIM54	CYC2008
YBR091C	TIM12	YOR297C	TIM18	CYC2008
YBR095C	RXT2	YDL076C	RXT3	CYC2008
YBR095C	RXT2	YDR207C	UME6	CYC2008
YBR095C	RXT2	YIL084C	SDS3	CYC2008
YBR095C	RXT2	YKL185W	ASH1	CYC2008
YBR095C	RXT2	YMR263W	SAP30	CYC2008
YBR095C	RXT2	YNL097C	PHO23	CYC2008
YBR095C	RXT2	YNL330C	RPD3	CYC2008
YBR095C	RXT2	YOL004W	SIN3	CYC2008
YBR095C	RXT2	YPL139C	UME1	CYC2008
YBR095C	RXT2	YPL181W	CTI6	CYC2008
YBR097W	VPS15	YBR128C	ATG14	CYC2008
YBR097W	VPS15	YLR240W	VPS34	CYC2008
YBR097W	VPS15	YLR360W	VPS38	CYC2008
YBR097W	VPS15	YPL120W	VPS30	CYC2008
YBR098W	MMS4	YDR386W	MUS81	CYC2008
YBR102C	EXO84	YDR166C	SEC5	CYC2008
YBR102C	EXO84	YER008C	SEC3	CYC2008
YBR102C	EXO84	YGL233W	SEC15	CYC2008
YBR102C	EXO84	YIL068C	SEC6	CYC2008
YBR102C	EXO84	YJL085W	EXO70	CYC2008
YBR102C	EXO84	YLR166C	SEC10	CYC2008
YBR102C	EXO84	YPR055W	SEC8	CYC2008
YBR103W	SIF2	YCR033W	SNT1	CYC2008
YBR103W	SIF2	YDR155C	CPR1	CYC2008
YBR103W	SIF2	YGL194C	HOS2	CYC2008
YBR103W	SIF2	YIL112W	HOS4	CYC2008
YBR103W	SIF2	YKR029C	SET3	CYC2008
YBR103W	SIF2	YOL068C	HST1	CYC2008
YBR105C	VID24	YCL039W	GID7	CYC2008
YBR105C	VID24	YDL176W		CYC2008
YBR105C	VID24	YDR255C	RMD5	CYC2008
YBR105C	VID24	YGL227W	VID30	CYC2008
YBR105C	VID24	YIL017C	VID28	CYC2008
YBR105C	VID24	YIL097W	FYV10	CYC2008
YBR105C	VID24	YMR135C	GID8	CYC2008
YBR109C	CMD1	YDR356W	SPC110	CYC2008
YBR109C	CMD1	YKL042W	SPC42	CYC2008
YBR109C	CMD1	YNL225C	CNM67	CYC2008
YBR109C	CMD1	YOR373W	NUD1	CYC2008
YBR109C	CMD1	YPL124W	SPC29	CYC2008
YBR111W-A	SUS1	YBR198C	TAF5	CYC2008
YBR111W-A	SUS1	YCL010C	SGF29	CYC2008
YBR111W-A	SUS1	YDR145W	TAF12	CYC2008
YBR111W-A	SUS1	YDR167W	TAF10	CYC2008
YBR111W-A	SUS1	YDR176W	NGG1	CYC2008
YBR111W-A	SUS1	YDR392W	SPT3	CYC2008
YBR111W-A	SUS1	YDR448W	ADA2	CYC2008
YBR111W-A	SUS1	YER164W	CHD1	CYC2008
YBR111W-A	SUS1	YGL066W	SGF73	CYC2008
YBR111W-A	SUS1	YGL112C	TAF6	CYC2008
YBR111W-A	SUS1	YGR252W	GCN5	CYC2008
YBR111W-A	SUS1	YHR099W	TRA1	CYC2008
YBR111W-A	SUS1	YLR055C	SPT8	CYC2008
YBR111W-A	SUS1	YMR223W	UBP8	CYC2008
YBR111W-A	SUS1	YMR236W	TAF9	CYC2008
YBR111W-A	SUS1	YOL148C	SPT20	CYC2008
YBR111W-A	SUS1	YPL047W	SGF11	CYC2008
YBR111W-A	SUS1	YPL254W	HFI1	CYC2008
YBR112C	CYC8	YCR084C	TUP1	CYC2008
YBR112C	CYC8	YNL167C	SKO1	CYC2008
YBR114W	RAD16	YGR003W	CUL3	CYC2008
YBR114W	RAD16	YJR052W	RAD7	CYC2008
YBR114W	RAD16	YKL112W	ABF1	CYC2008
YBR114W	RAD16	YNL230C	ELA1	CYC2008
YBR114W	RAD16	YPL046C	ELC1	CYC2008
YBR118W	TEF2	YKL081W	TEF4	CYC2008
YBR118W	TEF2	YPL048W	CAM1	CYC2008
YBR118W	TEF2	YPR080W	TEF1	CYC2008
YBR119W	MUD1	YDL087C	LUC7	CYC2008
YBR119W	MUD1	YDR235W	PRP42	CYC2008
YBR119W	MUD1	YDR240C	SNU56	CYC2008
YBR119W	MUD1	YER029C	SMB1	CYC2008
YBR119W	MUD1	YFL017W-A	SMX2	CYC2008
YBR119W	MUD1	YGR013W	SNU71	CYC2008
YBR119W	MUD1	YGR074W	SMD1	CYC2008
YBR119W	MUD1	YHR086W	NAM8	CYC2008
YBR119W	MUD1	YIL061C	SNP1	CYC2008
YBR119W	MUD1	YKL012W	PRP40	CYC2008
YBR119W	MUD1	YKL074C	MUD2	CYC2008
YBR119W	MUD1	YLR116W	MSL5	CYC2008
YBR119W	MUD1	YLR147C	SMD3	CYC2008
YBR119W	MUD1	YLR275W	SMD2	CYC2008
YBR119W	MUD1	YLR298C	YHC1	CYC2008
YBR119W	MUD1	YML046W	PRP39	CYC2008
YBR119W	MUD1	YMR125W	STO1	CYC2008
YBR119W	MUD1	YOR159C	SME1	CYC2008
YBR119W	MUD1	YPL178W	CBC2	CYC2008
YBR119W	MUD1	YPR182W	SMX3	CYC2008
YBR122C	MRPL36	YBR268W	MRPL37	CYC2008
YBR122C	MRPL36	YBR282W	MRPL27	CYC2008
YBR122C	MRPL36	YCR003W	MRPL32	CYC2008
YBR122C	MRPL36	YCR046C	IMG1	CYC2008
YBR122C	MRPL36	YCR071C	IMG2	CYC2008
YBR122C	MRPL36	YDL202W	MRPL11	CYC2008
YBR122C	MRPL36	YDR115W	MRX14	CYC2008
YBR122C	MRPL36	YDR116C	MRPL1	CYC2008
YBR122C	MRPL36	YDR237W	MRPL7	CYC2008
YBR122C	MRPL36	YDR322W	MRPL35	CYC2008
YBR122C	MRPL36	YDR405W	MRP20	CYC2008
YBR122C	MRPL36	YDR462W	MRPL28	CYC2008
YBR122C	MRPL36	YEL050C	RML2	CYC2008
YBR122C	MRPL36	YGL068W	MNP1	CYC2008
YBR122C	MRPL36	YGR076C	MRPL25	CYC2008
YBR122C	MRPL36	YGR220C	MRPL9	CYC2008
YBR122C	MRPL36	YHR147C	MRPL6	CYC2008
YBR122C	MRPL36	YJL063C	MRPL8	CYC2008
YBR122C	MRPL36	YJL096W	MRPL49	CYC2008
YBR122C	MRPL36	YKL138C	MRPL31	CYC2008
YBR122C	MRPL36	YKL167C	MRP49	CYC2008
YBR122C	MRPL36	YKL170W	MRPL38	CYC2008
YBR122C	MRPL36	YKR006C	MRPL13	CYC2008
YBR122C	MRPL36	YKR085C	MRPL20	CYC2008
YBR122C	MRPL36	YLR312W-A	MRPL15	CYC2008
YBR122C	MRPL36	YLR439W	MRPL4	CYC2008
YBR122C	MRPL36	YML009C	MRPL39	CYC2008
YBR122C	MRPL36	YML025C	YML6	CYC2008
YBR122C	MRPL36	YMR024W	MRPL3	CYC2008
YBR122C	MRPL36	YMR193W	MRPL24	CYC2008
YBR122C	MRPL36	YMR225C	MRPL44	CYC2008
YBR122C	MRPL36	YMR286W	MRPL33	CYC2008
YBR122C	MRPL36	YNL005C	MRP7	CYC2008
YBR122C	MRPL36	YNL177C	MRPL22	CYC2008
YBR122C	MRPL36	YNL185C	MRPL19	CYC2008
YBR122C	MRPL36	YNL252C	MRPL17	CYC2008
YBR122C	MRPL36	YNL284C	MRPL10	CYC2008
YBR122C	MRPL36	YNR022C	MRPL50	CYC2008
YBR122C	MRPL36	YOR150W	MRPL23	CYC2008
YBR122C	MRPL36	YPL173W	MRPL40	CYC2008
YBR122C	MRPL36	YPL183W-A	RTC6	CYC2008
YBR122C	MRPL36	YPR100W	MRPL51	CYC2008
YBR123C	TFC1	YDR362C	TFC6	CYC2008
YBR123C	TFC1	YGR047C	TFC4	CYC2008
YBR123C	TFC1	YOR110W	TFC7	CYC2008
YBR123C	TFC1	YPL007C	TFC8	CYC2008
YBR126C	TPS1	YDR074W	TPS2	CYC2008
YBR126C	TPS1	YML100W	TSL1	CYC2008
YBR126C	TPS1	YMR261C	TPS3	CYC2008
YBR127C	VMA2	YDL185W	VMA1	CYC2008
YBR127C	VMA2	YEL027W	VMA3	CYC2008
YBR127C	VMA2	YEL051W	VMA8	CYC2008
YBR127C	VMA2	YGR020C	VMA7	CYC2008
YBR127C	VMA2	YHR026W	VMA16	CYC2008
YBR127C	VMA2	YHR039C-A	VMA10	CYC2008
YBR127C	VMA2	YKL080W	VMA5	CYC2008
YBR127C	VMA2	YLR447C	VMA6	CYC2008
YBR127C	VMA2	YMR054W	STV1	CYC2008
YBR127C	VMA2	YOR270C	VPH1	CYC2008
YBR127C	VMA2	YOR332W	VMA4	CYC2008
YBR127C	VMA2	YPL234C	VMA11	CYC2008
YBR127C	VMA2	YPR036W	VMA13	CYC2008
YBR128C	ATG14	YLR240W	VPS34	CYC2008
YBR128C	ATG14	YPL120W	VPS30	CYC2008
YBR131W	CCZ1	YGL124C	MON1	CYC2008
YBR143C	SUP45	YDR172W	SUP35	CYC2008
YBR146W	MRPS9	YBR251W	MRPS5	CYC2008
YBR146W	MRPS9	YDL045W-A	MRP10	CYC2008
YBR146W	MRPS9	YDR041W	RSM10	CYC2008
YBR146W	MRPS9	YDR175C	RSM24	CYC2008
YBR146W	MRPS9	YDR337W	MRPS28	CYC2008
YBR146W	MRPS9	YDR347W	MRP1	CYC2008
YBR146W	MRPS9	YER050C	RSM18	CYC2008
YBR146W	MRPS9	YFR049W	YMR31	CYC2008
YBR146W	MRPS9	YGL129C	RSM23	CYC2008
YBR146W	MRPS9	YGR084C	MRP13	CYC2008
YBR146W	MRPS9	YGR165W	MRPS35	CYC2008
YBR146W	MRPS9	YGR215W	RSM27	CYC2008
YBR146W	MRPS9	YHL004W	MRP4	CYC2008
YBR146W	MRPS9	YHR075C	PPE1	CYC2008
YBR146W	MRPS9	YIL093C	RSM25	CYC2008
YBR146W	MRPS9	YJR101W	RSM26	CYC2008
YBR146W	MRPS9	YJR113C	RSM7	CYC2008
YBR146W	MRPS9	YKL003C	MRP17	CYC2008
YBR146W	MRPS9	YKL155C	RSM22	CYC2008
YBR146W	MRPS9	YMR158W	MRPS8	CYC2008
YBR146W	MRPS9	YMR188C	MRPS17	CYC2008
YBR146W	MRPS9	YNL081C	SWS2	CYC2008
YBR146W	MRPS9	YNL137C	NAM9	CYC2008
YBR146W	MRPS9	YNL306W	MRPS18	CYC2008
YBR146W	MRPS9	YNR037C	RSM19	CYC2008
YBR146W	MRPS9	YOR158W	PET123	CYC2008
YBR146W	MRPS9	YPL013C	MRPS16	CYC2008
YBR146W	MRPS9	YPL118W	MRP51	CYC2008
YBR146W	MRPS9	YPR166C	MRP2	CYC2008
YBR152W	SPP381	YDL098C	SNU23	CYC2008
YBR152W	SPP381	YDR378C	LSM6	CYC2008
YBR152W	SPP381	YDR473C	PRP3	CYC2008
YBR152W	SPP381	YEL026W	SNU13	CYC2008
YBR152W	SPP381	YER029C	SMB1	CYC2008
YBR152W	SPP381	YER112W	LSM4	CYC2008
YBR152W	SPP381	YER146W	LSM5	CYC2008
YBR152W	SPP381	YER172C	BRR2	CYC2008
YBR152W	SPP381	YFL017W-A	SMX2	CYC2008
YBR152W	SPP381	YGR006W	PRP18	CYC2008
YBR152W	SPP381	YGR074W	SMD1	CYC2008
YBR152W	SPP381	YGR075C	PRP38	CYC2008
YBR152W	SPP381	YGR091W	PRP31	CYC2008
YBR152W	SPP381	YHR165C	PRP8	CYC2008
YBR152W	SPP381	YJR022W	LSM8	CYC2008
YBR152W	SPP381	YKL173W	SNU114	CYC2008
YBR152W	SPP381	YLR147C	SMD3	CYC2008
YBR152W	SPP381	YLR275W	SMD2	CYC2008
YBR152W	SPP381	YLR438C-A	LSM3	CYC2008
YBR152W	SPP381	YNL147W	LSM7	CYC2008
YBR152W	SPP381	YOR159C	SME1	CYC2008
YBR152W	SPP381	YOR308C	SNU66	CYC2008
YBR152W	SPP381	YPR082C	DIB1	CYC2008
YBR152W	SPP381	YPR178W	PRP4	CYC2008
YBR152W	SPP381	YPR182W	SMX3	CYC2008
YBR154C	RPB5	YDL140C	RPO21	CYC2008
YBR154C	RPB5	YDL150W	RPC53	CYC2008
YBR154C	RPB5	YDR045C	RPC11	CYC2008
YBR154C	RPB5	YDR156W	RPA14	CYC2008
YBR154C	RPB5	YDR404C	RPB7	CYC2008
YBR154C	RPB5	YGL070C	RPB9	CYC2008
YBR154C	RPB5	YHR143W-A	RPC10	CYC2008
YBR154C	RPB5	YIL021W	RPB3	CYC2008
YBR154C	RPB5	YJL011C	RPC17	CYC2008
YBR154C	RPB5	YJL140W	RPB4	CYC2008
YBR154C	RPB5	YJL148W	RPA34	CYC2008
YBR154C	RPB5	YJR063W	RPA12	CYC2008
YBR154C	RPB5	YKL144C	RPC25	CYC2008
YBR154C	RPB5	YKR025W	RPC37	CYC2008
YBR154C	RPB5	YNL113W	RPC19	CYC2008
YBR154C	RPB5	YNL151C	RPC31	CYC2008
YBR154C	RPB5	YNL248C	RPA49	CYC2008
YBR154C	RPB5	YNR003C	RPC34	CYC2008
YBR154C	RPB5	YOL005C	RPB11	CYC2008
YBR154C	RPB5	YOR116C	RPO31	CYC2008
YBR154C	RPB5	YOR151C	RPB2	CYC2008
YBR154C	RPB5	YOR207C	RET1	CYC2008
YBR154C	RPB5	YOR210W	RPB10	CYC2008
YBR154C	RPB5	YOR224C	RPB8	CYC2008
YBR154C	RPB5	YOR340C	RPA43	CYC2008
YBR154C	RPB5	YOR341W	RPA190	CYC2008
YBR154C	RPB5	YPR010C	RPA135	CYC2008
YBR154C	RPB5	YPR110C	RPC40	CYC2008
YBR154C	RPB5	YPR187W	RPO26	CYC2008
YBR154C	RPB5	YPR190C	RPC82	CYC2008
YBR156C	SLI15	YJR089W	BIR1	CYC2008
YBR156C	SLI15	YPL209C	IPL1	CYC2008
YBR160W	CDC28	YDL155W	CLB3	CYC2008
YBR160W	CDC28	YGR108W	CLB1	CYC2008
YBR160W	CDC28	YGR109C	CLB6	CYC2008
YBR160W	CDC28	YLR210W	CLB4	CYC2008
YBR160W	CDC28	YMR199W	CLN1	CYC2008
YBR160W	CDC28	YPL256C	CLN2	CYC2008
YBR160W	CDC28	YPR119W	CLB2	CYC2008
YBR160W	CDC28	YPR120C	CLB5	CYC2008
YBR167C	POP7	YBR257W	POP4	CYC2008
YBR167C	POP7	YDR478W	SNM1	CYC2008
YBR167C	POP7	YGR030C	POP6	CYC2008
YBR167C	POP7	YHR062C	RPP1	CYC2008
YBR167C	POP7	YIR015W	RPR2	CYC2008
YBR167C	POP7	YLR145W	RMP1	CYC2008
YBR167C	POP7	YNL221C	POP1	CYC2008
YBR167C	POP7	YNL282W	POP3	CYC2008
YBR170C	NPL4	YDL126C	CDC48	CYC2008
YBR170C	NPL4	YGR048W	UFD1	CYC2008
YBR171W	SEC66	YLR292C	SEC72	CYC2008
YBR171W	SEC66	YOR254C	SEC63	CYC2008
YBR171W	SEC66	YPL094C	SEC62	CYC2008
YBR175W	SWD3	YBR258C	SHG1	CYC2008
YBR175W	SWD3	YDR469W	SDC1	CYC2008
YBR175W	SWD3	YHR119W	SET1	CYC2008
YBR175W	SWD3	YKL018W	SWD2	CYC2008
YBR175W	SWD3	YLR015W	BRE2	CYC2008
YBR175W	SWD3	YPL138C	SPP1	CYC2008
YBR179C	FZO1	YDR470C	UGO1	CYC2008
YBR179C	FZO1	YOR211C	MGM1	CYC2008
YBR181C	RPS6B	YBR189W	RPS9B	CYC2008
YBR181C	RPS6B	YCR031C	RPS14A	CYC2008
YBR181C	RPS6B	YDL061C	RPS29B	CYC2008
YBR181C	RPS6B	YDL083C	RPS16B	CYC2008
YBR181C	RPS6B	YDR025W	RPS11A	CYC2008
YBR181C	RPS6B	YDR064W	RPS13	CYC2008
YBR181C	RPS6B	YDR447C	RPS17B	CYC2008
YBR181C	RPS6B	YDR450W	RPS18A	CYC2008
YBR181C	RPS6B	YER074W	RPS24A	CYC2008
YBR181C	RPS6B	YER102W	RPS8B	CYC2008
YBR181C	RPS6B	YER131W	RPS26B	CYC2008
YBR181C	RPS6B	YGL123W	RPS2	CYC2008
YBR181C	RPS6B	YGL189C	RPS26A	CYC2008
YBR181C	RPS6B	YGR027C	RPS25A	CYC2008
YBR181C	RPS6B	YGR118W	RPS23A	CYC2008
YBR181C	RPS6B	YGR214W	RPS0A	CYC2008
YBR181C	RPS6B	YHL015W	RPS20	CYC2008
YBR181C	RPS6B	YHR021C	RPS27B	CYC2008
YBR181C	RPS6B	YHR203C	RPS4B	CYC2008
YBR181C	RPS6B	YIL069C	RPS24B	CYC2008
YBR181C	RPS6B	YJL136C	RPS21B	CYC2008
YBR181C	RPS6B	YJL190C	RPS22A	CYC2008
YBR181C	RPS6B	YJL191W	RPS14B	CYC2008
YBR181C	RPS6B	YJR123W	RPS5	CYC2008
YBR181C	RPS6B	YJR145C	RPS4A	CYC2008
YBR181C	RPS6B	YKL156W	RPS27A	CYC2008
YBR181C	RPS6B	YKR057W	RPS21A	CYC2008
YBR181C	RPS6B	YLR048W	RPS0B	CYC2008
YBR181C	RPS6B	YLR167W	RPS31	CYC2008
YBR181C	RPS6B	YLR264W	RPS28B	CYC2008
YBR181C	RPS6B	YLR287C-A	RPS30A	CYC2008
YBR181C	RPS6B	YLR333C	RPS25B	CYC2008
YBR181C	RPS6B	YLR367W	RPS22B	CYC2008
YBR181C	RPS6B	YLR388W	RPS29A	CYC2008
YBR181C	RPS6B	YLR441C	RPS1A	CYC2008
YBR181C	RPS6B	YML024W	RPS17A	CYC2008
YBR181C	RPS6B	YML026C	RPS18B	CYC2008
YBR181C	RPS6B	YML063W	RPS1B	CYC2008
YBR181C	RPS6B	YMR116C	ASC1	CYC2008
YBR181C	RPS6B	YMR143W	RPS16A	CYC2008
YBR181C	RPS6B	YMR230W	RPS10B	CYC2008
YBR181C	RPS6B	YNL096C	RPS7B	CYC2008
YBR181C	RPS6B	YNL178W	RPS3	CYC2008
YBR181C	RPS6B	YNL302C	RPS19B	CYC2008
YBR181C	RPS6B	YOL040C	RPS15	CYC2008
YBR181C	RPS6B	YOL121C	RPS19A	CYC2008
YBR181C	RPS6B	YOR096W	RPS7A	CYC2008
YBR181C	RPS6B	YOR167C	RPS28A	CYC2008
YBR181C	RPS6B	YOR182C	RPS30B	CYC2008
YBR181C	RPS6B	YOR293W	RPS10A	CYC2008
YBR181C	RPS6B	YOR369C	RPS12	CYC2008
YBR181C	RPS6B	YPL081W	RPS9A	CYC2008
YBR181C	RPS6B	YPL090C	RPS6A	CYC2008
YBR181C	RPS6B	YPR132W	RPS23B	CYC2008
YBR188C	NTC20	YDR416W	SYF1	CYC2008
YBR188C	NTC20	YGR129W	SYF2	CYC2008
YBR188C	NTC20	YJR050W	ISY1	CYC2008
YBR188C	NTC20	YLL036C	PRP19	CYC2008
YBR188C	NTC20	YLR117C	CLF1	CYC2008
YBR188C	NTC20	YMR213W	CEF1	CYC2008
YBR188C	NTC20	YPR101W	SNT309	CYC2008
YBR189W	RPS9B	YCR031C	RPS14A	CYC2008
YBR189W	RPS9B	YDL061C	RPS29B	CYC2008
YBR189W	RPS9B	YDL083C	RPS16B	CYC2008
YBR189W	RPS9B	YDR025W	RPS11A	CYC2008
YBR189W	RPS9B	YDR064W	RPS13	CYC2008
YBR189W	RPS9B	YDR447C	RPS17B	CYC2008
YBR189W	RPS9B	YDR450W	RPS18A	CYC2008
YBR189W	RPS9B	YER074W	RPS24A	CYC2008
YBR189W	RPS9B	YER102W	RPS8B	CYC2008
YBR189W	RPS9B	YER131W	RPS26B	CYC2008
YBR189W	RPS9B	YGL123W	RPS2	CYC2008
YBR189W	RPS9B	YGL189C	RPS26A	CYC2008
YBR189W	RPS9B	YGR027C	RPS25A	CYC2008
YBR189W	RPS9B	YGR118W	RPS23A	CYC2008
YBR189W	RPS9B	YGR214W	RPS0A	CYC2008
YBR189W	RPS9B	YHL015W	RPS20	CYC2008
YBR189W	RPS9B	YHR021C	RPS27B	CYC2008
YBR189W	RPS9B	YHR203C	RPS4B	CYC2008
YBR189W	RPS9B	YIL069C	RPS24B	CYC2008
YBR189W	RPS9B	YJL136C	RPS21B	CYC2008
YBR189W	RPS9B	YJL190C	RPS22A	CYC2008
YBR189W	RPS9B	YJL191W	RPS14B	CYC2008
YBR189W	RPS9B	YJR123W	RPS5	CYC2008
YBR189W	RPS9B	YJR145C	RPS4A	CYC2008
YBR189W	RPS9B	YKL156W	RPS27A	CYC2008
YBR189W	RPS9B	YKR057W	RPS21A	CYC2008
YBR189W	RPS9B	YLR048W	RPS0B	CYC2008
YBR189W	RPS9B	YLR167W	RPS31	CYC2008
YBR189W	RPS9B	YLR264W	RPS28B	CYC2008
YBR189W	RPS9B	YLR287C-A	RPS30A	CYC2008
YBR189W	RPS9B	YLR333C	RPS25B	CYC2008
YBR189W	RPS9B	YLR367W	RPS22B	CYC2008
YBR189W	RPS9B	YLR388W	RPS29A	CYC2008
YBR189W	RPS9B	YLR441C	RPS1A	CYC2008
YBR189W	RPS9B	YML024W	RPS17A	CYC2008
YBR189W	RPS9B	YML026C	RPS18B	CYC2008
YBR189W	RPS9B	YML063W	RPS1B	CYC2008
YBR189W	RPS9B	YMR116C	ASC1	CYC2008
YBR189W	RPS9B	YMR143W	RPS16A	CYC2008
YBR189W	RPS9B	YMR230W	RPS10B	CYC2008
YBR189W	RPS9B	YNL096C	RPS7B	CYC2008
YBR189W	RPS9B	YNL178W	RPS3	CYC2008
YBR189W	RPS9B	YNL302C	RPS19B	CYC2008
YBR189W	RPS9B	YOL040C	RPS15	CYC2008
YBR189W	RPS9B	YOL121C	RPS19A	CYC2008
YBR189W	RPS9B	YOR096W	RPS7A	CYC2008
YBR189W	RPS9B	YOR167C	RPS28A	CYC2008
YBR189W	RPS9B	YOR182C	RPS30B	CYC2008
YBR189W	RPS9B	YOR293W	RPS10A	CYC2008
YBR189W	RPS9B	YOR369C	RPS12	CYC2008
YBR189W	RPS9B	YPL081W	RPS9A	CYC2008
YBR189W	RPS9B	YPL090C	RPS6A	CYC2008
YBR189W	RPS9B	YPR132W	RPS23B	CYC2008
YBR191W	RPL21A	YDL075W	RPL31A	CYC2008
YBR191W	RPL21A	YDL081C	RPP1A	CYC2008
YBR191W	RPL21A	YDL082W	RPL13A	CYC2008
YBR191W	RPL21A	YDL130W	RPP1B	CYC2008
YBR191W	RPL21A	YDL133C-A	RPL41B	CYC2008
YBR191W	RPL21A	YDL136W	RPL35B	CYC2008
YBR191W	RPL21A	YDL184C	RPL41A	CYC2008
YBR191W	RPL21A	YDL191W	RPL35A	CYC2008
YBR191W	RPL21A	YDR012W	RPL4B	CYC2008
YBR191W	RPL21A	YDR382W	RPP2B	CYC2008
YBR191W	RPL21A	YDR418W	RPL12B	CYC2008
YBR191W	RPL21A	YDR471W	RPL27B	CYC2008
YBR191W	RPL21A	YDR500C	RPL37B	CYC2008
YBR191W	RPL21A	YEL054C	RPL12A	CYC2008
YBR191W	RPL21A	YER056C-A	RPL34A	CYC2008
YBR191W	RPL21A	YER117W	RPL23B	CYC2008
YBR191W	RPL21A	YFL034C-A	RPL22B	CYC2008
YBR191W	RPL21A	YFR031C-A	RPL2A	CYC2008
YBR191W	RPL21A	YFR032C-A	RPL29	CYC2008
YBR191W	RPL21A	YGL030W	RPL30	CYC2008
YBR191W	RPL21A	YGL031C	RPL24A	CYC2008
YBR191W	RPL21A	YGL076C	RPL7A	CYC2008
YBR191W	RPL21A	YGL103W	RPL28	CYC2008
YBR191W	RPL21A	YGL135W	RPL1B	CYC2008
YBR191W	RPL21A	YGL147C	RPL9A	CYC2008
YBR191W	RPL21A	YGR034W	RPL26B	CYC2008
YBR191W	RPL21A	YGR085C	RPL11B	CYC2008
YBR191W	RPL21A	YGR148C	RPL24B	CYC2008
YBR191W	RPL21A	YHL001W	RPL14B	CYC2008
YBR191W	RPL21A	YHL033C	RPL8A	CYC2008
YBR191W	RPL21A	YHR010W	RPL27A	CYC2008
YBR191W	RPL21A	YHR141C	RPL42B	CYC2008
YBR191W	RPL21A	YIL018W	RPL2B	CYC2008
YBR191W	RPL21A	YIL052C	RPL34B	CYC2008
YBR191W	RPL21A	YIL133C	RPL16A	CYC2008
YBR191W	RPL21A	YIL148W	RPL40A	CYC2008
YBR191W	RPL21A	YJL177W	RPL17B	CYC2008
YBR191W	RPL21A	YJL189W	RPL39	CYC2008
YBR191W	RPL21A	YJR094W-A	RPL43B	CYC2008
YBR191W	RPL21A	YKL006W	RPL14A	CYC2008
YBR191W	RPL21A	YKL180W	RPL17A	CYC2008
YBR191W	RPL21A	YKR094C	RPL40B	CYC2008
YBR191W	RPL21A	YLL045C	RPL8B	CYC2008
YBR191W	RPL21A	YLR029C	RPL15A	CYC2008
YBR191W	RPL21A	YLR061W	RPL22A	CYC2008
YBR191W	RPL21A	YLR075W	RPL10	CYC2008
YBR191W	RPL21A	YLR185W	RPL37A	CYC2008
YBR191W	RPL21A	YLR325C	RPL38	CYC2008
YBR191W	RPL21A	YLR340W	RPP0	CYC2008
YBR191W	RPL21A	YLR344W	RPL26A	CYC2008
YBR191W	RPL21A	YLR406C	RPL31B	CYC2008
YBR191W	RPL21A	YLR448W	RPL6B	CYC2008
YBR191W	RPL21A	YML073C	RPL6A	CYC2008
YBR191W	RPL21A	YMR121C	RPL15B	CYC2008
YBR191W	RPL21A	YMR142C	RPL13B	CYC2008
YBR191W	RPL21A	YMR194W	RPL36A	CYC2008
YBR191W	RPL21A	YMR242C	RPL20A	CYC2008
YBR191W	RPL21A	YNL067W	RPL9B	CYC2008
YBR191W	RPL21A	YNL069C	RPL16B	CYC2008
YBR191W	RPL21A	YNL162W	RPL42A	CYC2008
YBR191W	RPL21A	YNL301C	RPL18B	CYC2008
YBR191W	RPL21A	YOL039W	RPP2A	CYC2008
YBR191W	RPL21A	YOL120C	RPL18A	CYC2008
YBR191W	RPL21A	YOL127W	RPL25	CYC2008
YBR191W	RPL21A	YOR063W	RPL3	CYC2008
YBR191W	RPL21A	YOR234C	RPL33B	CYC2008
YBR191W	RPL21A	YOR312C	RPL20B	CYC2008
YBR191W	RPL21A	YPL079W	RPL21B	CYC2008
YBR191W	RPL21A	YPL131W	RPL5	CYC2008
YBR191W	RPL21A	YPL143W	RPL33A	CYC2008
YBR191W	RPL21A	YPL198W	RPL7B	CYC2008
YBR191W	RPL21A	YPL220W	RPL1A	CYC2008
YBR191W	RPL21A	YPL249C-A	RPL36B	CYC2008
YBR191W	RPL21A	YPR043W	RPL43A	CYC2008
YBR191W	RPL21A	YPR102C	RPL11A	CYC2008
YBR193C	MED8	YBR253W	SRB6	CYC2008
YBR193C	MED8	YCR081W	SRB8	CYC2008
YBR193C	MED8	YDL005C	MED2	CYC2008
YBR193C	MED8	YDR308C	SRB7	CYC2008
YBR193C	MED8	YDR443C	SSN2	CYC2008
YBR193C	MED8	YER022W	SRB4	CYC2008
YBR193C	MED8	YGL025C	PGD1	CYC2008
YBR193C	MED8	YGL127C	SOH1	CYC2008
YBR193C	MED8	YGL151W	NUT1	CYC2008
YBR193C	MED8	YGR104C	SRB5	CYC2008
YBR193C	MED8	YHR041C	SRB2	CYC2008
YBR193C	MED8	YHR058C	MED6	CYC2008
YBR193C	MED8	YLR071C	RGR1	CYC2008
YBR193C	MED8	YMR112C	MED11	CYC2008
YBR193C	MED8	YNL025C	SSN8	CYC2008
YBR193C	MED8	YNL236W	SIN4	CYC2008
YBR193C	MED8	YNR010W	CSE2	CYC2008
YBR193C	MED8	YOL051W	GAL11	CYC2008
YBR193C	MED8	YOL135C	MED7	CYC2008
YBR193C	MED8	YOR174W	MED4	CYC2008
YBR193C	MED8	YPL042C	SSN3	CYC2008
YBR193C	MED8	YPR070W	MED1	CYC2008
YBR193C	MED8	YPR168W	NUT2	CYC2008
YBR195C	MSI1	YML102W	CAC2	CYC2008
YBR195C	MSI1	YPR018W	RLF2	CYC2008
YBR198C	TAF5	YCL010C	SGF29	CYC2008
YBR198C	TAF5	YCR042C	TAF2	CYC2008
YBR198C	TAF5	YDR145W	TAF12	CYC2008
YBR198C	TAF5	YDR167W	TAF10	CYC2008
YBR198C	TAF5	YDR176W	NGG1	CYC2008
YBR198C	TAF5	YDR392W	SPT3	CYC2008
YBR198C	TAF5	YDR448W	ADA2	CYC2008
YBR198C	TAF5	YER148W	SPT15	CYC2008
YBR198C	TAF5	YER164W	CHD1	CYC2008
YBR198C	TAF5	YGL066W	SGF73	CYC2008
YBR198C	TAF5	YGL112C	TAF6	CYC2008
YBR198C	TAF5	YGL252C	RTG2	CYC2008
YBR198C	TAF5	YGR252W	GCN5	CYC2008
YBR198C	TAF5	YGR274C	TAF1	CYC2008
YBR198C	TAF5	YHR099W	TRA1	CYC2008
YBR198C	TAF5	YLR055C	SPT8	CYC2008
YBR198C	TAF5	YML015C	TAF11	CYC2008
YBR198C	TAF5	YML098W	TAF13	CYC2008
YBR198C	TAF5	YML114C	TAF8	CYC2008
YBR198C	TAF5	YMR005W	TAF4	CYC2008
YBR198C	TAF5	YMR223W	UBP8	CYC2008
YBR198C	TAF5	YMR227C	TAF7	CYC2008
YBR198C	TAF5	YMR236W	TAF9	CYC2008
YBR198C	TAF5	YOL148C	SPT20	CYC2008
YBR198C	TAF5	YPL011C	TAF3	CYC2008
YBR198C	TAF5	YPL047W	SGF11	CYC2008
YBR198C	TAF5	YPL129W	TAF14	CYC2008
YBR198C	TAF5	YPL254W	HFI1	CYC2008
YBR201W	DER1	YDR057W	YOS9	CYC2008
YBR201W	DER1	YLR207W	HRD3	CYC2008
YBR201W	DER1	YML029W	USA1	CYC2008
YBR201W	DER1	YOL013C	HRD1	CYC2008
YBR202W	MCM7	YEL032W	MCM3	CYC2008
YBR202W	MCM7	YGL201C	MCM6	CYC2008
YBR202W	MCM7	YLR274W	MCM5	CYC2008
YBR202W	MCM7	YPR019W	MCM4	CYC2008
YBR207W	FTH1	YFL041W	FET5	CYC2008
YBR211C	AME1	YDR318W	MCM21	CYC2008
YBR211C	AME1	YGR179C	OKP1	CYC2008
YBR211C	AME1	YPL018W	CTF19	CYC2008
YBR215W	HPC2	YJR140C	HIR3	CYC2008
YBR215W	HPC2	YOR038C	HIR2	CYC2008
YBR217W	ATG12	YMR159C	ATG16	CYC2008
YBR217W	ATG12	YPL149W	ATG5	CYC2008
YBR221C	PDB1	YER178W	PDA1	CYC2008
YBR221C	PDB1	YFL018C	LPD1	CYC2008
YBR221C	PDB1	YGR193C	PDX1	CYC2008
YBR221C	PDB1	YIL042C	PKP1	CYC2008
YBR221C	PDB1	YNL071W	LAT1	CYC2008
YBR221C	PDB1	YOR090C	PTC5	CYC2008
YBR228W	SLX1	YLR135W	SLX4	CYC2008
YBR229C	ROT2	YDR221W	GTB1	CYC2008
YBR231C	SWC5	YDR190C	RVB1	CYC2008
YBR231C	SWC5	YDR334W	SWR1	CYC2008
YBR231C	SWC5	YDR485C	VPS72	CYC2008
YBR231C	SWC5	YFL039C	ACT1	CYC2008
YBR231C	SWC5	YGR002C	SWC4	CYC2008
YBR231C	SWC5	YJL081C	ARP4	CYC2008
YBR231C	SWC5	YLR085C	ARP6	CYC2008
YBR231C	SWC5	YLR385C	SWC7	CYC2008
YBR231C	SWC5	YML041C	VPS71	CYC2008
YBR231C	SWC5	YNL107W	YAF9	CYC2008
YBR231C	SWC5	YPL235W	RVB2	CYC2008
YBR233W-A	DAD3	YDR016C	DAD1	CYC2008
YBR233W-A	DAD3	YDR201W	SPC19	CYC2008
YBR233W-A	DAD3	YDR320C-A	DAD4	CYC2008
YBR233W-A	DAD3	YGL061C	DUO1	CYC2008
YBR233W-A	DAD3	YGR113W	DAM1	CYC2008
YBR233W-A	DAD3	YKL052C	ASK1	CYC2008
YBR233W-A	DAD3	YKL138C-A	HSK3	CYC2008
YBR233W-A	DAD3	YKR037C	SPC34	CYC2008
YBR233W-A	DAD3	YKR083C	DAD2	CYC2008
YBR234C	ARC40	YDL029W	ARP2	CYC2008
YBR234C	ARC40	YIL062C	ARC15	CYC2008
YBR234C	ARC40	YJR065C	ARP3	CYC2008
YBR234C	ARC40	YKL013C	ARC19	CYC2008
YBR234C	ARC40	YLR370C	ARC18	CYC2008
YBR234C	ARC40	YNR035C	ARC35	CYC2008
YBR245C	ISW1	YFR013W	IOC3	CYC2008
YBR245C	ISW1	YLR095C	IOC2	CYC2008
YBR245C	ISW1	YMR044W	IOC4	CYC2008
YBR251W	MRPS5	YDL045W-A	MRP10	CYC2008
YBR251W	MRPS5	YDR041W	RSM10	CYC2008
YBR251W	MRPS5	YDR175C	RSM24	CYC2008
YBR251W	MRPS5	YDR337W	MRPS28	CYC2008
YBR251W	MRPS5	YDR347W	MRP1	CYC2008
YBR251W	MRPS5	YER050C	RSM18	CYC2008
YBR251W	MRPS5	YFR049W	YMR31	CYC2008
YBR251W	MRPS5	YGL129C	RSM23	CYC2008
YBR251W	MRPS5	YGR084C	MRP13	CYC2008
YBR251W	MRPS5	YGR165W	MRPS35	CYC2008
YBR251W	MRPS5	YGR215W	RSM27	CYC2008
YBR251W	MRPS5	YHL004W	MRP4	CYC2008
YBR251W	MRPS5	YHR075C	PPE1	CYC2008
YBR251W	MRPS5	YIL093C	RSM25	CYC2008
YBR251W	MRPS5	YJR101W	RSM26	CYC2008
YBR251W	MRPS5	YJR113C	RSM7	CYC2008
YBR251W	MRPS5	YKL003C	MRP17	CYC2008
YBR251W	MRPS5	YKL155C	RSM22	CYC2008
YBR251W	MRPS5	YMR158W	MRPS8	CYC2008
YBR251W	MRPS5	YMR188C	MRPS17	CYC2008
YBR251W	MRPS5	YNL081C	SWS2	CYC2008
YBR251W	MRPS5	YNL137C	NAM9	CYC2008
YBR251W	MRPS5	YNL306W	MRPS18	CYC2008
YBR251W	MRPS5	YNR037C	RSM19	CYC2008
YBR251W	MRPS5	YOR158W	PET123	CYC2008
YBR251W	MRPS5	YPL013C	MRPS16	CYC2008
YBR251W	MRPS5	YPL118W	MRP51	CYC2008
YBR251W	MRPS5	YPR166C	MRP2	CYC2008
YBR253W	SRB6	YCR081W	SRB8	CYC2008
YBR253W	SRB6	YDL005C	MED2	CYC2008
YBR253W	SRB6	YDR308C	SRB7	CYC2008
YBR253W	SRB6	YDR443C	SSN2	CYC2008
YBR253W	SRB6	YER022W	SRB4	CYC2008
YBR253W	SRB6	YGL025C	PGD1	CYC2008
YBR253W	SRB6	YGL127C	SOH1	CYC2008
YBR253W	SRB6	YGL151W	NUT1	CYC2008
YBR253W	SRB6	YGR104C	SRB5	CYC2008
YBR253W	SRB6	YHR041C	SRB2	CYC2008
YBR253W	SRB6	YHR058C	MED6	CYC2008
YBR253W	SRB6	YLR071C	RGR1	CYC2008
YBR253W	SRB6	YMR112C	MED11	CYC2008
YBR253W	SRB6	YNL025C	SSN8	CYC2008
YBR253W	SRB6	YNL236W	SIN4	CYC2008
YBR253W	SRB6	YNR010W	CSE2	CYC2008
YBR253W	SRB6	YOL051W	GAL11	CYC2008
YBR253W	SRB6	YOL135C	MED7	CYC2008
YBR253W	SRB6	YOR174W	MED4	CYC2008
YBR253W	SRB6	YPL042C	SSN3	CYC2008
YBR253W	SRB6	YPR070W	MED1	CYC2008
YBR253W	SRB6	YPR168W	NUT2	CYC2008
YBR254C	TRS20	YDR108W	TRS85	CYC2008
YBR254C	TRS20	YDR246W	TRS23	CYC2008
YBR254C	TRS20	YDR407C	TRS120	CYC2008
YBR254C	TRS20	YDR472W	TRS31	CYC2008
YBR254C	TRS20	YGR166W	TRS65	CYC2008
YBR254C	TRS20	YKR068C	BET3	CYC2008
YBR254C	TRS20	YML077W	BET5	CYC2008
YBR254C	TRS20	YMR218C	TRS130	CYC2008
YBR254C	TRS20	YOR115C	TRS33	CYC2008
YBR257W	POP4	YDR478W	SNM1	CYC2008
YBR257W	POP4	YGR030C	POP6	CYC2008
YBR257W	POP4	YHR062C	RPP1	CYC2008
YBR257W	POP4	YIR015W	RPR2	CYC2008
YBR257W	POP4	YLR145W	RMP1	CYC2008
YBR257W	POP4	YNL221C	POP1	CYC2008
YBR257W	POP4	YNL282W	POP3	CYC2008
YBR258C	SHG1	YDR469W	SDC1	CYC2008
YBR258C	SHG1	YHR119W	SET1	CYC2008
YBR258C	SHG1	YKL018W	SWD2	CYC2008
YBR258C	SHG1	YLR015W	BRE2	CYC2008
YBR258C	SHG1	YPL138C	SPP1	CYC2008
YBR268W	MRPL37	YBR282W	MRPL27	CYC2008
YBR268W	MRPL37	YCR003W	MRPL32	CYC2008
YBR268W	MRPL37	YCR046C	IMG1	CYC2008
YBR268W	MRPL37	YCR071C	IMG2	CYC2008
YBR268W	MRPL37	YDL202W	MRPL11	CYC2008
YBR268W	MRPL37	YDR115W	MRX14	CYC2008
YBR268W	MRPL37	YDR116C	MRPL1	CYC2008
YBR268W	MRPL37	YDR237W	MRPL7	CYC2008
YBR268W	MRPL37	YDR322W	MRPL35	CYC2008
YBR268W	MRPL37	YDR405W	MRP20	CYC2008
YBR268W	MRPL37	YDR462W	MRPL28	CYC2008
YBR268W	MRPL37	YEL050C	RML2	CYC2008
YBR268W	MRPL37	YGL068W	MNP1	CYC2008
YBR268W	MRPL37	YGR076C	MRPL25	CYC2008
YBR268W	MRPL37	YGR220C	MRPL9	CYC2008
YBR268W	MRPL37	YHR147C	MRPL6	CYC2008
YBR268W	MRPL37	YJL063C	MRPL8	CYC2008
YBR268W	MRPL37	YJL096W	MRPL49	CYC2008
YBR268W	MRPL37	YKL138C	MRPL31	CYC2008
YBR268W	MRPL37	YKL167C	MRP49	CYC2008
YBR268W	MRPL37	YKL170W	MRPL38	CYC2008
YBR268W	MRPL37	YKR006C	MRPL13	CYC2008
YBR268W	MRPL37	YKR085C	MRPL20	CYC2008
YBR268W	MRPL37	YLR312W-A	MRPL15	CYC2008
YBR268W	MRPL37	YLR439W	MRPL4	CYC2008
YBR268W	MRPL37	YML009C	MRPL39	CYC2008
YBR268W	MRPL37	YML025C	YML6	CYC2008
YBR268W	MRPL37	YMR024W	MRPL3	CYC2008
YBR268W	MRPL37	YMR193W	MRPL24	CYC2008
YBR268W	MRPL37	YMR225C	MRPL44	CYC2008
YBR268W	MRPL37	YMR286W	MRPL33	CYC2008
YBR268W	MRPL37	YNL005C	MRP7	CYC2008
YBR268W	MRPL37	YNL177C	MRPL22	CYC2008
YBR268W	MRPL37	YNL185C	MRPL19	CYC2008
YBR268W	MRPL37	YNL252C	MRPL17	CYC2008
YBR268W	MRPL37	YNL284C	MRPL10	CYC2008
YBR268W	MRPL37	YNR022C	MRPL50	CYC2008
YBR268W	MRPL37	YOR150W	MRPL23	CYC2008
YBR268W	MRPL37	YPL173W	MRPL40	CYC2008
YBR268W	MRPL37	YPL183W-A	RTC6	CYC2008
YBR268W	MRPL37	YPR100W	MRPL51	CYC2008
YBR278W	DPB3	YDR121W	DPB4	CYC2008
YBR278W	DPB3	YNL262W	POL2	CYC2008
YBR278W	DPB3	YPR175W	DPB2	CYC2008
YBR279W	PAF1	YDR138W	HPR1	CYC2008
YBR279W	PAF1	YGL244W	RTF1	CYC2008
YBR279W	PAF1	YLR418C	CDC73	CYC2008
YBR279W	PAF1	YOL145C	CTR9	CYC2008
YBR279W	PAF1	YOR123C	LEO1	CYC2008
YBR281C	DUG2	YFR044C	DUG1	CYC2008
YBR281C	DUG2	YNL191W	DUG3	CYC2008
YBR282W	MRPL27	YCR003W	MRPL32	CYC2008
YBR282W	MRPL27	YCR046C	IMG1	CYC2008
YBR282W	MRPL27	YCR071C	IMG2	CYC2008
YBR282W	MRPL27	YDL202W	MRPL11	CYC2008
YBR282W	MRPL27	YDR115W	MRX14	CYC2008
YBR282W	MRPL27	YDR116C	MRPL1	CYC2008
YBR282W	MRPL27	YDR237W	MRPL7	CYC2008
YBR282W	MRPL27	YDR322W	MRPL35	CYC2008
YBR282W	MRPL27	YDR405W	MRP20	CYC2008
YBR282W	MRPL27	YDR462W	MRPL28	CYC2008
YBR282W	MRPL27	YEL050C	RML2	CYC2008
YBR282W	MRPL27	YGL068W	MNP1	CYC2008
YBR282W	MRPL27	YGR076C	MRPL25	CYC2008
YBR282W	MRPL27	YGR220C	MRPL9	CYC2008
YBR282W	MRPL27	YHR147C	MRPL6	CYC2008
YBR282W	MRPL27	YJL063C	MRPL8	CYC2008
YBR282W	MRPL27	YJL096W	MRPL49	CYC2008
YBR282W	MRPL27	YKL138C	MRPL31	CYC2008
YBR282W	MRPL27	YKL167C	MRP49	CYC2008
YBR282W	MRPL27	YKL170W	MRPL38	CYC2008
YBR282W	MRPL27	YKR006C	MRPL13	CYC2008
YBR282W	MRPL27	YKR085C	MRPL20	CYC2008
YBR282W	MRPL27	YLR312W-A	MRPL15	CYC2008
YBR282W	MRPL27	YLR439W	MRPL4	CYC2008
YBR282W	MRPL27	YML009C	MRPL39	CYC2008
YBR282W	MRPL27	YML025C	YML6	CYC2008
YBR282W	MRPL27	YMR024W	MRPL3	CYC2008
YBR282W	MRPL27	YMR193W	MRPL24	CYC2008
YBR282W	MRPL27	YMR225C	MRPL44	CYC2008
YBR282W	MRPL27	YMR286W	MRPL33	CYC2008
YBR282W	MRPL27	YNL005C	MRP7	CYC2008
YBR282W	MRPL27	YNL177C	MRPL22	CYC2008
YBR282W	MRPL27	YNL185C	MRPL19	CYC2008
YBR282W	MRPL27	YNL252C	MRPL17	CYC2008
YBR282W	MRPL27	YNL284C	MRPL10	CYC2008
YBR282W	MRPL27	YNR022C	MRPL50	CYC2008
YBR282W	MRPL27	YOR150W	MRPL23	CYC2008
YBR282W	MRPL27	YPL173W	MRPL40	CYC2008
YBR282W	MRPL27	YPL183W-A	RTC6	CYC2008
YBR282W	MRPL27	YPR100W	MRPL51	CYC2008
YBR283C	SSH1	YDR086C	SSS1	CYC2008
YBR283C	SSH1	YER019C-A	SBH2	CYC2008
YBR288C	APM3	YGR261C	APL6	CYC2008
YBR288C	APM3	YJL024C	APS3	CYC2008
YBR288C	APM3	YPL195W	APL5	CYC2008
YBR289W	SNF5	YDR073W	SNF11	CYC2008
YBR289W	SNF5	YFL049W	SWP82	CYC2008
YBR289W	SNF5	YGR275W	RTT102	CYC2008
YBR289W	SNF5	YHL025W	SNF6	CYC2008
YBR289W	SNF5	YJL176C	SWI3	CYC2008
YBR289W	SNF5	YMR033W	ARP9	CYC2008
YBR289W	SNF5	YNR023W	SNF12	CYC2008
YBR289W	SNF5	YOR290C	SNF2	CYC2008
YBR289W	SNF5	YPL016W	SWI1	CYC2008
YBR289W	SNF5	YPL129W	TAF14	CYC2008
YBR289W	SNF5	YPR034W	ARP7	CYC2008
YCL008C	STP22	YGR206W	MVB12	CYC2008
YCL008C	STP22	YLR119W	SRN2	CYC2008
YCL008C	STP22	YPL065W	VPS28	CYC2008
YCL009C	ILV6	YMR108W	ILV2	CYC2008
YCL010C	SGF29	YDR145W	TAF12	CYC2008
YCL010C	SGF29	YDR167W	TAF10	CYC2008
YCL010C	SGF29	YDR176W	NGG1	CYC2008
YCL010C	SGF29	YDR392W	SPT3	CYC2008
YCL010C	SGF29	YDR448W	ADA2	CYC2008
YCL010C	SGF29	YER164W	CHD1	CYC2008
YCL010C	SGF29	YGL066W	SGF73	CYC2008
YCL010C	SGF29	YGL112C	TAF6	CYC2008
YCL010C	SGF29	YGR252W	GCN5	CYC2008
YCL010C	SGF29	YHR099W	TRA1	CYC2008
YCL010C	SGF29	YLR055C	SPT8	CYC2008
YCL010C	SGF29	YMR223W	UBP8	CYC2008
YCL010C	SGF29	YMR236W	TAF9	CYC2008
YCL010C	SGF29	YOL148C	SPT20	CYC2008
YCL010C	SGF29	YPL047W	SGF11	CYC2008
YCL010C	SGF29	YPL254W	HFI1	CYC2008
YCL016C	DCC1	YHR191C	CTF8	CYC2008
YCL016C	DCC1	YJR068W	RFC2	CYC2008
YCL016C	DCC1	YMR078C	CTF18	CYC2008
YCL016C	DCC1	YNL290W	RFC3	CYC2008
YCL016C	DCC1	YOL094C	RFC4	CYC2008
YCL017C	NFS1	YER048W-A	ISD11	CYC2008
YCL031C	RRP7	YGL019W	CKB1	CYC2008
YCL031C	RRP7	YGR090W	UTP22	CYC2008
YCL031C	RRP7	YIL035C	CKA1	CYC2008
YCL031C	RRP7	YLR223C	IFH1	CYC2008
YCL031C	RRP7	YOR039W	CKB2	CYC2008
YCL031C	RRP7	YOR061W	CKA2	CYC2008
YCL037C	SRO9	YMR186W	HSC82	CYC2008
YCL037C	SRO9	YNL064C	YDJ1	CYC2008
YCL039W	GID7	YDL176W		CYC2008
YCL039W	GID7	YDR255C	RMD5	CYC2008
YCL039W	GID7	YGL227W	VID30	CYC2008
YCL039W	GID7	YIL017C	VID28	CYC2008
YCL039W	GID7	YIL097W	FYV10	CYC2008
YCL039W	GID7	YMR135C	GID8	CYC2008
YCL044C	MGR1	YPR024W	YME1	CYC2008
YCL061C	MRC1	YMR048W	CSM3	CYC2008
YCL061C	MRC1	YNL273W	TOF1	CYC2008
YCR003W	MRPL32	YCR046C	IMG1	CYC2008
YCR003W	MRPL32	YCR071C	IMG2	CYC2008
YCR003W	MRPL32	YDL202W	MRPL11	CYC2008
YCR003W	MRPL32	YDR115W	MRX14	CYC2008
YCR003W	MRPL32	YDR116C	MRPL1	CYC2008
YCR003W	MRPL32	YDR237W	MRPL7	CYC2008
YCR003W	MRPL32	YDR322W	MRPL35	CYC2008
YCR003W	MRPL32	YDR405W	MRP20	CYC2008
YCR003W	MRPL32	YDR462W	MRPL28	CYC2008
YCR003W	MRPL32	YEL050C	RML2	CYC2008
YCR003W	MRPL32	YGL068W	MNP1	CYC2008
YCR003W	MRPL32	YGR076C	MRPL25	CYC2008
YCR003W	MRPL32	YGR220C	MRPL9	CYC2008
YCR003W	MRPL32	YHR147C	MRPL6	CYC2008
YCR003W	MRPL32	YJL063C	MRPL8	CYC2008
YCR003W	MRPL32	YJL096W	MRPL49	CYC2008
YCR003W	MRPL32	YKL138C	MRPL31	CYC2008
YCR003W	MRPL32	YKL167C	MRP49	CYC2008
YCR003W	MRPL32	YKL170W	MRPL38	CYC2008
YCR003W	MRPL32	YKR006C	MRPL13	CYC2008
YCR003W	MRPL32	YKR085C	MRPL20	CYC2008
YCR003W	MRPL32	YLR312W-A	MRPL15	CYC2008
YCR003W	MRPL32	YLR439W	MRPL4	CYC2008
YCR003W	MRPL32	YML009C	MRPL39	CYC2008
YCR003W	MRPL32	YML025C	YML6	CYC2008
YCR003W	MRPL32	YMR024W	MRPL3	CYC2008
YCR003W	MRPL32	YMR193W	MRPL24	CYC2008
YCR003W	MRPL32	YMR225C	MRPL44	CYC2008
YCR003W	MRPL32	YMR286W	MRPL33	CYC2008
YCR003W	MRPL32	YNL005C	MRP7	CYC2008
YCR003W	MRPL32	YNL177C	MRPL22	CYC2008
YCR003W	MRPL32	YNL185C	MRPL19	CYC2008
YCR003W	MRPL32	YNL252C	MRPL17	CYC2008
YCR003W	MRPL32	YNL284C	MRPL10	CYC2008
YCR003W	MRPL32	YNR022C	MRPL50	CYC2008
YCR003W	MRPL32	YOR150W	MRPL23	CYC2008
YCR003W	MRPL32	YPL173W	MRPL40	CYC2008
YCR003W	MRPL32	YPL183W-A	RTC6	CYC2008
YCR003W	MRPL32	YPR100W	MRPL51	CYC2008
YCR009C	RVS161	YDR388W	RVS167	CYC2008
YCR020C-A	MAK31	YEL053C	MAK10	CYC2008
YCR020C-A	MAK31	YPR051W	MAK3	CYC2008
YCR020W-B	HTL1	YCR052W	RSC6	CYC2008
YCR020W-B	HTL1	YDR303C	RSC3	CYC2008
YCR020W-B	HTL1	YFR037C	RSC8	CYC2008
YCR020W-B	HTL1	YGR056W	RSC1	CYC2008
YCR020W-B	HTL1	YGR275W	RTT102	CYC2008
YCR020W-B	HTL1	YHR056C	RSC30	CYC2008
YCR020W-B	HTL1	YIL126W	STH1	CYC2008
YCR020W-B	HTL1	YKR008W	RSC4	CYC2008
YCR020W-B	HTL1	YLR033W	RSC58	CYC2008
YCR020W-B	HTL1	YLR321C	SFH1	CYC2008
YCR020W-B	HTL1	YLR357W	RSC2	CYC2008
YCR020W-B	HTL1	YML127W	RSC9	CYC2008
YCR020W-B	HTL1	YMR033W	ARP9	CYC2008
YCR020W-B	HTL1	YMR091C	NPL6	CYC2008
YCR020W-B	HTL1	YPR034W	ARP7	CYC2008
YCR031C	RPS14A	YDL061C	RPS29B	CYC2008
YCR031C	RPS14A	YDL083C	RPS16B	CYC2008
YCR031C	RPS14A	YDR025W	RPS11A	CYC2008
YCR031C	RPS14A	YDR064W	RPS13	CYC2008
YCR031C	RPS14A	YDR447C	RPS17B	CYC2008
YCR031C	RPS14A	YDR450W	RPS18A	CYC2008
YCR031C	RPS14A	YER074W	RPS24A	CYC2008
YCR031C	RPS14A	YER102W	RPS8B	CYC2008
YCR031C	RPS14A	YER131W	RPS26B	CYC2008
YCR031C	RPS14A	YGL123W	RPS2	CYC2008
YCR031C	RPS14A	YGL189C	RPS26A	CYC2008
YCR031C	RPS14A	YGR027C	RPS25A	CYC2008
YCR031C	RPS14A	YGR118W	RPS23A	CYC2008
YCR031C	RPS14A	YGR214W	RPS0A	CYC2008
YCR031C	RPS14A	YHL015W	RPS20	CYC2008
YCR031C	RPS14A	YHR021C	RPS27B	CYC2008
YCR031C	RPS14A	YHR203C	RPS4B	CYC2008
YCR031C	RPS14A	YIL069C	RPS24B	CYC2008
YCR031C	RPS14A	YJL136C	RPS21B	CYC2008
YCR031C	RPS14A	YJL190C	RPS22A	CYC2008
YCR031C	RPS14A	YJL191W	RPS14B	CYC2008
YCR031C	RPS14A	YJR123W	RPS5	CYC2008
YCR031C	RPS14A	YJR145C	RPS4A	CYC2008
YCR031C	RPS14A	YKL156W	RPS27A	CYC2008
YCR031C	RPS14A	YKR057W	RPS21A	CYC2008
YCR031C	RPS14A	YLR048W	RPS0B	CYC2008
YCR031C	RPS14A	YLR167W	RPS31	CYC2008
YCR031C	RPS14A	YLR264W	RPS28B	CYC2008
YCR031C	RPS14A	YLR287C-A	RPS30A	CYC2008
YCR031C	RPS14A	YLR333C	RPS25B	CYC2008
YCR031C	RPS14A	YLR367W	RPS22B	CYC2008
YCR031C	RPS14A	YLR388W	RPS29A	CYC2008
YCR031C	RPS14A	YLR441C	RPS1A	CYC2008
YCR031C	RPS14A	YML024W	RPS17A	CYC2008
YCR031C	RPS14A	YML026C	RPS18B	CYC2008
YCR031C	RPS14A	YML063W	RPS1B	CYC2008
YCR031C	RPS14A	YMR116C	ASC1	CYC2008
YCR031C	RPS14A	YMR143W	RPS16A	CYC2008
YCR031C	RPS14A	YMR230W	RPS10B	CYC2008
YCR031C	RPS14A	YNL096C	RPS7B	CYC2008
YCR031C	RPS14A	YNL178W	RPS3	CYC2008
YCR031C	RPS14A	YNL302C	RPS19B	CYC2008
YCR031C	RPS14A	YOL040C	RPS15	CYC2008
YCR031C	RPS14A	YOL121C	RPS19A	CYC2008
YCR031C	RPS14A	YOR096W	RPS7A	CYC2008
YCR031C	RPS14A	YOR167C	RPS28A	CYC2008
YCR031C	RPS14A	YOR182C	RPS30B	CYC2008
YCR031C	RPS14A	YOR293W	RPS10A	CYC2008
YCR031C	RPS14A	YOR369C	RPS12	CYC2008
YCR031C	RPS14A	YPL081W	RPS9A	CYC2008
YCR031C	RPS14A	YPL090C	RPS6A	CYC2008
YCR031C	RPS14A	YPR132W	RPS23B	CYC2008
YCR033W	SNT1	YDR155C	CPR1	CYC2008
YCR033W	SNT1	YGL194C	HOS2	CYC2008
YCR033W	SNT1	YIL112W	HOS4	CYC2008
YCR033W	SNT1	YKR029C	SET3	CYC2008
YCR033W	SNT1	YOL068C	HST1	CYC2008
YCR035C	RRP43	YDL111C	RRP42	CYC2008
YCR035C	RRP43	YDR280W	RRP45	CYC2008
YCR035C	RRP43	YGR095C	RRP46	CYC2008
YCR035C	RRP43	YGR158C	MTR3	CYC2008
YCR035C	RRP43	YGR195W	SKI6	CYC2008
YCR035C	RRP43	YHR069C	RRP4	CYC2008
YCR035C	RRP43	YHR081W	LRP1	CYC2008
YCR035C	RRP43	YNL232W	CSL4	CYC2008
YCR035C	RRP43	YOL021C	DIS3	CYC2008
YCR035C	RRP43	YOL142W	RRP40	CYC2008
YCR035C	RRP43	YOR001W	RRP6	CYC2008
YCR042C	TAF2	YDR145W	TAF12	CYC2008
YCR042C	TAF2	YDR167W	TAF10	CYC2008
YCR042C	TAF2	YER148W	SPT15	CYC2008
YCR042C	TAF2	YGL112C	TAF6	CYC2008
YCR042C	TAF2	YGR274C	TAF1	CYC2008
YCR042C	TAF2	YML015C	TAF11	CYC2008
YCR042C	TAF2	YML098W	TAF13	CYC2008
YCR042C	TAF2	YML114C	TAF8	CYC2008
YCR042C	TAF2	YMR005W	TAF4	CYC2008
YCR042C	TAF2	YMR227C	TAF7	CYC2008
YCR042C	TAF2	YMR236W	TAF9	CYC2008
YCR042C	TAF2	YPL011C	TAF3	CYC2008
YCR042C	TAF2	YPL129W	TAF14	CYC2008
YCR046C	IMG1	YCR071C	IMG2	CYC2008
YCR046C	IMG1	YDL202W	MRPL11	CYC2008
YCR046C	IMG1	YDR115W	MRX14	CYC2008
YCR046C	IMG1	YDR116C	MRPL1	CYC2008
YCR046C	IMG1	YDR237W	MRPL7	CYC2008
YCR046C	IMG1	YDR322W	MRPL35	CYC2008
YCR046C	IMG1	YDR405W	MRP20	CYC2008
YCR046C	IMG1	YDR462W	MRPL28	CYC2008
YCR046C	IMG1	YEL050C	RML2	CYC2008
YCR046C	IMG1	YGL068W	MNP1	CYC2008
YCR046C	IMG1	YGR076C	MRPL25	CYC2008
YCR046C	IMG1	YGR220C	MRPL9	CYC2008
YCR046C	IMG1	YHR147C	MRPL6	CYC2008
YCR046C	IMG1	YJL063C	MRPL8	CYC2008
YCR046C	IMG1	YJL096W	MRPL49	CYC2008
YCR046C	IMG1	YKL138C	MRPL31	CYC2008
YCR046C	IMG1	YKL167C	MRP49	CYC2008
YCR046C	IMG1	YKL170W	MRPL38	CYC2008
YCR046C	IMG1	YKR006C	MRPL13	CYC2008
YCR046C	IMG1	YKR085C	MRPL20	CYC2008
YCR046C	IMG1	YLR312W-A	MRPL15	CYC2008
YCR046C	IMG1	YLR439W	MRPL4	CYC2008
YCR046C	IMG1	YML009C	MRPL39	CYC2008
YCR046C	IMG1	YML025C	YML6	CYC2008
YCR046C	IMG1	YMR024W	MRPL3	CYC2008
YCR046C	IMG1	YMR193W	MRPL24	CYC2008
YCR046C	IMG1	YMR225C	MRPL44	CYC2008
YCR046C	IMG1	YMR286W	MRPL33	CYC2008
YCR046C	IMG1	YNL005C	MRP7	CYC2008
YCR046C	IMG1	YNL177C	MRPL22	CYC2008
YCR046C	IMG1	YNL185C	MRPL19	CYC2008
YCR046C	IMG1	YNL252C	MRPL17	CYC2008
YCR046C	IMG1	YNL284C	MRPL10	CYC2008
YCR046C	IMG1	YNR022C	MRPL50	CYC2008
YCR046C	IMG1	YOR150W	MRPL23	CYC2008
YCR046C	IMG1	YPL173W	MRPL40	CYC2008
YCR046C	IMG1	YPL183W-A	RTC6	CYC2008
YCR046C	IMG1	YPR100W	MRPL51	CYC2008
YCR052W	RSC6	YDR303C	RSC3	CYC2008
YCR052W	RSC6	YFR037C	RSC8	CYC2008
YCR052W	RSC6	YGR056W	RSC1	CYC2008
YCR052W	RSC6	YGR275W	RTT102	CYC2008
YCR052W	RSC6	YHR056C	RSC30	CYC2008
YCR052W	RSC6	YIL126W	STH1	CYC2008
YCR052W	RSC6	YKR008W	RSC4	CYC2008
YCR052W	RSC6	YLR033W	RSC58	CYC2008
YCR052W	RSC6	YLR321C	SFH1	CYC2008
YCR052W	RSC6	YLR357W	RSC2	CYC2008
[truncated: 379,766+ more rows]
