# Supplementary material for: Experimental assessment of AI-based interactome mapping
Source: Nat Commun. 2026 Apr 4;17:4894. doi: 10.1038/s41467-026-70942-x (PMC13230783; doi:10.1038/s41467-026-70942-x)
Supplement: Supplementary file 11 — Supplementary Data 10 [file 41467_2026_70942_MOESM11_ESM.xlsx]

## Sheet: Supplementary_Data_10
orf_name_a	orf_name_b	ad_orf_name	db_orf_name	AD_CCSB_ORF_ID	DB_CCSB_ORF_ID	source_dataset	result
YDR448W	YGR252W	YGR252W	YDR448W	1381	2787	Ho	Negative
YDR190C	YKL193C	YDR190C	YKL193C	7914	688	Ho	Negative
YGL190C	YJR064W	YGL190C	YJR064W	4423	3260	Ho	Negative
YDR432W	YKL139W	YKL139W	YDR432W	3377	3854	Ho	Positive
YBR155W	YLR355C	YLR355C	YBR155W	4515	238	Ho	Negative
YCL039W	YPL018W	YPL018W	YCL039W	5319	4658	Ho	Negative
YOR136W	YPR110C	YOR136W	YPR110C	3226	1844	Ho	Negative
YFR028C	YGL115W	YFR028C	YGL115W	7409	5141	Ho	Negative
YBR039W	YDR523C	YBR039W	YDR523C	237	4964	Ho	Negative
YMR022W	YNR031C	YNR031C	YMR022W	4461	481	Ho	Negative
YKL144C	YPR110C	YKL144C	YPR110C	3423	1844	Ho	Negative
YDR188W	YLL011W	YLL011W	YDR188W	2206	3791	Ho	Negative
YDR386W	YMR001C	YDR386W	YMR001C	4839	2580	Ho	Negative
YER054C	YPR160W	YER054C	YPR160W	2903	11665	Ho	Negative
YOL094C	YPL194W	YPL194W	YOL094C	11417	3310	Ho	Negative
YNL307C	YOR266W	YNL307C	YOR266W	5118	1725	Ho	Negative
YLL026W	YPL204W	YLL026W	YPL204W	1257	2111	Ho	Negative
YMR106C	YNR016C	YMR106C	YNR016C	10016	5226	Ho	Negative
YER133W	YOR227W	YOR227W	YER133W	5198	5093	Ho	Negative
YBR055C	YBR149W	YBR149W	YBR055C	3126	4576	Ho	Negative
YGL208W	YNR035C	YNR035C	YGL208W	3438	1772	Ho	Negative
YMR309C	YOL087C	YMR309C	YOL087C	2550	2668	Ho	Negative
YLR427W	YPL012W	YLR427W	YPL012W	1543	2591	Ho	Negative
YGR159C	YKL193C	YGR159C	YKL193C	2059	688	Ho	Test failed
YDL213C	YKR024C	YKR024C	YDL213C	3477	288	Ho	Negative
YBR126C	YDR247W	YBR126C	YDR247W	1521	2291	Ho	Negative
YBR055C	YCR053W	YBR055C	YCR053W	4576	2126	Ho	Negative
YER133W	YPL204W	YPL204W	YER133W	2111	5093	Ho	Negative
YDL145C	YGL081W	YDL145C	YGL081W	2577	939	Ho	Negative
YAR019C	YDL185W	YDL185W	YAR019C	1788	5639	Ho	Negative
YDR388W	YIL094C	YIL094C	YDR388W	2101	4279	Ho	Negative
YIL125W	YMR235C	YMR235C	YIL125W	3416	4188	Ho	Negative
YDL003W	YJL074C	YDL003W	YJL074C	4669	5147	Ho	Negative
YLR288C	YOR368W	YOR368W	YLR288C	2994	4419	Ho	Positive
YHR170W	YML064C	YHR170W	YML064C	6717	93	Ho	Negative
YBR272C	YGL004C	YBR272C	YGL004C	1593	1352	Ho	Negative
YER133W	YOR329C	YOR329C	YER133W	1875	5093	Ho	Negative
YHR135C	YMR226C	YHR135C	YMR226C	2223	1835	Ho	Negative
YHR019C	YNL244C	YHR019C	YNL244C	5044	4442	Ho	Negative
YDR225W	YOR005C	YOR005C	YDR225W	5187	5051	Ho	Negative
YDR146C	YER015W	YDR146C	YER015W	2239	2447	Ho	Negative
YGR262C	YML036W	YML036W	YGR262C	639	923	Ho	Negative
YPR110C	YPR190C	YPR190C	YPR110C	5128	1844	Ho	Negative
YDR155C	YKL103C	YDR155C	YKL103C	338	4579	Ho	Negative
YGR040W	YKL104C	YKL104C	YGR040W	5036	586	Ho	Negative
YJR064W	YKL095W	YKL095W	YJR064W	1820	3260	Ho	Negative
YER012W	YGR135W	YER012W	YGR135W	365	4560	Ho	Negative
YBL036C	YGR087C	YBL036C	YGR087C	1494	4796	Ho	Negative
YFR021W	YGL190C	YFR021W	YGL190C	1796	4423	Ho	Negative
YGL137W	YJR070C	YGL137W	YJR070C	8416	4260	Ho	Negative
YLR291C	YMR246W	YLR291C	YMR246W	1901	1985	Ho	Negative
YJR064W	YOR212W	YOR212W	YJR064W	3197	3260	Ho	Negative
YJL069C	YOR039W	YJL069C	YOR039W	1585	1009	Ho	Negative
YBR217W	YGL016W	YGL016W	YBR217W	2655	259	Ho	Negative
YGR154C	YHR135C	YHR135C	YGR154C	2223	2445	Ho	Negative
YDR306C	YKL085W	YKL085W	YDR306C	73	2802	Ho	Negative
YBL045C	YDL179W	YDL179W	YBL045C	313	2190	Ho	Negative
YJL117W	YMR106C	YJL117W	YMR106C	336	10016	Ho	Negative
YDR194C	YLR233C	YDR194C	YLR233C	7918	2543	Ho	Negative
YBL016W	YNL053W	YBL016W	YNL053W	1491	4569	Ho	Negative
YBL026W	YCR077C	YCR077C	YBL026W	6204	5686	Ho	Negative
YBR217W	YDL029W	YDL029W	YBR217W	5119	259	Ho	Negative
YER178W	YJL128C	YER178W	YJL128C	3013	4655	Ho	Negative
YJL069C	YLR409C	YJL069C	YLR409C	1585	3585	Ho	Failed sequence confirmation
YBR195C	YPR018W	YBR195C	YPR018W	1508	3385	Ho	Positive
YDR453C	YMR059W	YDR453C	YMR059W	2800	3038	Ho	Negative
YCR048W	YLR427W	YLR427W	YCR048W	1543	1641	Ho	Negative
YDR436W	YMR311C	YDR436W	YMR311C	4648	57	Ho	Negative
YHR179W	YLR427W	YHR179W	YLR427W	636	1543	Ho	Negative
YHR052W	YIL035C	YHR052W	YIL035C	309	698	Ho	Negative
YGR086C	YPL204W	YPL204W	YGR086C	2111	4997	Ho	Negative
YDL147W	YHR027C	YHR027C	YDL147W	2608	4505	Ho	Negative
YGR267C	YMR106C	YMR106C	YGR267C	10016	1515	Ho	Negative
YFR024C-A	YLR422W	YLR422W	YFR024C-A	5234	8280	Ho	Negative
YGR040W	YLR430W	YGR040W	YLR430W	586	9728	Ho	Negative
YDR001C	YER177W	YER177W	YDR001C	1751	4717	Ho	Negative
YAL012W	YBR055C	YBR055C	YAL012W	4576	2963	Ho	Negative
YAL015C	YMR146C	YMR146C	YAL015C	783	5581	Ho	Negative
YHR052W	YPL131W	YHR052W	YPL131W	309	1843	Ho	Negative
YCR088W	YPL204W	YPL204W	YCR088W	2111	3931	Ho	Negative
YCR088W	YOR367W	YCR088W	YOR367W	3931	5537	Ho	Test failed
YGR017W	YIL131C	YIL131C	YGR017W	4677	3968	Ho	Negative
YER082C	YMR012W	YER082C	YMR012W	4523	4489	Ho	Negative
YER142C	YGL049C	YER142C	YGL049C	1481	3626	Ho	Negative
YAL016W	YDL134C	YDL134C	YAL016W	7608	3932	Ho	Negative
YDL006W	YML100W	YML100W	YDL006W	9870	4557	Ho	Negative
YJL187C	YMR304W	YMR304W	YJL187C	3517	9030	Ho	Negative
YDL043C	YPL126W	YPL126W	YDL043C	2634	5077	Ho	Negative
YHR052W	YMR093W	YMR093W	YHR052W	3291	309	Ho	Negative
YLR196W	YOR176W	YLR196W	YOR176W	4456	5173	Ho	Negative
YHR135C	YKL210W	YKL210W	YHR135C	2879	2223	Ho	Negative
YDR477W	YML006C	YDR477W	YML006C	8200	5100	Ho	Negative
YAL017W	YPR160W	YAL017W	YPR160W	4438	11665	Ho	Negative
YER133W	YLR449W	YER133W	YLR449W	5093	3732	Ho	Negative
YBR017C	YGL105W	YBR017C	YGL105W	4517	916	Ho	Negative
YCL011C	YNL253W	YNL253W	YCL011C	217	1214	Ho	Negative
YDR310C	YHR152W	YHR152W	YDR310C	2076	3405	Ho	Negative
YDL213C	YEL055C	YDL213C	YEL055C	288	2605	Ho	Negative
YDL047W	YDR465C	YDR465C	YDL047W	3751	1744	Ho	Negative
YLR347C	YNL189W	YNL189W	YLR347C	2273	2641	Ho	Negative
YMR012W	YPR015C	YPR015C	YMR012W	496	4489	Ho	Negative
YJR064W	YPL151C	YJR064W	YPL151C	3260	3355	Ho	Negative
YBR160W	YMR199W	YBR160W	YMR199W	5259	2253	Ho	Negative
YJL138C	YML095C	YML095C	YJL138C	3914	8981	Ho	Negative
YDR188W	YOR229W	YDR188W	YOR229W	3791	4318	Ho	Negative
YLR347C	YPR018W	YPR018W	YLR347C	3385	2641	Ho	Failed sequence confirmation
YFR024C-A	YFR024C-A	YFR024C-A	YFR024C-A	8280	8280	Ho	Test failed
YHR135C	YNL055C	YNL055C	YHR135C	3350	2223	Ho	Test failed
YCR092C	YDR224C	YDR224C	YCR092C	170	4944	Ho	Negative
YDR212W	YGL208W	YGL208W	YDR212W	1772	3102	Ho	Negative
YGR155W	YJL173C	YGR155W	YJL173C	3175	910	Ho	Negative
YJL069C	YKL099C	YKL099C	YJL069C	7085	1585	Ho	Negative
YBL002W	YMR036C	YMR036C	YBL002W	5161	1640	Ho	Negative
YDR155C	YOR319W	YOR319W	YDR155C	845	338	Ho	Negative
YBR009C	YLR074C	YBR009C	YLR074C	1055	540	Ho	Negative
YAL015C	YEL030W	YEL030W	YAL015C	3852	5581	Ho	Negative
YBR082C	YDR529C	YBR082C	YDR529C	5849	3994	Ho	Negative
YDR194C	YGL035C	YDR194C	YGL035C	7918	1420	Ho	Negative
YCR009C	YGL137W	YGL137W	YCR009C	8416	1928	Ho	Negative
YDL137W	YPR110C	YDL137W	YPR110C	1065	1844	Ho	Negative
YER012W	YMR106C	YER012W	YMR106C	365	10016	Ho	Negative
YIL094C	YPL140C	YPL140C	YIL094C	5289	2101	Ho	Negative
YDL164C	YEL030W	YEL030W	YDL164C	3852	2322	Ho	Negative
YJR035W	YMR226C	YJR035W	YMR226C	9103	1835	Ho	Negative
YDR328C	YLR097C	YDR328C	YLR097C	147	3636	Ho	Negative
YHR199C	YLR427W	YHR199C	YLR427W	4495	1543	Ho	Negative
YER002W	YMR049C	YER002W	YMR049C	330	5373	Ho	Negative
YCL028W	YEL021W	YEL021W	YCL028W	6252	5530	Ho	Negative
YDR523C	YNL037C	YDR523C	YNL037C	4964	3237	Ho	Negative
YKL081W	YLR442C	YKL081W	YLR442C	7067	1555	Ho	Negative
YGL213C	YLR398C	YLR398C	YGL213C	4530	1760	Ho	Negative
YGL190C	YIL142W	YIL142W	YGL190C	2211	4423	Ho	Negative
YEL030W	YIL095W	YIL095W	YEL030W	3480	3852	Ho	Negative
YBL058W	YDL190C	YDL190C	YBL058W	7665	250	Ho	Positive
YDR188W	YOR212W	YOR212W	YDR188W	3197	3791	Ho	Negative
YPL004C	YPL150W	YPL150W	YPL004C	3608	1971	Ho	Negative
YBR109C	YLL050C	YBR109C	YLL050C	537	9280	Ho	Negative
YBR055C	YDR473C	YBR055C	YDR473C	4576	1782	Ho	Negative
YBR011C	YPL204W	YPL204W	YBR011C	2111	1530	Ho	Negative
YMR012W	YMR106C	YMR012W	YMR106C	4489	10016	Ho	Negative
YNL311C	YOR259C	YOR259C	YNL311C	4282	1643	Ho	Negative
YER025W	YKR026C	YKR026C	YER025W	4387	6332	Ho	Negative
YCL014W	YHR197W	YHR197W	YCL014W	5072	3603	Ho	Negative
YOL149W	YPL204W	YOL149W	YPL204W	773	2111	Ho	Negative
YGL158W	YOR136W	YGL158W	YOR136W	2177	3226	Ho	Negative
YJL157C	YMR012W	YJL157C	YMR012W	9000	4489	Ho	Negative
YDR361C	YER117W	YER117W	YDR361C	1916	184	Ho	Negative
YDR200C	YML123C	YML123C	YDR200C	9896	5375	Ho	Negative
YDL060W	YDL213C	YDL060W	YDL213C	2941	288	Ho	Negative
YIL035C	YNL132W	YIL035C	YNL132W	698	2412	Ho	Negative
YJL138C	YMR205C	YJL138C	YMR205C	8981	2572	Ho	Negative
YJR072C	YPL140C	YPL140C	YJR072C	5289	3574	Ho	Negative
YDR143C	YLL039C	YDR143C	YLL039C	3329	5151	Ho	Negative
YDL195W	YLR429W	YLR429W	YDL195W	1703	5347	Ho	Negative
YDR113C	YNL189W	YDR113C	YNL189W	926	2273	Ho	Negative
YBR103W	YLR409C	YBR103W	YLR409C	1228	3585	Ho	Negative
YER020W	YNL037C	YER020W	YNL037C	4700	3237	Ho	Negative
YDL213C	YDR194C	YDR194C	YDL213C	7918	288	Ho	Negative
YIL142W	YOR230W	YOR230W	YIL142W	1689	2211	Ho	Negative
YBL026W	YDL097C	YDL097C	YBL026W	3313	5686	Ho	Negative
YAL016W	YHR082C	YAL016W	YHR082C	3932	3094	Ho	Negative
YDR328C	YIL046W	YIL046W	YDR328C	3080	147	Ho	Positive
YDL132W	YJL149W	YDL132W	YJL149W	3780	8992	Ho	Negative
YKL166C	YNL227C	YKL166C	YNL227C	3511	4122	Ho	Negative
YER054C	YLR258W	YLR258W	YER054C	2665	2903	Ho	Negative
YLR109W	YMR059W	YLR109W	YMR059W	5500	3038	Ho	Negative
YBL076C	YPR110C	YBL076C	YPR110C	4390	1844	Ho	Negative
YLR432W	YNL230C	YLR432W	YNL230C	4972	2453	Ho	Negative
YJL128C	YMR319C	YJL128C	YMR319C	4655	10242	Ho	Negative
YBR083W	YDR224C	YBR083W	YDR224C	3222	170	Ho	Negative
YDR429C	YNL244C	YDR429C	YNL244C	5223	4442	Ho	Negative
YGL115W	YGL179C	YGL179C	YGL115W	3795	5141	Ho	Negative
YBR109C	YGL106W	YBR109C	YGL106W	537	4613	Ho	Negative
YDL101C	YPL129W	YPL129W	YDL101C	1887	7575	Ho	Negative
YDL132W	YOR080W	YDL132W	YOR080W	3780	10910	Ho	Negative
YJL141C	YLL001W	YJL141C	YLL001W	8984	9231	Ho	Negative
YBR126C	YCR079W	YCR079W	YBR126C	4481	1521	Ho	Negative
YMR246W	YOL133W	YOL133W	YMR246W	4765	1985	Ho	Negative
YGR267C	YHR030C	YGR267C	YHR030C	1515	5176	Ho	Negative
YJL173C	YMR105C	YMR105C	YJL173C	2265	910	Ho	Negative
YHR033W	YPL022W	YHR033W	YPL022W	2292	2524	Ho	Negative
YNL189W	YOR098C	YNL189W	YOR098C	2273	4965	Ho	Negative
YGL004C	YLR421C	YGL004C	YLR421C	1352	677	Ho	Negative
YDR496C	YNL175C	YDR496C	YNL175C	3428	3688	Ho	Negative
YLR427W	YML056C	YML056C	YLR427W	3152	1543	Ho	Negative
YBR017C	YPL266W	YPL266W	YBR017C	3280	4517	Ho	Negative
YDR137W	YLR262C	YLR262C	YDR137W	40	5154	Ho	Negative
YJR068W	YOL126C	YOL126C	YJR068W	3866	50	Ho	Negative
YGR103W	YOR005C	YOR005C	YGR103W	5187	1452	Ho	Negative
YML056C	YOL115W	YML056C	YOL115W	3152	2397	Ho	Negative
YBR017C	YEL051W	YBR017C	YEL051W	4517	1953	Ho	Negative
YMR105C	YPR015C	YPR015C	YMR105C	496	2265	Ho	Negative
YLL050C	YMR092C	YLL050C	YMR092C	9280	4812	Ho	Negative
YGL245W	YML064C	YGL245W	YML064C	1885	93	Ho	Negative
YBR025C	YMR059W	YBR025C	YMR059W	3610	3038	Ho	Negative
YDR328C	YLR352W	YLR352W	YDR328C	5203	147	Ho	Positive
YBL046W	YDR075W	YBL046W	YDR075W	1520	95	Ho	Negative
YMR049C	YPL258C	YMR049C	YPL258C	5373	3651	Ho	Negative
YAR019C	YNL223W	YAR019C	YNL223W	5639	4168	Ho	Negative
YKR026C	YPR104C	YKR026C	YPR104C	4387	4565	Ho	Negative
YLR432W	YOR217W	YOR217W	YLR432W	2583	4972	Gavin_2006	Negative
YKL144C	YPR110C	YKL144C	YPR110C	3423	1844	Gavin_2006	Negative
YDL147W	YPR108W	YPR108W	YDL147W	1377	4505	Gavin_2006	Negative
YML085C	YOR160W	YOR160W	YML085C	2631	9854	Gavin_2006	Negative
YJR121W	YML062C	YML062C	YJR121W	2939	9189	Gavin_2006	Negative
YML009C	YNL284C	YML009C	YNL284C	4501	3845	Gavin_2006	Negative
YGL019W	YIL084C	YIL084C	YGL019W	1489	8299	Gavin_2006	Negative
YDR225W	YLR357W	YLR357W	YDR225W	3096	5051	Gavin_2006	Negative
YGR128C	YNL209W	YGR128C	YNL209W	3516	4714	Gavin_2006	Negative
YIL035C	YPL181W	YPL181W	YIL035C	2280	698	Gavin_2006	Negative
YGR155W	YJL034W	YJL034W	YGR155W	4372	3175	Gavin_2006	Negative
YBR247C	YLR367W	YLR367W	YBR247C	3303	2015	Gavin_2006	Negative
YDL097C	YOR259C	YDL097C	YOR259C	3313	4282	Gavin_2006	Negative
YLR002C	YOR272W	YLR002C	YOR272W	2124	5055	Gavin_2006	Negative
YGR095C	YGR195W	YGR095C	YGR195W	4431	870	Gavin_2006	Negative
YDR280W	YLR398C	YLR398C	YDR280W	4530	173	Gavin_2006	Negative
YKL122C	YPL210C	YKL122C	YPL210C	679	3294	Gavin_2006	Negative
YLR180W	YMR012W	YLR180W	YMR012W	2094	4489	Gavin_2006	Negative
YOL120C	YOR204W	YOL120C	YOR204W	5143	1910	Gavin_2006	Test failed
YFR031C-A	YPL093W	YFR031C-A	YPL093W	1996	3116	Gavin_2006	Negative
YKL104C	YKL211C	YKL104C	YKL211C	5036	3297	Gavin_2006	Negative
YGL005C	YPR105C	YGL005C	YPR105C	1372	1413	Gavin_2006	Negative
YPL139C	YPL181W	YPL139C	YPL181W	1855	2280	Gavin_2006	Negative
YLR197W	YOR078W	YLR197W	YOR078W	4558	3301	Gavin_2006	Negative
YBL026W	YCR077C	YCR077C	YBL026W	6204	5686	Gavin_2006	Negative
YDR174W	YKR001C	YDR174W	YKR001C	328	7209	Gavin_2006	Negative
YDR041W	YDR337W	YDR041W	YDR337W	240	113	Gavin_2006	Negative
YML117W	YPR080W	YPR080W	YML117W	1700	5269	Gavin_2006	Negative
YHR027C	YHR200W	YHR027C	YHR200W	2608	673	Gavin_2006	Negative
YBR084W	YHR064C	YBR084W	YHR064C	3208	1177	Gavin_2006	Negative
YDR171W	YDR430C	YDR430C	YDR171W	3018	938	Gavin_2006	Negative
YDR091C	YNL112W	YNL112W	YDR091C	10360	2134	Gavin_2006	Negative
YJL080C	YMR116C	YJL080C	YMR116C	4276	5166	Gavin_2006	Negative
YDL195W	YML073C	YDL195W	YML073C	5347	9842	Gavin_2006	Negative
YMR005W	YMR236W	YMR236W	YMR005W	4006	4358	Gavin_2006	Negative
YHR052W	YPL131W	YHR052W	YPL131W	309	1843	Gavin_2006	Negative
YKL180W	YNL132W	YKL180W	YNL132W	2398	2412	Gavin_2006	Test failed
YDL066W	YLR441C	YLR441C	YDL066W	1546	3363	Gavin_2006	Negative
YGL128C	YLR275W	YGL128C	YLR275W	1384	2298	Gavin_2006	Negative
YBR103W	YKR029C	YKR029C	YBR103W	7237	1228	Gavin_2006	Negative
YDR240C	YLR275W	YLR275W	YDR240C	2298	2220	Gavin_2006	Negative
YOL041C	YOL077C	YOL041C	YOL077C	3399	4570	Gavin_2006	Negative
YER017C	YGR132C	YGR132C	YER017C	5432	4325	Gavin_2006	Negative
YCR072C	YER006W	YCR072C	YER006W	1551	2118	Gavin_2006	Negative
YGL106W	YLR274W	YGL106W	YLR274W	4613	2565	Gavin_2006	Negative
YER082C	YGR128C	YGR128C	YER082C	3516	4523	Gavin_2006	Negative
YLR048W	YLR432W	YLR048W	YLR432W	9345	4972	Gavin_2006	Negative
YBL003C	YDR224C	YBL003C	YDR224C	1120	170	Gavin_2006	Negative
YLR321C	YML127W	YLR321C	YML127W	9620	4737	Gavin_2006	Negative
YGR162W	YMR116C	YGR162W	YMR116C	1476	5166	Gavin_2006	Negative
YDL055C	YML124C	YML124C	YDL055C	9897	7529	Gavin_2006	Negative
YDR507C	YKR048C	YKR048C	YDR507C	1227	5484	Gavin_2006	Negative
YDR404C	YPR180W	YPR180W	YDR404C	11685	5038	Gavin_2006	Negative
YBR055C	YGR074W	YGR074W	YBR055C	1006	4576	Gavin_2006	Negative
YFR031C-A	YJL191W	YFR031C-A	YJL191W	1996	9034	Gavin_2006	Negative
YGR274C	YNL236W	YGR274C	YNL236W	4599	10484	Gavin_2006	Negative
YIL075C	YLR180W	YLR180W	YIL075C	2094	3207	Gavin_2006	Test failed
YBR282W	YCR046C	YBR282W	YCR046C	4554	1681	Gavin_2006	Negative
YCR028C-A	YCR033W	YCR028C-A	YCR033W	11723	4601	Gavin_2006	Negative
YBR055C	YDR473C	YBR055C	YDR473C	4576	1782	Gavin_2006	Negative
YGR162W	YLL045C	YLL045C	YGR162W	3424	1476	Gavin_2006	Negative
YGR158C	YHR069C	YHR069C	YGR158C	3162	2812	Gavin_2006	Positive
YFR001W	YPL211W	YPL211W	YFR001W	221	294	Gavin_2006	Negative
YDL060W	YNL207W	YDL060W	YNL207W	2941	4651	Gavin_2006	Negative
YLR249W	YPL266W	YPL266W	YLR249W	3280	9546	Gavin_2006	Negative
YLR106C	YML124C	YLR106C	YML124C	9403	9897	Gavin_2006	Negative
YDL051W	YPL210C	YDL051W	YPL210C	741	3294	Gavin_2006	Negative
YCL059C	YDR449C	YCL059C	YDR449C	1209	8173	Gavin_2006	Negative
YGL130W	YMR309C	YGL130W	YMR309C	8409	2550	Gavin_2006	Negative
YGL103W	YNL110C	YNL110C	YGL103W	992	8382	Gavin_2006	Negative
YEL036C	YPL094C	YPL094C	YEL036C	2747	3497	Gavin_2006	Test failed
YDL195W	YOL127W	YOL127W	YDL195W	2002	5347	Gavin_2006	Negative
YGR245C	YPL131W	YGR245C	YPL131W	8788	1843	Gavin_2006	Negative
YNL250W	YOR261C	YNL250W	YOR261C	2618	234	Gavin_2006	Negative
YGL195W	YML124C	YGL195W	YML124C	8474	9897	Gavin_2006	Negative
YER036C	YKL180W	YER036C	YKL180W	2828	2398	Gavin_2006	Negative
YDR064W	YOR310C	YDR064W	YOR310C	7787	3071	Gavin_2006	Failed sequence confirmation
YOR224C	YPR190C	YOR224C	YPR190C	1149	5128	Gavin_2006	Negative
YAL048C	YOR284W	YAL048C	YOR284W	4189	4133	Gavin_2006	Negative
YLL008W	YPL043W	YPL043W	YLL008W	11266	9238	Gavin_2006	Negative
YOR362C	YPR103W	YOR362C	YPR103W	4546	3687	Gavin_2006	Negative
YGR078C	YNL153C	YNL153C	YGR078C	1040	598	Gavin_2006	Positive
YCR035C	YHR069C	YCR035C	YHR069C	3664	3162	Gavin_2006	Negative
YER094C	YGL011C	YER094C	YGL011C	5512	3701	Gavin_2006	Negative
YCR042C	YGR274C	YGR274C	YCR042C	4599	4439	Gavin_2006	Negative
YBL039C	YJL177W	YBL039C	YJL177W	3792	9020	Gavin_2006	Negative
YBL039C	YDR394W	YDR394W	YBL039C	8118	3792	Gavin_2006	Negative
YCR035C	YGR195W	YGR195W	YCR035C	870	3664	Gavin_2006	Negative
YIL084C	YPL139C	YPL139C	YIL084C	1855	1489	Gavin_2006	Negative
YOL077C	YPL093W	YPL093W	YOL077C	3116	4570	Gavin_2006	Negative
YHR081W	YOL021C	YOL021C	YHR081W	2520	4009	Gavin_2006	Negative
YBL026W	YDR473C	YBL026W	YDR473C	5686	1782	Gavin_2006	Negative
YDL097C	YDR427W	YDR427W	YDL097C	8151	3313	Gavin_2006	Autoactivator
YBL046W	YDR075W	YBL046W	YDR075W	1520	95	Gavin_2006	Negative
YKR006C	YML025C	YKR006C	YML025C	4688	4019	Gavin_2006	Negative
YLL024C	YMR167W	YLL024C	YMR167W	5327	4956	Gavin_2006	Negative
YBR049C	YOL006C	YBR049C	YOL006C	5290	2832	Gavin_2006	Negative
YBR247C	YKL180W	YKL180W	YBR247C	2398	2015	Gavin_2006	Negative
YNL113W	YPR010C	YNL113W	YPR010C	189	2953	Gavin_2006	Negative
YDR427W	YIL075C	YDR427W	YIL075C	8151	3207	Gavin_2006	Negative
YBR189W	YPR041W	YBR189W	YPR041W	5955	11547	Gavin_2006	Autoactivator
YML100W	YOR206W	YML100W	YOR206W	9870	2484	Gavin_2006	Negative
YIL126W	YPL082C	YPL082C	YIL126W	11305	6891	Gavin_2006	Negative
YLL008W	YPR016C	YPR016C	YLL008W	1630	9238	Gavin_2006	Negative
YBL039C	YIL075C	YIL075C	YBL039C	3207	3792	Gavin_2006	Negative
YCR046C	YJL063C	YJL063C	YCR046C	654	1681	Gavin_2006	Negative
YKL009W	YOR206W	YOR206W	YKL009W	2484	3447	Gavin_2006	Negative
YGR285C	YNL178W	YGR285C	YNL178W	1357	3684	Gavin_2006	Negative
YER021W	YHR027C	YER021W	YHR027C	3199	2608	Gavin_2006	Negative
YIL144W	YMR117C	YMR117C	YIL144W	4723	3765	Gavin_2006	Negative
YLR367W	YNL132W	YLR367W	YNL132W	3303	2412	Gavin_2006	Negative
YJL006C	YKL139W	YKL139W	YJL006C	3377	4233	Gavin_2006	Negative
YGL167C	YPL235W	YGL167C	YPL235W	2541	11458	Gavin_2006	Negative
YKR081C	YMR290C	YKR081C	YMR290C	3893	2172	Gavin_2006	Negative
YHR200W	YLR421C	YHR200W	YLR421C	673	677	Gavin_2006	Negative
YKL060C	YOR116C	YOR116C	YKL060C	10945	1999	Gavin_2006	Negative
YBR229C	YML067C	YBR229C	YML067C	2370	3913	Gavin_2006	Negative
YDL195W	YPL249C-A	YDL195W	YPL249C-A	5347	11720	Gavin_2006	Negative
YDR060W	YOL077C	YOL077C	YDR060W	4570	2337	Gavin_2006	Negative
YGL115W	YGL208W	YGL208W	YGL115W	1772	5141	Gavin_2006	Negative
YDR060W	YNL002C	YNL002C	YDR060W	1660	2337	Gavin_2006	Test failed
YOL041C	YOR206W	YOL041C	YOR206W	3399	2484	Gavin_2006	Negative
YGL137W	YIL094C	YGL137W	YIL094C	8416	2101	Gavin_2006	Negative
YFR031C-A	YGL103W	YGL103W	YFR031C-A	8382	1996	Gavin_2006	Negative
YLR150W	YLR330W	YLR330W	YLR150W	2460	41	Gavin_2006	Negative
YML012W	YML124C	YML012W	YML124C	4711	9897	Gavin_2006	Negative
YML117W	YNL251C	YNL251C	YML117W	10499	5269	Gavin_2006	Negative
YLR277C	YNL317W	YLR277C	YNL317W	9574	1655	Gavin_2006	Negative
YGR165W	YNL137C	YGR165W	YNL137C	2360	3075	Gavin_2006	Negative
YDR211W	YER025W	YER025W	YDR211W	6332	3964	Gavin_2006	Negative
YNL113W	YOR207C	YNL113W	YOR207C	189	2503	Gavin_2006	Negative
YDL060W	YOR145C	YDL060W	YOR145C	2941	3509	Gavin_2006	Negative
YJR065C	YNR053C	YJR065C	YNR053C	3257	10640	Gavin_2006	Negative
YDR060W	YGR085C	YGR085C	YDR060W	1919	2337	Gavin_2006	Negative
YCR002C	YHR107C	YCR002C	YHR107C	3304	4401	Gavin_2006	Negative
YDR427W	YKL029C	YKL029C	YDR427W	2843	8151	Gavin_2006	Negative
YML025C	YOR204W	YML025C	YOR204W	4019	1910	Gavin_2006	Negative
YGL044C	YMR061W	YMR061W	YGL044C	1894	1759	Gavin_2006	Positive
YFR031C-A	YOR063W	YFR031C-A	YOR063W	1996	3251	Gavin_2006	Negative
YLR074C	YOR063W	YLR074C	YOR063W	540	3251	Gavin_2006	Negative
YBR031W	YNL055C	YBR031W	YNL055C	3403	3350	Gavin_2006	Negative
YKL152C	YOR098C	YOR098C	YKL152C	4965	3302	Gavin_2006	Negative
YGR103W	YMR290C	YGR103W	YMR290C	1452	2172	Gavin_2006	Negative
YFR010W	YHR027C	YHR027C	YFR010W	2608	7392	Gavin_2006	Negative
YLR029C	YOL077C	YOL077C	YLR029C	4570	5075	Gavin_2006	Negative
YER082C	YLR197W	YLR197W	YER082C	4558	4523	Gavin_2006	Negative
YER029C	YLR117C	YER029C	YLR117C	801	3836	Gavin_2006	Negative
YGR162W	YLR175W	YGR162W	YLR175W	1476	9472	Gavin_2006	Negative
YHL030W	YOR259C	YOR259C	YHL030W	4282	6526	Gavin_2006	Negative
YKL088W	YOR061W	YOR061W	YKL088W	2269	4050	Gavin_2006	Negative
YCL009C	YNL212W	YCL009C	YNL212W	3784	2624	Gavin_2006	Negative
YDR214W	YKL211C	YKL211C	YDR214W	3297	96	Gavin_2006	Negative
YDR224C	YOR304W	YDR224C	YOR304W	170	2598	Gavin_2006	Negative
YOR341W	YPR010C	YOR341W	YPR010C	3556	2953	Gavin_2006	Negative
YBR234C	YLR370C	YLR370C	YBR234C	748	1569	Gavin_2006	Negative
YCR057C	YLR448W	YCR057C	YLR448W	4541	1902	Gavin_2006	Negative
YML056C	YPR161C	YPR161C	YML056C	4484	3152	Gavin_2006	Negative
YLR208W	YPR181C	YLR208W	YPR181C	3692	2658	Gavin_2006	Negative
YDR296W	YDR462W	YDR462W	YDR296W	4422	112	Gavin_2006	Negative
YBR253W	YNL236W	YBR253W	YNL236W	4595	10484	Gavin_2006	Negative
YGL207W	YML069W	YML069W	YGL207W	4790	4970	Gavin_2006	Negative
YBR247C	YDR447C	YDR447C	YBR247C	8171	2015	Gavin_2006	Negative
YJL002C	YML130C	YJL002C	YML130C	5179	1256	Gavin_2006	Negative
YDR225W	YPR034W	YDR225W	YPR034W	5051	4267	Gavin_2006	Negative
YBL038W	YMR024W	YMR024W	YBL038W	1254	3897	Gavin_2006	Negative
YLR409C	YOR310C	YLR409C	YOR310C	3585	3071	Gavin_2006	Negative
YLL034C	YPL211W	YLL034C	YPL211W	4918	221	Gavin_2006	Negative
YHR121W	YHR174W	YHR174W	YHR121W	5446	299	Gavin_2006	Negative
YIL161W	YJL177W	YJL177W	YIL161W	9020	2752	Gavin_2006	Negative
YAL038W	YOR160W	YAL038W	YOR160W	1533	2631	Gavin_2006	Negative
YGL244W	YOR123C	YGL244W	YOR123C	4626	4641	Gavin_2006	Negative
YLR002C	YLR449W	YLR002C	YLR449W	2124	3732	Gavin_2006	Negative
YDR207C	YPL181W	YPL181W	YDR207C	2280	3625	Gavin_2006	Negative
YBR234C	YKL013C	YKL013C	YBR234C	726	1569	Gavin_2006	Negative
YBR009C	YDR303C	YBR009C	YDR303C	1055	3382	Gavin_2006	Negative
YFR004W	YHR200W	YHR200W	YFR004W	673	1351	Gavin_2006	Negative
YIL035C	YIL084C	YIL035C	YIL084C	698	1489	Gavin_2006	Negative
YNR046W	YOL124C	YNR046W	YOL124C	4166	3433	Gavin_2006	Positive
YBR049C	YKR001C	YBR049C	YKR001C	5290	7209	Gavin_2006	Negative
YMR116C	YPL235W	YPL235W	YMR116C	11458	5166	Gavin_2006	Negative
YDR404C	YGR063C	YGR063C	YDR404C	994	5038	Gavin_2006	Negative
YNL132W	YNL287W	YNL287W	YNL132W	3431	2412	Gavin_2006	Negative
YKR008W	YPR034W	YKR008W	YPR034W	1686	4267	Gavin_2006	Negative
YJL006C	YML112W	YML112W	YJL006C	616	4233	Gavin_2006	Positive
YFR001W	YLR002C	YLR002C	YFR001W	2124	294	Gavin_2006	Negative
YGL076C	YIL125W	YIL125W	YGL076C	4188	2198	Gavin_2006	Negative
YDL113C	YJL036W	YJL036W	YDL113C	1524	4875	Gavin_2006	Positive
YNL110C	YNL175C	YNL175C	YNL110C	3688	992	Gavin_2006	Negative
YGL030W	YLR175W	YGL030W	YLR175W	8310	9472	Gavin_2006	Negative
YDR195W	YKL018W	YKL018W	YDR195W	5396	5174	Gavin_2006	Positive
YDR238C	YFR051C	YFR051C	YDR238C	4538	3529	Gavin_2006	Positive
YCL059C	YCR057C	YCL059C	YCR057C	1209	4541	Gavin_2006	Negative
YER006W	YOR349W	YER006W	YOR349W	2118	2854	Gavin_2006	Negative
YGR156W	YJR093C	YJR093C	YGR156W	4771	58	Gavin_2006	Negative
YPR032W	YPR110C	YPR032W	YPR110C	5157	1844	Gavin_2006	Negative
YDL116W	YGL100W	YDL116W	YGL100W	3577	892	Gavin_2006	Negative
YDR170C	YFR009W	YFR009W	YDR170C	2252	7893	Gavin_2006	Negative
YER089C	YPL061W	YER089C	YPL061W	6396	4271	Gavin_2006	Failed sequence confirmation
YOL038W	YOR261C	YOR261C	YOL038W	234	2315	Gavin_2006	Negative
YAL038W	YPR010C	YAL038W	YPR010C	1533	2953	Gavin_2006	Negative
YCR088W	YOR181W	YOR181W	YCR088W	4856	3931	PrePPI-LR600	Negative
YBL016W	YDR264C	YDR264C	YBL016W	7988	1491	PrePPI-LR600	Negative
YGL255W	YMR319C	YGL255W	YMR319C	1736	10242	PrePPI-LR600	Negative
YJL125C	YNL062C	YJL125C	YNL062C	8968	5064	PrePPI-LR600	Positive
YMR104C	YPR161C	YPR161C	YMR104C	4484	1906	PrePPI-LR600	Negative
YDL132W	YER012W	YER012W	YDL132W	365	3780	PrePPI-LR600	Negative
YER057C	YIL051C	YIL051C	YER057C	722	778	PrePPI-LR600	Negative
YDR177W	YKL059C	YKL059C	YDR177W	2011	363	PrePPI-LR600	Negative
YGL116W	YML102W	YML102W	YGL116W	1857	5165	PrePPI-LR600	Autoactivator
YDL007W	YGL011C	YDL007W	YGL011C	3039	3701	PrePPI-LR600	Negative
YJL019W	YOL104C	YJL019W	YOL104C	8864	1289	PrePPI-LR600	Autoactivator
YJL045W	YLL041C	YLL041C	YJL045W	502	4063	PrePPI-LR600	Negative
YGR109C	YIL035C	YGR109C	YIL035C	1463	698	PrePPI-LR600	Negative
YER133W	YPL204W	YPL204W	YER133W	2111	5093	PrePPI-LR600	Negative
YKL089W	YNL172W	YNL172W	YKL089W	10420	4364	PrePPI-LR600	Negative
YBL058W	YFR015C	YFR015C	YBL058W	3813	250	PrePPI-LR600	Negative
YAL033W	YNL222W	YAL033W	YNL222W	4920	843	PrePPI-LR600	Test failed
YGL238W	YLR007W	YGL238W	YLR007W	3255	3695	PrePPI-LR600	Negative
YGR009C	YMR183C	YMR183C	YGR009C	2394	5114	PrePPI-LR600	Test failed
YMR271C	YMR300C	YMR300C	YMR271C	4399	45	PrePPI-LR600	Negative
YAL005C	YLR378C	YAL005C	YLR378C	5107	2194	PrePPI-LR600	Negative
YLR359W	YOR128C	YLR359W	YOR128C	4467	5054	PrePPI-LR600	Negative
YDL064W	YER125W	YER125W	YDL064W	2633	7538	PrePPI-LR600	Negative
YDR164C	YLR166C	YDR164C	YLR166C	3754	1853	PrePPI-LR600	Negative
YKR014C	YMR231W	YKR014C	YMR231W	1802	2820	PrePPI-LR600	Negative
YJL010C	YOR004W	YOR004W	YJL010C	5531	4394	PrePPI-LR600	Negative
YDR497C	YLL043W	YDR497C	YLL043W	8220	4359	PrePPI-LR600	Negative
YMR277W	YPL063W	YPL063W	YMR277W	1852	2669	PrePPI-LR600	Negative
YKL122C	YPL210C	YKL122C	YPL210C	679	3294	PrePPI-LR600	Negative
YBR204C	YKR009C	YBR204C	YKR009C	3645	2578	PrePPI-LR600	Negative
YLL018C	YPL104W	YLL018C	YPL104W	2147	3905	PrePPI-LR600	Negative
YAR007C	YCR066W	YAR007C	YCR066W	4808	6195	PrePPI-LR600	Negative
YBR006W	YPL111W	YBR006W	YPL111W	5774	2896	PrePPI-LR600	Negative
YDL137W	YEL022W	YEL022W	YDL137W	5273	1065	PrePPI-LR600	Negative
YDR472W	YFR051C	YDR472W	YFR051C	4691	4538	PrePPI-LR600	Negative
YBR205W	YPR183W	YBR205W	YPR183W	1166	4447	PrePPI-LR600	Negative
YDR189W	YER009W	YDR189W	YER009W	2818	777	PrePPI-LR600	Negative
YDR507C	YPR120C	YDR507C	YPR120C	5484	2950	PrePPI-LR600	Negative
YDR345C	YJL219W	YDR345C	YJL219W	8069	9062	PrePPI-LR600	Negative
YCR088W	YHR135C	YHR135C	YCR088W	2223	3931	PrePPI-LR600	Negative
YBR204C	YGL144C	YBR204C	YGL144C	3645	2260	PrePPI-LR600	Negative
YGL027C	YJL002C	YJL002C	YGL027C	5179	3081	PrePPI-LR600	Negative
YIR001C	YIR009W	YIR001C	YIR009W	2904	605	PrePPI-LR600	Negative
YER123W	YPL042C	YPL042C	YER123W	3934	4833	PrePPI-LR600	Negative
YNL112W	YPL029W	YPL029W	YNL112W	2555	10360	PrePPI-LR600	Negative
YDR424C	YOR122C	YOR122C	YDR424C	10951	8148	PrePPI-LR600	Test failed
YDL088C	YDR395W	YDR395W	YDL088C	3443	1563	PrePPI-LR600	Negative
YHR008C	YKR066C	YHR008C	YKR066C	343	62	PrePPI-LR600	Negative
YNL298W	YOR061W	YNL298W	YOR061W	2521	2269	PrePPI-LR600	Negative
YER078C	YER078C	YER078C	YER078C	3986	3986	PrePPI-LR600	Negative
YBR082C	YBR217W	YBR082C	YBR217W	5849	259	PrePPI-LR600	Test failed
YDR368W	YHR104W	YHR104W	YDR368W	3683	3057	PrePPI-LR600	Negative
YKL045W	YOL006C	YOL006C	YKL045W	2832	5125	PrePPI-LR600	Negative
YDR303C	YML065W	YDR303C	YML065W	3382	5098	PrePPI-LR600	Negative
YDL004W	YHR039C-A	YHR039C-A	YDL004W	3694	569	PrePPI-LR600	Negative
YJL034W	YLR378C	YLR378C	YJL034W	2194	4372	PrePPI-LR600	Negative
YGR238C	YHR158C	YGR238C	YHR158C	1540	2327	PrePPI-LR600	Negative
YDR427W	YIL075C	YIL075C	YDR427W	3207	8151	PrePPI-LR600	Negative
YMR059W	YNL221C	YMR059W	YNL221C	3038	2564	PrePPI-LR600	Negative
YDL022W	YER062C	YER062C	YDL022W	1880	1948	PrePPI-LR600	Negative
Q0110	YBL045C	Q0110	YBL045C	11772	2190	PrePPI-LR600	Negative
YJL024C	YPL195W	YPL195W	YJL024C	2588	8868	PrePPI-LR600	Failed sequence confirmation
YER082C	YLL011W	YLL011W	YER082C	2206	4523	PrePPI-LR600	Negative
YBL058W	YGL058W	YGL058W	YBL058W	4991	250	PrePPI-LR600	Negative
YBR039W	YGR183C	YBR039W	YGR183C	237	8726	PrePPI-LR600	Negative
YJR137C	YKL211C	YJR137C	YKL211C	9205	3297	PrePPI-LR600	Negative
YDR028C	YGL209W	YGL209W	YDR028C	3368	2382	PrePPI-LR600	Failed sequence confirmation
YLR425W	YOR089C	YOR089C	YLR425W	3794	2967	PrePPI-LR600	Negative
YCL017C	YDR120C	YCL017C	YDR120C	4375	5313	PrePPI-LR600	Negative
YIL121W	YPR198W	YPR198W	YIL121W	3474	1615	PrePPI-LR600	Negative
YAR018C	YDR507C	YAR018C	YDR507C	4469	5484	PrePPI-LR600	Negative
YEL011W	YJR096W	YEL011W	YJR096W	3515	655	PrePPI-LR600	Negative
YGL180W	YMR104C	YMR104C	YGL180W	1906	4403	PrePPI-LR600	Negative
YDL188C	YPL031C	YPL031C	YDL188C	4345	3330	PrePPI-LR600	Negative
YAL043C	YMR047C	YMR047C	YAL043C	9954	5172	PrePPI-LR600	Negative
YDR328C	YDR510W	YDR328C	YDR510W	147	512	PrePPI-LR600	Negative
YDL159W	YGR092W	YGR092W	YDL159W	3150	2138	PrePPI-LR600	Negative
YGL207W	YGR116W	YGL207W	YGR116W	4970	2986	PrePPI-LR600	Negative
YFL030W	YLR058C	YLR058C	YFL030W	3496	1805	PrePPI-LR600	Negative
YGR152C	YOR185C	YGR152C	YOR185C	5363	1492	PrePPI-LR600	Negative
YDR490C	YHL007C	YHL007C	YDR490C	3183	1837	PrePPI-LR600	Negative
YCL040W	YER003C	YER003C	YCL040W	6310	6101	PrePPI-LR600	Negative
YFL005W	YHR005C	YHR005C	YFL005W	1405	1505	PrePPI-LR600	Negative
YLL012W	YMR008C	YLL012W	YMR008C	5371	1727	PrePPI-LR600	Negative
YDR232W	YGR204W	YGR204W	YDR232W	1552	2176	PrePPI-LR600	Negative
YKR024C	YPL211W	YKR024C	YPL211W	3477	221	PrePPI-LR600	Negative
YKL166C	YMR001C	YKL166C	YMR001C	3511	2580	PrePPI-LR600	Negative
YLR304C	YPR006C	YLR304C	YPR006C	2566	11512	PrePPI-LR600	Negative
YHL007C	YOR061W	YOR061W	YHL007C	2269	3183	PrePPI-LR600	Negative
YLR214W	YOL152W	YOL152W	YLR214W	10816	2883	PrePPI-LR600	Negative
YLL008W	YPL043W	YPL043W	YLL008W	11266	9238	PrePPI-LR600	Negative
YER057C	YER057C	YER057C	YER057C	778	778	PrePPI-LR600	Negative
YER086W	YGL026C	YER086W	YGL026C	4296	3789	PrePPI-LR600	Negative
YMR055C	YNL293W	YNL293W	YMR055C	10541	2858	PrePPI-LR600	Negative
YBR185C	YDL107W	YDL107W	YBR185C	2674	201	PrePPI-LR600	Negative
Q0120	YOR065W	Q0120	YOR065W	11774	4307	PrePPI-LR600	Negative
YCR003W	YDR337W	YDR337W	YCR003W	113	1221	PrePPI-LR600	Negative
YNR053C	YPL146C	YNR053C	YPL146C	10640	5471	PrePPI-LR600	Negative
YDR472W	YFL005W	YFL005W	YDR472W	1505	4691	PrePPI-LR600	Negative
YGR156W	YNL286W	YGR156W	YNL286W	58	179	PrePPI-LR600	Negative
YDR092W	YLR306W	YLR306W	YDR092W	9604	7815	PrePPI-LR600	Negative
YDR395W	YKR014C	YKR014C	YDR395W	1802	3443	PrePPI-LR600	Negative
YJL010C	YPR112C	YPR112C	YJL010C	5321	4394	PrePPI-LR600	Negative
YGL094C	YMR061W	YMR061W	YGL094C	1894	3132	PrePPI-LR600	Negative
YDR453C	YDR518W	YDR518W	YDR453C	1559	2800	PrePPI-LR600	Negative
YHL027W	YJL110C	YHL027W	YJL110C	1429	2259	PrePPI-LR600	Negative
YAL044C	YDR019C	YAL044C	YDR019C	5610	2702	PrePPI-LR600	Negative
YJL033W	YLR336C	YJL033W	YLR336C	1597	2506	PrePPI-LR600	Positive
YKL173W	YPL093W	YKL173W	YPL093W	4910	3116	PrePPI-LR600	Negative
YHR166C	YLR207W	YLR207W	YHR166C	3570	2715	PrePPI-LR600	Negative
YOR231W	YPR161C	YOR231W	YPR161C	2290	4484	PrePPI-LR600	Negative
YLR288C	YOR368W	YOR368W	YLR288C	2994	4419	PrePPI-LR600	Positive
YDR523C	YHR205W	YHR205W	YDR523C	5254	4964	PrePPI-LR600	Negative
YGL061C	YLR127C	YLR127C	YGL061C	2954	5515	PrePPI-LR600	Negative
YER165W	YLR291C	YER165W	YLR291C	1348	1901	PrePPI-LR600	Negative
YJL087C	YOL102C	YJL087C	YOL102C	4350	1982	PrePPI-LR600	Negative
YBL007C	YML102W	YML102W	YBL007C	1857	5285	PrePPI-LR600	Negative
YMR198W	YNL188W	YNL188W	YMR198W	1702	4886	PrePPI-LR600	Test failed
YBR105C	YEL060C	YBR105C	YEL060C	1495	3920	PrePPI-LR600	Negative
YBL003C	YDR224C	YDR224C	YBL003C	170	1120	PrePPI-LR600	Negative
YBR060C	YLR274W	YBR060C	YLR274W	3714	2565	PrePPI-LR600	Negative
YBL064C	YMR022W	YBL064C	YMR022W	2652	481	PrePPI-LR600	Negative
YER165W	YOR260W	YER165W	YOR260W	1348	4650	PrePPI-LR600	Negative
YBR164C	YPR173C	YBR164C	YPR173C	4789	11678	PrePPI-LR600	Negative
YJR065C	YMR092C	YJR065C	YMR092C	3257	4812	PrePPI-LR600	Negative
YEL022W	YFL038C	YEL022W	YFL038C	5273	828	PrePPI-LR600	Negative
YNR038W	YPL211W	YPL211W	YNR038W	221	4848	PrePPI-LR600	Negative
YBL079W	YFR002W	YBL079W	YFR002W	3578	2589	PrePPI-LR600	Negative
YOL052C	YPR069C	YOL052C	YPR069C	3676	3930	PrePPI-LR600	Negative
YDR337W	YMR193W	YDR337W	YMR193W	113	457	PrePPI-LR600	Negative
YBL078C	YBR164C	YBR164C	YBL078C	4789	5340	PrePPI-LR600	Negative
YAL038W	YIR031C	YIR031C	YAL038W	2628	1533	PrePPI-LR600	Negative
YJR002W	YLL011W	YJR002W	YLL011W	3238	2206	PrePPI-LR600	Negative
YGL232W	YOL066C	YOL066C	YGL232W	3300	8512	PrePPI-LR600	Negative
YHR119W	YJL194W	YJL194W	YHR119W	4567	3084	PrePPI-LR600	Negative
YLR314C	YPR165W	YLR314C	YPR165W	3806	257	PrePPI-LR600	Negative
YML095C	YPL022W	YML095C	YPL022W	3914	2524	PrePPI-LR600	Failed sequence confirmation
YCL030C	YKR099W	YKR099W	YCL030C	2585	6091	PrePPI-LR600	Negative
YOR094W	YPR173C	YOR094W	YPR173C	175	11678	PrePPI-LR600	Negative
YDL192W	YOR070C	YOR070C	YDL192W	5339	3032	PrePPI-LR600	Negative
YDR309C	YER149C	YDR309C	YER149C	150	2833	PrePPI-LR600	Negative
YDL064W	YLR306W	YDL064W	YLR306W	7538	9604	PrePPI-LR600	Negative
YBR196C	YPR074C	YPR074C	YBR196C	3963	3847	PrePPI-LR600	Negative
YFL037W	YOR326W	YOR326W	YFL037W	3034	4231	PrePPI-LR600	Negative
YBR217W	YGL180W	YGL180W	YBR217W	4403	259	PrePPI-LR600	Negative
YDL126C	YER012W	YDL126C	YER012W	7600	365	PrePPI-LR600	Negative
YGR055W	YHL036W	YGR055W	YHL036W	4329	5351	PrePPI-LR600	Negative
YBR274W	YJL164C	YBR274W	YJL164C	1944	9007	PrePPI-LR600	Negative
YER029C	YFL017W-A	YER029C	YFL017W-A	801	780	PrePPI-LR600	Negative
YDL137W	YML097C	YDL137W	YML097C	1065	3890	PrePPI-LR600	Negative
YML109W	YMR273C	YML109W	YMR273C	3555	2568	PrePPI-LR600	Negative
YEL056W	YIL126W	YEL056W	YIL126W	1758	6891	PrePPI-LR600	Negative
YMR182C	YPL230W	YMR182C	YPL230W	3216	11453	PrePPI-LR600	Negative
YLR305C	YPR165W	YPR165W	YLR305C	257	9603	PrePPI-LR600	Negative
YDR432W	YJL080C	YDR432W	YJL080C	3854	4276	PrePPI-LR600	Negative
YHR089C	YLL011W	YHR089C	YLL011W	612	2206	PrePPI-LR600	Negative
YGL246C	YNL222W	YGL246C	YNL222W	1423	843	PrePPI-LR600	Negative
YGL044C	YMR061W	YMR061W	YGL044C	1894	1759	PrePPI-LR600	Positive
YGR040W	YNL053W	YNL053W	YGR040W	4569	586	PrePPI-LR600	Positive
YIR039C	YLR121C	YIR039C	YLR121C	3268	3867	PrePPI-LR600	Negative
YLR277C	YNL222W	YLR277C	YNL222W	9574	843	PrePPI-LR600	Positive
YER145C	YPL224C	YER145C	YPL224C	1770	11447	PrePPI-LR600	Negative
YCR009C	YOR094W	YOR094W	YCR009C	175	1928	PrePPI-LR600	Negative
YML123C	YNR013C	YML123C	YNR013C	9896	10600	PrePPI-LR600	Negative
YNL252C	YNL306W	YNL252C	YNL306W	167	483	PrePPI-LR600	Negative
YMR079W	YPR113W	YMR079W	YPR113W	4412	4699	PrePPI-LR600	Positive
YDL217C	YEL020W-A	YEL020W-A	YDL217C	352	571	PrePPI-LR600	Negative
YKL166C	YNL098C	YKL166C	YNL098C	3511	1997	PrePPI-LR600	Negative
YIL138C	YMR092C	YMR092C	YIL138C	4812	581	PrePPI-LR600	Negative
YBL035C	YLR274W	YBL035C	YLR274W	5695	2565	PrePPI-LR600	Negative
YAL043C	YCR052W	YAL043C	YCR052W	5172	1389	PrePPI-LR600	Negative
YDR356W	YNL225C	YNL225C	YDR356W	2959	4589	PrePPI-LR600	Negative
YBL079W	YIL063C	YIL063C	YBL079W	360	3578	PrePPI-LR600	Negative
YLR058C	YLR303W	YLR303W	YLR058C	2170	3496	PrePPI-LR600	Failed sequence confirmation
YBR263W	YEL046C	YEL046C	YBR263W	1817	3855	PrePPI-LR600	Negative
YAL017W	YDL079C	YAL017W	YDL079C	4438	7553	PrePPI-LR600	Negative
YGR207C	YPR004C	YGR207C	YPR004C	706	1353	PrePPI-LR600	Positive
YLR142W	YOR348C	YLR142W	YOR348C	1306	1863	PrePPI-LR600	Negative
YHR030C	YNL138W	YNL138W	YHR030C	2005	5176	PrePPI-LR600	Negative
YML064C	YPR095C	YML064C	YPR095C	93	11600	PrePPI-LR600	Negative
YDL095W	YGL038C	YGL038C	YDL095W	1408	2448	PrePPI-LR600	Negative
YDR507C	YHL007C	YHL007C	YDR507C	3183	5484	PrePPI-LR600	Negative
YJL095W	YKL129C	YJL095W	YKL129C	8938	7115	PrePPI-LR600	Negative
YLR129W	YMR093W	YLR129W	YMR093W	5270	3291	PrePPI-LR600	Negative
YLR237W	YOR192C	YLR237W	YOR192C	4333	5025	PrePPI-LR600	Negative
YER123W	YPR054W	YER123W	YPR054W	4833	3139	PrePPI-LR600	Negative
YJR006W	YNL312W	YJR006W	YNL312W	5477	4597	PrePPI-LR600	Negative
YHR107C	YNL090W	YNL090W	YHR107C	2009	4401	PrePPI-LR600	Negative
YNL007C	YOR204W	YOR204W	YNL007C	1910	3177	PrePPI-LR600	Negative
YLR240W	YNL267W	YLR240W	YNL267W	2943	10515	PrePPI-LR600	Negative
YER096W	YKL104C	YER096W	YKL104C	5183	5036	PrePPI-LR600	Negative
YDR152W	YNL304W	YNL304W	YDR152W	4400	35	PrePPI-LR600	Negative
YDR182W	YLR220W	YLR220W	YDR182W	42	2224	PrePPI-LR600	Negative
YKL009W	YOR159C	YKL009W	YOR159C	3447	127	PrePPI-LR600	Negative
YDL135C	YOR089C	YDL135C	YOR089C	499	3794	PrePPI-LR600	Negative
YAR019C	YJL141C	YJL141C	YAR019C	8984	5639	PrePPI-LR600	Negative
YHR107C	YLR286C	YLR286C	YHR107C	1318	4401	PrePPI-LR600	Negative
YJR043C	YPL194W	YPL194W	YJR043C	11417	26	PrePPI-LR600	Test failed
YBL058W	YOR198C	YBL058W	YOR198C	250	2676	PrePPI-LR600	Negative
YHR016C	YJL020C	YHR016C	YJL020C	2341	3996	PrePPI-LR600	Negative
YDR164C	YLR166C	YDR164C	YLR166C	3754	1853	GI_PSN_PCC_gt_0.2	Negative
YBR194W	YJL136C	YJL136C	YBR194W	8979	1105	GI_PSN_PCC_gt_0.2	Negative
YDL027C	YIL121W	YIL121W	YDL027C	1615	3900	GI_PSN_PCC_gt_0.2	Negative
YDR343C	YOL125W	YDR343C	YOL125W	4725	3623	GI_PSN_PCC_gt_0.2	Negative
YDL209C	YLR016C	YLR016C	YDL209C	16	1418	GI_PSN_PCC_gt_0.2	Negative
YBR196C-B	YLR054C	YBR196C-B	YLR054C	4734	4371	GI_PSN_PCC_gt_0.2	Negative
YMR198W	YPL018W	YMR198W	YPL018W	4886	5319	GI_PSN_PCC_gt_0.2	Negative
YGL224C	YOR011W	YOR011W	YGL224C	10841	1600	GI_PSN_PCC_gt_0.2	Negative
YPL280W	YPR128C	YPR128C	YPL280W	3328	1924	GI_PSN_PCC_gt_0.2	Negative
YBR072C-A	YNL018C	YBR072C-A	YNL018C	4884	4153	GI_PSN_PCC_gt_0.2	Negative
YGL027C	YPL094C	YPL094C	YGL027C	2747	3081	GI_PSN_PCC_gt_0.2	Test failed
YLR009W	YNL061W	YLR009W	YNL061W	503	1718	GI_PSN_PCC_gt_0.2	Negative
YFL025C	YPL096C-A	YFL025C	YPL096C-A	3165	4750	GI_PSN_PCC_gt_0.2	Negative
YDR079W	YIL157C	YDR079W	YIL157C	302	4072	GI_PSN_PCC_gt_0.2	Negative
YDR231C	YMR150C	YDR231C	YMR150C	159	771	GI_PSN_PCC_gt_0.2	Negative
YCL008C	YMR077C	YCL008C	YMR077C	2886	5554	GI_PSN_PCC_gt_0.2	Negative
YBR261C	YIR016W	YBR261C	YIR016W	3942	4145	GI_PSN_PCC_gt_0.2	Positive
YDR045C	YOR159C	YOR159C	YDR045C	127	286	GI_PSN_PCC_gt_0.2	Positive
YDR386W	YPL194W	YPL194W	YDR386W	11417	4839	GI_PSN_PCC_gt_0.2	Negative
YJL082W	YLL038C	YLL038C	YJL082W	526	3778	GI_PSN_PCC_gt_0.2	Negative
YDR366C	YOR071C	YDR366C	YOR071C	2816	5080	GI_PSN_PCC_gt_0.2	Negative
YMR200W	YMR218C	YMR200W	YMR218C	4519	2878	GI_PSN_PCC_gt_0.2	Negative
YDR320C	YDR517W	YDR517W	YDR320C	5560	2483	GI_PSN_PCC_gt_0.2	Negative
YMR133W	YPR036W-A	YMR133W	YPR036W-A	10044	4962	GI_PSN_PCC_gt_0.2	Negative
YER056C-A	YKR059W	YER056C-A	YKR059W	7452	3887	GI_PSN_PCC_gt_0.2	Negative
YJL102W	YLR081W	YLR081W	YJL102W	2171	4741	GI_PSN_PCC_gt_0.2	Negative
YER087W	YJR113C	YJR113C	YER087W	231	2454	GI_PSN_PCC_gt_0.2	Negative
YDR529C	YOR160W	YDR529C	YOR160W	3994	2631	GI_PSN_PCC_gt_0.2	Negative
YJR159W	YNR034W-A	YJR159W	YNR034W-A	1638	2716	GI_PSN_PCC_gt_0.2	Negative
YLR210W	YNL097C-B	YLR210W	YNL097C-B	3870	4792	GI_PSN_PCC_gt_0.2	Negative
YGR278W	YOR308C	YOR308C	YGR278W	11137	3359	GI_PSN_PCC_gt_0.2	Negative
YGL065C	YLR360W	YGL065C	YLR360W	4534	1294	GI_PSN_PCC_gt_0.2	Negative
YJR017C	YKL018W	YKL018W	YJR017C	5396	2980	GI_PSN_PCC_gt_0.2	Negative
YBR254C	YKL196C	YBR254C	YKL196C	2786	696	GI_PSN_PCC_gt_0.2	Negative
YJR075W	YMR200W	YMR200W	YJR075W	4519	2396	GI_PSN_PCC_gt_0.2	Negative
YDR186C	YNL219C	YDR186C	YNL219C	2632	2385	GI_PSN_PCC_gt_0.2	Negative
YDL101C	YGL113W	YGL113W	YDL101C	3488	7575	GI_PSN_PCC_gt_0.2	Negative
YAL023C	YBR229C	YBR229C	YAL023C	2370	4360	GI_PSN_PCC_gt_0.2	Test failed
YLR285C-A	YPL216W	YPL216W	YLR285C-A	4020	4891	GI_PSN_PCC_gt_0.2	Negative
YGL147C	YNL302C	YNL302C	YGL147C	10550	5525	GI_PSN_PCC_gt_0.2	Negative
YBR247C	YDR083W	YDR083W	YBR247C	3030	2015	GI_PSN_PCC_gt_0.2	Negative
YDR456W	YKR035W-A	YDR456W	YKR035W-A	4860	2770	GI_PSN_PCC_gt_0.2	Negative
YHR203C	YLR264C-A	YLR264C-A	YHR203C	2911	6750	GI_PSN_PCC_gt_0.2	Negative
YMR149W	YOR103C	YOR103C	YMR149W	3793	807	GI_PSN_PCC_gt_0.2	Negative
YLR029C	YNR053C	YLR029C	YNR053C	5075	10640	GI_PSN_PCC_gt_0.2	Negative
YDR298C	YMR282C	YMR282C	YDR298C	3883	171	GI_PSN_PCC_gt_0.2	Negative
YDR316W	YMR023C	YDR316W	YMR023C	5317	3545	GI_PSN_PCC_gt_0.2	Negative
YER082C	YLL011W	YLL011W	YER082C	2206	4523	GI_PSN_PCC_gt_0.2	Negative
YMR256C	YMR257C	YMR256C	YMR257C	542	1263	GI_PSN_PCC_gt_0.2	Negative
YLR052W	YPR107C	YPR107C	YLR052W	245	2022	GI_PSN_PCC_gt_0.2	Negative
YGR034W	YOL077C	YOL077C	YGR034W	4570	8577	GI_PSN_PCC_gt_0.2	Negative
YBR015C	YDL145C	YDL145C	YBR015C	2577	4622	GI_PSN_PCC_gt_0.2	Negative
YDR405W	YML110C	YML110C	YDR405W	1313	2713	GI_PSN_PCC_gt_0.2	Negative
YKL050C	YLR165C	YKL050C	YLR165C	3561	17	GI_PSN_PCC_gt_0.2	Negative
YDR386W	YDR510W	YDR510W	YDR386W	512	4839	GI_PSN_PCC_gt_0.2	Negative
YDR195W	YNL124W	YDR195W	YNL124W	5174	3436	GI_PSN_PCC_gt_0.2	Negative
YLR088W	YOR085W	YOR085W	YLR088W	258	4405	GI_PSN_PCC_gt_0.2	Negative
YHR060W	YLR447C	YHR060W	YLR447C	2071	3785	GI_PSN_PCC_gt_0.2	Positive
YFL008W	YLR381W	YFL008W	YLR381W	4930	3524	GI_PSN_PCC_gt_0.2	Negative
YJR047C	YJR161C	YJR161C	YJR047C	4202	218	GI_PSN_PCC_gt_0.2	Negative
YBR164C	YGR120C	YGR120C	YBR164C	3783	4789	GI_PSN_PCC_gt_0.2	Negative
YAL067C	YBR207W	YBR207W	YAL067C	5973	4492	GI_PSN_PCC_gt_0.2	Negative
YGR258C	YJR047C	YJR047C	YGR258C	218	2326	GI_PSN_PCC_gt_0.2	Negative
YER094C	YOR157C	YER094C	YOR157C	5512	2289	GI_PSN_PCC_gt_0.2	Positive
YMR237W	YNR033W	YMR237W	YNR033W	2660	1667	GI_PSN_PCC_gt_0.2	Negative
YLR093C	YMR155W	YLR093C	YMR155W	1637	4157	GI_PSN_PCC_gt_0.2	Negative
YDR302W	YPL096C-A	YPL096C-A	YDR302W	4750	8026	GI_PSN_PCC_gt_0.2	Negative
YBR098W	YEL019C	YBR098W	YEL019C	1509	788	GI_PSN_PCC_gt_0.2	Negative
YGL086W	YJR135C	YJR135C	YGL086W	4988	2930	GI_PSN_PCC_gt_0.2	Negative
YOL102C	YOR336W	YOR336W	YOL102C	11165	1982	GI_PSN_PCC_gt_0.2	Negative
YEL002C	YLR324W	YLR324W	YEL002C	2123	3923	GI_PSN_PCC_gt_0.2	Negative
YBR181C	YEL054C	YBR181C	YEL054C	5947	1084	GI_PSN_PCC_gt_0.2	Negative
YLR264W	YLR441C	YLR264W	YLR441C	9561	1546	GI_PSN_PCC_gt_0.2	Negative
YGL037C	YJR156C	YGL037C	YJR156C	5479	9224	GI_PSN_PCC_gt_0.2	Negative
YHR153C	YMR317W	YMR317W	YHR153C	10240	1801	GI_PSN_PCC_gt_0.2	Negative
YGR076C	YLR091W	YGR076C	YLR091W	4466	1106	GI_PSN_PCC_gt_0.2	Negative
YDR512C	YMR282C	YDR512C	YMR282C	8235	3883	GI_PSN_PCC_gt_0.2	Test failed
YCR091W	YDR197W	YDR197W	YCR091W	950	5230	GI_PSN_PCC_gt_0.2	Negative
YGL003C	YJL074C	YJL074C	YGL003C	5147	1349	GI_PSN_PCC_gt_0.2	Test failed
YDR434W	YML115C	YDR434W	YML115C	2626	3903	GI_PSN_PCC_gt_0.2	Negative
YDR302W	YDR524W-C	YDR302W	YDR524W-C	8026	4757	GI_PSN_PCC_gt_0.2	Negative
YER157W	YGL054C	YGL054C	YER157W	5503	5197	GI_PSN_PCC_gt_0.2	Negative
YIL107C	YOL086W-A	YOL086W-A	YIL107C	4866	1568	GI_PSN_PCC_gt_0.2	Negative
YLL008W	YPL043W	YPL043W	YLL008W	11266	9238	GI_PSN_PCC_gt_0.2	Negative
YBR078W	YCR073W-A	YCR073W-A	YBR078W	3069	5845	GI_PSN_PCC_gt_0.2	Negative
YDL232W	YLR066W	YLR066W	YDL232W	504	7707	GI_PSN_PCC_gt_0.2	Negative
YDR398W	YJL136C	YDR398W	YJL136C	8122	8979	GI_PSN_PCC_gt_0.2	Negative
YDL130W	YHL001W	YDL130W	YHL001W	7604	6497	GI_PSN_PCC_gt_0.2	Positive
YNL215W	YNR009W	YNL215W	YNR009W	2991	1300	GI_PSN_PCC_gt_0.2	Negative
YDR347W	YGR222W	YDR347W	YGR222W	102	5150	GI_PSN_PCC_gt_0.2	Negative
YLR154C	YOR144C	YLR154C	YOR144C	552	10973	GI_PSN_PCC_gt_0.2	Negative
YDR083W	YKR057W	YDR083W	YKR057W	3030	7265	GI_PSN_PCC_gt_0.2	Negative
YBR078W	YJR075W	YBR078W	YJR075W	5845	2396	GI_PSN_PCC_gt_0.2	Negative
YDR273W	YNL074C	YDR273W	YNL074C	2335	1188	GI_PSN_PCC_gt_0.2	Negative
YGL258W	YOR097C	YOR097C	YGL258W	962	1895	GI_PSN_PCC_gt_0.2	Negative
YOR310C	YPL093W	YPL093W	YOR310C	3116	3071	GI_PSN_PCC_gt_0.2	Negative
YER140W	YOR154W	YOR154W	YER140W	4211	2804	GI_PSN_PCC_gt_0.2	Negative
YDR038C	YIR042C	YIR042C	YDR038C	4054	4473	GI_PSN_PCC_gt_0.2	Negative
YER028C	YNL097C-B	YNL097C-B	YER028C	4792	1746	GI_PSN_PCC_gt_0.2	Negative
YDR013W	YJL072C	YDR013W	YJL072C	264	642	GI_PSN_PCC_gt_0.2	Negative
YAL039C	YMR257C	YMR257C	YAL039C	1263	3959	GI_PSN_PCC_gt_0.2	Negative
YLL055W	YMR253C	YMR253C	YLL055W	2136	1216	GI_PSN_PCC_gt_0.2	Negative
YML022W	YOL159C-A	YOL159C-A	YML022W	4854	627	GI_PSN_PCC_gt_0.2	Negative
YPL143W	YPR104C	YPR104C	YPL143W	4565	5028	GI_PSN_PCC_gt_0.2	Negative
YCR095W-A	YPR159C-A	YCR095W-A	YPR159C-A	12268	2602	GI_PSN_PCC_gt_0.2	Negative
YKR059W	YLR325C	YKR059W	YLR325C	3887	4799	GI_PSN_PCC_gt_0.2	Negative
YNL250W	YOR368W	YOR368W	YNL250W	2994	2618	GI_PSN_PCC_gt_0.2	Negative
YAL020C	YGR200C	YAL020C	YGR200C	2857	5456	GI_PSN_PCC_gt_0.2	Negative
YJR060W	YPL069C	YJR060W	YPL069C	38	1404	GI_PSN_PCC_gt_0.2	Negative
YGL002W	YJL077W-B	YJL077W-B	YGL002W	4975	1410	GI_PSN_PCC_gt_0.2	Negative
YOR298C-A	YPL088W	YPL088W	YOR298C-A	1911	1133	GI_PSN_PCC_gt_0.2	Negative
YML028W	YOR144C	YML028W	YOR144C	1949	10973	GI_PSN_PCC_gt_0.2	Negative
YBR089C-A	YOR058C	YBR089C-A	YOR058C	877	2609	GI_PSN_PCC_gt_0.2	Negative
YHR051W	YJL062W-A	YHR051W	YJL062W-A	635	4818	GI_PSN_PCC_gt_0.2	Negative
YBR011C	YPL089C	YPL089C	YBR011C	2516	1530	GI_PSN_PCC_gt_0.2	Negative
YDR524C-B	YGR229C	YGR229C	YDR524C-B	2329	2910	GI_PSN_PCC_gt_0.2	Negative
YLR320W	YMR224C	YMR224C	YLR320W	3514	9619	GI_PSN_PCC_gt_0.2	Negative
YNL195C	YPL196W	YPL196W	YNL195C	4459	4010	GI_PSN_PCC_gt_0.2	Negative
YJL140W	YPR161C	YJL140W	YPR161C	335	4484	GI_PSN_PCC_gt_0.2	Negative
YIL026C	YPL267W	YIL026C	YPL267W	4529	567	GI_PSN_PCC_gt_0.2	Negative
YGL225W	YPR105C	YGL225W	YPR105C	3832	1413	GI_PSN_PCC_gt_0.2	Negative
YGR048W	YMR067C	YMR067C	YGR048W	3646	1387	GI_PSN_PCC_gt_0.2	Negative
YER060W-A	YNL221C	YER060W-A	YNL221C	8273	2564	GI_PSN_PCC_gt_0.2	Negative
YDR086C	YHR079C	YDR086C	YHR079C	361	4552	GI_PSN_PCC_gt_0.2	Negative
YLR078C	YMR197C	YLR078C	YMR197C	9375	3653	GI_PSN_PCC_gt_0.2	Negative
YEL029C	YJL077W-B	YEL029C	YJL077W-B	1757	4975	GI_PSN_PCC_gt_0.2	Negative
YGL120C	YPR094W	YPR094W	YGL120C	1208	4361	GI_PSN_PCC_gt_0.2	Negative
YHR175W	YNL130C-A	YHR175W	YNL130C-A	3157	4882	GI_PSN_PCC_gt_0.2	Negative
YDR324C	YPL122C	YDR324C	YPL122C	2264	3767	GI_PSN_PCC_gt_0.2	Negative
YDR443C	YHR086W-A	YDR443C	YHR086W-A	5333	2909	GI_PSN_PCC_gt_0.2	Negative
YDR494W	YJR055W	YJR055W	YDR494W	5455	2434	GI_PSN_PCC_gt_0.2	Negative
YDR013W	YOR368W	YOR368W	YDR013W	2994	264	GI_PSN_PCC_gt_0.2	Negative
YDL049C	YNR028W	YDL049C	YNR028W	7523	1024	GI_PSN_PCC_gt_0.2	Negative
YBR060C	YLR274W	YBR060C	YLR274W	3714	2565	GI_PSN_PCC_gt_0.2	Negative
YHL031C	YHR188C	YHR188C	YHL031C	2100	5156	GI_PSN_PCC_gt_0.2	Failed sequence confirmation
YMR023C	YMR122W-A	YMR023C	YMR122W-A	3545	4889	GI_PSN_PCC_gt_0.2	Negative
YHR142W	YLR332W	YLR332W	YHR142W	3262	1722	GI_PSN_PCC_gt_0.2	Negative
YBR228W	YLR383W	YBR228W	YLR383W	3345	5111	GI_PSN_PCC_gt_0.2	Negative
YAL027W	YBL029C-A	YBL029C-A	YAL027W	4057	1506	GI_PSN_PCC_gt_0.2	Negative
YML081C-A	YMR064W	YML081C-A	YMR064W	945	4701	GI_PSN_PCC_gt_0.2	Negative
YGR213C	YNL275W	YNL275W	YGR213C	4068	2216	GI_PSN_PCC_gt_0.2	Negative
YHR191C	YLR320W	YHR191C	YLR320W	648	9619	GI_PSN_PCC_gt_0.2	Negative
YDL100C	YGL020C	YDL100C	YGL020C	1594	2093	GI_PSN_PCC_gt_0.2	Negative
YLR114C	YNL081C	YLR114C	YNL081C	9411	10329	GI_PSN_PCC_gt_0.2	Negative
YNL237W	YPR158W	YPR158W	YNL237W	5367	3460	GI_PSN_PCC_gt_0.2	Negative
YNL018C	YNL049C	YNL049C	YNL018C	1635	4153	GI_PSN_PCC_gt_0.2	Negative
YJR002W	YLL011W	YJR002W	YLL011W	3238	2206	GI_PSN_PCC_gt_0.2	Negative
YAL039C	YOR065W	YOR065W	YAL039C	4307	3959	GI_PSN_PCC_gt_0.2	Negative
YJL166W	YPL183W-A	YJL166W	YPL183W-A	912	931	GI_PSN_PCC_gt_0.2	Negative
YJL031C	YOL126C	YJL031C	YOL126C	4480	3866	GI_PSN_PCC_gt_0.2	Negative
YHL038C	YLR201C	YHL038C	YLR201C	1789	5341	GI_PSN_PCC_gt_0.2	Negative
YCL026C-B	YLR136C	YCL026C-B	YLR136C	2753	564	GI_PSN_PCC_gt_0.2	Negative
YDL028C	YER016W	YER016W	YDL028C	3051	7503	GI_PSN_PCC_gt_0.2	Negative
YFL038C	YPL120W	YFL038C	YPL120W	828	4388	GI_PSN_PCC_gt_0.2	Negative
YBR095C	YNL097C	YBR095C	YNL097C	1449	1644	GI_PSN_PCC_gt_0.2	Negative
YGL095C	YJL004C	YJL004C	YGL095C	690	2175	GI_PSN_PCC_gt_0.2	Negative
YLR430W	YPL010W	YPL010W	YLR430W	857	9728	GI_PSN_PCC_gt_0.2	Negative
YGL180W	YPR185W	YPR185W	YGL180W	2573	4403	GI_PSN_PCC_gt_0.2	Positive
YIL021W	YOR210W	YIL021W	YOR210W	3449	797	GI_PSN_PCC_gt_0.2	Negative
YGL119W	YOR125C	YGL119W	YOR125C	4503	1898	GI_PSN_PCC_gt_0.2	Negative
YNL327W	YOR091W	YOR091W	YNL327W	2757	3606	GI_PSN_PCC_gt_0.2	Negative
YMR035W	YPL189C-A	YMR035W	YPL189C-A	1069	5286	GI_PSN_PCC_gt_0.2	Negative
YJL074C	YOR072W-B	YJL074C	YOR072W-B	5147	2956	GI_PSN_PCC_gt_0.2	Negative
YHR081W	YLR276C	YHR081W	YLR276C	4009	2195	GI_PSN_PCC_gt_0.2	Negative
YPL051W	YPL120W	YPL120W	YPL051W	4388	701	GI_PSN_PCC_gt_0.2	Negative
YBR062C	YJL077W-B	YJL077W-B	YBR062C	4975	2441	GI_PSN_PCC_gt_0.2	Negative
YBR299W	YNL146C-A	YNL146C-A	YBR299W	12250	3895	GI_PSN_PCC_gt_0.2	Negative
YDR318W	YJR112W	YDR318W	YJR112W	136	643	GI_PSN_PCC_gt_0.2	Negative
YHL014C	YJR159W	YHL014C	YJR159W	1753	1638	GI_PSN_PCC_gt_0.2	Negative
YLR325C	YOL039W	YOL039W	YLR325C	1025	4799	CYC2008	Negative
YGL031C	YLR325C	YLR325C	YGL031C	4799	8311	CYC2008	Negative
YGL191W	YHR051W	YHR051W	YGL191W	635	5480	CYC2008	Negative
YDR012W	YGL103W	YDR012W	YGL103W	866	8382	CYC2008	Negative
YGR086C	YPL004C	YGR086C	YPL004C	4997	1971	CYC2008	Negative
YCR031C	YML024W	YML024W	YCR031C	9792	6164	CYC2008	Negative
YCL016C	YOL094C	YOL094C	YCL016C	3310	4632	CYC2008	Negative
YDL075W	YGL147C	YDL075W	YGL147C	7549	5525	CYC2008	Test failed
YDL184C	YPL131W	YPL131W	YDL184C	1843	1246	CYC2008	Negative
YDR012W	YKL180W	YKL180W	YDR012W	2398	866	CYC2008	Negative
YLR406C	YOR234C	YLR406C	YOR234C	9704	11063	CYC2008	Negative
YDR377W	YPL078C	YPL078C	YDR377W	1380	4900	CYC2008	Negative
YDL081C	YLR406C	YDL081C	YLR406C	884	9704	CYC2008	Negative
YER102W	YLR388W	YER102W	YLR388W	1652	4571	CYC2008	Negative
YMR149W	YOR103C	YOR103C	YMR149W	3793	807	CYC2008	Negative
YLR340W	YOL039W	YLR340W	YOL039W	9639	1025	CYC2008	Negative
YJL024C	YPL195W	YPL195W	YJL024C	2588	8868	CYC2008	Failed sequence confirmation
YKL138C	YPL173W	YPL173W	YKL138C	1682	3145	CYC2008	Negative
YIL148W	YNL069C	YIL148W	YNL069C	6913	10317	CYC2008	Negative
YBR031W	YDL075W	YBR031W	YDL075W	3403	7549	CYC2008	Negative
YGR006W	YPR082C	YPR082C	YGR006W	256	3045	CYC2008	Negative
YCR071C	YGR076C	YCR071C	YGR076C	1162	4466	CYC2008	Negative
YBR055C	YGR074W	YGR074W	YBR055C	1006	4576	CYC2008	Negative
YOR045W	YPR133W-A	YPR133W-A	YOR045W	693	1033	CYC2008	Negative
YDL136W	YDR418W	YDL136W	YDR418W	7611	8142	CYC2008	Test failed
YJR094W-A	YPR043W	YPR043W	YJR094W-A	11549	9162	CYC2008	Negative
YDR322W	YMR286W	YMR286W	YDR322W	554	3270	CYC2008	Negative
YMR286W	YNL284C	YMR286W	YNL284C	554	3845	CYC2008	Negative
YLR038C	YMR256C	YLR038C	YMR256C	3	542	CYC2008	Negative
YDR012W	YMR194W	YDR012W	YMR194W	866	10111	CYC2008	Negative
YKL167C	YPR100W	YKL167C	YPR100W	1662	4924	CYC2008	Negative
YJL177W	YOL127W	YJL177W	YOL127W	9020	2002	CYC2008	Negative
YMR288W	YNL286W	YMR288W	YNL286W	3505	179	CYC2008	Negative
YBR282W	YCR046C	YBR282W	YCR046C	4554	1681	CYC2008	Negative
YDL081C	YPL249C-A	YPL249C-A	YDL081C	11720	884	CYC2008	Negative
YGR006W	YPR178W	YPR178W	YGR006W	5524	3045	CYC2008	Negative
YHL004W	YJR113C	YJR113C	YHL004W	231	695	CYC2008	Negative
YBR282W	YML009C	YML009C	YBR282W	4501	4554	CYC2008	Negative
YGL076C	YPL131W	YPL131W	YGL076C	1843	2198	CYC2008	Negative
YDR212W	YIL142W	YIL142W	YDR212W	2211	3102	CYC2008	Negative
YJL063C	YMR286W	YJL063C	YMR286W	654	554	CYC2008	Negative
YCR086W	YPL204W	YPL204W	YCR086W	2111	545	CYC2008	Negative
YDR322C-A	YDR377W	YDR322C-A	YDR377W	122	4900	CYC2008	Negative
YML073C	YPL249C-A	YPL249C-A	YML073C	11720	9842	CYC2008	Negative
YLR264W	YLR441C	YLR264W	YLR441C	9561	1546	CYC2008	Negative
YPL218W	YPR181C	YPL218W	YPR181C	11441	2658	CYC2008	Negative
YIL052C	YKL006W	YIL052C	YKL006W	6818	6992	CYC2008	Negative
YER131W	YJR123W	YJR123W	YER131W	1478	1711	CYC2008	Negative
YDR471W	YOR234C	YDR471W	YOR234C	4667	11063	CYC2008	Negative
YFL034C-A	YHR010W	YHR010W	YFL034C-A	4645	3543	CYC2008	Negative
YDR471W	YPL131W	YDR471W	YPL131W	4667	1843	CYC2008	Negative
YBR251W	YFR049W	YBR251W	YFR049W	4559	5502	CYC2008	Negative
YER117W	YLR448W	YLR448W	YER117W	1902	1916	CYC2008	Negative
YOR224C	YPR190C	YOR224C	YPR190C	1149	5128	CYC2008	Negative
YDL202W	YMR286W	YMR286W	YDL202W	554	3021	CYC2008	Negative
YBR087W	YOL094C	YBR087W	YOL094C	1168	3310	CYC2008	Negative
YDR175C	YKL155C	YKL155C	YDR175C	3774	36	CYC2008	Negative
YJL176C	YPR034W	YJL176C	YPR034W	5315	4267	CYC2008	Negative
YGL068W	YKL167C	YGL068W	YKL167C	4077	1662	CYC2008	Negative
YEL024W	YFR033C	YEL024W	YFR033C	859	2928	CYC2008	Negative
YMR029C	YMR052W	YMR029C	YMR052W	3055	2722	CYC2008	Negative
YNL059C	YOR189W	YNL059C	YOR189W	3502	5039	CYC2008	Negative
YHR203C	YJR123W	YJR123W	YHR203C	1478	6750	CYC2008	Negative
YCR042C	YGR274C	YGR274C	YCR042C	4599	4439	CYC2008	Negative
YOL127W	YOR312C	YOR312C	YOL127W	11141	2002	CYC2008	Negative
YDL082W	YIL018W	YDL082W	YIL018W	7556	6784	CYC2008	Negative
YGL103W	YLR344W	YLR344W	YGL103W	3995	8382	CYC2008	Negative
YDL097C	YOR259C	YDL097C	YOR259C	3313	4282	CYC2008	Negative
YFL034C-A	YOL120C	YOL120C	YFL034C-A	5143	3543	CYC2008	Negative
YDR422C	YGL115W	YDR422C	YGL115W	8146	5141	CYC2008	Negative
YDR324C	YEL055C	YDR324C	YEL055C	2264	2605	CYC2008	Negative
YLR275W	YOR308C	YOR308C	YLR275W	11137	2298	CYC2008	Negative
YNL131W	YPR133W-A	YPR133W-A	YNL131W	693	2783	CYC2008	Negative
YEL054C	YER117W	YER117W	YEL054C	1916	1084	CYC2008	Negative
YDR418W	YJL189W	YJL189W	YDR418W	9032	8142	CYC2008	Negative
YIL084C	YPL139C	YPL139C	YIL084C	1855	1489	CYC2008	Negative
YIL061C	YLR298C	YLR298C	YIL061C	1142	5383	CYC2008	Negative
YBR191W	YHR010W	YHR010W	YBR191W	4645	5957	CYC2008	Negative
YDR045C	YOR224C	YOR224C	YDR045C	1149	286	CYC2008	Negative
YBR233W-A	YDR320C-A	YDR320C-A	YBR233W-A	4793	2921	CYC2008	Negative
YDR322W	YKL170W	YDR322W	YKL170W	3270	969	CYC2008	Negative
YDR013W	YJL072C	YDR013W	YJL072C	264	642	CYC2008	Negative
YDL093W	YOR321W	YDL093W	YOR321W	7567	4694	CYC2008	Negative
YLR148W	YLR396C	YLR396C	YLR148W	2529	9445	CYC2008	Negative
YDR500C	YLR448W	YDR500C	YLR448W	8223	1902	CYC2008	Negative
YAL044C	YDR019C	YAL044C	YDR019C	5610	2702	CYC2008	Negative
YBL090W	YMR188C	YMR188C	YBL090W	4607	685	CYC2008	Negative
YFL018C	YIL042C	YIL042C	YFL018C	1443	4905	CYC2008	Negative
YGL030W	YLR325C	YGL030W	YLR325C	8310	4799	CYC2008	Negative
YNL113W	YPR010C	YNL113W	YPR010C	189	2953	CYC2008	Negative
YLR406C	YOR312C	YLR406C	YOR312C	9704	11141	CYC2008	Negative
YGL120C	YLR424W	YGL120C	YLR424W	4361	9722	CYC2008	Negative
YML046W	YPR182W	YML046W	YPR182W	1268	196	CYC2008	Negative
YPL079W	YPR102C	YPR102C	YPL079W	1220	11302	CYC2008	Negative
YBR193C	YLR071C	YBR193C	YLR071C	224	1720	CYC2008	Negative
YLR002C	YOR206W	YOR206W	YLR002C	2484	2124	CYC2008	Negative
YKR094C	YPR102C	YKR094C	YPR102C	7302	1220	CYC2008	Negative
YNL147W	YOR159C	YNL147W	YOR159C	3925	127	CYC2008	Positive
YDL097C	YKL145W	YKL145W	YDL097C	3186	3313	CYC2008	Negative
YDR064W	YOR293W	YOR293W	YDR064W	11121	7787	CYC2008	Negative
YFL017W-A	YML046W	YML046W	YFL017W-A	1268	780	CYC2008	Negative
YGL030W	YNL069C	YGL030W	YNL069C	8310	10317	CYC2008	Test failed
YJL006C	YML112W	YJL006C	YML112W	4233	616	CYC2008	Positive
YBR091C	YDL217C	YDL217C	YBR091C	571	932	CYC2008	Negative
YGR034W	YKL006W	YKL006W	YGR034W	6992	8577	CYC2008	Negative
YEL055C	YGR128C	YGR128C	YEL055C	3516	2605	CYC2008	Negative
YDR347W	YGL129C	YDR347W	YGL129C	102	8408	CYC2008	Negative
YCR046C	YJL063C	YJL063C	YCR046C	654	1681	CYC2008	Negative
YDR235W	YKL012W	YKL012W	YDR235W	4662	5252	CYC2008	Negative
YDR322W	YPL173W	YDR322W	YPL173W	3270	1682	CYC2008	Negative
YML026C	YMR116C	YMR116C	YML026C	5166	9794	CYC2008	Negative
YDR265W	YJL210W	YDR265W	YJL210W	114	3223	CYC2008	Negative
YDR116C	YKL167C	YDR116C	YKL167C	59	1662	CYC2008	Negative
YDR019C	YMR189W	YDR019C	YMR189W	2702	2501	CYC2008	Negative
YKL006W	YLR029C	YKL006W	YLR029C	6992	5075	CYC2008	Negative
YGL103W	YPL131W	YGL103W	YPL131W	8382	1843	CYC2008	Negative
YBR191W	YPR102C	YBR191W	YPR102C	5957	1220	CYC2008	Failed sequence confirmation
YMR146C	YPL237W	YPL237W	YMR146C	1607	783	CYC2008	Negative
YGL103W	YPL079W	YGL103W	YPL079W	8382	11302	CYC2008	Negative
YLR333C	YML026C	YLR333C	YML026C	5402	9794	CYC2008	Negative
YBL003C	YDR224C	YDR224C	YBL003C	170	1120	CYC2008	Negative
YOL040C	YOR096W	YOR096W	YOL040C	10925	808	CYC2008	Negative
YHL030W	YOR261C	YHL030W	YOR261C	6526	234	CYC2008	Negative
YBL038W	YBR282W	YBL038W	YBR282W	3897	4554	CYC2008	Negative
YJL125C	YNL062C	YJL125C	YNL062C	8968	5064	GI_PSN_PCC_gt_0.2	Positive
YER102W	YLR388W	YLR388W	YER102W	4571	1652	GI_PSN_PCC_gt_0.2	Negative
YJR008W	YKL068W-A	YJR008W	YKL068W-A	1987	4966	GI_PSN_PCC_gt_0.2	Negative
YJL030W	YPR046W	YPR046W	YJL030W	3650	582	GI_PSN_PCC_gt_0.2	Negative
YHL021C	YMR018W	YHL021C	YMR018W	1765	1303	GI_PSN_PCC_gt_0.2	Negative
YIL074C	YLR074C	YLR074C	YIL074C	540	3484	GI_PSN_PCC_gt_0.2	Negative
YDR201W	YDR254W	YDR201W	YDR254W	362	3769	GI_PSN_PCC_gt_0.2	Negative
YGR091W	YHR156C	YHR156C	YGR091W	384	2317	GI_PSN_PCC_gt_0.2	Negative
YBR181C	YLR287C-A	YBR181C	YLR287C-A	5947	9585	GI_PSN_PCC_gt_0.2	Negative
YGR251W	YNL029C	YGR251W	YNL029C	2450	10278	GI_PSN_PCC_gt_0.2	Negative
YGL002W	YGR168C	YGL002W	YGR168C	1410	3740	GI_PSN_PCC_gt_0.2	Negative
YEL054C	YJR094W-A	YJR094W-A	YEL054C	9162	1084	GI_PSN_PCC_gt_0.2	Negative
YHL015W-A	YOL019W	YOL019W	YHL015W-A	4162	12228	GI_PSN_PCC_gt_0.2	Negative
YNL166C	YPR131C	YNL166C	YPR131C	3331	3411	GI_PSN_PCC_gt_0.2	Negative
YKL113C	YOR144C	YKL113C	YOR144C	3884	10973	GI_PSN_PCC_gt_0.2	Negative
YBL080C	YFL036W	YBL080C	YFL036W	3292	4426	GI_PSN_PCC_gt_0.2	Negative
YGL095C	YNL051W	YNL051W	YGL095C	3042	2175	GI_PSN_PCC_gt_0.2	Negative
YAL019W	YDR200C	YDR200C	YAL019W	5375	3229	GI_PSN_PCC_gt_0.2	Negative
YDR238C	YJL031C	YJL031C	YDR238C	4480	3529	GI_PSN_PCC_gt_0.2	Negative
YLR441C	YML026C	YLR441C	YML026C	1546	9794	CYC2008	Negative
YBL084C	YHR166C	YBL084C	YHR166C	5744	2715	CYC2008	Negative
YLR295C	YPR020W	YLR295C	YPR020W	613	1183	CYC2008	Negative
YCR003W	YPR100W	YCR003W	YPR100W	1221	4924	CYC2008	Negative
YLR325C	YML073C	YLR325C	YML073C	4799	9842	CYC2008	Negative
YMR225C	YNL005C	YNL005C	YMR225C	1672	3811	CYC2008	Negative
YPR110C	YPR190C	YPR110C	YPR190C	1844	5128	CYC2008	Negative
YKL138C	YML025C	YKL138C	YML025C	3145	4019	CYC2008	Negative
YDR418W	YIL133C	YIL133C	YDR418W	6898	8142	CYC2008	Test failed
YDL192W	YMR237W	YMR237W	YDL192W	2660	3032	CYC2008	Negative
YDL075W	YPL220W	YDL075W	YPL220W	7549	2007	CYC2008	Negative
YJR052W	YKL112W	YKL112W	YJR052W	3613	1951	CYC2008	Negative
YDR207C	YMR263W	YMR263W	YDR207C	92	3625	CYC2008	Negative
YER038C	YLR007W	YLR007W	YER038C	3695	4590	CYC2008	Negative
YDR418W	YOR234C	YDR418W	YOR234C	8142	11063	CYC2008	Negative
YFL034C-A	YJR094W-A	YJR094W-A	YFL034C-A	9162	3543	CYC2008	Negative
YDR382W	YKL180W	YDR382W	YKL180W	4786	2398	CYC2008	Negative
YKL006W	YLR448W	YKL006W	YLR448W	6992	1902	CYC2008	Negative
YDL136W	YJL189W	YDL136W	YJL189W	7611	9032	CYC2008	Negative
YGL147C	YHL033C	YHL033C	YGL147C	4537	5525	CYC2008	Negative
YER029C	YFL017W-A	YFL017W-A	YER029C	780	801	CYC2008	Negative
YDR116C	YNL252C	YDR116C	YNL252C	59	167	CYC2008	Negative
YBR211C	YPL018W	YBR211C	YPL018W	1237	5319	CYC2008	Negative
YDR204W	YOL096C	YOL096C	YDR204W	3886	2916	CYC2008	Negative
YDL007W	YPR108W	YPR108W	YDL007W	1377	3039	CYC2008	Negative
YHR027C	YHR200W	YHR027C	YHR200W	2608	673	CYC2008	Negative
YKL155C	YNL137C	YNL137C	YKL155C	3075	3774	CYC2008	Negative
YLR287C-A	YNL096C	YNL096C	YLR287C-A	2367	9585	CYC2008	Test failed
YDR322C-A	YPL271W	YDR322C-A	YPL271W	122	484	CYC2008	Negative
YFR031C-A	YGR034W	YFR031C-A	YGR034W	1996	8577	CYC2008	Negative
YBL041W	YPR103W	YPR103W	YBL041W	3687	863	CYC2008	Test failed
YDL082W	YNL301C	YNL301C	YDL082W	1966	7556	CYC2008	Negative
YIL018W	YMR194W	YMR194W	YIL018W	10111	6784	CYC2008	Positive
YLR061W	YLR340W	YLR061W	YLR340W	9358	9639	CYC2008	Negative
YDL184C	YOR312C	YDL184C	YOR312C	1246	11141	CYC2008	Negative
YEL026W	YPR178W	YPR178W	YEL026W	5524	694	CYC2008	Negative
YMR035W	YPL132W	YPL132W	YMR035W	2218	1069	GI_PSN_PCC_gt_0.5	Negative
YDR369C	YNL250W	YNL250W	YDR369C	2618	2919	GI_PSN_PCC_gt_0.5	Negative
YLR085C	YML041C	YML041C	YLR085C	5004	3386	GI_PSN_PCC_gt_0.5	Negative
YGR135W	YOR157C	YOR157C	YGR135W	2289	4560	GI_PSN_PCC_gt_0.5	Negative
YDL069C	YPL132W	YDL069C	YPL132W	1972	2218	GI_PSN_PCC_gt_0.5	Negative
YDL145C	YER122C	YER122C	YDL145C	4581	2577	GI_PSN_PCC_gt_0.5	Negative
YPL195W	YPL279C	YPL195W	YPL279C	2588	11502	GI_PSN_PCC_gt_0.5	Negative
YGL077C	YNL195C	YGL077C	YNL195C	2127	4010	GI_PSN_PCC_gt_0.5	Negative
YHR050W-A	YJR101W	YHR050W-A	YJR101W	2817	267	GI_PSN_PCC_gt_0.5	Negative
YCL026C-B	YHR086W-A	YHR086W-A	YCL026C-B	2909	2753	GI_PSN_PCC_gt_0.5	Negative
YFL064C	YGR067C	YGR067C	YFL064C	8610	353	GI_PSN_PCC_gt_0.5	Negative
YDR437W	YPL076W	YPL076W	YDR437W	1590	2876	GI_PSN_PCC_gt_0.5	Negative
YHR060W	YPR036W	YHR060W	YPR036W	2071	1903	GI_PSN_PCC_gt_0.5	Negative
YLR136C	YNL195C	YNL195C	YLR136C	4010	564	GI_PSN_PCC_gt_0.5	Negative
YCL005W-A	YEL027W	YCL005W-A	YEL027W	11914	776	GI_PSN_PCC_gt_0.5	Negative
YIR005W	YOR308C	YIR005W	YOR308C	5431	11137	GI_PSN_PCC_gt_0.5	Negative
YER077C	YLR069C	YER077C	YLR069C	4349	1281	GI_PSN_PCC_gt_0.5	Negative
YER041W	YGR189C	YER041W	YGR189C	4929	3040	GI_PSN_PCC_gt_0.5	Negative
YCL005W-A	YEL051W	YEL051W	YCL005W-A	1953	11914	GI_PSN_PCC_gt_0.5	Negative
YDR131C	YOR390W	YDR131C	YOR390W	4026	1995	GI_PSN_PCC_gt_0.5	Negative
YMR190C	YPL024W	YMR190C	YPL024W	10106	2852	GI_PSN_PCC_gt_0.5	Negative
YDL069C	YNR045W	YNR045W	YDL069C	4814	1972	GI_PSN_PCC_gt_0.5	Negative
YBR184W	YDL057W	YBR184W	YDL057W	2131	5037	GI_PSN_PCC_gt_0.5	Negative
YFL038C	YGL054C	YFL038C	YGL054C	828	5503	GI_PSN_PCC_gt_0.5	Negative
YGR200C	YHR187W	YHR187W	YGR200C	4158	5456	GI_PSN_PCC_gt_0.5	Negative
YFL064C	YKL221W	YFL064C	YKL221W	353	4861	GI_PSN_PCC_gt_0.5	Negative
YNL195C	YPR027C	YPR027C	YNL195C	1565	4010	GI_PSN_PCC_gt_0.5	Negative
YGR204C-A	YOL086W-A	YOL086W-A	YGR204C-A	4866	2662	GI_PSN_PCC_gt_0.5	Negative
YJL189W	YOL120C	YOL120C	YJL189W	5143	9032	CYC2008	Negative
YHR200W	YKL145W	YKL145W	YHR200W	3186	673	CYC2008	Negative
YBL023C	YLR274W	YBL023C	YLR274W	1861	2565	CYC2008	Negative
YJL125C	YNL062C	YJL125C	YNL062C	8968	5064	CYC2008	Positive
YBR189W	YMR230W	YMR230W	YBR189W	10147	5955	CYC2008	Test failed
YGR013W	YLR116W	YLR116W	YGR013W	2758	4269	CYC2008	Negative
YBR282W	YCR003W	YBR282W	YCR003W	4554	1221	CYC2008	Negative
YDL147W	YPR108W	YPR108W	YDL147W	1377	4505	CYC2008	Negative
YGL030W	YGR085C	YGR085C	YGL030W	1919	8310	CYC2008	Negative
YDR041W	YDR337W	YDR041W	YDR337W	240	113	CYC2008	Negative
YGL112C	YGR274C	YGR274C	YGL112C	4599	2189	CYC2008	Negative
YML009C	YNL284C	YML009C	YNL284C	4501	3845	CYC2008	Negative
YBR258C	YDR469W	YDR469W	YBR258C	5140	227	CYC2008	Negative
YHR051W	YNL052W	YNL052W	YHR051W	566	635	CYC2008	Negative
YOL120C	YOL127W	YOL120C	YOL127W	5143	2002	CYC2008	Negative
YCR046C	YMR193W	YMR193W	YCR046C	457	1681	CYC2008	Negative
YBR087W	YOR217W	YOR217W	YBR087W	2583	1168	CYC2008	Negative
YHR203C	YPL081W	YPL081W	YHR203C	3439	6750	CYC2008	Negative
YBR233W-A	YKR083C	YBR233W-A	YKR083C	2921	744	CYC2008	Negative
YBR181C	YLR287C-A	YBR181C	YLR287C-A	5947	9585	CYC2008	Negative
YBR126C	YMR261C	YBR126C	YMR261C	1521	1275	CYC2008	Negative
YEL054C	YJR094W-A	YJR094W-A	YEL054C	9162	1084	CYC2008	Negative
YBR181C	YMR143W	YBR181C	YMR143W	5947	1973	CYC2008	Test failed
YDL081C	YDL184C	YDL184C	YDL081C	1246	884	CYC2008	Negative
YMR146C	YPR041W	YMR146C	YPR041W	783	11547	CYC2008	Autoactivator
YFR032C-A	YGR034W	YGR034W	YFR032C-A	8577	5561	CYC2008	Negative
YBR268W	YKL170W	YKL170W	YBR268W	969	1126	CYC2008	Negative
YBR231C	YJL081C	YJL081C	YBR231C	5076	1952	CYC2008	Negative
YDL111C	YDR280W	YDR280W	YDL111C	173	4617	CYC2008	Negative
YML063W	YPL090C	YPL090C	YML063W	11313	10	CYC2008	Negative
YGR165W	YPR166C	YPR166C	YGR165W	232	2360	CYC2008	Negative
YGL011C	YOR157C	YGL011C	YOR157C	3701	2289	CYC2008	Negative
YDL097C	YFR004W	YFR004W	YDL097C	1351	3313	CYC2008	Negative
YFR031C-A	YNL067W	YNL067W	YFR031C-A	1200	1996	CYC2008	Negative
YKR008W	YMR091C	YMR091C	YKR008W	1846	1686	CYC2008	Negative
YIL133C	YOR312C	YIL133C	YOR312C	6898	11141	CYC2008	Negative
YGL123W	YLR048W	YGL123W	YLR048W	366	9345	CYC2008	Negative
YBL038W	YNL005C	YNL005C	YBL038W	1672	3897	CYC2008	Negative
YAL021C	YDL165W	YDL165W	YAL021C	287	5587	CYC2008	Test failed
YNL069C	YOR312C	YOR312C	YNL069C	11141	10317	CYC2008	Negative
YHR086W	YOR159C	YHR086W	YOR159C	3830	127	GI_PSN_PCC_gt_0.5	Negative
YCL016C	YMR078C	YCL016C	YMR078C	4632	2965	GI_PSN_PCC_gt_0.5	Negative
YFL038C	YNL041C	YNL041C	YFL038C	10290	828	GI_PSN_PCC_gt_0.5	Negative
YMR224C	YNL250W	YMR224C	YNL250W	3514	2618	GI_PSN_PCC_gt_0.5	Negative
YJL128C	YLR113W	YJL128C	YLR113W	4655	4592	GI_PSN_PCC_gt_0.5	Positive
YHR167W	YNL140C	YHR167W	YNL140C	6714	1052	GI_PSN_PCC_gt_0.5	Negative
YDL057W	YER076C	YDL057W	YER076C	5037	1526	GI_PSN_PCC_gt_0.5	Negative
YDR108W	YFL038C	YFL038C	YDR108W	828	2526	GI_PSN_PCC_gt_0.5	Negative
YBR179C	YMR293C	YMR293C	YBR179C	2849	4378	GI_PSN_PCC_gt_0.5	Negative
YKL110C	YPL101W	YKL110C	YPL101W	7096	3344	GI_PSN_PCC_gt_0.5	Negative
YKR084C	YNL001W	YNL001W	YKR084C	3738	7292	GI_PSN_PCC_gt_0.5	Negative
YNL097C-B	YNL195C	YNL195C	YNL097C-B	4010	4792	GI_PSN_PCC_gt_0.5	Negative
YNL159C	YPL279C	YNL159C	YPL279C	5101	11502	GI_PSN_PCC_gt_0.5	Negative
YDR113C	YJL030W	YJL030W	YDR113C	582	926	GI_PSN_PCC_gt_0.5	Negative
YGL258W	YHR086W-A	YHR086W-A	YGL258W	2909	1895	GI_PSN_PCC_gt_0.5	Test failed
YFL008W	YJL074C	YJL074C	YFL008W	5147	4930	GI_PSN_PCC_gt_0.5	Negative
YDR359C	YOR244W	YOR244W	YDR359C	4794	2411	Gavin_2002	Autoactivator
YBL032W	YNL030W	YNL030W	YBL032W	10279	1448	Gavin_2002	Negative
YDL216C	YOL117W	YDL216C	YOL117W	2062	3271	Gavin_2002	Negative
YKR081C	YPL211W	YPL211W	YKR081C	221	3893	Gavin_2002	Negative
YLR212C	YNL126W	YLR212C	YNL126W	2737	3637	Gavin_2002	Negative
YBR049C	YOL006C	YBR049C	YOL006C	5290	2832	Gavin_2002	Negative
YER136W	YKR014C	YKR014C	YER136W	1802	4837	Gavin_2002	Negative
YPR110C	YPR190C	YPR110C	YPR190C	1844	5128	Gavin_2002	Negative
YOR272W	YPL043W	YOR272W	YPL043W	5055	11266	Gavin_2002	Negative
YGR103W	YPR016C	YPR016C	YGR103W	1630	1452	Gavin_2002	Negative
YBR143C	YLR386W	YLR386W	YBR143C	5508	3790	Gavin_2002	Negative
YAL035W	YNL030W	YNL030W	YAL035W	10279	3141	Gavin_2002	Negative
YML046W	YPR182W	YML046W	YPR182W	1268	196	Gavin_2002	Negative
YDR496C	YNL061W	YNL061W	YDR496C	1718	3428	Gavin_2002	Negative
YAL007C	YLR342W	YLR342W	YAL007C	5263	511	Gavin_2002	Negative
YHR066W	YLL008W	YHR066W	YLL008W	2083	9238	Gavin_2002	Negative
YFL017W-A	YLR275W	YLR275W	YFL017W-A	2298	780	Gavin_2002	Negative
YDR394W	YKL145W	YDR394W	YKL145W	8118	3186	Gavin_2002	Negative
YBL088C	YBR009C	YBL088C	YBR009C	5748	1055	Gavin_2002	Negative
YDR296W	YGR220C	YDR296W	YGR220C	112	587	Gavin_2002	Negative
YGL195W	YNL132W	YGL195W	YNL132W	8474	2412	Gavin_2002	Negative
YGR158C	YNL232W	YGR158C	YNL232W	2812	1946	Gavin_2002	Positive
YBR058C	YMR309C	YBR058C	YMR309C	2917	2550	Gavin_2002	Negative
YBR198C	YDR167W	YDR167W	YBR198C	3134	1251	Gavin_2002	Negative
YGL201C	YLR274W	YGL201C	YLR274W	8480	2565	Gavin_2002	Negative
YJL179W	YML074C	YML074C	YJL179W	1302	607	Lit-NB-17	Negative
YGR038W	YGR038W	YGR038W	YGR038W	3325	3325	Lit-NB-17	Negative
YHR211W	YNL255C	YHR211W	YNL255C	2942	106	Lit-NB-17	Negative
YCL037C	YCR090C	YCL037C	YCR090C	5050	557	Lit-NB-17	Test failed
YBR026C	YPL063W	YBR026C	YPL063W	226	1852	Lit-NB-17	Test failed
YFL016C	YHR064C	YFL016C	YHR064C	4572	1177	Lit-NB-17	Negative
YER125W	YHR135C	YER125W	YHR135C	2633	2223	Lit-NB-17	Negative
YER164W	YGR252W	YER164W	YGR252W	5345	1381	Lit-NB-17	Negative
YDL229W	YIL015W	YIL015W	YDL229W	2061	5177	Lit-NB-17	Negative
YCR024C-A	YMR109W	YMR109W	YCR024C-A	10019	4672	Lit-NB-17	Negative
YHR072W-A	YPR010C	YHR072W-A	YPR010C	935	2953	Lit-NB-17	Negative
YHL034C	YLR422W	YHL034C	YLR422W	5162	5234	Lit-NB-17	Negative
YNL209W	YPR105C	YPR105C	YNL209W	1413	4714	Lit-NB-17	Negative
YNL093W	YOR254C	YOR254C	YNL093W	11082	831	Lit-NB-17	Negative
YDR477W	YOR027W	YDR477W	YOR027W	8200	1967	Lit-NB-17	Negative
YDR258C	YHR086W	YHR086W	YDR258C	3830	5232	Lit-NB-17	Negative
YGL122C	YPL100W	YPL100W	YGL122C	1864	2130	Lit-NB-17	Negative
YDL156W	YGR162W	YGR162W	YDL156W	1476	2162	Lit-NB-17	Negative
YDR477W	YLR132C	YDR477W	YLR132C	8200	2485	Lit-NB-17	Negative
YAL005C	YBR227C	YAL005C	YBR227C	5107	3187	Lit-NB-17	Negative
YDL229W	YPR035W	YPR035W	YDL229W	4289	5177	Lit-NB-17	Negative
YNL064C	YNL247W	YNL247W	YNL064C	10495	10312	Lit-NB-17	Negative
YBL023C	YKR008W	YBL023C	YKR008W	1861	1686	Lit-NB-17	Negative
YDR507C	YMR086W	YDR507C	YMR086W	5484	1328	Lit-NB-17	Negative
YKL122C	YPL210C	YKL122C	YPL210C	679	3294	Lit-NB-17	Negative
YHR064C	YMR247C	YHR064C	YMR247C	1177	5238	Lit-NB-17	Negative
YBR230C	YJL124C	YBR230C	YJL124C	5996	699	Lit-NB-17	Negative
YFL038C	YJR066W	YJR066W	YFL038C	3070	828	Lit-NB-17	Test failed
YBL095W	YMR080C	YBL095W	YMR080C	901	5135	Lit-NB-17	Negative
YOR093C	YPL106C	YPL106C	YOR093C	4635	3005	Lit-NB-17	Negative
YBL075C	YPR115W	YBL075C	YPR115W	5735	2620	Lit-NB-17	Negative
YHR151C	YLL024C	YHR151C	YLL024C	3286	5327	Lit-NB-17	Test failed
YAL005C	YMR228W	YAL005C	YMR228W	5107	2467	Lit-NB-17	Negative
YPL060W	YPL106C	YPL106C	YPL060W	4635	1614	Lit-NB-17	Negative
YBL032W	YOR349W	YBL032W	YOR349W	1448	2854	Lit-NB-17	Negative
YKL088W	YNL255C	YNL255C	YKL088W	106	4050	Lit-NB-17	Negative
YKL126W	YNR047W	YKL126W	YNR047W	3466	10634	Lit-NB-17	Negative
YBR034C	YNL004W	YBR034C	YNL004W	285	10253	Lit-NB-17	Negative
YBL032W	YBR169C	YBR169C	YBL032W	1334	1448	Lit-NB-17	Negative
YDR515W	YNL113W	YNL113W	YDR515W	189	1362	Lit-NB-17	Negative
YCL010C	YPR018W	YCL010C	YPR018W	4232	3385	Lit-NB-17	Negative
YGR240C	YNR051C	YNR051C	YGR240C	1390	3093	Lit-NB-17	Negative
YIL118W	YKL130C	YIL118W	YKL130C	347	219	Lit-NB-17	Negative
YML091C	YOR221C	YML091C	YOR221C	4264	11050	Lit-NB-17	Negative
YHL034C	YIL035C	YHL034C	YIL035C	5162	698	Lit-NB-17	Negative
YGL200C	YKL096W-A	YGL200C	YKL096W-A	3706	762	Lit-NB-17	Test failed
YGR252W	YMR309C	YMR309C	YGR252W	2550	1381	Lit-NB-17	Negative
YGR262C	YHR205W	YGR262C	YHR205W	923	5254	Lit-NB-17	Negative
YER078C	YER078C	YER078C	YER078C	3986	3986	Lit-NB-17	Negative
YGL202W	YLL026W	YLL026W	YGL202W	1257	1412	Lit-NB-17	Negative
YMR129W	YPL106C	YMR129W	YPL106C	10040	4635	Lit-NB-17	Negative
YER008C	YHL034C	YER008C	YHL034C	3580	5162	Lit-NB-17	Negative
YAL005C	YDR044W	YAL005C	YDR044W	5107	325	Lit-NB-17	Negative
YAL005C	YPL247C	YPL247C	YAL005C	11470	5107	Lit-NB-17	Negative
YLR116W	YNR051C	YLR116W	YNR051C	2758	1390	Lit-NB-17	Test failed
YIL045W	YPR160W	YPR160W	YIL045W	11665	2235	Lit-NB-17	Negative
YER047C	YPR042C	YPR042C	YER047C	11548	4298	Lit-NB-17	Test failed
YEL032W	YGL237C	YGL237C	YEL032W	1806	4288	Lit-NB-17	Negative
YAL005C	YGL131C	YGL131C	YAL005C	3593	5107	Lit-NB-17	Negative
YDR172W	YMR080C	YDR172W	YMR080C	3975	5135	Lit-NB-17	Negative
YFR027W	YJR068W	YJR068W	YFR027W	50	1818	Lit-NB-17	Negative
YGL122C	YKL132C	YKL132C	YGL122C	1761	2130	Lit-NB-17	Negative
YDR427W	YIL075C	YIL075C	YDR427W	3207	8151	Lit-NB-17	Negative
YDR153C	YGR218W	YGR218W	YDR153C	3619	181	Lit-NB-17	Negative
YBR247C	YOL010W	YOL010W	YBR247C	10674	2015	Lit-NB-17	Negative
YHR047C	YPR191W	YPR191W	YHR047C	388	3118	Lit-NB-17	Negative
YCR057C	YJR123W	YJR123W	YCR057C	1478	4541	Lit-NB-17	Negative
YJL010C	YLR342W	YJL010C	YLR342W	4394	5263	Lit-NB-17	Negative
YPL118W	YPR042C	YPR042C	YPL118W	11548	1416	Lit-NB-17	Negative
YBL104C	YHR186C	YBL104C	YHR186C	2612	5214	Lit-NB-17	Negative
YGR254W	YHR047C	YGR254W	YHR047C	3787	3118	Lit-NB-17	Negative
YOL054W	YOR039W	YOL054W	YOR039W	4124	1009	Lit-NB-17	Negative
YER151C	YLR208W	YER151C	YLR208W	2522	3692	Lit-NB-17	Negative
YAL005C	YDR189W	YDR189W	YAL005C	2818	5107	Lit-NB-17	Negative
YOR361C	YPL106C	YOR361C	YPL106C	2563	4635	Lit-NB-17	Negative
YJL164C	YNL007C	YNL007C	YJL164C	3177	9007	Lit-NB-17	Negative
YGL122C	YPL117C	YPL117C	YGL122C	3659	2130	Lit-NB-17	Negative
YCL037C	YGR214W	YGR214W	YCL037C	8757	5050	Lit-NB-17	Negative
YLL024C	YLR257W	YLR257W	YLL024C	1329	5327	Lit-NB-17	Negative
YHR064C	YML011C	YML011C	YHR064C	4047	1177	Lit-NB-17	Negative
YGR192C	YJR045C	YGR192C	YJR045C	368	3763	Lit-NB-17	Negative
YOR310C	YPL131W	YOR310C	YPL131W	3071	1843	Lit-NB-17	Negative
YLR106C	YLR320W	YLR106C	YLR320W	9403	9619	Lit-NB-17	Negative
YKL073W	YOL098C	YKL073W	YOL098C	5204	5189	Lit-NB-17	Negative
YGL005C	YPL240C	YGL005C	YPL240C	1372	11463	Lit-NB-17	Negative
YBL032W	YLL031C	YBL032W	YLL031C	1448	9261	Lit-NB-17	Negative
YBL003C	YJL034W	YJL034W	YBL003C	4372	1120	Lit-NB-17	Negative
YDR258C	YER131W	YER131W	YDR258C	1711	5232	Lit-NB-17	Negative
YLR216C	YPL106C	YPL106C	YLR216C	4635	31	Lit-NB-17	Negative
YAL005C	YIL153W	YIL153W	YAL005C	2085	5107	Lit-NB-17	Negative
YLR045C	YML032C	YLR045C	YML032C	3167	1267	Lit-NB-17	Negative
YDR113C	YIL156W	YDR113C	YIL156W	926	3429	Lit-NB-17	Negative
YNL251C	YPL081W	YNL251C	YPL081W	10499	3439	Lit-NB-17	Negative
YGL059W	YKL064W	YKL064W	YGL059W	4967	5205	Lit-NB-17	Negative
YGL207W	YGR116W	YGL207W	YGR116W	4970	2986	Lit-NB-17	Negative
YER177W	YPR030W	YER177W	YPR030W	1751	4980	Lit-NB-17	Negative
YAL005C	YKR027W	YKR027W	YAL005C	2656	5107	Lit-NB-17	Negative
YLL024C	YLR063W	YLL024C	YLR063W	5327	4165	Lit-NB-17	Negative
YGR240C	YJL124C	YGR240C	YJL124C	3093	699	Lit-NB-17	Negative
YER151C	YGL206C	YGL206C	YER151C	3022	2522	Lit-NB-17	Negative
YJR077C	YNL313C	YNL313C	YJR077C	3620	61	Lit-NB-17	Negative
YBL045C	YDL229W	YDL229W	YBL045C	5177	2190	Lit-NB-17	Negative
YBL006C	YML127W	YML127W	YBL006C	4737	4629	Lit-NB-17	Negative
YAL005C	YCL030C	YAL005C	YCL030C	5107	6091	Lit-NB-17	Negative
YDR171W	YNR054C	YNR054C	YDR171W	4879	938	Lit-NB-17	Negative
YER012W	YMR116C	YER012W	YMR116C	365	5166	Lit-NB-17	Negative
YGR080W	YJL179W	YGR080W	YJL179W	4444	607	Lit-NB-17	Negative
YDL147W	YNL155W	YDL147W	YNL155W	4505	1016	Lit-NB-17	Negative
YBR069C	YHL034C	YHL034C	YBR069C	5162	3935	Lit-NB-17	Negative
YLL024C	YPL064C	YLL024C	YPL064C	5327	2925	Lit-NB-17	Negative
YDL143W	YGL121C	YGL121C	YDL143W	4454	4857	Lit-NB-17	Negative
YIL061C	YNL209W	YIL061C	YNL209W	5383	4714	Lit-NB-17	Negative
YDR530C	YMR080C	YDR530C	YMR080C	3212	5135	Lit-NB-17	Negative
YDR037W	YER151C	YER151C	YDR037W	2522	3214	Lit-NB-17	Negative
YDL074C	YPL141C	YPL141C	YDL074C	4414	7548	Lit-NB-17	Negative
YDL229W	YER041W	YER041W	YDL229W	4929	5177	Lit-NB-17	Negative
YGL112C	YML098W	YGL112C	YML098W	2189	604	Lit-NB-17	Negative
YBL003C	YLR274W	YBL003C	YLR274W	1120	2565	Lit-NB-17	Negative
YLL010C	YNL007C	YNL007C	YLL010C	3177	5102	Lit-NB-17	Negative
YJL010C	YPR112C	YPR112C	YJL010C	5321	4394	Lit-NB-17	Negative
YAR002W	YJL039C	YJL039C	YAR002W	3592	2155	Lit-NB-17	Negative
YMR052W	YNL251C	YNL251C	YMR052W	10499	2722	Lit-NB-17	Negative
YKL095W	YPL151C	YKL095W	YPL151C	1820	3355	Lit-NB-17	Negative
YJL179W	YOR189W	YOR189W	YJL179W	5039	607	Lit-NB-17	Negative
YJL115W	YOL094C	YOL094C	YJL115W	3310	300	Lit-NB-17	Negative
YEL048C	YPL106C	YEL048C	YPL106C	800	4635	Lit-NB-17	Negative
YGL122C	YLL027W	YLL027W	YGL122C	3532	2130	Lit-NB-17	Negative
YDR258C	YML127W	YML127W	YDR258C	4737	5232	Lit-NB-17	Negative
YBR031W	YEL034W	YBR031W	YEL034W	3403	6265	Lit-NB-17	Negative
YGR072W	YLR090W	YLR090W	YGR072W	9387	1475	Lit-NB-17	Negative
YJL014W	YMR310C	YMR310C	YJL014W	3729	8861	Lit-NB-17	Test failed
YHR083W	YNL055C	YHR083W	YNL055C	3600	3350	Lit-NB-17	Negative
YKL079W	YNL154C	YKL079W	YNL154C	5014	3771	Lit-NB-17	Negative
YDL149W	YOR075W	YOR075W	YDL149W	3248	7624	Lit-NB-17	Negative
YDR409W	YJR072C	YJR072C	YDR409W	3574	3454	Lit-NB-17	Negative
YBR031W	YKR081C	YBR031W	YKR081C	3403	3893	Lit-NB-17	Negative
YCR003W	YPL240C	YCR003W	YPL240C	1221	11463	Lit-NB-17	Negative
YHR200W	YLR340W	YLR340W	YHR200W	9639	673	Lit-NB-17	Negative
YLR319C	YNL064C	YLR319C	YNL064C	9618	10312	Lit-NB-17	Negative
YMR024W	YPL240C	YMR024W	YPL240C	1254	11463	Lit-NB-17	Negative
YMR290C	YPL198W	YPL198W	YMR290C	4315	2172	Lit-NB-17	Negative
YBL075C	YPL174C	YPL174C	YBL075C	3393	5735	Lit-NB-17	Negative
YDR501W	YFL009W	YDR501W	YFL009W	3993	2868	Lit-NB-17	Negative
YPR042C	YPR104C	YPR042C	YPR104C	11548	4565	Lit-NB-17	Negative
YPL086C	YPL101W	YPL086C	YPL101W	3316	3344	Lit-NB-17	Negative
YDR515W	YLR155C	YDR515W	YLR155C	1362	7	Lit-NB-17	Negative
YBL003C	YDR224C	YDR224C	YBL003C	170	1120	Lit-NB-17	Negative
YHR135C	YKL121W	YKL121W	YHR135C	7107	2223	Lit-NB-17	Negative
YER117W	YPL240C	YER117W	YPL240C	1916	11463	Lit-NB-17	Negative
YJR135C	YOL054W	YOL054W	YJR135C	4124	4988	Lit-NB-17	Negative
YAL012W	YNL271C	YAL012W	YNL271C	2963	10519	Lit-NB-17	Negative
YBR120C	YPL132W	YPL132W	YBR120C	2218	525	GI_PSN_PCC_gt_0.5	Negative
YDR488C	YMR294W	YMR294W	YDR488C	1969	2142	GI_PSN_PCC_gt_0.5	Negative
YNL327W	YOR071C	YOR071C	YNL327W	5080	3606	GI_PSN_PCC_gt_0.5	Negative
YBR242W	YDL057W	YDL057W	YBR242W	5037	1622	GI_PSN_PCC_gt_0.5	Negative
YDL057W	YEL076C	YEL076C	YDL057W	318	5037	GI_PSN_PCC_gt_0.5	Negative
YHR086W-A	YJL144W	YHR086W-A	YJL144W	2909	369	GI_PSN_PCC_gt_0.5	Negative
YBL041W	YBR173C	YBR173C	YBL041W	506	863	GI_PSN_PCC_gt_0.5	Test failed
YDL147W	YPR108W	YPR108W	YDL147W	1377	4505	GI_PSN_PCC_gt_0.5	Negative
YDR488C	YOR269W	YDR488C	YOR269W	2142	2266	GI_PSN_PCC_gt_0.5	Negative
YBR072C-A	YHR097C	YHR097C	YBR072C-A	6643	4884	GI_PSN_PCC_gt_0.5	Negative
YMR312W	YPL101W	YPL101W	YMR312W	3344	469	GI_PSN_PCC_gt_0.5	Autoactivator
YER012W	YGL011C	YGL011C	YER012W	3701	365	GI_PSN_PCC_gt_0.5	Negative
YDR108W	YKR068C	YKR068C	YDR108W	242	2526	GI_PSN_PCC_gt_0.5	Negative
YMR154C	YOR030W	YOR030W	YMR154C	3750	5434	GI_PSN_PCC_gt_0.5	Positive
YBR156C	YOR072W-B	YBR156C	YOR072W-B	4409	2956	GI_PSN_PCC_gt_0.5	Negative
YDR217C	YER173W	YER173W	YDR217C	6479	3639	GI_PSN_PCC_gt_0.5	Failed sequence confirmation
YGL226C-A	YJL002C	YJL002C	YGL226C-A	5179	8505	GI_PSN_PCC_gt_0.5	Negative
YGR227W	YPL227C	YPL227C	YGR227W	3402	8770	GI_PSN_PCC_gt_0.5	Negative
YER012W	YOR157C	YOR157C	YER012W	2289	365	GI_PSN_PCC_gt_0.5	Negative
YPL040C	YPR021C	YPL040C	YPR021C	3494	3241	GI_PSN_PCC_gt_0.5	Negative
YJL178C	YPL279C	YJL178C	YPL279C	583	11502	GI_PSN_PCC_gt_0.5	Negative
YBL041W	YER094C	YBL041W	YER094C	863	5512	GI_PSN_PCC_gt_0.5	Negative
YDR137W	YGL005C	YGL005C	YDR137W	1372	5154	GI_PSN_PCC_gt_0.5	Negative
YDL057W	YPL081W	YPL081W	YDL057W	3439	5037	GI_PSN_PCC_gt_0.5	Negative
YOR157C	YOR362C	YOR362C	YOR157C	4546	2289	GI_PSN_PCC_gt_0.5	Negative
YJR102C	YPL065W	YPL065W	YJR102C	1368	3110	GI_PSN_PCC_gt_0.5	Positive
YIL004C	YLR268W	YIL004C	YLR268W	6770	28	GI_PSN_PCC_gt_0.5	Negative
YDR307W	YJR156C	YDR307W	YJR156C	3065	9224	GI_PSN_PCC_gt_0.5	Negative
YIL074C	YNL214W	YIL074C	YNL214W	3484	4478	GI_PSN_PCC_gt_0.5	Negative
YFR050C	YPR108W	YFR050C	YPR108W	1422	1377	GI_PSN_PCC_gt_0.5	Negative
YHR086W-A	YNL195C	YNL195C	YHR086W-A	4010	2909	GI_PSN_PCC_gt_0.5	Negative
YDR254W	YPL017C	YPL017C	YDR254W	4066	3769	GI_PSN_PCC_gt_0.5	Negative
YGL011C	YOR157C	YGL011C	YOR157C	3701	2289	GI_PSN_PCC_gt_0.5	Negative
YBR003W	YGR222W	YGR222W	YBR003W	5150	5454	GI_PSN_PCC_gt_0.5	Negative
YHR086W-A	YOR097C	YOR097C	YHR086W-A	962	2909	GI_PSN_PCC_gt_0.5	Negative
YDL087C	YOR159C	YDL087C	YOR159C	2984	127	GI_PSN_PCC_gt_0.5	Negative
YDR334W	YOL012C	YOL012C	YDR334W	177	3019	GI_PSN_PCC_gt_0.5	Negative
YMR063W	YOR030W	YOR030W	YMR063W	3750	1905	GI_PSN_PCC_gt_0.5	Negative
YBR003W	YML110C	YBR003W	YML110C	5454	1313	GI_PSN_PCC_gt_0.5	Negative
YDR217C	YPL194W	YDR217C	YPL194W	3639	11417	GI_PSN_PCC_gt_0.5	Negative
YLR262C	YNL051W	YNL051W	YLR262C	3042	40	GI_PSN_PCC_gt_0.5	Test failed
YER012W	YGR135W	YER012W	YGR135W	365	4560	GI_PSN_PCC_gt_0.5	Negative
YBR109C	YNL271C	YBR109C	YNL271C	537	10519	GI_PSN_PCC_gt_0.5	Negative
YHR079C	YOL102C	YHR079C	YOL102C	4552	1982	GI_PSN_PCC_gt_0.5	Negative
YGR168C	YOR097C	YGR168C	YOR097C	3740	962	GI_PSN_PCC_gt_0.5	Negative
YER076C	YJL178C	YER076C	YJL178C	1526	583	GI_PSN_PCC_gt_0.5	Negative
YLR307C-A	YNL047C	YNL047C	YLR307C-A	1626	2763	GI_PSN_PCC_gt_0.5	Negative
YEL003W	YNL153C	YNL153C	YEL003W	1040	835	GI_PSN_PCC_gt_0.5	Negative
YAL011W	YLR085C	YLR085C	YAL011W	3386	1752	GI_PSN_PCC_gt_0.5	Negative
YDR468C	YNL041C	YNL041C	YDR468C	10290	560	GI_PSN_PCC_gt_0.5	Test failed
YDR405W	YLR091W	YDR405W	YLR091W	2713	1106	GI_PSN_PCC_gt_0.5	Negative
YBR003W	YBR120C	YBR120C	YBR003W	525	5454	GI_PSN_PCC_gt_0.5	Negative
YNL049C	YNL164C	YNL164C	YNL049C	4620	1635	GI_PSN_PCC_gt_0.5	Negative
YER034W	YGL138C	YER034W	YGL138C	4107	880	GI_PSN_PCC_gt_0.5	Negative
YOR349W	YPL241C	YOR349W	YPL241C	2854	11464	GI_PSN_PCC_gt_0.5	Negative
YDL107W	YER141W	YDL107W	YER141W	2674	6447	GI_PSN_PCC_gt_0.5	Negative
YHL015W-A	YHR117W	YHL015W-A	YHR117W	12228	4872	GI_PSN_PCC_gt_0.5	Test failed
YLR069C	YPR021C	YLR069C	YPR021C	1281	3241	GI_PSN_PCC_gt_0.5	Negative
YGL174W	YPR101W	YPR101W	YGL174W	1608	918	GI_PSN_PCC_gt_0.5	Negative
YER067W	YGR168C	YGR168C	YER067W	3740	1699	GI_PSN_PCC_gt_0.5	Negative
YGL005C	YHL031C	YGL005C	YHL031C	1372	5156	GI_PSN_PCC_gt_0.5	Negative
YCL008C	YMR077C	YCL008C	YMR077C	2886	5554	GI_PSN_PCC_gt_0.5	Negative
YER076C	YNL159C	YNL159C	YER076C	5101	1526	GI_PSN_PCC_gt_0.5	Negative
YDR462W	YLR069C	YLR069C	YDR462W	1281	4422	GI_PSN_PCC_gt_0.5	Negative
YDR150W	YMR294W	YMR294W	YDR150W	1969	7873	GI_PSN_PCC_gt_0.5	Negative
YBR039W	YPR021C	YBR039W	YPR021C	237	3241	GI_PSN_PCC_gt_0.5	Negative
YEL073C	YPL119C-A	YEL073C	YPL119C-A	848	2888	GI_PSN_PCC_gt_0.5	Negative
YDR231C	YGR222W	YGR222W	YDR231C	5150	159	GI_PSN_PCC_gt_0.5	Negative
YGR200C	YKL110C	YGR200C	YKL110C	5456	7096	GI_PSN_PCC_gt_0.5	Negative
YBL112C	YGR189C	YBL112C	YGR189C	1908	3040	GI_PSN_PCC_gt_0.5	Negative
YGR072W	YMR080C	YGR072W	YMR080C	1475	5135	GI_PSN_PCC_gt_0.5	Negative
YER095W	YGL163C	YER095W	YGL163C	3766	3181	GI_PSN_PCC_gt_0.5	Negative
YDL211C	YER076C	YER076C	YDL211C	1526	7686	GI_PSN_PCC_gt_0.5	Negative
YNL312W	YOL123W	YOL123W	YNL312W	2938	4597	GI_PSN_PCC_gt_0.5	Negative
YJL062W-A	YLR091W	YJL062W-A	YLR091W	4818	1106	GI_PSN_PCC_gt_0.5	Negative
YCL026C-B	YGL077C	YCL026C-B	YGL077C	2753	2127	GI_PSN_PCC_gt_0.5	Negative
YBR107C	YJR135C	YBR107C	YJR135C	3376	4988	GI_PSN_PCC_gt_0.5	Negative
YOR159C	YPL157W	YOR159C	YPL157W	127	4820	GI_PSN_PCC_gt_0.5	Negative
YDR150W	YHR129C	YHR129C	YDR150W	1710	7873	GI_PSN_PCC_gt_0.5	Negative
YGR168C	YPR102C	YPR102C	YGR168C	1220	3740	GI_PSN_PCC_gt_0.5	Negative
YNL327W	YPR200C	YPR200C	YNL327W	244	3606	GI_PSN_PCC_gt_0.5	Negative
YEL059C-A	YPL132W	YEL059C-A	YPL132W	836	2218	GI_PSN_PCC_gt_0.5	Negative
YBL091C	YPL279C	YPL279C	YBL091C	11502	3667	GI_PSN_PCC_gt_0.5	Negative
YEL020C	YPR200C	YEL020C	YPR200C	2755	244	GI_PSN_PCC_gt_0.5	Negative
YGR168C	YNL195C	YGR168C	YNL195C	3740	4010	GI_PSN_PCC_gt_0.5	Negative
YEL073C	YLR125W	YEL073C	YLR125W	848	2840	GI_PSN_PCC_gt_0.5	Negative
YER007W	YOR349W	YER007W	YOR349W	5186	2854	GI_PSN_PCC_gt_0.5	Negative
YBR003W	YDL069C	YDL069C	YBR003W	1972	5454	GI_PSN_PCC_gt_0.5	Negative
YER087W	YGR076C	YER087W	YGR076C	2454	4466	GI_PSN_PCC_gt_0.5	Negative
YPL132W	YPL172C	YPL132W	YPL172C	2218	3894	GI_PSN_PCC_gt_0.5	Negative
YNL195C	YOR097C	YNL195C	YOR097C	4010	962	GI_PSN_PCC_gt_0.5	Negative
YBR119W	YDL087C	YDL087C	YBR119W	2984	5885	GI_PSN_PCC_gt_0.5	Negative
YFR004W	YOR261C	YFR004W	YOR261C	1351	234	GI_PSN_PCC_gt_0.5	Negative
YBR254C	YDR246W	YBR254C	YDR246W	2786	4687	GI_PSN_PCC_gt_0.5	Negative
YAR007C	YER173W	YER173W	YAR007C	6479	4808	GI_PSN_PCC_gt_0.5	Positive
YDR416W	YLR117C	YDR416W	YLR117C	2582	3836	GI_PSN_PCC_gt_0.5	Failed sequence confirmation
YCL026C-B	YGR168C	YGR168C	YCL026C-B	3740	2753	GI_PSN_PCC_gt_0.5	Negative
YBL061C	YHR142W	YBL061C	YHR142W	4659	1722	GI_PSN_PCC_gt_0.5	Negative
YBR119W	YHR086W	YHR086W	YBR119W	3830	5885	GI_PSN_PCC_gt_0.5	Negative
YNL159C	YPL081W	YNL159C	YPL081W	5101	3439	GI_PSN_PCC_gt_0.5	Negative
YLR417W	YPL065W	YLR417W	YPL065W	3437	1368	GI_PSN_PCC_gt_0.5	Positive
YOR026W	YOR072W-B	YOR072W-B	YOR026W	2956	2614	GI_PSN_PCC_gt_0.5	Negative
YCR086W	YDR439W	YDR439W	YCR086W	8163	545	GI_PSN_PCC_gt_0.5	Positive
YOR145C	YPL012W	YOR145C	YPL012W	3509	2591	GI_PSN_PCC_gt_0.5	Negative
YLR085C	YOL012C	YLR085C	YOL012C	3386	177	GI_PSN_PCC_gt_0.5	Negative
YNL148C	YNL149C	YNL149C	YNL148C	1950	5086	GI_PSN_PCC_gt_0.5	Negative
YBR103W	YGL194C	YGL194C	YBR103W	4903	1228	GI_PSN_PCC_gt_0.5	Negative
YBR164C	YGL005C	YBR164C	YGL005C	4789	1372	GI_PSN_PCC_gt_0.5	Negative
YEL002C	YOR085W	YOR085W	YEL002C	258	3923	GI_PSN_PCC_gt_0.5	Negative
YDR113C	YNR016C	YDR113C	YNR016C	926	5226	GI_PSN_PCC_gt_0.5	Negative
YFR004W	YGL048C	YGL048C	YFR004W	1435	1351	GI_PSN_PCC_gt_0.5	Negative
YGR200C	YMR312W	YMR312W	YGR200C	469	5456	GI_PSN_PCC_gt_0.5	Autoactivator
YLR234W	YMR190C	YMR190C	YLR234W	10106	5359	GI_PSN_PCC_gt_0.5	Negative
YBR107C	YPL017C	YPL017C	YBR107C	4066	3376	GI_PSN_PCC_gt_0.5	Negative
YDR137W	YNL051W	YNL051W	YDR137W	3042	5154	GI_PSN_PCC_gt_0.5	Test failed
YEL036C	YML115C	YML115C	YEL036C	3903	3497	GI_PSN_PCC_gt_0.5	Negative
YAL011W	YDR334W	YDR334W	YAL011W	3019	1752	GI_PSN_PCC_gt_0.5	Negative
YBR060C	YLL004W	YLL004W	YBR060C	3911	3714	GI_PSN_PCC_gt_0.5	Positive
YAL013W	YBR095C	YAL013W	YBR095C	5579	1449	GI_PSN_PCC_gt_0.5	Negative
YER077C	YMR293C	YER077C	YMR293C	4349	2849	GI_PSN_PCC_gt_0.5	Negative
YER141W	YLL009C	YLL009C	YER141W	4787	6447	GI_PSN_PCC_gt_0.5	Negative
YAL011W	YOL012C	YAL011W	YOL012C	1752	177	GI_PSN_PCC_gt_0.5	Negative
YDR150W	YPL174C	YDR150W	YPL174C	7873	3393	GI_PSN_PCC_gt_0.5	Positive
YGR122W	YOR275C	YOR275C	YGR122W	2255	2704	GI_PSN_PCC_gt_0.5	Positive
YJL052C-A	YNR070W	YNR070W	YJL052C-A	10657	4888	GI_PSN_PCC_gt_0.5	Negative
YDR469W	YLR015W	YDR469W	YLR015W	5140	4536	GI_PSN_PCC_gt_0.5	Positive
YEL073C	YNL050C	YNL050C	YEL073C	10299	848	GI_PSN_PCC_gt_0.5	Negative
YDL003W	YJL074C	YJL074C	YDL003W	5147	4669	GI_PSN_PCC_gt_0.5	Negative
YEL003W	YLR200W	YEL003W	YLR200W	835	9497	GI_PSN_PCC_gt_0.5	Negative
YNL195C	YOR086C	YOR086C	YNL195C	10916	4010	GI_PSN_PCC_gt_0.5	Negative
YCL026C-B	YER067W	YCL026C-B	YER067W	2753	1699	GI_PSN_PCC_gt_0.5	Negative
YDR189W	YLR268W	YDR189W	YLR268W	2818	28	GI_PSN_PCC_gt_0.5	Test failed
YML071C	YNL051W	YML071C	YNL051W	3451	3042	GI_PSN_PCC_gt_0.5	Negative
YJL004C	YML071C	YML071C	YJL004C	3451	690	GI_PSN_PCC_gt_0.5	Negative
YFR004W	YOR259C	YOR259C	YFR004W	4282	1351	GI_PSN_PCC_gt_0.5	Negative
YMR077C	YPL065W	YMR077C	YPL065W	5554	1368	GI_PSN_PCC_gt_0.5	Positive
YEL051W	YPR036W	YPR036W	YEL051W	1903	1953	GI_PSN_PCC_gt_0.5	Negative
YBR003W	YJL062W-A	YBR003W	YJL062W-A	5454	4818	GI_PSN_PCC_gt_0.5	Negative
YGL258W	YGR168C	YGR168C	YGL258W	3740	1895	GI_PSN_PCC_gt_0.5	Negative
YER067W	YNL097C-B	YER067W	YNL097C-B	1699	4792	GI_PSN_PCC_gt_0.5	Negative
YBL061C	YBR023C	YBR023C	YBL061C	5356	4659	GI_PSN_PCC_gt_0.5	Negative
YAL029C	YMR309C	YAL029C	YMR309C	5595	2550	Gavin_2002	Negative
YGR220C	YKR006C	YGR220C	YKR006C	587	4688	Gavin_2002	Negative
YER168C	YHR174W	YHR174W	YER168C	5446	3358	Gavin_2002	Negative
YMR061W	YNL317W	YMR061W	YNL317W	1894	1655	Gavin_2002	Negative
YDR028C	YDR477W	YDR477W	YDR028C	8200	2382	Gavin_2002	Negative
YMR061W	YOR250C	YOR250C	YMR061W	11	1894	Gavin_2002	Negative
YDR116C	YGR220C	YGR220C	YDR116C	587	59	Gavin_2002	Negative
YBR101C	YKR059W	YBR101C	YKR059W	1447	3887	Gavin_2002	Negative
YCR057C	YHR169W	YCR057C	YHR169W	4541	4764	Gavin_2002	Negative
YDL208W	YOR206W	YOR206W	YDL208W	2484	4932	Gavin_2002	Negative
YCR057C	YLR186W	YLR186W	YCR057C	5	4541	Gavin_2002	Negative
YCR042C	YGR274C	YGR274C	YCR042C	4599	4439	Gavin_2002	Negative
YBL093C	YNL236W	YBL093C	YNL236W	709	10484	Gavin_2002	Negative
YKR081C	YOL077C	YOL077C	YKR081C	4570	3893	Gavin_2002	Negative
YDL195W	YPR181C	YDL195W	YPR181C	5347	2658	Gavin_2002	Negative
YGR054W	YNL207W	YGR054W	YNL207W	4087	4651	Gavin_2002	Negative
YER082C	YLR197W	YER082C	YLR197W	4523	4558	Gavin_2002	Negative
YCR035C	YGR195W	YGR195W	YCR035C	870	3664	Gavin_2002	Negative
YDL160C	YPR110C	YDL160C	YPR110C	2197	1844	Gavin_2002	Negative
YKL173W	YNL147W	YKL173W	YNL147W	4910	3925	Gavin_2002	Negative
YGL130W	YGL207W	YGL130W	YGL207W	8409	4970	Gavin_2002	Negative
YGR074W	YMR125W	YMR125W	YGR074W	10036	1006	Gavin_2002	Negative
YGL112C	YML098W	YGL112C	YML098W	2189	604	Gavin_2002	Negative
YDR245W	YPL094C	YDR245W	YPL094C	162	2747	Gavin_2002	Negative
YOR035C	YOR326W	YOR035C	YOR326W	3503	3034	Gavin_2002	Negative
YJL069C	YLR409C	YLR409C	YJL069C	3585	1585	Gavin_2002	Failed sequence confirmation
YIL061C	YLR298C	YLR298C	YIL061C	1142	5383	Gavin_2002	Negative
YML049C	YMR288W	YML049C	YMR288W	9817	3505	Gavin_2002	Negative
YBR049C	YLR176C	YBR049C	YLR176C	5290	9473	Gavin_2002	Negative
YDL097C	YDR427W	YDR427W	YDL097C	8151	3313	Gavin_2002	Autoactivator
YKL095W	YPL151C	YKL095W	YPL151C	1820	3355	Gavin_2002	Negative
YBL046W	YDR075W	YBL046W	YDR075W	1520	95	Gavin_2002	Negative
YGL011C	YOL038W	YGL011C	YOL038W	3701	2315	Gavin_2002	Negative
YBR251W	YGR215W	YBR251W	YGR215W	4559	718	Gavin_2002	Negative
YLR176C	YPL082C	YPL082C	YLR176C	11305	9473	Gavin_2002	Negative
YBR272C	YGL048C	YGL048C	YBR272C	1435	1593	Gavin_2002	Negative
YER012W	YHR200W	YER012W	YHR200W	365	673	Gavin_2002	Negative
YBR086C	YPR086W	YPR086W	YBR086C	1232	1900	Gavin_2002	Negative
YGL049C	YNL016W	YGL049C	YNL016W	3626	10265	Gavin_2002	Negative
YJR093C	YPR107C	YJR093C	YPR107C	4771	245	Gavin_2002	Positive
YER025W	YKR026C	YKR026C	YER025W	4387	6332	Gavin_2002	Negative
YKL088W	YOR039W	YOR039W	YKL088W	1009	4050	Gavin_2002	Negative
YER126C	YGR245C	YER126C	YGR245C	1469	8788	Gavin_2002	Negative
YGR163W	YGR203W	YGR163W	YGR203W	4574	905	Gavin_2002	Negative
YBR245C	YKR001C	YBR245C	YKR001C	3615	7209	Gavin_2002	Negative
YKL095W	YPL213W	YPL213W	YKL095W	543	1820	Gavin_2002	Negative
YKR081C	YNL002C	YKR081C	YNL002C	3893	1660	Gavin_2002	Negative
YDR062W	YLR342W	YDR062W	YLR342W	2205	5263	Gavin_2002	Negative
YEL036C	YPL094C	YPL094C	YEL036C	2747	3497	Gavin_2002	Test failed
YGR245C	YKR081C	YGR245C	YKR081C	8788	3893	Gavin_2002	Negative
YGL190C	YOR349W	YOR349W	YGL190C	2854	4423	Gavin_2002	Negative
YKL059C	YLR115W	YLR115W	YKL059C	2547	2011	Gavin_2002	Negative
YFL007W	YGL011C	YFL007W	YGL011C	1205	3701	Gavin_2002	Negative
YNL265C	YOL142W	YOL142W	YNL265C	1068	2379	Gavin_2002	Negative
YIR035C	YNL232W	YNL232W	YIR035C	1946	1454	Gavin_2002	Negative
YDL188C	YER012W	YER012W	YDL188C	365	3330	Gavin_2002	Negative
YBR055C	YOR159C	YBR055C	YOR159C	4576	127	Gavin_2002	Negative
YBR060C	YPR162C	YPR162C	YBR060C	2312	3714	Gavin_2002	Negative
YBR198C	YML015C	YML015C	YBR198C	1271	1251	Gavin_2002	Negative
YDR087C	YKR081C	YKR081C	YDR087C	3893	3008	Gavin_2002	Negative
YGR240C	YMR205C	YGR240C	YMR205C	3093	2572	Gavin_2002	Positive
YGR274C	YNL236W	YGR274C	YNL236W	4599	10484	Gavin_2002	Negative
YOL086C	YPR180W	YOL086C	YPR180W	1954	11685	Gavin_2002	Negative
YBR103W	YGL194C	YGL194C	YBR103W	4903	1228	Gavin_2002	Negative
YCR057C	YOR078W	YOR078W	YCR057C	3301	4541	Gavin_2002	Negative
YDR097C	YLR234W	YLR234W	YDR097C	5359	3243	Gavin_2002	Negative
YJR063W	YPR010C	YJR063W	YPR010C	676	2953	Gavin_2002	Negative
YGR162W	YMR116C	YGR162W	YMR116C	1476	5166	Gavin_2002	Negative
YJL024C	YPL195W	YPL195W	YJL024C	2588	8868	Gavin_2002	Failed sequence confirmation
YAL035W	YLR175W	YLR175W	YAL035W	9472	3141	Gavin_2002	Negative
YDR167W	YDR448W	YDR167W	YDR448W	3134	2787	Gavin_2002	Negative
YFL017W-A	YMR288W	YFL017W-A	YMR288W	780	3505	Gavin_2002	Negative
YOR159C	YPR178W	YOR159C	YPR178W	127	5524	Gavin_2002	Negative
YBR084W	YGR285C	YBR084W	YGR285C	3208	1357	Gavin_2002	Negative
YDR507C	YKR048C	YKR048C	YDR507C	1227	5484	Gavin_2002	Negative
YDL126C	YGL246C	YDL126C	YGL246C	7600	1423	Gavin_2002	Negative
YER120W	YGR086C	YGR086C	YER120W	4997	1723	Gavin_2002	Negative
YBR254C	YLR342W	YBR254C	YLR342W	2786	5263	Gavin_2002	Failed sequence confirmation
YIL038C	YPL231W	YIL038C	YPL231W	1580	11454	Gavin_2002	Negative
YBR247C	YOL010W	YOL010W	YBR247C	10674	2015	Gavin_2002	Negative
YBL038W	YML025C	YBL038W	YML025C	3897	4019	Gavin_2002	Negative
YOR260W	YPL237W	YOR260W	YPL237W	4650	1607	Gavin_2002	Negative
YBR114W	YCR028C-A	YBR114W	YCR028C-A	3803	11723	Gavin_2002	Negative
YER126C	YKR081C	YER126C	YKR081C	1469	3893	Gavin_2002	Negative
YBR152W	YGR091W	YGR091W	YBR152W	2317	1459	Gavin_2002	Negative
YGR083C	YKR026C	YKR026C	YGR083C	4387	2145	Gavin_2002	Negative
YBR245C	YPR110C	YBR245C	YPR110C	3615	1844	Gavin_2002	Negative
YAL033W	YBR167C	YBR167C	YAL033W	1093	4920	Gavin_2002	Negative
YLR386W	YNR016C	YNR016C	YLR386W	5226	5508	Gavin_2002	Negative
YER122C	YNL287W	YER122C	YNL287W	4581	3431	Gavin_2002	Negative
YER095W	YER110C	YER095W	YER110C	3766	2567	Gavin_2002	Negative
YDL002C	YOR304W	YOR304W	YDL002C	2598	3044	Gavin_2002	Negative
YAL035W	YER036C	YAL035W	YER036C	3141	2828	Gavin_2002	Negative
YGL251C	YNL127W	YGL251C	YNL127W	8531	2530	Gavin_2002	Autoactivator
YCL059C	YLR409C	YCL059C	YLR409C	1209	3585	Gavin_2002	Negative
YER094C	YGL011C	YGL011C	YER094C	3701	5512	Gavin_2002	Negative
YBR247C	YCL059C	YBR247C	YCL059C	2015	1209	Gavin_2002	Negative
YGR095C	YGR195W	YGR095C	YGR195W	4431	870	Gavin_2002	Negative
YKR025W	YPR110C	YPR110C	YKR025W	1844	1203	Gavin_2002	Negative
YBR122C	YGR220C	YBR122C	YGR220C	4960	587	Gavin_2002	Negative
YDL188C	YML109W	YDL188C	YML109W	3330	3555	Gavin_2002	Negative
YGL130W	YNL088W	YGL130W	YNL088W	8409	10336	Gavin_2002	Negative
YDR473C	YGR091W	YDR473C	YGR091W	1782	2317	Gavin_2002	Negative
YDR280W	YLR398C	YLR398C	YDR280W	4530	173	Gavin_2002	Negative
YDR195W	YGR156W	YGR156W	YDR195W	58	5174	Gavin_2002	Negative
YBR143C	YDR172W	YBR143C	YDR172W	3790	3975	Gavin_2002	Negative
YBR126C	YML100W	YML100W	YBR126C	9870	1521	Gavin_2002	Test failed
YDL031W	YNL110C	YNL110C	YDL031W	992	7506	Gavin_2002	Negative
YOR244W	YPR023C	YOR244W	YPR023C	4794	1879	Gavin_2002	Negative
YJR076C	YLR314C	YLR314C	YJR076C	3806	5505	Gavin_2002	Negative
YBR017C	YHL030W	YHL030W	YBR017C	6526	4517	Gavin_2002	Negative
YNL265C	YPL237W	YNL265C	YPL237W	2379	1607	Gavin_2002	Negative
YGR078C	YNL153C	YGR078C	YNL153C	598	1040	Gavin_2002	Positive
YBR251W	YHR197W	YBR251W	YHR197W	4559	5072	Gavin_2002	Negative
YKR081C	YLL034C	YLL034C	YKR081C	4918	3893	Gavin_2002	Negative
YAL035W	YGL130W	YAL035W	YGL130W	3141	8409	Gavin_2002	Negative
YDR405W	YNL185C	YNL185C	YDR405W	10433	2713	Gavin_2002	Negative
YNL002C	YPL043W	YNL002C	YPL043W	1660	11266	Gavin_2002	Negative
YDL031W	YKR081C	YDL031W	YKR081C	7506	3893	Gavin_2002	Negative
YGL195W	YHR108W	YGL195W	YHR108W	8474	3534	Gavin_2002	Test failed
YDR381W	YMR308C	YMR308C	YDR381W	10229	8105	Gavin_2002	Negative
YER006W	YFR031C-A	YER006W	YFR031C-A	2118	1996	Gavin_2002	Negative
YAR002C-A	YNL030W	YAR002C-A	YNL030W	212	10279	Gavin_2002	Negative
YDR211W	YOR260W	YOR260W	YDR211W	4650	3964	Gavin_2002	Negative
YDL051W	YPR088C	YDL051W	YPR088C	741	2974	Gavin_2002	Negative
YER029C	YHR086W	YHR086W	YER029C	3830	801	Gavin_2002	Negative
YCR057C	YJR002W	YJR002W	YCR057C	3238	4541	Gavin_2002	Negative
YCL059C	YCR057C	YCR057C	YCL059C	4541	1209	Gavin_2002	Negative
YGR220C	YKR085C	YKR085C	YGR220C	2761	587	Gavin_2002	Negative
YBR142W	YMR012W	YMR012W	YBR142W	4489	5908	Gavin_2002	Negative
YBR207W	YEL022W	YBR207W	YEL022W	5973	5273	Gavin_2002	Negative
YBR143C	YPL083C	YPL083C	YBR143C	3133	3790	Gavin_2002	Negative
YJL124C	YNL118C	YNL118C	YJL124C	4453	699	Gavin_2002	Failed sequence confirmation
YBR142W	YNL002C	YNL002C	YBR142W	1660	5908	Gavin_2002	Negative
YJL080C	YMR116C	YJL080C	YMR116C	4276	5166	Gavin_2002	Negative
YAR007C	YCR012W	YCR012W	YAR007C	6144	4808	Gavin_2002	Negative
YAL002W	YLR396C	YAL002W	YLR396C	2536	2529	Gavin_2002	Negative
YER126C	YMR290C	YMR290C	YER126C	2172	1469	Gavin_2002	Negative
YMR049C	YNL110C	YNL110C	YMR049C	992	5373	Gavin_2002	Negative
YJL203W	YMR240C	YJL203W	YMR240C	5441	2148	Gavin_2002	Negative
YDL195W	YIL035C	YIL035C	YDL195W	698	5347	Gavin_2002	Negative
YCR057C	YLR129W	YLR129W	YCR057C	5270	4541	Gavin_2002	Negative
YML092C	YMR308C	YMR308C	YML092C	10229	592	Gavin_2002	Negative
YDL150W	YNR003C	YNR003C	YDL150W	10590	2887	Gavin_2002	Negative
YBR272C	YNL030W	YNL030W	YBR272C	10279	1593	Gavin_2002	Negative
YHR041C	YOR159C	YHR041C	YOR159C	6587	127	Gavin_2002	Negative
YBR254C	YDR472W	YBR254C	YDR472W	2786	4691	Gavin_2002	Negative
YAL016W	YDL134C	YDL134C	YAL016W	7608	3932	Gavin_2002	Negative
YBR253W	YGL112C	YBR253W	YGL112C	4595	2189	Gavin_2002	Negative
YDR171W	YML065W	YDR171W	YML065W	938	5098	Gavin_2002	Negative
YKR002W	YMR061W	YKR002W	YMR061W	3510	1894	Gavin_2002	Negative
YBR247C	YNL132W	YBR247C	YNL132W	2015	2412	Gavin_2002	Negative
YDR301W	YGR156W	YDR301W	YGR156W	8025	58	Gavin_2002	Negative
YBR084W	YKL135C	YBR084W	YKL135C	3208	1785	Gavin_2002	Negative
YGL206C	YPL106C	YGL206C	YPL106C	3022	4635	Gavin_2002	Negative
YBR254C	YDR246W	YBR254C	YDR246W	2786	4687	Gavin_2002	Negative
YAR002C-A	YJR010C-A	YAR002C-A	YJR010C-A	212	23	Tarassov	Negative
YJR118C	YML101C	YML101C	YJR118C	9872	3660	Tarassov	Negative
YML031W	YPR113W	YPR113W	YML031W	4699	3180	Tarassov	Negative
YGR060W	YML016C	YML016C	YGR060W	2955	320	Tarassov	Negative
YDL097C	YOR261C	YOR261C	YDL097C	234	3313	Tarassov	Negative
YJL153C	YJL153C	YJL153C	YJL153C	4591	4591	Tarassov	Negative
YLR170C	YPR029C	YPR029C	YLR170C	3828	1118	Tarassov	Positive
YDR398W	YGR128C	YDR398W	YGR128C	8122	3516	Tarassov	Negative
YGR037C	YML058W-A	YML058W-A	YGR037C	43	1977	Tarassov	Negative
YBL102W	YBR207W	YBR207W	YBL102W	5973	959	Tarassov	Negative
YBR154C	YOR151C	YOR151C	YBR154C	2670	4663	Tarassov	Negative
YMR120C	YNL247W	YNL247W	YMR120C	10495	5023	Tarassov	Negative
YNL112W	YNL112W	YNL112W	YNL112W	10360	10360	Tarassov	Negative
YGR183C	YOL147C	YGR183C	YOL147C	8726	107	Tarassov	Negative
YHR069C	YPR189W	YPR189W	YHR069C	2987	3162	Tarassov	Negative
YDL208W	YNL112W	YDL208W	YNL112W	4932	10360	Tarassov	Negative
YAL053W	YGR055W	YGR055W	YAL053W	4329	5160	Tarassov	Negative
YAL053W	YOR104W	YAL053W	YOR104W	5160	176	Tarassov	Negative
YKL046C	YMR149W	YMR149W	YKL046C	807	2132	Tarassov	Negative
YMR070W	YPL127C	YPL127C	YMR070W	140	1695	Tarassov	Negative
YIL033C	YIL033C	YIL033C	YIL033C	5442	5442	Tarassov	Negative
YCL056C	YDL197C	YDL197C	YCL056C	4917	2853	Tarassov	Negative
YJL061W	YJL061W	YJL061W	YJL061W	5256	5256	Tarassov	Positive
YDL222C	YNL283C	YDL222C	YNL283C	2452	3974	Tarassov	Negative
YGL056C	YLR332W	YLR332W	YGL056C	3262	1359	Tarassov	Negative
YBR255C-A	YJR131W	YBR255C-A	YJR131W	11906	1939	Tarassov	Negative
YBR207W	YHR094C	YHR094C	YBR207W	5129	5973	Tarassov	Negative
YIL124W	YPR113W	YIL124W	YPR113W	2809	4699	Tarassov	Negative
YCR021C	YJL151C	YCR021C	YJL151C	6154	1639	Tarassov	Negative
YBR052C	YIR037W	YBR052C	YIR037W	200	4936	Tarassov	Negative
YBR009C	YNL031C	YNL031C	YBR009C	1129	1055	Tarassov	Negative
YKL139W	YLR196W	YLR196W	YKL139W	4456	3377	Tarassov	Negative
YGR105W	YHR007C	YGR105W	YHR007C	378	4621	Tarassov	Negative
YBL007C	YGL206C	YGL206C	YBL007C	3022	5285	Tarassov	Negative
YBR177C	YEL051W	YEL051W	YBR177C	1953	5943	Tarassov	Negative
YAR002C-A	YOR016C	YAR002C-A	YOR016C	212	985	Tarassov	Test failed
YJL053W	YOR132W	YJL053W	YOR132W	1358	2219	Tarassov	Negative
YHR094C	YIL121W	YHR094C	YIL121W	5129	1615	Tarassov	Negative
YHL016C	YPR138C	YHL016C	YPR138C	1346	1401	Tarassov	Negative
YDR100W	YGL203C	YDR100W	YGL203C	878	4680	Tarassov	Test failed
YBL033C	YBL033C	YBL033C	YBL033C	3809	3809	Tarassov	Negative
YGL043W	YGL070C	YGL043W	YGL070C	2762	364	Tarassov	Negative
YCR030C	YGR130C	YCR030C	YGR130C	2548	2659	Tarassov	Negative
YBL017C	YBL017C	YBL017C	YBL017C	3058	3058	Tarassov	Negative
YGR200C	YPL101W	YPL101W	YGR200C	3344	5456	Tarassov	Negative
YOL129W	YOR316C	YOL129W	YOR316C	1080	11145	Tarassov	Negative
YBR002C	YBR177C	YBR177C	YBR002C	5943	5770	Tarassov	Negative
YBR243C	YMR300C	YBR243C	YMR300C	6009	4399	Tarassov	Negative
YBR004C	YIL027C	YIL027C	YBR004C	334	3563	Tarassov	Negative
YHL009C	YLR336C	YHL009C	YLR336C	4657	2506	Tarassov	Negative
YER023W	YGL137W	YGL137W	YER023W	8416	4845	Tarassov	Negative
YBR052C	YBR244W	YBR244W	YBR052C	251	200	Tarassov	Test failed
YDR151C	YPL059W	YDR151C	YPL059W	48	4434	Tarassov	Negative
YDL052C	YJL151C	YJL151C	YDL052C	1639	1382	Tarassov	Negative
YBL029C-A	YML072C	YML072C	YBL029C-A	4937	4057	Tarassov	Negative
YBR177C	YHR003C	YHR003C	YBR177C	2877	5943	Tarassov	Negative
YMR109W	YOR181W	YMR109W	YOR181W	10019	4856	Tarassov	Negative
YER068W	YIL038C	YER068W	YIL038C	4556	1580	Tarassov	Negative
YLL028W	YLR326W	YLR326W	YLL028W	2107	3367	Tarassov	Test failed
YOL061W	YOL061W	YOL061W	YOL061W	5022	5022	Tarassov	Negative
YLR370C	YNL243W	YNL243W	YLR370C	4518	748	Tarassov	Negative
YDR501W	YGL077C	YGL077C	YDR501W	2127	3993	Tarassov	Negative
YGL203C	YPR075C	YPR075C	YGL203C	1160	4680	Tarassov	Negative
YDL197C	YDR144C	YDL197C	YDR144C	4917	2122	Tarassov	Negative
YLR033W	YPL139C	YLR033W	YPL139C	4730	1855	Tarassov	Negative
YBR234C	YNL020C	YNL020C	YBR234C	3786	1569	Tarassov	Negative
YCR093W	YDL224C	YDL224C	YCR093W	1776	6217	Tarassov	Negative
YBR106W	YML012W	YBR106W	YML012W	489	4711	Tarassov	Negative
YDL092W	YHR007C	YHR007C	YDL092W	4621	522	Tarassov	Negative
YJR070C	YKL101W	YKL101W	YJR070C	7087	4260	Tarassov	Negative
YGR163W	YOR316C	YGR163W	YOR316C	4574	11145	Tarassov	Negative
YCL026C-A	YNL016W	YNL016W	YCL026C-A	10265	3770	Tarassov	Negative
YDR189W	YJL151C	YJL151C	YDR189W	1639	2818	Tarassov	Negative
YNL307C	YOL147C	YNL307C	YOL147C	5118	107	Tarassov	Negative
YAL053W	YGL203C	YGL203C	YAL053W	4680	5160	Tarassov	Negative
YDR497C	YDR501W	YDR497C	YDR501W	8220	3993	Tarassov	Negative
YDL079C	YJR070C	YJR070C	YDL079C	4260	7553	Tarassov	Negative
YLR350W	YNL190W	YLR350W	YNL190W	5404	2791	Tarassov	Negative
YCR028C-A	YKL144C	YCR028C-A	YKL144C	11723	3423	Tarassov	Negative
YMR105C	YOR327C	YOR327C	YMR105C	1947	2265	Tarassov	Negative
YBR244W	YGL077C	YGL077C	YBR244W	2127	251	Tarassov	Negative
YDR434W	YKL008C	YKL008C	YDR434W	4908	2626	Tarassov	Negative
YER020W	YPR138C	YER020W	YPR138C	4700	1401	Tarassov	Negative
YGR238C	YHR158C	YGR238C	YHR158C	1540	2327	Tarassov	Negative
YEL051W	YJL153C	YEL051W	YJL153C	1953	4591	Tarassov	Negative
YGL077C	YPL246C	YPL246C	YGL077C	3668	2127	Tarassov	Negative
YKR072C	YMR149W	YMR149W	YKR072C	807	5117	Tarassov	Negative
YAL016W	YOR094W	YOR094W	YAL016W	175	3932	Tarassov	Negative
YFR024C-A	YFR024C-A	YFR024C-A	YFR024C-A	8280	8280	Tarassov	Test failed
YML016C	YMR149W	YML016C	YMR149W	2955	807	Tarassov	Negative
YER111C	YHR178W	YER111C	YHR178W	2554	6725	Tarassov	Negative
YJL207C	YLR330W	YLR330W	YJL207C	2460	9050	Tarassov	Negative
YPR124W	YPR124W	YPR124W	YPR124W	1645	1645	Tarassov	Test failed
YGR284C	YMR292W	YGR284C	YMR292W	344	10210	Tarassov	Negative
YCR021C	YER020W	YCR021C	YER020W	6154	4700	Tarassov	Negative
YBR106W	YPR156C	YPR156C	YBR106W	2324	489	Tarassov	Negative
YBL042C	YGR130C	YBL042C	YGR130C	5104	2659	Tarassov	Negative
YKL172W	YOR206W	YOR206W	YKL172W	2484	3373	Tarassov	Negative
YGR060W	YLR350W	YGR060W	YLR350W	320	5404	Tarassov	Negative
YML086C	YPL145C	YML086C	YPL145C	1339	94	Tarassov	Negative
YGL112C	YPL117C	YGL112C	YPL117C	2189	3659	Tarassov	Negative
YDL222C	YKL051W	YKL051W	YDL222C	7037	2452	Tarassov	Negative
YKL145W	YOR259C	YOR259C	YKL145W	4282	3186	Tarassov	Negative
YER082C	YLL011W	YLL011W	YER082C	2206	4523	Tarassov	Negative
YHL016C	YML072C	YML072C	YHL016C	4937	1346	Tarassov	Negative
YMR149W	YPL265W	YMR149W	YPL265W	807	4436	Tarassov	Negative
YDL212W	YML012W	YDL212W	YML012W	1658	4711	Tarassov	Negative
YCR028C-A	YLR332W	YCR028C-A	YLR332W	11723	3262	Tarassov	Negative
YLR420W	YNL088W	YLR420W	YNL088W	2627	10336	Tarassov	Negative
YER145C	YGR281W	YGR281W	YER145C	8823	1770	Tarassov	Negative
YBR241C	YML012W	YML012W	YBR241C	4711	1155	Tarassov	Negative
YDR484W	YER157W	YER157W	YDR484W	5197	1764	Tarassov	Negative
YJL061W	YMR047C	YMR047C	YJL061W	9954	5256	Tarassov	Negative
YNL287W	YPL010W	YPL010W	YNL287W	857	3431	Tarassov	Positive
YER145C	YML072C	YML072C	YER145C	4937	1770	Tarassov	Negative
YJL061W	YKL057C	YJL061W	YKL057C	5256	7043	Tarassov	Negative
YNL138W	YNL138W	YNL138W	YNL138W	2005	2005	Tarassov	Negative
YGR163W	YKR007W	YKR007W	YGR163W	7215	4574	Tarassov	Negative
YHR012W	YOR132W	YOR132W	YHR012W	2219	6558	Tarassov	Negative
YCR028C-A	YER112W	YER112W	YCR028C-A	4885	11723	Tarassov	Negative
YJR125C	YPR029C	YPR029C	YJR125C	3828	5453	Tarassov	Negative
YGL040C	YGL040C	YGL040C	YGL040C	1363	1363	Tarassov	Negative
YPR113W	YPR113W	YPR113W	YPR113W	4699	4699	Tarassov	Positive
YPL083C	YPR065W	YPL083C	YPR065W	3133	3877	Tarassov	Negative
YDR324C	YGR128C	YDR324C	YGR128C	2264	3516	Tarassov	Positive
YBL051C	YCR093W	YBL051C	YCR093W	4347	6217	Tarassov	Negative
YGR105W	YML012W	YGR105W	YML012W	378	4711	Tarassov	Negative
YJL020C	YLR332W	YJL020C	YLR332W	3996	3262	Tarassov	Negative
YAR002C-A	YDL192W	YDL192W	YAR002C-A	3032	212	Tarassov	Negative
YML012W	YML016C	YML016C	YML012W	2955	4711	Tarassov	Negative
YDR092W	YER061C	YER061C	YDR092W	1812	7815	Tarassov	Negative
YKL004W	YPL246C	YKL004W	YPL246C	2179	3668	Tarassov	Negative
YDR032C	YPL221W	YDR032C	YPL221W	216	2595	Tarassov	Negative
YCR030C	YFR024C-A	YCR030C	YFR024C-A	2548	8280	Tarassov	Negative
YDL192W	YFL048C	YDL192W	YFL048C	3032	1376	Tarassov	Negative
YJL151C	YNL287W	YJL151C	YNL287W	1639	3431	Tarassov	Negative
YKL173W	YNL186W	YKL173W	YNL186W	4910	4624	Tarassov	Negative
YBR200W	YGR238C	YGR238C	YBR200W	1540	2234	Tarassov	Negative
YFR041C	YGL256W	YFR041C	YGL256W	4067	5045	Tarassov	Negative
YKR097W	YKR097W	YKR097W	YKR097W	2135	2135	Tarassov	Negative
YBR052C	YLL028W	YBR052C	YLL028W	200	3367	Tarassov	Negative
YKL193C	YLR079W	YLR079W	YKL193C	4007	688	Tarassov	Negative
YDL222C	YIR037W	YDL222C	YIR037W	2452	4936	Tarassov	Negative
YDR479C	YLR082C	YDR479C	YLR082C	3149	3062	Tarassov	Negative
YDR501W	YGR055W	YGR055W	YDR501W	4329	3993	Tarassov	Negative
YDR385W	YPL004C	YPL004C	YDR385W	1971	4575	Tarassov	Negative
YGL056C	YIL121W	YIL121W	YGL056C	1615	1359	Tarassov	Negative
YHR052W	YHR052W	YHR052W	YHR052W	309	309	Tarassov	Negative
YCR094W	YGL203C	YGL203C	YCR094W	4680	2915	Tarassov	Negative
YCR028C-A	YOR273C	YCR028C-A	YOR273C	11723	5083	Tarassov	Negative
YGL137W	YKL004W	YGL137W	YKL004W	8416	2179	Tarassov	Negative
YLL063C	YMR015C	YMR015C	YLL063C	2229	5074	Tarassov	Negative
YAR002C-A	YMR123W	YAR002C-A	YMR123W	212	770	Tarassov	Test failed
YFL048C	YPL246C	YFL048C	YPL246C	1376	3668	Tarassov	Negative
YER159C	YNR065C	YNR065C	YER159C	10652	5413	Tarassov	Negative
YFR024C-A	YOR042W	YFR024C-A	YOR042W	8280	199	Tarassov	Negative
YER020W	YPL221W	YER020W	YPL221W	4700	2595	Tarassov	Negative
YDR100W	YJL178C	YDR100W	YJL178C	878	583	Tarassov	Test failed
YCR095C	YHL029C	YHL029C	YCR095C	4336	4116	Tarassov	Positive
YDL207W	YDL207W	YDL207W	YDL207W	4585	4585	Tarassov	Negative
YER145C	YGL077C	YER145C	YGL077C	1770	2127	Tarassov	Negative
YKL080W	YPL091W	YKL080W	YPL091W	2109	3273	Tarassov	Negative
YMR072W	YMR167W	YMR167W	YMR072W	4956	32	Tarassov	Negative
YDR238C	YKL004W	YDR238C	YKL004W	3529	2179	Tarassov	Negative
YLR113W	YLR248W	YLR248W	YLR113W	4527	4592	Tarassov	Autoactivator
YIR034C	YNL255C	YNL255C	YIR034C	106	1986	Tarassov	Negative
YDR503C	YPL246C	YDR503C	YPL246C	1542	3668	Tarassov	Negative
YDR068W	YDR100W	YDR068W	YDR100W	12	878	Tarassov	Negative
YHR007C	YJL192C	YHR007C	YJL192C	4621	1663	Tarassov	Negative
YDL222C	YGR130C	YDL222C	YGR130C	2452	2659	Tarassov	Negative
YBL017C	YJL053W	YJL053W	YBL017C	1358	3058	Tarassov	Negative
YOR151C	YPR187W	YPR187W	YOR151C	11692	2670	Tarassov	Negative
YAR002C-A	YIL027C	YIL027C	YAR002C-A	334	212	Tarassov	Negative
YGR202C	YJL174W	YGR202C	YJL174W	46	4471	Tarassov	Negative
YER020W	YOR273C	YER020W	YOR273C	4700	5083	Tarassov	Negative
YHR007C	YLR350W	YLR350W	YHR007C	5404	4621	Tarassov	Negative
YDR047W	YDR047W	YDR047W	YDR047W	3865	3865	Tarassov	Negative
YLL021W	YLL021W	YLL021W	YLL021W	3558	3558	Tarassov	Negative
YEL015W	YNL118C	YNL118C	YEL015W	4453	5301	Tarassov	Positive
YGR055W	YOL105C	YGR055W	YOL105C	4329	1978	Tarassov	Negative
YDR380W	YIL034C	YDR380W	YIL034C	4868	2899	Tarassov	Negative
YJL151C	YJL154C	YJL151C	YJL154C	1639	5211	Tarassov	Negative
YBR234C	YNL243W	YNL243W	YBR234C	4518	1569	Tarassov	Negative
YHL016C	YLL028W	YHL016C	YLL028W	1346	3367	Tarassov	Negative
YGR229C	YOR104W	YGR229C	YOR104W	2329	176	Tarassov	Negative
YLR330W	YMR010W	YLR330W	YMR010W	2460	493	Tarassov	Negative
YNL182C	YPL227C	YPL227C	YNL182C	3402	4115	Tarassov	Negative
YGL055W	YML016C	YML016C	YGL055W	2955	1432	Tarassov	Negative
YDL224C	YIL038C	YDL224C	YIL038C	1776	1580	Tarassov	Negative
YAL009W	YJR034W	YJR034W	YAL009W	735	908	Tarassov	Negative
YDL215C	YDL215C	YDL215C	YDL215C	7690	7690	Tarassov	Negative
YDL212W	YHR007C	YDL212W	YHR007C	1658	4621	Tarassov	Negative
YBR052C	YGR281W	YGR281W	YBR052C	8823	200	Tarassov	Negative
YKL051W	YKL051W	YKL051W	YKL051W	7037	7037	Tarassov	Negative
YDR331W	YLR088W	YDR331W	YLR088W	186	4405	Tarassov	Negative
YBR283C	YLR350W	YBR283C	YLR350W	1605	5404	Tarassov	Negative
YBR256C	YBR256C	YBR256C	YBR256C	4653	4653	Tarassov	Negative
YHR007C	YHR123W	YHR123W	YHR007C	6669	4621	Tarassov	Negative
YOL012C	YPL127C	YOL012C	YPL127C	177	140	Tarassov	Negative
YKL144C	YPR110C	YKL144C	YPR110C	3423	1844	Gavin_2002	Negative
YAL016W	YHR158C	YAL016W	YHR158C	3932	2327	Gavin_2002	Negative
YDL098C	YNL147W	YDL098C	YNL147W	7572	3925	Gavin_2002	Negative
YDL052C	YHL030W	YDL052C	YHL030W	1382	6526	Gavin_2002	Negative
YDL165W	YNL315C	YDL165W	YNL315C	287	1035	Gavin_2002	Test failed
YFR037C	YOL090W	YOL090W	YFR037C	4240	1371	Gavin_2002	Negative
YBR272C	YDR427W	YDR427W	YBR272C	8151	1593	Gavin_2002	Negative
YMR049C	YOR361C	YOR361C	YMR049C	2563	5373	Gavin_2002	Negative
YDL147W	YPR108W	YPR108W	YDL147W	1377	4505	Gavin_2002	Negative
YBR171W	YPL094C	YPL094C	YBR171W	2747	494	Gavin_2002	Test failed
YDL080C	YIL142W	YIL142W	YDL080C	2211	7554	Gavin_2002	Negative
YDL003W	YFL008W	YFL008W	YDL003W	4930	4669	Gavin_2002	Negative
YGL112C	YGR274C	YGR274C	YGL112C	4599	2189	Gavin_2002	Negative
YML009C	YNL284C	YML009C	YNL284C	4501	3845	Gavin_2002	Negative
YCR057C	YLL011W	YCR057C	YLL011W	4541	2206	Gavin_2002	Negative
YML067C	YML130C	YML130C	YML067C	1256	3913	Gavin_2002	Negative
YDL208W	YMR290C	YDL208W	YMR290C	4932	2172	Gavin_2002	Negative
YDL014W	YER082C	YDL014W	YER082C	5552	4523	Gavin_2002	Negative
YDR060W	YLR221C	YDR060W	YLR221C	2337	52	Gavin_2002	Test failed
YDR428C	YNL189W	YDR428C	YNL189W	2872	2273	Lit-BS-17	Negative
YBL007C	YKL178C	YBL007C	YKL178C	5285	1680	Lit-BS-17	Negative
YCR066W	YDR267C	YCR066W	YDR267C	6195	5489	Lit-BS-17	Negative
YLL023C	YPR028W	YLL023C	YPR028W	4086	11534	Lit-BS-17	Negative
YBR034C	YDR359C	YBR034C	YDR359C	285	2411	Lit-BS-17	Autoactivator
YBR290W	YIL016W	YIL016W	YBR290W	888	3983	Lit-BS-17	Negative
YGR099W	YPR086W	YGR099W	YPR086W	4337	1232	Lit-BS-17	Autoactivator
YGR084C	YGR251W	YGR251W	YGR084C	2450	5121	Lit-BS-17	Test failed
YHL022C	YOR346W	YHL022C	YOR346W	333	3458	Lit-BS-17	Negative
YDR310C	YFR024C-A	YFR024C-A	YDR310C	8280	3405	Lit-BS-17	Negative
YLR438C-A	YPL084W	YPL084W	YLR438C-A	2510	11716	Lit-BS-17	Negative
YKL059C	YNL208W	YNL208W	YKL059C	2427	2011	Lit-BS-17	Negative
YGR086C	YPL020C	YGR086C	YPL020C	4997	4836	Lit-BS-17	Negative
YEL002C	YER026C	YEL002C	YER026C	3923	5284	Lit-BS-17	Negative
YER051W	YMR310C	YMR310C	YER051W	3729	2697	Lit-BS-17	Negative
YIR005W	YKL074C	YKL074C	YIR005W	3327	5431	Lit-BS-17	Negative
YBR034C	YPR176C	YBR034C	YPR176C	285	471	Lit-BS-17	Negative
YLR315W	YPR072W	YPR072W	YLR315W	1596	5415	Lit-BS-17	Negative
YBR034C	YGL009C	YGL009C	YBR034C	8289	285	Lit-BS-17	Negative
YGL190C	YPR154W	YPR154W	YGL190C	1185	4423	Lit-BS-17	Negative
YLR424W	YOR023C	YLR424W	YOR023C	9722	4883	Lit-BS-17	Negative
YDR456W	YMR022W	YDR456W	YMR022W	4860	481	Lit-BS-17	Negative
YJL097W	YPR182W	YPR182W	YJL097W	196	323	Lit-BS-17	Negative
YDL116W	YNR019W	YDL116W	YNR019W	3577	3404	Lit-BS-17	Negative
YKR026C	YLR081W	YKR026C	YLR081W	4387	2171	Lit-BS-17	Negative
YHR078W	YPL018W	YHR078W	YPL018W	4103	5319	Lit-BS-17	Negative
YJR049C	YMR047C	YMR047C	YJR049C	9954	1574	Lit-BS-17	Negative
YDR423C	YDR423C	YDR423C	YDR423C	4748	4748	Lit-BS-17	Positive
YMR159C	YPL240C	YMR159C	YPL240C	2711	11463	Lit-BS-17	Negative
YGL013C	YNL087W	YNL087W	YGL013C	10335	8293	Lit-BS-17	Negative
YHR114W	YPR094W	YPR094W	YHR114W	1208	5385	Lit-BS-17	Negative
YER093C	YJL061W	YER093C	YJL061W	4463	5256	Lit-BS-17	Negative
YIL016W	YJL196C	YIL016W	YJL196C	888	1998	Lit-BS-17	Negative
YCL008C	YPR199C	YCL008C	YPR199C	2886	435	Lit-BS-17	Negative
YDL246C	YNL189W	YNL189W	YDL246C	2273	3059	Lit-BS-17	Negative
YHR140W	YOR254C	YHR140W	YOR254C	5416	11082	Lit-BS-17	Negative
YAR027W	YGR284C	YAR027W	YGR284C	3730	344	Lit-BS-17	Negative
YKL052C	YLR008C	YLR008C	YKL052C	491	1598	Lit-BS-17	Negative
YMR138W	YOL056W	YMR138W	YOL056W	782	3772	Lit-BS-17	Negative
YIL154C	YNL158W	YIL154C	YNL158W	2957	1962	Lit-BS-17	Negative
YHR133C	YML048W	YHR133C	YML048W	5405	1290	Lit-BS-17	Negative
YDR228C	YKR048C	YDR228C	YKR048C	5312	1227	Lit-BS-17	Negative
YBR160W	YOR008C	YBR160W	YOR008C	5259	2464	Lit-BS-17	Negative
YDR395W	YGR046W	YGR046W	YDR395W	4040	3443	Lit-BS-17	Negative
YIL162W	YPL094C	YPL094C	YIL162W	2747	3654	Lit-BS-17	Test failed
YKL065C	YMR215W	YKL065C	YMR215W	875	1298	Lit-BS-17	Negative
YOL088C	YPR199C	YOL088C	YPR199C	4268	435	Lit-BS-17	Negative
YDR452W	YPR086W	YPR086W	YDR452W	1232	2534	Lit-BS-17	Negative
YAL026C	YPR129W	YAL026C	YPR129W	5592	1657	Lit-BS-17	Negative
YBR085W	YJR072C	YBR085W	YJR072C	4618	3574	Lit-BS-17	Negative
YBR034C	YNL062C	YNL062C	YBR034C	5064	285	Lit-BS-17	Negative
YBL026W	YPL249C	YBL026W	YPL249C	5686	1809	Lit-BS-17	Negative
YDR295C	YKL179C	YKL179C	YDR295C	5239	5348	Lit-BS-17	Negative
YBR036C	YEL027W	YEL027W	YBR036C	776	3319	Lit-BS-17	Negative
YDR510W	YPR143W	YDR510W	YPR143W	512	2012	Lit-BS-17	Negative
YDR020C	YPR141C	YPR141C	YDR020C	2929	937	Lit-BS-17	Failed sequence confirmation
YDR176W	YNL124W	YDR176W	YNL124W	7899	3436	Lit-BS-17	Negative
YDR014W	YJL074C	YDR014W	YJL074C	5241	5147	Lit-BS-17	Negative
YOR327C	YPL270W	YOR327C	YPL270W	1947	1560	Lit-BS-17	Negative
YER067W	YPL020C	YPL020C	YER067W	4836	1699	Lit-BS-17	Negative
YEL008W	YJR091C	YJR091C	YEL008W	4355	682	Lit-BS-17	Negative
YER112W	YER124C	YER112W	YER124C	4885	6430	Lit-BS-17	Negative
YCL025C	YPL234C	YCL025C	YPL234C	4761	209	Lit-BS-17	Negative
YBR044C	YKL004W	YBR044C	YKL004W	5812	2179	Lit-BS-17	Negative
YGR034W	YGR214W	YGR034W	YGR214W	8577	8757	Jansen	Negative
YKL060C	YKL152C	YKL152C	YKL060C	3302	1999	Jansen	Negative
YML026C	YOR167C	YOR167C	YML026C	2067	9794	Jansen	Test failed
YJR002W	YOR340C	YJR002W	YOR340C	3238	3869	Jansen	Negative
YGL171W	YJL148W	YJL148W	YGL171W	3909	3189	Jansen	Test failed
YDR172W	YGL238W	YGL238W	YDR172W	3255	3975	Jansen	Negative
YGL089C	YNL261W	YNL261W	YGL089C	3921	8368	Jansen	Negative
YOR369C	YPL220W	YOR369C	YPL220W	4777	2007	Jansen	Negative
YLR048W	YLR075W	YLR075W	YLR048W	1094	9345	Jansen	Negative
YDR025W	YDR418W	YDR418W	YDR025W	8142	2374	Jansen	Negative
YMR121C	YPL090C	YPL090C	YMR121C	11313	5012	Jansen	Negative
YCL031C	YLL011W	YLL011W	YCL031C	2206	3247	Jansen	Negative
YML024W	YOR312C	YOR312C	YML024W	11141	9792	Jansen	Negative
YHR018C	YLR089C	YHR018C	YLR089C	1393	5013	Jansen	Negative
YBL038W	YBR282W	YBL038W	YBR282W	3897	4554	Jansen	Negative
YJL014W	YJR064W	YJL014W	YJR064W	8861	3260	Jansen	Negative
YGL171W	YLL008W	YLL008W	YGL171W	9238	3189	Jansen	Negative
YDR404C	YHR143W-A	YHR143W-A	YDR404C	947	5038	Jansen	Negative
YHL015W	YNL067W	YHL015W	YNL067W	4234	1200	Jansen	Negative
YGL202W	YIR034C	YIR034C	YGL202W	1986	1412	Jansen	Negative
YCR003W	YDR237W	YCR003W	YDR237W	1221	137	Jansen	Negative
YER131W	YOR234C	YOR234C	YER131W	11063	1711	Jansen	Negative
YDR469W	YNL330C	YNL330C	YDR469W	1671	5140	Jansen	Negative
YER081W	YLR027C	YER081W	YLR027C	4849	3712	Jansen	Negative
YBR249C	YGL148W	YBR249C	YGL148W	3726	1819	Jansen	Negative
YDL022W	YJL164C	YDL022W	YJL164C	1948	9007	Jansen	Negative
YDL061C	YMR194W	YDL061C	YMR194W	7535	10111	Jansen	Negative
YNR038W	YPL211W	YPL211W	YNR038W	221	4848	Jansen	Negative
YGL078C	YOR310C	YGL078C	YOR310C	3910	3071	Jansen	Negative
YJR094W-A	YLR029C	YLR029C	YJR094W-A	5075	9162	Jansen	Negative
YDR337W	YMR193W	YDR337W	YMR193W	113	457	Jansen	Negative
YER069W	YLR027C	YLR027C	YER069W	3712	1849	Jansen	Negative
YBR084C-A	YPL079W	YPL079W	YBR084C-A	11302	7473	Jansen	Negative
YDR502C	YER023W	YDR502C	YER023W	1665	4845	Jansen	Negative
YGL125W	YIR017C	YIR017C	YGL125W	2822	3281	Jansen	Negative
YBL016W	YCR089W	YCR089W	YBL016W	3579	1491	Jansen	Negative
YJR002W	YLL011W	YJR002W	YLL011W	3238	2206	Jansen	Negative
YIL061C	YOR319W	YIL061C	YOR319W	5383	845	Jansen	Negative
YGL031C	YGR214W	YGL031C	YGR214W	8311	8757	Jansen	Negative
YIL133C	YOL120C	YOL120C	YIL133C	5143	6898	Jansen	Negative
YDR021W	YJR002W	YJR002W	YDR021W	3238	2125	Jansen	Negative
YDR085C	YGR070W	YGR070W	YDR085C	3230	2146	Jansen	Negative
YEL024W	YKL150W	YKL150W	YEL024W	1963	859	Jansen	Negative
YDL147W	YOR249C	YDL147W	YOR249C	4505	2918	Jansen	Negative
YDR035W	YOL058W	YOL058W	YDR035W	10723	337	Jansen	Test failed
YGR214W	YJL191W	YGR214W	YJL191W	8757	9034	Jansen	Positive
YOR194C	YOR210W	YOR194C	YOR210W	1415	797	Jansen	Negative
YGL031C	YLR061W	YLR061W	YGL031C	9358	8311	Jansen	Negative
YKL218C	YOR303W	YKL218C	YOR303W	3991	3204	Jansen	Negative
YDL182W	YFR030W	YDL182W	YFR030W	2869	3130	Jansen	Negative
YBR154C	YPL211W	YPL211W	YBR154C	221	4663	Jansen	Negative
YCL030C	YGL026C	YCL030C	YGL026C	6091	3789	Jansen	Negative
YEL011W	YFR015C	YEL011W	YFR015C	3515	3813	Jansen	Negative
YGL012W	YGR060W	YGR060W	YGL012W	320	1400	Lit-BS-17	Negative
YBR050C	YNR052C	YNR052C	YBR050C	989	261	Lit-BS-17	Negative
YKL089W	YLR320W	YKL089W	YLR320W	4364	9619	Lit-BS-17	Negative
YDL156W	YLR116W	YDL156W	YLR116W	2162	2758	Lit-BS-17	Negative
YHR080C	YJL049W	YJL049W	YHR080C	1549	2998	Lit-BS-17	Negative
YBR034C	YER069W	YER069W	YBR034C	1849	285	Lit-BS-17	Negative
YJL079C	YNL124W	YNL124W	YJL079C	3436	687	Lit-BS-17	Autoactivator
YCR034W	YHR123W	YHR123W	YCR034W	6669	3317	Lit-BS-17	Negative
YHR082C	YJL092W	YJL092W	YHR082C	3171	3094	Lit-BS-17	Negative
YBL089W	YLR325C	YLR325C	YBL089W	4799	2616	Lit-BS-17	Negative
YHR023W	YJL207C	YHR023W	YJL207C	6569	9050	Lit-BS-17	Negative
YEL002C	YKL008C	YEL002C	YKL008C	3923	4908	Lit-BS-17	Negative
YLR447C	YOR374W	YLR447C	YOR374W	3785	11203	Lit-BS-17	Negative
YDL232W	YJR015W	YDL232W	YJR015W	7707	2156	Lit-BS-17	Negative
YDR456W	YLR372W	YLR372W	YDR456W	4293	4860	Lit-BS-17	Negative
YBR060C	YLR002C	YLR002C	YBR060C	2124	3714	Lit-BS-17	Negative
YDR510W	YHR179W	YDR510W	YHR179W	512	636	Lit-BS-17	Negative
YHL042W	YPL264C	YHL042W	YPL264C	707	1218	Lit-BS-17	Negative
YJR056C	YLR424W	YLR424W	YJR056C	9722	4216	Lit-BS-17	Negative
YMR032W	YPL059W	YMR032W	YPL059W	9939	4434	Lit-BS-17	Negative
YHL042W	YJR010C-A	YJR010C-A	YHL042W	23	707	Lit-BS-17	Negative
YGL019W	YNL087W	YNL087W	YGL019W	10335	8299	Lit-BS-17	Negative
YDR150W	YJL061W	YDR150W	YJL061W	7873	5256	Lit-BS-17	Negative
YJR045C	YPL147W	YPL147W	YJR045C	3417	3763	Lit-BS-17	Negative
YOR190W	YPR033C	YPR033C	YOR190W	1547	2242	Lit-BS-17	Negative
YBR183W	YML048W	YML048W	YBR183W	1290	3050	Lit-BS-17	Negative
YAL016W	YDL156W	YDL156W	YAL016W	2162	3932	Lit-BS-17	Negative
YPL051W	YPR053C	YPL051W	YPR053C	701	508	Lit-BS-17	Negative
YPL227C	YPL227C	YPL227C	YPL227C	3402	3402	Lit-BS-17	Negative
YCR034W	YHR142W	YCR034W	YHR142W	3317	1722	Lit-BS-17	Negative
YGL198W	YKL059C	YKL059C	YGL198W	2011	3656	Lit-BS-17	Negative
YGR060W	YKL008C	YKL008C	YGR060W	4908	320	Lit-BS-17	Negative
YCL047C	YKL012W	YKL012W	YCL047C	4662	5448	Lit-BS-17	Negative
YHR167W	YOR353C	YOR353C	YHR167W	5191	6714	Lit-BS-17	Negative
YBR034C	YMR061W	YBR034C	YMR061W	285	1894	Lit-BS-17	Negative
YIR029W	YIR029W	YIR029W	YIR029W	5501	5501	Lit-BS-17	Negative
YER093C	YHR080C	YER093C	YHR080C	4463	2998	Lit-BS-17	Negative
YNR002C	YOR130C	YOR130C	YNR002C	4759	4549	Lit-BS-17	Negative
YLR078C	YML055W	YLR078C	YML055W	9375	20	Lit-BS-17	Negative
YFL038C	YPL246C	YFL038C	YPL246C	828	3668	Lit-BS-17	Negative
YMR198W	YPL018W	YMR198W	YPL018W	4886	5319	Lit-BS-17	Negative
YAL047C	YML030W	YML030W	YAL047C	651	2282	Lit-BS-17	Negative
YDR378C	YJL139C	YJL139C	YDR378C	4740	4912	Lit-BS-17	Negative
YIL038C	YPL037C	YPL037C	YIL038C	786	1580	Lit-BS-17	Negative
YGL145W	YJR112W	YJR112W	YGL145W	643	3491	Lit-BS-17	Positive
YJL210W	YML008C	YML008C	YJL210W	3380	3223	Lit-BS-17	Negative
YER044C-A	YLR329W	YER044C-A	YLR329W	7439	578	Lit-BS-17	Negative
YDR483W	YHR096C	YHR096C	YDR483W	5035	4652	Lit-BS-17	Negative
YJL020C	YJR047C	YJL020C	YJR047C	3996	218	Lit-BS-17	Negative
YBL050W	YOR036W	YBL050W	YOR036W	5710	5247	Lit-BS-17	Positive
YAR028W	YPL264C	YAR028W	YPL264C	4085	1218	Lit-BS-17	Negative
YNL220W	YOR011W	YNL220W	YOR011W	3409	10841	Lit-BS-17	Negative
YER118C	YIL144W	YER118C	YIL144W	1793	3765	Lit-BS-17	Negative
YGL044C	YNL157W	YGL044C	YNL157W	1759	130	Lit-BS-17	Negative
YCR061W	YMR243C	YMR243C	YCR061W	1274	1123	Lit-BS-17	Negative
YGL019W	YPL240C	YPL240C	YGL019W	11463	8299	Lit-BS-17	Negative
YGL026C	YKR104W	YKR104W	YGL026C	6	3789	Lit-BS-17	Negative
YDR276C	YDR331W	YDR276C	YDR331W	98	186	Lit-BS-17	Negative
YGR046W	YML058W	YML058W	YGR046W	55	4040	Lit-BS-17	Negative
YHL010C	YKR035W-A	YKR035W-A	YHL010C	2770	5394	Lit-BS-17	Negative
YDR251W	YJR112W	YJR112W	YDR251W	643	2300	Lit-BS-17	Negative
YDR373W	YGR075C	YGR075C	YDR373W	953	2847	Lit-BS-17	Negative
YER127W	YLR315W	YLR315W	YER127W	5415	1769	Lit-BS-17	Negative
YFL048C	YPR003C	YPR003C	YFL048C	5224	1376	Lit-BS-17	Negative
YHR110W	YML048W	YML048W	YHR110W	1290	2001	Lit-BS-17	Negative
Q0085	YDR377W	Q0085	YDR377W	4303	4900	Lit-BS-17	Negative
YBR089C-A	YNL216W	YNL216W	YBR089C-A	2587	877	Lit-BS-17	Negative
YIL043C	YKR046C	YKR046C	YIL043C	4014	4352	Lit-BS-17	Negative
YDR506C	YPR201W	YDR506C	YPR201W	4104	2736	Lit-BS-17	Negative
YJR091C	YLR118C	YJR091C	YLR118C	4355	76	Lit-BS-17	Negative
YBL084C	YGL016W	YGL016W	YBL084C	2655	5744	Lit-BS-17	Negative
YKL027W	YOL133W	YKL027W	YOL133W	1562	4765	Lit-BS-17	Negative
YDL156W	YML094W	YDL156W	YML094W	2162	9863	Lit-BS-17	Negative
YBR034C	YCR086W	YCR086W	YBR034C	545	285	Lit-BS-17	Positive
YBR260C	YNL090W	YNL090W	YBR260C	2009	2227	Lit-BS-17	Negative
YIL078W	YKL012W	YKL012W	YIL078W	4662	5534	Lit-BS-17	Negative
YDR388W	YFR013W	YDR388W	YFR013W	4279	2288	Lit-BS-17	Negative
YHR041C	YPR203W	YHR041C	YPR203W	6587	208	Lit-BS-17	Negative
YJL055W	YOR264W	YOR264W	YJL055W	1713	630	Lit-BS-17	Negative
YAL016W	YFR024C-A	YAL016W	YFR024C-A	3932	8280	Lit-BS-17	Negative
YJL034W	YLR378C	YLR378C	YJL034W	2194	4372	Lit-BS-17	Negative
YEL002C	YMR264W	YMR264W	YEL002C	9	3923	Lit-BS-17	Negative
YKL156W	YLR061W	YKL156W	YLR061W	7142	9358	Jansen	Negative
YHR051W	YJL166W	YJL166W	YHR051W	912	635	Jansen	Negative
YIL133C	YPL079W	YPL079W	YIL133C	11302	6898	Jansen	Negative
YDR309C	YGR040W	YGR040W	YDR309C	586	150	Jansen	Negative
YLR448W	YNL096C	YNL096C	YLR448W	2367	1902	Jansen	Negative
YBR299W	YDR044W	YBR299W	YDR044W	3895	325	Jansen	Negative
YOL144W	YOR341W	YOR341W	YOL144W	3556	1931	Jansen	Negative
YER117W	YOR293W	YER117W	YOR293W	1916	11121	Jansen	Negative
YLR333C	YOR369C	YLR333C	YOR369C	5402	4777	Jansen	Negative
YDR086C	YER019C-A	YER019C-A	YDR086C	1716	361	Jansen	Test failed
YFR031C-A	YLR048W	YFR031C-A	YLR048W	1996	9345	Jansen	Negative
YHR001W-A	YKL016C	YHR001W-A	YKL016C	3097	738	Jansen	Negative
YGR027C	YNL178W	YGR027C	YNL178W	4583	3684	Jansen	Negative
YGL147C	YNL178W	YGL147C	YNL178W	5525	3684	Jansen	Negative
YCL043C	YLR378C	YCL043C	YLR378C	4340	2194	Jansen	Negative
YLR175W	YOR224C	YOR224C	YLR175W	1149	9472	Jansen	Negative
YEL024W	YFR033C	YEL024W	YFR033C	859	2928	Jansen	Negative
YHR147C	YNL306W	YHR147C	YNL306W	2064	483	Jansen	Negative
YAL038W	YKL152C	YKL152C	YAL038W	3302	1533	Jansen	Negative
YCR003W	YDR337W	YDR337W	YCR003W	113	1221	Jansen	Negative
YAL005C	YLL024C	YLL024C	YAL005C	5327	5107	Jansen	Negative
YCR035C	YGR195W	YGR195W	YCR035C	870	3664	Jansen	Negative
YBR142W	YML043C	YML043C	YBR142W	1279	5908	Jansen	Negative
YGR034W	YGR118W	YGR118W	YGR034W	8661	8577	Jansen	Negative
YMR121C	YNL162W	YNL162W	YMR121C	10410	5012	Jansen	Negative
YCR104W	YFL020C	YFL020C	YCR104W	981	1064	Jansen	Negative
YLL045C	YOR369C	YOR369C	YLL045C	4777	3424	Jansen	Negative
YCR046C	YJL063C	YCR046C	YJL063C	1681	654	Jansen	Negative
YNR056C	YPR121W	YPR121W	YNR056C	4586	2749	Jansen	Negative
YFR051C	YPL085W	YFR051C	YPL085W	4538	11308	Jansen	Negative
YOR234C	YOR369C	YOR234C	YOR369C	11063	4777	Jansen	Negative
YIR034C	YPR145W	YPR145W	YIR034C	3875	1986	Jansen	Negative
YCL054W	YPR137W	YCL054W	YPR137W	6114	5003	Jansen	Negative
YMR251W-A	YNL160W	YMR251W-A	YNL160W	4317	3704	Jansen	Negative
YCR005C	YGL062W	YCR005C	YGL062W	1226	2436	Jansen	Negative
YNL172W	YOL069W	YNL172W	YOL069W	10420	1378	Jansen	Negative
YDL136W	YOR293W	YOR293W	YDL136W	11121	7611	Jansen	Negative
YKL156W	YLR441C	YLR441C	YKL156W	1546	7142	Jansen	Negative
YKL007W	YMR092C	YMR092C	YKL007W	4812	5384	Jansen	Negative
YER127W	YLL008W	YLL008W	YER127W	9238	1769	Jansen	Negative
YFR030W	YJR010W	YJR010W	YFR030W	2168	3130	Jansen	Negative
YDL061C	YLR325C	YDL061C	YLR325C	7535	4799	Jansen	Negative
YEL024W	YMR256C	YMR256C	YEL024W	542	859	Jansen	Negative
YMR065W	YNL261W	YNL261W	YMR065W	3921	1870	Jansen	Negative
YGL017W	YKR098C	YKR098C	YGL017W	4958	2750	Jansen	Negative
YKR094C	YPR102C	YKR094C	YPR102C	7302	1220	Jansen	Negative
YDR158W	YJR109C	YJR109C	YDR158W	4564	133	Jansen	Negative
YNL061W	YNR038W	YNL061W	YNR038W	1718	4848	Jansen	Negative
YNL037C	YNR001C	YNL037C	YNR001C	3237	3713	Jansen	Negative
YBR023C	YER132C	YER132C	YBR023C	3616	5356	Jansen	Negative
YDR019C	YMR189W	YDR019C	YMR189W	2702	2501	Jansen	Negative
YKL006W	YLR029C	YKL006W	YLR029C	6992	5075	Jansen	Negative
YML008C	YPL028W	YML008C	YPL028W	3380	4816	Jansen	Negative
YDR398W	YMR093W	YDR398W	YMR093W	8122	3291	Krogan	Negative
YHR200W	YKL145W	YKL145W	YHR200W	3186	673	Krogan	Negative
YGR074W	YOR159C	YGR074W	YOR159C	1006	127	Krogan	Negative
YDR240C	YGR013W	YDR240C	YGR013W	2220	4269	Krogan	Negative
YAL027W	YPL146C	YAL027W	YPL146C	1506	5471	Krogan	Negative
YDR388W	YLR144C	YLR144C	YDR388W	9441	4279	Krogan	Positive
YBR079C	YKL004W	YKL004W	YBR079C	2179	1912	Krogan	Negative
YDL147W	YPR108W	YPR108W	YDL147W	1377	4505	Krogan	Negative
YDR381W	YGL166W	YGL166W	YDR381W	331	8105	Krogan	Negative
YNL099C	YOR294W	YNL099C	YOR294W	3246	3902	Krogan	Negative
YBR258C	YDR469W	YDR469W	YBR258C	5140	227	Krogan	Negative
YIR007W	YNL023C	YIR007W	YNL023C	2356	2666	Krogan	Negative
YDR099W	YDR348C	YDR099W	YDR348C	2357	2140	Krogan	Negative
YDL097C	YDL215C	YDL097C	YDL215C	3313	7690	Krogan	Negative
YBR087W	YOR217W	YOR217W	YBR087W	2583	1168	Krogan	Negative
YLR455W	YMR290C	YMR290C	YLR455W	2172	5535	Krogan	Negative
YML069W	YOL006C	YOL006C	YML069W	2832	4790	Krogan	Negative
YBR233W-A	YKR083C	YBR233W-A	YKR083C	2921	744	Krogan	Negative
YDL097C	YOR259C	YDL097C	YOR259C	3313	4282	Krogan	Negative
YEL021W	YMR074C	YEL021W	YMR074C	6252	4973	Krogan	Negative
YGR095C	YGR195W	YGR095C	YGR195W	4431	870	Krogan	Negative
YAL026C	YML069W	YML069W	YAL026C	4790	5592	Krogan	Negative
YFL054C	YKL142W	YFL054C	YKL142W	1383	739	Krogan	Negative
YDL014W	YER063W	YER063W	YDL014W	802	5552	Krogan	Negative
[truncated: 11,503 more rows]
