# Supplementary material for: Experimental assessment of AI-based interactome mapping
Source: Nat Commun. 2026 Apr 4;17:4894. doi: 10.1038/s41467-026-70942-x (PMC13230783; doi:10.1038/s41467-026-70942-x)
Supplement: Supplementary file 12 — Supplementary Data 11 [file 41467_2026_70942_MOESM12_ESM.xlsx]

## Sheet: Supplementary_Data_11
assay	experiment_ID	orf_name_a	orf_name_b	orf_name_f1	orf_name_f2	F1_CCSB_ORF_ID	F2_CCSB_ORF_ID	source_dataset	score	result_at_0_RRS
GPCA	Sv01	YGR074W	YOR194C	YGR074W	YOR194C	1006	1415	YeRI	13.8837	FALSE
GPCA	Sv01	YDL087C	YGR074W	YGR074W	YDL087C	1006	2984	CYC2008	9.59991	FALSE
GPCA	Sv01	YLR291C	YOR111W	YOR111W	YLR291C	1010	1901	CCSB-YI1
GPCA	Sv01	YDL161W	YOR111W	YOR111W	YDL161W	1010	4578	Ito-core	14.332	FALSE
GPCA	Sv01	YJR125C	YOR111W	YJR125C	YOR111W	5453	1010	Uetz-screen	13.8125	FALSE
GPCA	Sv01	YDR472W	YOL018C	YDR472W	YOL018C	4691	1013	GI_PSN_PCC_gt_0.3	9.66178	FALSE
GPCA	Sv01	YBR164C	YOL018C	YOL018C	YBR164C	1013	4789	PrePPI-LR600	9.57365	FALSE
GPCA	Sv01	YGR048W	YNL155W	YGR048W	YNL155W	1387	1016	YeRI	10.3343	FALSE
GPCA	Sv01	YAL068C	YBR066C	YBR066C	YAL068C	1470	1019	scRRS-v2	9.34873	FALSE
GPCA	Sv01	YDR313C	YPL133C	YDR313C	YPL133C	101	1670	Uetz-screen	8.94837	FALSE
GPCA	Sv01	YDR313C	YML035C	YML035C	YDR313C	2606	101	GI_PSN_PCC_gt_0.3	9.94983	FALSE
GPCA	Sv01	YDR313C	YNL142W	YNL142W	YDR313C	3258	101	GI_PSN_PCC_gt_0.3	10.668	FALSE
GPCA	Sv01	YDR313C	YHR076W	YDR313C	YHR076W	101	4322	GI_PSN_PCC_gt_0.2	12.4289	FALSE
GPCA	Sv01	YDR313C	YJL098W	YJL098W	YDR313C	4449	101	GI_PSN_PCC_gt_0.3	9.63844	FALSE
GPCA	Sv01	YKL104C	YOR044W	YOR044W	YKL104C	1021	5036	scRRS-v2	10.3794	FALSE
GPCA	Sv01	YAL020C	YBL071C	YBL071C	YAL020C	1022	2857	GI_PSN_PCC_gt_0.2	10.2796	FALSE
GPCA	Sv01	YJL151C	YNL245C	YJL151C	YNL245C	1639	1023	GI_PSN_PCC_gt_0.2	8.73471	FALSE
GPCA	Sv01	YKL004W	YNR028W	YNR028W	YKL004W	1024	2179	Tarassov	12.0674	FALSE
GPCA	Sv01	YDR382W	YOL039W	YDR382W	YOL039W	4786	1025	CYC2008	13.1655	FALSE
GPCA	Sv01	YOL039W	YPL143W	YPL143W	YOL039W	5028	1025	CYC2008	8.61102	FALSE
GPCA	Sv01	YDR347W	YLL034C	YLL034C	YDR347W	4918	102	scRRS-v2	9.82337	FALSE
GPCA	Sv01	YNL131W	YOR045W	YNL131W	YOR045W	2783	1033	CYC2008	10.4019	FALSE
GPCA	Sv01	YLR368W	YNL204C	YLR368W	YNL204C	1767	1034	YeRI	10.716	FALSE
GPCA	Sv01	YMR282C	YNL315C	YNL315C	YMR282C	1035	3883	GI_PSN_PCC_gt_0.2
GPCA	Sv01	YBR175W	YKR081C	YKR081C	YBR175W	3893	1039	YeRI	9.45121	FALSE
GPCA	Sv01	YNL153C	YPL173W	YNL153C	YPL173W	1040	1682	YeRI	9.15482	FALSE
GPCA	Sv01	YNL153C	YOR349W	YNL153C	YOR349W	1040	2854	GI_PSN_PCC_gt_0.3	9.18982	FALSE
GPCA	Sv01	YNL153C	YOR158W	YNL153C	YOR158W	1040	3904	YeRI	9.31967	FALSE
GPCA	Sv01	YGL068W	YNL153C	YNL153C	YGL068W	1040	4077	YeRI	11.9293	FALSE
GPCA	Sv01	YBR282W	YNL153C	YBR282W	YNL153C	4554	1040	YeRI	9.42417	FALSE
GPCA	Sv01	YNR041C	YPR052C	YPR052C	YNR041C	1231	1048	GI_PSN_PCC_gt_0.2	11.4273	FALSE
GPCA	Sv01	YLR222C	YNR041C	YNR041C	YLR222C	1048	2831	Ito-core	10.9844	FALSE
GPCA	Sv01	YMR201C	YOR064C	YMR201C	YOR064C	3276	104	scRRS-v2	9.91886	FALSE
GPCA	Sv01	YML107C	YNL140C	YML107C	YNL140C	1845	1052	GI_PSN_PCC_gt_0.2	9.37938	FALSE
GPCA	Sv01	YHR110W	YNL140C	YNL140C	YHR110W	1052	2001	scRRS-v2	9.34873	FALSE
GPCA	Sv01	YBR009C	YNL031C	YNL031C	YBR009C	1129	1055	Tarassov	17.0426	TRUE
GPCA	Sv01	YDL137W	YDL192W	YDL192W	YDL137W	3032	1065	Lit-BM-13	11.2306	FALSE
GPCA	Sv01	YFL037W	YOR265W	YOR265W	YFL037W	1066	4231	YeRI	16.9599	TRUE
GPCA	Sv01	YLR191W	YMR035W	YLR191W	YMR035W	1829	1069	PrePPI-LR600	12.3092	FALSE
GPCA	Sv01	YNL125C	YNL255C	YNL255C	YNL125C	106	2545	scRRS-v2	9.34873	FALSE
GPCA	Sv01	YCL037C	YNL255C	YCL037C	YNL255C	5050	106	Lit-BM-13	11.1013	FALSE
GPCA	Sv01	YHR089C	YNL255C	YHR089C	YNL255C	612	106	Tarassov	11.1196	FALSE
GPCA	Sv01	YGR168C	YOL147C	YOL147C	YGR168C	107	3740	YeRI	11.4341	FALSE
GPCA	Sv01	YOL044W	YOL147C	YOL044W	YOL147C	5017	107	Tarassov	14.3648	FALSE
GPCA	Sv01	YGR235C	YOL147C	YGR235C	YOL147C	611	107	YeRI	11.6684	FALSE
GPCA	Sv01	YEL054C	YKL180W	YKL180W	YEL054C	2398	1084	CYC2008	10.4594	FALSE
GPCA	Sv01	YIR038C	YNL217W	YNL217W	YIR038C	108	4673	CCSB-YI1
GPCA	Sv01	YBR167C	YDL159W	YDL159W	YBR167C	2138	1093	YeRI	9.56033	FALSE
GPCA	Sv01	YAL020C	YBR167C	YBR167C	YAL020C	1093	2857	scRRS-v2	9.5216	FALSE
GPCA	Sv01	YBR167C	YJL087C	YJL087C	YBR167C	4350	1093	PrePPI-LR600	9.57365	FALSE
GPCA	Sv01	YDR173C	YMR043W	YMR043W	YDR173C	398	109	CCSB-YI1	20.5602	TRUE
GPCA	Sv01	YER131W	YML063W	YER131W	YML063W	1711	10	CYC2008
GPCA	Sv01	YML063W	YPL001W	YML063W	YPL001W	10	270	YeRI	9.56033	FALSE
GPCA	Sv01	YLR388W	YML063W	YLR388W	YML063W	4571	10	CYC2008
GPCA	Sv01	YML063W	YML064C	YML063W	YML064C	10	93	YeRI	9.13699	FALSE
GPCA	Sv01	YDR363W-A	YGR135W	YGR135W	YDR363W-A	4560	110	GI_PSN_PCC_gt_0.3	9.43879	FALSE
GPCA	Sv01	YDR363W-A	YHR200W	YDR363W-A	YHR200W	110	673	CYC2008	8.58871	FALSE
GPCA	Sv01	YBR252W	YLR291C	YBR252W	YLR291C	1114	1901	CCSB-YI1
GPCA	Sv01	YLR170C	YPR029C	YLR170C	YPR029C	1118	3828	Ito-core	19.1058	TRUE
GPCA	Sv01	YFR043C	YLR170C	YLR170C	YFR043C	1118	5366	YeRI	9.17243	FALSE
GPCA	Sv01	YDR260C	YGL003C	YDR260C	YGL003C	111	1349	CYC2008	11.2755	FALSE
GPCA	Sv01	YDR260C	YHR166C	YDR260C	YHR166C	111	2715	YeRI	16.1336	TRUE
GPCA	Sv01	YJR091C	YOR186W	YJR091C	YOR186W	4355	1125	GI_PSN_PCC_gt_0.2	9.96	FALSE
GPCA	Sv01	YBR268W	YDL202W	YDL202W	YBR268W	3021	1126	CYC2008	9.92926	FALSE
GPCA	Sv01	YBL038W	YBR268W	YBR268W	YBL038W	1126	3897	CYC2008	9.25503	FALSE
GPCA	Sv01	YBR122C	YBR268W	YBR122C	YBR268W	4960	1126	CYC2008	9.62571	FALSE
GPCA	Sv01	YLR204W	YMR269W	YMR269W	YLR204W	2766	1130	YeRI	13.9244	FALSE
GPCA	Sv01	YCR099C	YPR017C	YPR017C	YCR099C	2975	1135	YeRI	12.6957	FALSE
GPCA	Sv01	YNL056W	YNL099C	YNL099C	YNL056W	3246	1141	Ito-core	9.84549	FALSE
GPCA	Sv01	YNL056W	YNL099C	YNL099C	YNL056W	3246	1141	Uetz-screen	9.84549	FALSE
GPCA	Sv01	YOR224C	YOR341W	YOR224C	YOR341W	1149	3556	CYC2008	9.45121	FALSE
GPCA	Sv01	YDR265W	YMR026C	YDR265W	YMR026C	114	1278	GI_PSN_PCC_gt_0.3	9.50779	FALSE
GPCA	Sv01	YDR244W	YDR265W	YDR244W	YDR265W	2129	114	GI_PSN_PCC_gt_0.5	11.5608	FALSE
GPCA	Sv01	YDR265W	YKL197C	YKL197C	YDR265W	2435	114	GI_PSN_PCC_gt_0.3	9.98868	FALSE
GPCA	Sv01	YDR265W	YDR329C	YDR329C	YDR265W	2924	114	GI_PSN_PCC_gt_0.5	11.6715	FALSE
GPCA	Sv01	YDR265W	YGR077C	YGR077C	YDR265W	3379	114	GI_PSN_PCC_gt_0.3	10.3641	FALSE
GPCA	Sv01	YDR265W	YGR168C	YGR168C	YDR265W	3740	114	YeRI	11.1459	FALSE
GPCA	Sv01	YDR265W	YGR133W	YGR133W	YDR265W	622	114	GI_PSN_PCC_gt_0.3	9.57365	FALSE
GPCA	Sv01	YDR265W	YGR133W	YGR133W	YDR265W	622	114	YeRI	9.57365	FALSE
GPCA	Sv01	YGL127C	YOL135C	YGL127C	YOL135C	1360	1151	Ito-core	9.58684	FALSE
GPCA	Sv01	YOL135C	YOR174W	YOL135C	YOR174W	1151	3742	Uetz-screen	12.8254	FALSE
GPCA	Sv01	YCL056C	YCR019W	YCR019W	YCL056C	1154	2853	GI_PSN_PCC_gt_0.3	9.72281	FALSE
GPCA	Sv01	YAL056W	YCR019W	YAL056W	YCR019W	5099	1154	GI_PSN_PCC_gt_0.3	10.6129	FALSE
GPCA	Sv01	YBR241C	YDR479C	YDR479C	YBR241C	3149	1155	CCSB-YI1	12.1351	FALSE
GPCA	Sv01	YBR241C	YIR038C	YIR038C	YBR241C	4673	1155	CCSB-YI1	13.9751	FALSE
GPCA	Sv01	YLR017W	YPR017C	YPR017C	YLR017W	2975	1156	CCSB-YI1	9.58684	FALSE
GPCA	Sv01	YDR255C	YMR135C	YDR255C	YMR135C	115	3174	YeRI	9.57365	FALSE
GPCA	Sv01	YDR255C	YGL227W	YGL227W	YDR255C	3384	115	GI_PSN_PCC_gt_0.3	9.22159	FALSE
GPCA	Sv01	YDR255C	YKL144C	YDR255C	YKL144C	115	3423	Uetz-screen	9.45121	FALSE
GPCA	Sv01	YOR208W	YPR075C	YOR208W	YPR075C	5275	1160	PrePPI-LR600	9.6987	FALSE
GPCA	Sv01	YCR071C	YNL177C	YNL177C	YCR071C	3690	1162	CYC2008	9.62571	FALSE
GPCA	Sv01	YBR205W	YPR134W	YBR205W	YPR134W	1166	1786	scRRS-v2	10.4594	FALSE
GPCA	Sv01	YBR297W	YBR298C	YBR297W	YBR298C	1668	1167	GI_PSN_PCC_gt_0.3	9.49386	FALSE
GPCA	Sv01	YBR298C	YIR033W	YBR298C	YIR033W	1167	3371	GI_PSN_PCC_gt_0.2	10.4019	FALSE
GPCA	Sv01	YBR087W	YER185W	YER185W	YBR087W	2463	1168	scRRS-v2	9.50779	FALSE
GPCA	Sv01	YBR087W	YDR229W	YDR229W	YBR087W	3864	1168	CCSB-YI1	10.0741	FALSE
GPCA	Sv01	YGL115W	YPL278C	YPL278C	YGL115W	1171	5141	YeRI	11.2796	FALSE
GPCA	Sv01	YBR237W	YGR013W	YGR013W	YBR237W	4269	1179	YeRI
GPCA	Sv01	YBR237W	YER138W-A	YER138W-A	YBR237W	4457	1179	scRRS-v2
GPCA	Sv01	YLR019W	YOR043W	YOR043W	YLR019W	2700	1180	Ito-core	18.151	TRUE
GPCA	Sv01	YJL012C	YPR154W	YPR154W	YJL012C	1185	4660	Lit-BM-13	11.1849	FALSE
GPCA	Sv01	YLL039C	YPR154W	YLL039C	YPR154W	5151	1185	Lit-BM-13	13.9301	FALSE
GPCA	Sv01	YER099C	YKL181W	YER099C	YKL181W	1186	1814	Ito-core	10.6129	FALSE
GPCA	Sv01	YER099C	YKL181W	YER099C	YKL181W	1186	1814	Tarassov	10.6129	FALSE
GPCA	Sv01	YHR007C	YHR042W	YHR007C	YHR042W	4621	1189	Tarassov
GPCA	Sv01	YCR011C	YNL154C	YNL154C	YCR011C	3771	1191	Uetz-screen	9.62571	FALSE
GPCA	Sv01	YDR018C	YDR513W	YDR513W	YDR018C	1193	2390	GI_PSN_PCC_gt_0.2	16.3223	TRUE
GPCA	Sv01	YBR123C	YPL225W	YBR123C	YPL225W	1883	1194	YeRI	10.2228	FALSE
GPCA	Sv01	YML108W	YPL225W	YPL225W	YML108W	1194	4123	YeRI	9.83447	FALSE
GPCA	Sv01	YHR151C	YPR153W	YPR153W	YHR151C	1197	3286	GI_PSN_PCC_gt_0.3	14.0698	FALSE
GPCA	Sv01	YDR228C	YOR250C	YOR250C	YDR228C	11	5312	Lit-BM-13	16.479	TRUE
GPCA	Sv01	YDR228C	YOR250C	YOR250C	YDR228C	11	5312	YeRI	16.479	TRUE
GPCA	Sv01	YKL078W	YOR250C	YOR250C	YKL078W	11	5338	YeRI	9.25503	FALSE
GPCA	Sv01	YLR448W	YNL067W	YLR448W	YNL067W	1902	1200	CYC2008
GPCA	Sv01	YNL067W	YPL143W	YPL143W	YNL067W	5028	1200	CYC2008
GPCA	Sv01	YFR032C-A	YNL067W	YNL067W	YFR032C-A	1200	5561	CYC2008
GPCA	Sv01	YBR041W	YHR072W	YHR072W	YBR041W	1201	5227	Lit-BM-13	9.27146	FALSE
GPCA	Sv01	YIL143C	YLR005W	YLR005W	YIL143C	1204	1592	CYC2008	9.56033	FALSE
GPCA	Sv01	YDR311W	YLR005W	YLR005W	YDR311W	1204	2141	CYC2008
GPCA	Sv01	YGR258C	YLR005W	YLR005W	YGR258C	1204	2326	CYC2008
GPCA	Sv01	YLR005W	YPL122C	YLR005W	YPL122C	1204	3767	CYC2008	9.36413	FALSE
GPCA	Sv01	YAR007C	YLR005W	YAR007C	YLR005W	4808	1204	PrePPI-LR600
GPCA	Sv01	YLR005W	YPR056W	YLR005W	YPR056W	1204	5109	CYC2008	11.8486	FALSE
GPCA	Sv01	YER171W	YLR005W	YLR005W	YER171W	1204	5279	CYC2008	9.85643	FALSE
GPCA	Sv01	YER171W	YLR005W	YLR005W	YER171W	1204	5279	Lit-BM-13	9.85643	FALSE
GPCA	Sv01	YGR113W	YPL233W	YGR113W	YPL233W	3236	1206	GI_PSN_PCC_gt_0.2	9.67419	FALSE
GPCA	Sv01	YER081W	YPL233W	YPL233W	YER081W	1206	4849	Ito-core	11.3382	FALSE
GPCA	Sv01	YIR010W	YPL233W	YPL233W	YIR010W	1206	5153	GI_PSN_PCC_gt_0.5
GPCA	Sv01	YCL059C	YOR128C	YCL059C	YOR128C	1209	5054	scRRS-v2	10.3343	FALSE
GPCA	Sv01	YCL059C	YML093W	YCL059C	YML093W	1209	5233	YeRI	9.58684	FALSE
GPCA	Sv01	YPL002C	YPL065W	YPL002C	YPL065W	1211	1368	YeRI	9.27146	FALSE
GPCA	Sv01	YOR390W	YPL002C	YPL002C	YOR390W	1211	1995	GI_PSN_PCC_gt_0.2	9.42417	FALSE
GPCA	Sv01	YDL087C	YPL002C	YPL002C	YDL087C	1211	2984	YeRI	11.3343	FALSE
GPCA	Sv01	YOR368W	YPL002C	YPL002C	YOR368W	1211	2994	YeRI	9.75656	FALSE
GPCA	Sv01	YJR102C	YPL002C	YPL002C	YJR102C	1211	3110	YeRI	17.6539	TRUE
GPCA	Sv01	YLR417W	YPL002C	YPL002C	YLR417W	1211	3437	Uetz-screen	15.2939	FALSE
GPCA	Sv01	YMR077C	YPL002C	YMR077C	YPL002C	5554	1211	YeRI	9.30378	FALSE
GPCA	Sv01	YBL049W	YOR275C	YBL049W	YOR275C	1217	2255	YeRI	10.0471	FALSE
GPCA	Sv01	YPL264C	YPR159W	YPR159W	YPL264C	2560	1218	YeRI	14.1891	FALSE
GPCA	Sv01	YCR003W	YMR225C	YMR225C	YCR003W	3811	1221	CYC2008
GPCA	Sv01	YNL125C	YPL192C	YNL125C	YPL192C	2545	1223	YeRI	10.128	FALSE
GPCA	Sv01	YPL192C	YPR159W	YPR159W	YPL192C	2560	1223	YeRI	9.82337	FALSE
GPCA	Sv01	YOL044W	YPL192C	YPL192C	YOL044W	1223	5017	YeRI	10.1548	FALSE
GPCA	Sv01	YJL163C	YPL192C	YPL192C	YJL163C	1223	5056	YeRI	9.92926	FALSE
GPCA	Sv01	YIL057C	YLR345W	YLR345W	YIL057C	4197	1225	YeRI	10.2143	FALSE
GPCA	Sv01	YKR048C	YNL078W	YKR048C	YNL078W	1227	2774	Ito-core	16.6545	TRUE
GPCA	Sv01	YKR048C	YNL078W	YKR048C	YNL078W	1227	2774	Uetz-screen	16.6545	TRUE
GPCA	Sv01	YAL020C	YKR048C	YAL020C	YKR048C	2857	1227	Lit-BM-13	10.668	FALSE
GPCA	Sv01	YBR267W	YKR048C	YBR267W	YKR048C	4035	1227	Lit-BM-13	14.86	FALSE
GPCA	Sv01	YBR103W	YJL122W	YBR103W	YJL122W	1228	1730	YeRI
GPCA	Sv01	YBR103W	YIL112W	YIL112W	YBR103W	3595	1228	Uetz-screen	14.8607	FALSE
GPCA	Sv01	YBR103W	YBR282W	YBR103W	YBR282W	1228	4554	YeRI	9.6987	FALSE
GPCA	Sv01	YBR103W	YGL194C	YBR103W	YGL194C	1228	4903	GI_PSN_PCC_gt_0.5	12.0133	FALSE
GPCA	Sv01	YBR103W	YBR122C	YBR103W	YBR122C	1228	4960	YeRI	9.64926	FALSE
GPCA	Sv01	YDR322C-A	YML130C	YML130C	YDR322C-A	1256	122	YeRI	9.15482	FALSE
GPCA	Sv01	YDR322C-A	YEL027W	YEL027W	YDR322C-A	776	122	PrePPI-LR600	9.40939	FALSE
GPCA	Sv01	YPR011C	YPR052C	YPR052C	YPR011C	1231	5447	scRRS-v2	10.4094	FALSE
GPCA	Sv01	YJL104W	YOL082W	YOL082W	YJL104W	1236	1455	CCSB-YI1	9.27146	FALSE
GPCA	Sv01	YDR311W	YOL082W	YDR311W	YOL082W	2141	1236	Ito-core	12.1482	FALSE
GPCA	Sv01	YER151C	YOL082W	YOL082W	YER151C	1236	2522	Lit-BM-13	9.43879	FALSE
GPCA	Sv01	YDR207C	YOL082W	YDR207C	YOL082W	3625	1236	Uetz-screen	11.5314	FALSE
GPCA	Sv01	YHR113W	YOL082W	YHR113W	YOL082W	4185	1236	CCSB-YI1	18.4987	TRUE
GPCA	Sv01	YHR113W	YOL082W	YHR113W	YOL082W	4185	1236	Lit-BM-13	18.4987	TRUE
GPCA	Sv01	YKL103C	YOL082W	YOL082W	YKL103C	1236	4579	Uetz-screen	9.27146	FALSE
GPCA	Sv01	YOL082W	YOR353C	YOL082W	YOR353C	1236	5191	Uetz-screen	10.1548	FALSE
GPCA	Sv01	YDR419W	YPL257W	YDR419W	YPL257W	3151	1242	GI_PSN_PCC_gt_0.2	9.11894	FALSE
GPCA	Sv01	YKL088W	YMR272C	YKL088W	YMR272C	4050	1250	Tarassov	10.5736	FALSE
GPCA	Sv01	YBR198C	YDR392W	YBR198C	YDR392W	1251	2944	CYC2008	9.63844	FALSE
GPCA	Sv01	YHR005C-A	YNL241C	YNL241C	YHR005C-A	1253	4428	scRRS-v2	10.4798	FALSE
GPCA	Sv01	YGR125W	YMR024W	YMR024W	YGR125W	1254	2611	CCSB-YI1	9.73471	FALSE
GPCA	Sv01	YMR024W	YNL284C	YMR024W	YNL284C	1254	3845	CYC2008	9.81378	FALSE
GPCA	Sv01	YDL212W	YML038C	YDL212W	YML038C	1658	1255	Lit-BM-13	14.3922	FALSE
GPCA	Sv01	YDL212W	YML038C	YDL212W	YML038C	1658	1255	Tarassov	14.3922	FALSE
GPCA	Sv01	YDL183C	YML130C	YML130C	YDL183C	1256	1406	YeRI	9.76818	FALSE
GPCA	Sv01	YML130C	YMR214W	YMR214W	YML130C	3354	1256	GI_PSN_PCC_gt_0.3	9.67419	FALSE
GPCA	Sv01	YJL112W	YML130C	YJL112W	YML130C	3976	1256	YeRI	10.445	FALSE
GPCA	Sv01	YJR080C	YML130C	YML130C	YJR080C	1256	4059	YeRI	9.17243	FALSE
GPCA	Sv01	YML130C	YPL189C-A	YPL189C-A	YML130C	5286	1256	scRRS-v2	9.74483	FALSE
GPCA	Sv01	YGR292W	YLR287C	YGR292W	YLR287C	3340	1258	GI_PSN_PCC_gt_0.2	9.84549	FALSE
GPCA	Sv01	YML019W	YMR307W	YML019W	YMR307W	1259	3078	GI_PSN_PCC_gt_0.3
GPCA	Sv01	YHR079C	YML019W	YHR079C	YML019W	4552	1259	GI_PSN_PCC_gt_0.3	9.18982	FALSE
GPCA	Sv01	YDR284C	YPR159W	YPR159W	YDR284C	2560	125	YeRI	14.2438	FALSE
GPCA	Sv01	YLR433C	YPL065W	YLR433C	YPL065W	1260	1368	YeRI	9.08215	FALSE
GPCA	Sv01	YLR433C	YOR157C	YLR433C	YOR157C	1260	2289	YeRI	11.3382	FALSE
GPCA	Sv01	YLR433C	YOR324C	YLR433C	YOR324C	1260	2756	Lit-BM-13	10.84	FALSE
GPCA	Sv01	YIL002C	YLR433C	YLR433C	YIL002C	1260	4299	GI_PSN_PCC_gt_0.2	9.79116	FALSE
GPCA	Sv01	YLR315W	YLR433C	YLR315W	YLR433C	5415	1260	YeRI	9.57365	FALSE
GPCA	Sv01	YER094C	YLR433C	YLR433C	YER094C	1260	5512	YeRI	11.2228	FALSE
GPCA	Sv01	YGL149W	YLR433C	YGL149W	YLR433C	5551	1260	scRRS-v2	9.71081	FALSE
GPCA	Sv01	YHR026W	YMR203W	YMR203W	YHR026W	1262	1704	PrePPI-LR600	9.87805	FALSE
GPCA	Sv01	YMR203W	YNL131W	YNL131W	YMR203W	2783	1262	scPRS-v2	10.2058	FALSE
GPCA	Sv01	YNR030W	YPL227C	YNR030W	YPL227C	1265	3402	GI_PSN_PCC_gt_0.5	15.5319	FALSE
GPCA	Sv01	YBL082C	YNR030W	YNR030W	YBL082C	1265	4775	GI_PSN_PCC_gt_0.5	20.4441	TRUE
GPCA	Sv01	YDR004W	YML032C	YDR004W	YML032C	3043	1267	GI_PSN_PCC_gt_0.3	10.128	FALSE
GPCA	Sv01	YLR116W	YML046W	YLR116W	YML046W	2758	1268	YeRI	9.61287	FALSE
GPCA	Sv01	YGL209W	YLR246W	YGL209W	YLR246W	3368	1270	YeRI	9.40939	FALSE
GPCA	Sv01	YLR291C	YML015C	YML015C	YLR291C	1271	1901	YeRI
GPCA	Sv01	YDR167W	YML015C	YDR167W	YML015C	3134	1271	Uetz-screen	9.77972	FALSE
GPCA	Sv01	YML002W	YMR058W	YML002W	YMR058W	1272	4504	scRRS-v2	9.43879	FALSE
GPCA	Sv01	YGR077C	YMR026C	YMR026C	YGR077C	1278	3379	GI_PSN_PCC_gt_0.3	10.7339	FALSE
GPCA	Sv01	YLR423C	YML043C	YLR423C	YML043C	3020	1279	CCSB-YI1	9.30378	FALSE
GPCA	Sv01	YOR159C	YPR182W	YOR159C	YPR182W	127	196	CCSB-YI1	22.901	TRUE
GPCA	Sv01	YOR159C	YPR182W	YOR159C	YPR182W	127	196	Uetz-screen	22.901	TRUE
GPCA	Sv01	YOR159C	YOR368W	YOR368W	YOR159C	2994	127	YeRI	11.1849	FALSE
GPCA	Sv01	YNL147W	YOR159C	YOR159C	YNL147W	127	3925	YeRI	11.0974	FALSE
GPCA	Sv01	YKL117W	YLR069C	YLR069C	YKL117W	1281	3776	Lit-BM-13	11.0084	FALSE
GPCA	Sv01	YEL016C	YLR130C	YLR130C	YEL016C	1282	1407	GI_PSN_PCC_gt_0.3	11.1331	FALSE
GPCA	Sv01	YKL093W	YML021C	YKL093W	YML021C	1749	1283	scRRS-v2	9.72281	FALSE
GPCA	Sv01	YML021C	YNL313C	YML021C	YNL313C	1283	3620	GI_PSN_PCC_gt_0.3	9.99859	FALSE
GPCA	Sv01	YGR002C	YNL107W	YGR002C	YNL107W	1523	1287	CYC2008	13.5627	FALSE
GPCA	Sv01	YGR002C	YNL107W	YGR002C	YNL107W	1523	1287	Lit-BM-13	13.5627	FALSE
GPCA	Sv01	YAL011W	YNL107W	YNL107W	YAL011W	1287	1752	CYC2008	11.757	FALSE
GPCA	Sv01	YNL107W	YPR023C	YPR023C	YNL107W	1879	1287	CYC2008	9.71081	FALSE
GPCA	Sv01	YDR359C	YNL107W	YNL107W	YDR359C	1287	2411	CYC2008	9.59991	FALSE
GPCA	Sv01	YKR022C	YNL107W	YKR022C	YNL107W	2478	1287	YeRI	13.5304	FALSE
GPCA	Sv01	YDR334W	YNL107W	YDR334W	YNL107W	3019	1287	CYC2008	9.33316	FALSE
GPCA	Sv01	YHR090C	YNL107W	YNL107W	YHR090C	1287	3696	CYC2008
GPCA	Sv01	YEL018W	YNL107W	YNL107W	YEL018W	1287	4074	CYC2008	11.1459	FALSE
GPCA	Sv01	YNL107W	YNL136W	YNL136W	YNL107W	4148	1287	CYC2008	10.0279	FALSE
GPCA	Sv01	YKL103C	YNL107W	YKL103C	YNL107W	4579	1287	CCSB-YI1	10.8242	FALSE
GPCA	Sv01	YNL107W	YOR244W	YOR244W	YNL107W	4794	1287	CYC2008	9.11894	FALSE
GPCA	Sv01	YJL081C	YNL107W	YNL107W	YJL081C	1287	5076	CYC2008
GPCA	Sv01	YML048W	YMR153W	YMR153W	YML048W	1858	1290	YeRI	14.6428	FALSE
GPCA	Sv01	YML048W	YPR159W	YML048W	YPR159W	1290	2560	YeRI
GPCA	Sv01	YGL209W	YML128C	YML128C	YGL209W	1291	3368	YeRI	9.22159	FALSE
GPCA	Sv01	YGR057C	YLR376C	YLR376C	YGR057C	1293	3009	YeRI	9.56033	FALSE
GPCA	Sv01	YIL132C	YLR376C	YIL132C	YLR376C	3277	1293	Ito-core	15.8505	TRUE
GPCA	Sv01	YIL152W	YLR376C	YIL152W	YLR376C	5519	1293	YeRI	9.18982	FALSE
GPCA	Sv01	YLR240W	YLR360W	YLR240W	YLR360W	2943	1294	CYC2008	9.43879	FALSE
GPCA	Sv01	YLR360W	YOR089C	YOR089C	YLR360W	3794	1294	GI_PSN_PCC_gt_0.3	9.81378	FALSE
GPCA	Sv01	YLR360W	YPL120W	YLR360W	YPL120W	1294	4388	CYC2008	12.452	FALSE
GPCA	Sv01	YLR360W	YPL120W	YLR360W	YPL120W	1294	4388	GI_PSN_PCC_gt_0.5	12.452	FALSE
GPCA	Sv01	YLR360W	YOR068C	YOR068C	YLR360W	4715	1294	GI_PSN_PCC_gt_0.2	10.6564	FALSE
GPCA	Sv01	YLR356W	YOL026C	YLR356W	YOL026C	602	129	YeRI	9.11894	FALSE
GPCA	Sv01	YML105C	YPR088C	YML105C	YPR088C	1301	2974	CYC2008	9.90839	FALSE
GPCA	Sv01	YMR018W	YNL165W	YMR018W	YNL165W	1303	2946	YeRI	11.3982	FALSE
GPCA	Sv01	YMR018W	YMR077C	YMR077C	YMR018W	5554	1303	YeRI	9.33316	FALSE
GPCA	Sv01	YKR041W	YLR126C	YLR126C	YKR041W	1305	2482	GI_PSN_PCC_gt_0.2	10.5216	FALSE
GPCA	Sv01	YLR453C	YNL216W	YLR453C	YNL216W	1307	2587	Lit-BM-13	11.2515	FALSE
GPCA	Sv01	YBR164C	YHL020C	YBR164C	YHL020C	4789	1308	GI_PSN_PCC_gt_0.2	9.45121	FALSE
GPCA	Sv01	YAL027W	YNR027W	YNR027W	YAL027W	1312	1506	scRRS-v2	8.96867	FALSE
GPCA	Sv01	YEL029C	YNR027W	YNR027W	YEL029C	1312	1757	CCSB-YI1	21.1691	TRUE
GPCA	Sv01	YMR305C	YNR027W	YMR305C	YNR027W	3163	1312	scRRS-v2	9.27146	FALSE
GPCA	Sv01	YLR380W	YOR304C-A	YLR380W	YOR304C-A	1319	4954	scRRS-v2	11.914	FALSE
GPCA	Sv01	YMR213W	YPL173W	YMR213W	YPL173W	1322	1682	YeRI	9.13699	FALSE
GPCA	Sv01	YJR003C	YMR213W	YJR003C	YMR213W	2439	1322	YeRI	10.2633	FALSE
GPCA	Sv01	YLR117C	YMR213W	YLR117C	YMR213W	3836	1322	CYC2008	10.0741	FALSE
GPCA	Sv01	YLR117C	YMR213W	YLR117C	YMR213W	3836	1322	Lit-BM-13	10.0741	FALSE
GPCA	Sv01	YMR213W	YOR158W	YMR213W	YOR158W	1322	3904	YeRI	9.97871	FALSE
GPCA	Sv01	YDR228C	YMR213W	YDR228C	YMR213W	5312	1322	YeRI	9.30378	FALSE
GPCA	Sv01	YIL042C	YNL071W	YIL042C	YNL071W	1443	1323	CYC2008	9.46557	FALSE
GPCA	Sv01	YGR193C	YNL071W	YGR193C	YNL071W	1464	1323	CYC2008	14.6222	FALSE
GPCA	Sv01	YBR221C	YNL071W	YBR221C	YNL071W	1557	1323	CYC2008	9.37938	FALSE
GPCA	Sv01	YBR221C	YNL071W	YBR221C	YNL071W	1557	1323	GI_PSN_PCC_gt_0.5	9.37938	FALSE
GPCA	Sv01	YER178W	YNL071W	YER178W	YNL071W	3013	1323	CYC2008	9.36413	FALSE
GPCA	Sv01	YFL018C	YNL071W	YFL018C	YNL071W	4905	1323	CYC2008	10.3498	FALSE
GPCA	Sv01	YNL264C	YPL272C	YNL264C	YPL272C	1324	3576	YeRI	11.2473	FALSE
GPCA	Sv01	YGL023C	YML121W	YGL023C	YML121W	1361	1325	GI_PSN_PCC_gt_0.2	9.31967	FALSE
GPCA	Sv01	YGL023C	YML121W	YGL023C	YML121W	1361	1325	Tarassov	9.31967	FALSE
GPCA	Sv01	YML121W	YOR368W	YML121W	YOR368W	1325	2994	YeRI	9.98868	FALSE
GPCA	Sv01	YLR135W	YPL022W	YPL022W	YLR135W	2524	1330	Ito-core	13.9345	FALSE
GPCA	Sv01	YHR003C	YML086C	YML086C	YHR003C	1339	2877	Tarassov	10.888	FALSE
GPCA	Sv01	YDL192W	YML086C	YDL192W	YML086C	3032	1339	Tarassov	10.1189	FALSE
GPCA	Sv01	YCR053W	YDR158W	YCR053W	YDR158W	2126	133	GI_PSN_PCC_gt_0.3	10.8017	FALSE
GPCA	Sv01	YDR158W	YER052C	YER052C	YDR158W	2889	133	GI_PSN_PCC_gt_0.5	13.0464	FALSE
GPCA	Sv01	YDR158W	YOR184W	YOR184W	YDR158W	3027	133	GI_PSN_PCC_gt_0.3	13.5371	FALSE
GPCA	Sv01	YLR347C	YLR377C	YLR347C	YLR377C	2641	1341	Ito-core	9.50779	FALSE
GPCA	Sv01	YLR414C	YML035C	YLR414C	YML035C	1342	2606	GI_PSN_PCC_gt_0.3	10.7108	FALSE
GPCA	Sv01	YBR055C	YLR446W	YBR055C	YLR446W	4576	1343	Ito-core	9.27146	FALSE
GPCA	Sv01	YHL016C	YPR138C	YPR138C	YHL016C	1401	1346	Tarassov	19.78	TRUE
GPCA	Sv01	YHL016C	YIL105C	YIL105C	YHL016C	3999	1346	Tarassov	10.3945	FALSE
GPCA	Sv01	YGR055W	YHL016C	YHL016C	YGR055W	1346	4329	Tarassov	18.0145	TRUE
GPCA	Sv01	YGL203C	YHL016C	YGL203C	YHL016C	4680	1346	Tarassov	9.49386	FALSE
GPCA	Sv01	YER165W	YGR162W	YGR162W	YER165W	1476	1348	scPRS-v2	19.8385	TRUE
GPCA	Sv01	YER165W	YGL049C	YER165W	YGL049C	1348	3626	scPRS-v2	17.0124	TRUE
GPCA	Sv01	YGL003C	YGL240W	YGL240W	YGL003C	1735	1349	Lit-BM-13	10.3421	FALSE
GPCA	Sv01	YDL008W	YGL003C	YGL003C	YDL008W	1349	4270	CYC2008	9.87805	FALSE
GPCA	Sv01	YDR281C	YNL204C	YDR281C	YNL204C	134	1034	YeRI	8.94837	FALSE
GPCA	Sv01	YDL226C	YDR281C	YDL226C	YDR281C	1792	134	YeRI	12.1784	FALSE
GPCA	Sv01	YDR281C	YGL160W	YDR281C	YGL160W	134	5498	scRRS-v2	11.3945	FALSE
GPCA	Sv01	YFR004W	YOR026W	YFR004W	YOR026W	1351	2614	YeRI	13.0982	FALSE
GPCA	Sv01	YDR108W	YJL053W	YDR108W	YJL053W	2526	1358	GI_PSN_PCC_gt_0.2	10.6804	FALSE
GPCA	Sv01	YGR261C	YJL053W	YGR261C	YJL053W	4636	1358	GI_PSN_PCC_gt_0.2	9.82337	FALSE
GPCA	Sv01	YJL053W	YOR068C	YOR068C	YJL053W	4715	1358	GI_PSN_PCC_gt_0.3	10.5275	FALSE
GPCA	Sv01	YJL053W	YJL154C	YJL053W	YJL154C	1358	5211	GI_PSN_PCC_gt_0.5	10.1548	FALSE
GPCA	Sv01	YGL056C	YPL265W	YPL265W	YGL056C	4436	1359	Tarassov	9.56033	FALSE
GPCA	Sv01	YGL127C	YOR047C	YGL127C	YOR047C	1360	1850	Ito-core	9.36413	FALSE
GPCA	Sv01	YGL127C	YLR423C	YLR423C	YGL127C	3020	1360	Ito-core	10.6129	FALSE
GPCA	Sv01	YCR063W	YGL127C	YCR063W	YGL127C	3060	1360	YeRI	9.5216	FALSE
GPCA	Sv01	YGL127C	YOR174W	YOR174W	YGL127C	3742	1360	CYC2008	10.6564	FALSE
GPCA	Sv01	YGL127C	YOR174W	YOR174W	YGL127C	3742	1360	Ito-core	10.6564	FALSE
GPCA	Sv01	YDR408C	YGL127C	YDR408C	YGL127C	3818	1360	Uetz-screen	9.74483	FALSE
GPCA	Sv01	YGL127C	YOR128C	YOR128C	YGL127C	5054	1360	Ito-core	10.5479	FALSE
GPCA	Sv01	YGL223C	YNL051W	YGL223C	YNL051W	1364	3042	Lit-BM-13	9.31967	FALSE
GPCA	Sv01	YER098W	YPL269W	YPL269W	YER098W	1365	2866	GI_PSN_PCC_gt_0.3	9.08215	FALSE
GPCA	Sv01	YMR299C	YPL269W	YMR299C	YPL269W	3992	1365	PrePPI-LR600	9.36413	FALSE
GPCA	Sv01	YDR311W	YPL065W	YDR311W	YPL065W	2141	1368	YeRI	9.49386	FALSE
GPCA	Sv01	YOR275C	YPL065W	YOR275C	YPL065W	2255	1368	GI_PSN_PCC_gt_0.3	9.30378	FALSE
GPCA	Sv01	YJR102C	YPL065W	YJR102C	YPL065W	3110	1368	GI_PSN_PCC_gt_0.5	9.25503	FALSE
GPCA	Sv01	YLR417W	YPL065W	YPL065W	YLR417W	1368	3437	GI_PSN_PCC_gt_0.5	13.9218	FALSE
GPCA	Sv01	YLR119W	YPL065W	YLR119W	YPL065W	4639	1368	Lit-BM-13	10.1636	FALSE
GPCA	Sv01	YLR119W	YPL065W	YLR119W	YPL065W	4639	1368	YeRI	10.1636	FALSE
GPCA	Sv01	YLR033W	YPL065W	YLR033W	YPL065W	4730	1368	YeRI	9.20701	FALSE
GPCA	Sv01	YDR228C	YPL065W	YDR228C	YPL065W	5312	1368	YeRI	9.30378	FALSE
GPCA	Sv01	YMR077C	YPL065W	YPL065W	YMR077C	1368	5554	YeRI	9.43879	FALSE
GPCA	Sv01	YDR318W	YNL189W	YDR318W	YNL189W	136	2273	YeRI
GPCA	Sv01	YBR107C	YDR318W	YBR107C	YDR318W	3376	136	GI_PSN_PCC_gt_0.5	10.7912	FALSE
GPCA	Sv01	YDR318W	YLR381W	YDR318W	YLR381W	136	3524	GI_PSN_PCC_gt_0.5	10.0182	FALSE
GPCA	Sv01	YDR318W	YPR046W	YPR046W	YDR318W	3650	136	GI_PSN_PCC_gt_0.5	9.45121	FALSE
GPCA	Sv01	YDR254W	YDR318W	YDR254W	YDR318W	3769	136	GI_PSN_PCC_gt_0.5	9.57365	FALSE
GPCA	Sv01	YDR318W	YJR135C	YDR318W	YJR135C	136	4988	GI_PSN_PCC_gt_0.5	10.3185	FALSE
GPCA	Sv01	YDR318W	YIR010W	YDR318W	YIR010W	136	5153	Lit-BM-13
GPCA	Sv01	YDR318W	YPL018W	YDR318W	YPL018W	136	5319	GI_PSN_PCC_gt_0.5
GPCA	Sv01	YCR052W	YFR037C	YCR052W	YFR037C	1389	1371	scPRS-v2	11.3647	FALSE
GPCA	Sv01	YFR037C	YMR091C	YMR091C	YFR037C	1846	1371	YeRI	14.4893	FALSE
GPCA	Sv01	YGL005C	YKL004W	YKL004W	YGL005C	2179	1372	GI_PSN_PCC_gt_0.2	10.3641	FALSE
GPCA	Sv01	YGL005C	YNL051W	YNL051W	YGL005C	3042	1372	GI_PSN_PCC_gt_0.5	18.9796	TRUE
GPCA	Sv01	YGL005C	YML071C	YGL005C	YML071C	1372	3451	GI_PSN_PCC_gt_0.5	11.137	FALSE
GPCA	Sv01	YGL005C	YLR039C	YLR039C	YGL005C	4297	1372	GI_PSN_PCC_gt_0.3	12.357	FALSE
GPCA	Sv01	YBR164C	YGL005C	YBR164C	YGL005C	4789	1372	GI_PSN_PCC_gt_0.3	9.36413	FALSE
GPCA	Sv01	YDR137W	YGL005C	YGL005C	YDR137W	1372	5154	GI_PSN_PCC_gt_0.3	10.0928	FALSE
GPCA	Sv01	YER107C	YHR166C	YHR166C	YER107C	2715	1373	GI_PSN_PCC_gt_0.2	10.0835	FALSE
GPCA	Sv01	YER107C	YML103C	YML103C	YER107C	5249	1373	GI_PSN_PCC_gt_0.2	9.43879	FALSE
GPCA	Sv01	YDR034C	YER043C	YDR034C	YER043C	2334	1374	Ito-core	9.81378	FALSE
GPCA	Sv01	YKL145W	YPR108W	YKL145W	YPR108W	3186	1377	CYC2008	11.3304	FALSE
GPCA	Sv01	YDR240C	YOL069W	YDR240C	YOL069W	2220	1378	Tarassov	11.3608	FALSE
GPCA	Sv01	YIR017C	YOL069W	YOL069W	YIR017C	1378	2822	YeRI	9.66178	FALSE
GPCA	Sv01	YLR313C	YOL069W	YOL069W	YLR313C	1378	3024	YeRI	10.7515	FALSE
GPCA	Sv01	YDL002C	YOL069W	YDL002C	YOL069W	3044	1378	YeRI	11.5078	FALSE
GPCA	Sv01	YIL144W	YOL069W	YIL144W	YOL069W	3765	1378	scPRS-v2	17.2198	TRUE
GPCA	Sv01	YMR117C	YOL069W	YOL069W	YMR117C	1378	4723	scPRS-v2	12.1911	FALSE
GPCA	Sv01	YDR237W	YKL167C	YDR237W	YKL167C	137	1662	CYC2008
GPCA	Sv01	YDR237W	YOR150W	YOR150W	YDR237W	495	137	CYC2008	9.47978	FALSE
GPCA	Sv01	YDR448W	YGR252W	YGR252W	YDR448W	1381	2787	Uetz-screen
GPCA	Sv01	YDR498C	YOR075W	YDR498C	YOR075W	1385	3248	YeRI	13.7592	FALSE
GPCA	Sv01	YDR498C	YGL145W	YDR498C	YGL145W	1385	3491	Lit-BM-13	14.913	FALSE
GPCA	Sv01	YDR498C	YGL145W	YDR498C	YGL145W	1385	3491	YeRI	14.913	FALSE
GPCA	Sv01	YGR048W	YGR048W	YGR048W	YGR048W	1387	1387	YeRI	13.31	FALSE
GPCA	Sv01	YGR048W	YMR153W	YGR048W	YMR153W	1387	1858	YeRI
GPCA	Sv01	YGR048W	YJL110C	YJL110C	YGR048W	2259	1387	YeRI	9.64926	FALSE
GPCA	Sv01	YBR170C	YGR048W	YBR170C	YGR048W	2270	1387	CYC2008	19.7607	TRUE
GPCA	Sv01	YBR170C	YGR048W	YBR170C	YGR048W	2270	1387	Uetz-screen	19.7607	TRUE
GPCA	Sv01	YBR170C	YGR048W	YBR170C	YGR048W	2270	1387	YeRI	19.7607	TRUE
GPCA	Sv01	YGR048W	YMR052W	YMR052W	YGR048W	2722	1387	YeRI	9.73471	FALSE
GPCA	Sv01	YGR048W	YOR368W	YGR048W	YOR368W	1387	2994	YeRI	9.40939	FALSE
GPCA	Sv01	YBR083W	YGR048W	YGR048W	YBR083W	1387	3222	YeRI	11.9819	FALSE
GPCA	Sv01	YGR048W	YPL049C	YPL049C	YGR048W	3483	1387	YeRI	10.3343	FALSE
GPCA	Sv01	YGR048W	YNL042W	YGR048W	YNL042W	1387	3622	YeRI	11.2912	FALSE
GPCA	Sv01	YER095W	YGR048W	YGR048W	YER095W	1387	3766	YeRI	10.4231	FALSE
GPCA	Sv01	YGR048W	YOR285W	YGR048W	YOR285W	1387	4088	YeRI	10.0741	FALSE
GPCA	Sv01	YGR048W	YHR113W	YHR113W	YGR048W	4185	1387	YeRI	11.3264	FALSE
GPCA	Sv01	YGR048W	YJR056C	YJR056C	YGR048W	4216	1387	YeRI	9.79116	FALSE
GPCA	Sv01	YGR010W	YGR048W	YGR010W	YGR048W	4382	1387	YeRI	9.83447	FALSE
GPCA	Sv01	YGR048W	YHR107C	YHR107C	YGR048W	4401	1387	YeRI	9.56033	FALSE
GPCA	Sv01	YEL066W	YGR048W	YEL066W	YGR048W	4476	1387	YeRI	9.34873	FALSE
GPCA	Sv01	YBR223C	YGR048W	YBR223C	YGR048W	4772	1387	YeRI	9.85643	FALSE
GPCA	Sv01	YDR148C	YGR048W	YDR148C	YGR048W	5067	1387	YeRI	9.94983	FALSE
GPCA	Sv01	YBR176W	YGR048W	YGR048W	YBR176W	1387	5320	YeRI	9.36413	FALSE
GPCA	Sv01	YCR052W	YKR008W	YCR052W	YKR008W	1389	1686	PrePPI-LR600	8.94837	FALSE
GPCA	Sv01	YDR259C	YNL092W	YDR259C	YNL092W	138	1926	Ito-core	9.80252	FALSE
GPCA	Sv01	YGR054W	YNR051C	YGR054W	YNR051C	4087	1390	Tarassov	10.8455	FALSE
GPCA	Sv01	YCL037C	YNR051C	YNR051C	YCL037C	1390	5050	Tarassov
GPCA	Sv01	YDL192W	YOL137W	YDL192W	YOL137W	3032	1391	Tarassov
GPCA	Sv01	YJL035C	YPL054W	YJL035C	YPL054W	1616	1392	scRRS-v2	11.1415	FALSE
GPCA	Sv01	YGL234W	YGR054W	YGR054W	YGL234W	4087	1395	GI_PSN_PCC_gt_0.3	10.0928	FALSE
GPCA	Sv01	YGL234W	YMR300C	YMR300C	YGL234W	4399	1395	PrePPI-LR600	12.2992	FALSE
GPCA	Sv01	YEL037C	YGL048C	YEL037C	YGL048C	1397	1435	scPRS-v2	11.3421	FALSE
GPCA	Sv01	YEL037C	YPL096W	YPL096W	YEL037C	1750	1397	YeRI	21.772	TRUE
GPCA	Sv01	YBR200W	YEL037C	YBR200W	YEL037C	2234	1397	PrePPI-LR600	13.7542	FALSE
GPCA	Sv01	YKR055W	YNL127W	YKR055W	YNL127W	13	2530	Uetz-screen	10.3576	FALSE
GPCA	Sv01	YKR055W	YKR058W	YKR055W	YKR058W	13	5069	GI_PSN_PCC_gt_0.3
GPCA	Sv01	YAL005C	YKR055W	YAL005C	YKR055W	5107	13	GI_PSN_PCC_gt_0.2	12.7207	FALSE
GPCA	Sv01	YDR501W	YPR138C	YPR138C	YDR501W	1401	3993	Tarassov	9.82337	FALSE
GPCA	Sv01	YDL015C	YNR039C	YDL015C	YNR039C	1732	1402	YeRI
GPCA	Sv01	YGL263W	YNR039C	YNR039C	YGL263W	1402	1748	YeRI	12.1611	FALSE
GPCA	Sv01	YDR205W	YNR039C	YDR205W	YNR039C	2553	1402	CCSB-YI1	9.45121	FALSE
GPCA	Sv01	YDR205W	YNR039C	YDR205W	YNR039C	2553	1402	YeRI	9.45121	FALSE
GPCA	Sv01	YML031W	YNR039C	YNR039C	YML031W	1402	3180	YeRI	14.8153	FALSE
GPCA	Sv01	YNR039C	YPL191C	YNR039C	YPL191C	1402	4171	YeRI	9.53528	FALSE
GPCA	Sv01	YML125C	YNR039C	YNR039C	YML125C	1402	4182	YeRI
GPCA	Sv01	YNR039C	YPL096C-A	YPL096C-A	YNR039C	4750	1402	YeRI	9.39446	FALSE
GPCA	Sv01	YNR039C	YOR067C	YOR067C	YNR039C	4846	1402	YeRI	16.3645	TRUE
GPCA	Sv01	YDL089W	YNR039C	YNR039C	YDL089W	1402	4914	YeRI
GPCA	Sv01	YOR066W	YPR120C	YPR120C	YOR066W	2950	1403	YeRI
GPCA	Sv01	YGL213C	YHR005C	YGL213C	YHR005C	1760	1405	PrePPI-LR600	9.61287	FALSE
GPCA	Sv01	YHR005C	YOR212W	YHR005C	YOR212W	1405	3197	Ito-core
GPCA	Sv01	YOL012C	YPL127C	YOL012C	YPL127C	177	140	Tarassov	9.34873	FALSE
GPCA	Sv01	YOR206W	YPL127C	YOR206W	YPL127C	2484	140	Tarassov	11.5314	FALSE
GPCA	Sv01	YHR060W	YPR105C	YHR060W	YPR105C	2071	1413	Uetz-screen	9.98868	FALSE
GPCA	Sv01	YLR423C	YPR105C	YPR105C	YLR423C	1413	3020	Lit-BM-13	9.47978	FALSE
GPCA	Sv01	YNL051W	YPR105C	YNL051W	YPR105C	3042	1413	Lit-BM-13	9.2384	FALSE
GPCA	Sv01	YML071C	YPR105C	YML071C	YPR105C	3451	1413	CYC2008	9.71081	FALSE
GPCA	Sv01	YGL145W	YPR105C	YPR105C	YGL145W	1413	3491	Uetz-screen	9.57365	FALSE
GPCA	Sv01	YGR120C	YPR105C	YGR120C	YPR105C	3783	1413	Ito-core	17.687	TRUE
GPCA	Sv01	YOL034W	YPR105C	YOL034W	YPR105C	4968	1413	CCSB-YI1	9.30378	FALSE
GPCA	Sv01	YLR315W	YPR105C	YPR105C	YLR315W	1413	5415	Uetz-screen	10.4939	FALSE
GPCA	Sv01	YMR001C	YOL113W	YMR001C	YOL113W	2580	1414	PrePPI-LR600
GPCA	Sv01	YER148W	YOR194C	YER148W	YOR194C	2846	1415	scPRS-v2	12.3963	FALSE
GPCA	Sv01	YPL013C	YPL118W	YPL118W	YPL013C	1416	5132	CYC2008
GPCA	Sv01	YDL209C	YMR268C	YDL209C	YMR268C	1418	2160	PrePPI-LR600	9.36413	FALSE
GPCA	Sv01	YER052C	YNL135C	YER052C	YNL135C	2889	141	CCSB-YI1	9.73471	FALSE
GPCA	Sv01	YER052C	YNL135C	YER052C	YNL135C	2889	141	Lit-BM-13	9.73471	FALSE
GPCA	Sv01	YNL135C	YPL049C	YNL135C	YPL049C	141	3483	CCSB-YI1	9.88874	FALSE
GPCA	Sv01	YHL027W	YMR085W	YMR085W	YHL027W	2449	1429	scRRS-v2	11.0417	FALSE
GPCA	Sv01	YHL027W	YJL056C	YHL027W	YJL056C	1429	3143	Uetz-screen	9.34873	FALSE
GPCA	Sv01	YHL027W	YMR154C	YHL027W	YMR154C	1429	5434	GI_PSN_PCC_gt_0.5	9.43879	FALSE
GPCA	Sv01	YDL087C	YOL024W	YDL087C	YOL024W	2984	142	YeRI	9.73471	FALSE
GPCA	Sv01	YDL084W	YDR432W	YDR432W	YDL084W	3854	1430	Lit-BM-13	13.5935	FALSE
GPCA	Sv01	YER022W	YNL288W	YNL288W	YER022W	3716	1431	Ito-core	9.57365	FALSE
GPCA	Sv01	YER022W	YML007W	YML007W	YER022W	5167	1431	Ito-core	10.0375	FALSE
GPCA	Sv01	YGL055W	YMR015C	YGL055W	YMR015C	1432	2229	Tarassov	15.3469	FALSE
GPCA	Sv01	YGL055W	YOR273C	YGL055W	YOR273C	1432	5083	Tarassov	14.3039	FALSE
GPCA	Sv01	YER143W	YJR141W	YJR141W	YER143W	3047	1433	YeRI	12.9458	FALSE
GPCA	Sv01	YDL007W	YGL048C	YGL048C	YDL007W	1435	3039	PrePPI-LR600	13.3676	FALSE
GPCA	Sv01	YGL048C	YIL075C	YIL075C	YGL048C	3207	1435	Lit-BM-13	11.7511	FALSE
GPCA	Sv01	YGL048C	YOR117W	YOR117W	YGL048C	3362	1435	Tarassov	10.1189	FALSE
GPCA	Sv01	YOL076W	YPR131C	YPR131C	YOL076W	3411	1438	CYC2008	10.3106	FALSE
GPCA	Sv01	YAL010C	YOL009C	YOL009C	YAL010C	143	3267	CYC2008	9.2384	FALSE
GPCA	Sv01	YHR160C	YIL160C	YHR160C	YIL160C	1813	1442	Lit-BM-13	11.2992	FALSE
GPCA	Sv01	YGR193C	YIL042C	YIL042C	YGR193C	1443	1464	CYC2008	9.33316	FALSE
GPCA	Sv01	YBR221C	YIL042C	YBR221C	YIL042C	1557	1443	CYC2008	9.62571	FALSE
GPCA	Sv01	YER178W	YIL042C	YER178W	YIL042C	3013	1443	CYC2008	9.84549	FALSE
GPCA	Sv01	YFL018C	YIL042C	YIL042C	YFL018C	1443	4905	CYC2008
GPCA	Sv01	YBR101C	YDR311W	YBR101C	YDR311W	1447	2141	YeRI
GPCA	Sv01	YBR095C	YIL084C	YIL084C	YBR095C	1489	1449	GI_PSN_PCC_gt_0.5	9.28771	FALSE
GPCA	Sv01	YBR095C	YNL097C	YNL097C	YBR095C	1644	1449	GI_PSN_PCC_gt_0.5	9.06609	FALSE
GPCA	Sv01	YAL058W	YBR229C	YAL058W	YBR229C	1450	2370	GI_PSN_PCC_gt_0.5	9.47978	FALSE
GPCA	Sv01	YAL058W	YGL027C	YGL027C	YAL058W	3081	1450	GI_PSN_PCC_gt_0.3	9.42417	FALSE
GPCA	Sv01	YBR072W	YNL189W	YNL189W	YBR072W	2273	1458	Ito-core	9.34873	FALSE
GPCA	Sv01	YBR152W	YLR275W	YBR152W	YLR275W	1459	2298	CYC2008	9.2384	FALSE
GPCA	Sv01	YAL060W	YER081W	YER081W	YAL060W	4849	1460	Ito-core
GPCA	Sv01	YBR127C	YHR026W	YBR127C	YHR026W	1462	1704	CYC2008	10.7912	FALSE
GPCA	Sv01	YBR127C	YDL185W	YBR127C	YDL185W	1462	1788	CYC2008	9.33316	FALSE
GPCA	Sv01	YBR127C	YDL185W	YBR127C	YDL185W	1462	1788	Lit-BM-13	9.33316	FALSE
GPCA	Sv01	YBR127C	YPR036W	YBR127C	YPR036W	1462	1903	CYC2008	9.49386	FALSE
GPCA	Sv01	YBR127C	YEL051W	YBR127C	YEL051W	1462	1953	CYC2008	15.4517	FALSE
GPCA	Sv01	YBR127C	YKL080W	YBR127C	YKL080W	1462	2109	CYC2008	10.9794	FALSE
GPCA	Sv01	YBR127C	YOR270C	YOR270C	YBR127C	2680	1462	CYC2008
GPCA	Sv01	YBR127C	YGR020C	YBR127C	YGR020C	1462	3655	CYC2008	12.187	FALSE
GPCA	Sv01	YBR127C	YHR039C-A	YHR039C-A	YBR127C	3694	1462	CYC2008
GPCA	Sv01	YBR127C	YLR447C	YLR447C	YBR127C	3785	1462	CYC2008
GPCA	Sv01	YBR127C	YOR332W	YBR127C	YOR332W	1462	5096	CYC2008	10.4305	FALSE
GPCA	Sv01	YGR109C	YPL256C	YPL256C	YGR109C	1548	1463	PrePPI-LR600	9.22159	FALSE
GPCA	Sv01	YDR538W	YGR109C	YGR109C	YDR538W	1463	1984	GI_PSN_PCC_gt_0.2	9.86728	FALSE
GPCA	Sv01	YGR109C	YKR046C	YGR109C	YKR046C	1463	4014	GI_PSN_PCC_gt_0.2
GPCA	Sv01	YGR109C	YLR063W	YGR109C	YLR063W	1463	4165	GI_PSN_PCC_gt_0.3	9.25503	FALSE
GPCA	Sv01	YGR109C	YPL149W	YGR109C	YPL149W	1463	4561	GI_PSN_PCC_gt_0.2	10.4168	FALSE
GPCA	Sv01	YBR221C	YGR193C	YBR221C	YGR193C	1557	1464	CYC2008	9.54882	FALSE
GPCA	Sv01	YER178W	YGR193C	YGR193C	YER178W	1464	3013	CYC2008	9.58684	FALSE
GPCA	Sv01	YGR193C	YLR288C	YLR288C	YGR193C	4419	1464	YeRI	11.8376	FALSE
GPCA	Sv01	YFL018C	YGR193C	YGR193C	YFL018C	1464	4905	CYC2008
GPCA	Sv01	YDL146W	YHR016C	YHR016C	YDL146W	2341	1465	Lit-BM-13	9.2384	FALSE
GPCA	Sv01	YER126C	YPR017C	YER126C	YPR017C	1469	2975	YeRI	11.3685	FALSE
GPCA	Sv01	YAL005C	YBR104W	YAL005C	YBR104W	5107	1471	PrePPI-LR600	9.13699	FALSE
GPCA	Sv01	YGR072W	YMR080C	YGR072W	YMR080C	1475	5135	GI_PSN_PCC_gt_0.5
GPCA	Sv01	YGR162W	YOL139C	YGR162W	YOL139C	1476	1666	scPRS-v2	14.2289	FALSE
GPCA	Sv01	YLR056W	YNL280C	YNL280C	YLR056W	2927	1477	Lit-BM-13
GPCA	Sv01	YJR123W	YOR369C	YOR369C	YJR123W	4777	1478	CYC2008
GPCA	Sv01	YDR328C	YMR258C	YMR258C	YDR328C	1310	147	YeRI	19.2785	TRUE
GPCA	Sv01	YDR328C	YFL009W	YDR328C	YFL009W	147	2868	Uetz-screen	18.5	TRUE
GPCA	Sv01	YDR328C	YFL009W	YDR328C	YFL009W	147	2868	scPRS-v2	18.5	TRUE
GPCA	Sv01	YDR328C	YJR090C	YDR328C	YJR090C	147	3632	scPRS-v2	9.56033	FALSE
GPCA	Sv01	YDR328C	YLR097C	YLR097C	YDR328C	3636	147	YeRI	16.8426	TRUE
GPCA	Sv01	YDL132W	YDR328C	YDR328C	YDL132W	147	3780	scPRS-v2	9.18982	FALSE
GPCA	Sv01	YDR328C	YOR158W	YOR158W	YDR328C	3904	147	YeRI	9.89936	FALSE
GPCA	Sv01	YDR328C	YMR094W	YDR328C	YMR094W	147	4235	YeRI	13.1384	FALSE
GPCA	Sv01	YDR328C	YMR094W	YDR328C	YMR094W	147	4235	scPRS-v2	13.1384	FALSE
GPCA	Sv01	YAL049C	YNL094W	YNL094W	YAL049C	4507	1482	CCSB-YI1	12.3304	FALSE
GPCA	Sv01	YBR128C	YPL120W	YPL120W	YBR128C	4388	1483	YeRI	11.5675	FALSE
GPCA	Sv01	YDR311W	YGR005C	YDR311W	YGR005C	2141	1487	YeRI	10.2958	FALSE
GPCA	Sv01	YJL048C	YMR153W	YJL048C	YMR153W	1488	1858	YeRI
GPCA	Sv01	YJL048C	YLR115W	YJL048C	YLR115W	1488	2547	scRRS-v2	9.47978	FALSE
GPCA	Sv01	YIL084C	YNL330C	YNL330C	YIL084C	1671	1489	CYC2008
GPCA	Sv01	YIL084C	YNL330C	YNL330C	YIL084C	1671	1489	GI_PSN_PCC_gt_0.5
GPCA	Sv01	YIL084C	YPL181W	YPL181W	YIL084C	2280	1489	GI_PSN_PCC_gt_0.3
GPCA	Sv01	YBL016W	YPL049C	YPL049C	YBL016W	3483	1491	scPRS-v2	9.42417	FALSE
GPCA	Sv01	YBL016W	YLR362W	YLR362W	YBL016W	3988	1491	Lit-BM-13	9.46557	FALSE
GPCA	Sv01	YBL029W	YNR067C	YBL029W	YNR067C	1503	2621	GI_PSN_PCC_gt_0.2	9.28771	FALSE
GPCA	Sv01	YER136W	YFL005W	YFL005W	YER136W	1505	4837	YeRI	19.0302	TRUE
GPCA	Sv01	YBL081W	YLR291C	YBL081W	YLR291C	1507	1901	YeRI
GPCA	Sv01	YBL081W	YPL174C	YBL081W	YPL174C	1507	3393	YeRI	9.77972	FALSE
GPCA	Sv01	YBL081W	YGL181W	YGL181W	YBL081W	3798	1507	YeRI	9.22159	FALSE
GPCA	Sv01	YBR195C	YPR018W	YPR018W	YBR195C	3385	1508	GI_PSN_PCC_gt_0.5	16.3285	TRUE
GPCA	Sv01	YBR195C	YPR018W	YPR018W	YBR195C	3385	1508	Uetz-screen	16.3285	TRUE
GPCA	Sv01	YBR195C	YPR018W	YPR018W	YBR195C	3385	1508	YeRI	16.3285	TRUE
GPCA	Sv01	YBR195C	YLR452C	YLR452C	YBR195C	4671	1508	PrePPI-LR600	9.27146	FALSE
GPCA	Sv01	YBR098W	YNL250W	YBR098W	YNL250W	1509	2618	GI_PSN_PCC_gt_0.2	10.9986	FALSE
GPCA	Sv01	YBR098W	YDR386W	YBR098W	YDR386W	1509	4839	GI_PSN_PCC_gt_0.3	9.28771	FALSE
GPCA	Sv01	YDR309C	YIL140W	YDR309C	YIL140W	150	3528	PrePPI-LR600	9.13699	FALSE
GPCA	Sv01	YIR008C	YMR157C	YIR008C	YMR157C	1512	1917	scRRS-v2	11.1636	FALSE
GPCA	Sv01	YIR008C	YKL045W	YIR008C	YKL045W	1512	5125	CYC2008	17.835	TRUE
GPCA	Sv01	YGR267C	YNL189W	YGR267C	YNL189W	1515	2273	CCSB-YI1
GPCA	Sv01	YGR267C	YNL189W	YGR267C	YNL189W	1515	2273	Ito-core
GPCA	Sv01	YBR068C	YEL001C	YEL001C	YBR068C	1516	5517	YeRI	9.36413	FALSE
GPCA	Sv01	YBL031W	YDR192C	YDR192C	YBL031W	2283	1517	YeRI	9.33316	FALSE
GPCA	Sv01	YBL031W	YPL155C	YBL031W	YPL155C	1517	4898	YeRI	9.47978	FALSE
GPCA	Sv01	YBL010C	YKR022C	YBL010C	YKR022C	1518	2478	Uetz-screen	15.7238	FALSE
GPCA	Sv01	YAL036C	YBR270C	YBR270C	YAL036C	4121	1519	YeRI	10.0279	FALSE
GPCA	Sv01	YAL036C	YPL018W	YAL036C	YPL018W	1519	5319	YeRI
GPCA	Sv01	YBL046W	YNL201C	YNL201C	YBL046W	2671	1520	Ito-core	9.72281	FALSE
GPCA	Sv01	YBR126C	YPL152W	YBR126C	YPL152W	1521	2788	YeRI
GPCA	Sv01	YBR126C	YGL253W	YBR126C	YGL253W	1521	3782	GI_PSN_PCC_gt_0.3	10.722	FALSE
GPCA	Sv01	YGR002C	YJL036W	YJL036W	YGR002C	1524	1523	YeRI	10.6502	FALSE
GPCA	Sv01	YGR002C	YPR023C	YPR023C	YGR002C	1879	1523	CYC2008	10.3945	FALSE
GPCA	Sv01	YGR002C	YHR122W	YGR002C	YHR122W	1523	2052	PrePPI-LR600	10.5546	FALSE
GPCA	Sv01	YDR359C	YGR002C	YGR002C	YDR359C	1523	2411	CYC2008	9.46557	FALSE
GPCA	Sv01	YGR002C	YGR158C	YGR158C	YGR002C	2812	1523	YeRI	9.11894	FALSE
GPCA	Sv01	YGR002C	YHR090C	YHR090C	YGR002C	3696	1523	CYC2008	10.6129	FALSE
GPCA	Sv01	YEL018W	YGR002C	YGR002C	YEL018W	1523	4074	CYC2008	9.85643	FALSE
GPCA	Sv01	YGR002C	YNL136W	YNL136W	YGR002C	4148	1523	CYC2008	12.7324	FALSE
GPCA	Sv01	YGR002C	YOR244W	YGR002C	YOR244W	1523	4794	CYC2008	10.102	FALSE
GPCA	Sv01	YGR002C	YJL081C	YJL081C	YGR002C	5076	1523	CYC2008	10.2715	FALSE
GPCA	Sv01	YJL036W	YOR132W	YJL036W	YOR132W	1524	2219	YeRI	9.82337	FALSE
GPCA	Sv01	YJL036W	YNL189W	YNL189W	YJL036W	2273	1524	YeRI	9.53528	FALSE
GPCA	Sv01	YHR166C	YJL036W	YHR166C	YJL036W	2715	1524	YeRI	11.2143	FALSE
GPCA	Sv01	YJL036W	YLR423C	YLR423C	YJL036W	3020	1524	Ito-core	9.17243	FALSE
GPCA	Sv01	YJL036W	YKL049C	YJL036W	YKL049C	1524	3087	YeRI	11.0741	FALSE
GPCA	Sv01	YAL034W-A	YJL036W	YJL036W	YAL034W-A	1524	3148	YeRI	9.46557	FALSE
GPCA	Sv01	YBR114W	YJL036W	YJL036W	YBR114W	1524	3803	YeRI	9.94983	FALSE
GPCA	Sv01	YJL036W	YLR031W	YLR031W	YJL036W	4065	1524	YeRI	11.7855	FALSE
GPCA	Sv01	YJL031C	YJL036W	YJL031C	YJL036W	4480	1524	YeRI	10.4305	FALSE
GPCA	Sv01	YJL036W	YKL012W	YJL036W	YKL012W	1524	4662	YeRI	10.5411	FALSE
GPCA	Sv01	YJL036W	YPR083W	YJL036W	YPR083W	1524	4693	YeRI
GPCA	Sv01	YDL113C	YJL036W	YDL113C	YJL036W	4875	1524	CYC2008	21.3425	TRUE
GPCA	Sv01	YDL113C	YJL036W	YDL113C	YJL036W	4875	1524	YeRI	21.3425	TRUE
GPCA	Sv01	YJL036W	YKL138C-A	YJL036W	YKL138C-A	1524	4974	YeRI	9.56033	FALSE
GPCA	Sv01	YBL057C	YER120W	YBL057C	YER120W	1529	1723	scRRS-v2	8.94837	FALSE
GPCA	Sv01	YGL112C	YOR220W	YOR220W	YGL112C	152	2189	Ito-core	10.4798	FALSE
GPCA	Sv01	YGL166W	YOR220W	YGL166W	YOR220W	331	152	Uetz-screen	9.57365	FALSE
GPCA	Sv01	YBR161W	YLR248W	YBR161W	YLR248W	1531	4527	scRRS-v2	9.27146	FALSE
GPCA	Sv01	YBR182C	YLR368W	YLR368W	YBR182C	1767	1532	YeRI	10.2143	FALSE
GPCA	Sv01	YBR182C	YKR027W	YBR182C	YKR027W	1532	2656	YeRI	9.53528	FALSE
GPCA	Sv01	YBR182C	YPL169C	YBR182C	YPL169C	1532	4424	YeRI	9.94983	FALSE
GPCA	Sv01	YBR182C	YER094C	YBR182C	YER094C	1532	5512	YeRI	10.9091	FALSE
GPCA	Sv01	YAL038W	YIR031C	YIR031C	YAL038W	2628	1533	PrePPI-LR600
GPCA	Sv01	YAL038W	YNL307C	YAL038W	YNL307C	1533	5118	Lit-BM-13	9.30378	FALSE
GPCA	Sv01	YGR104C	YPL042C	YGR104C	YPL042C	1534	3934	CYC2008	9.96	FALSE
GPCA	Sv01	YGL252C	YOR385W	YGL252C	YOR385W	1535	1827	YeRI	9.82337	FALSE
GPCA	Sv01	YGL112C	YGL252C	YGL112C	YGL252C	2189	1535	CYC2008	9.27146	FALSE
GPCA	Sv01	YGL252C	YNL076W	YNL076W	YGL252C	5116	1535	YeRI	19.2087	TRUE
GPCA	Sv01	YML056C	YOL005C	YML056C	YOL005C	3152	153	Tarassov
GPCA	Sv01	YGR238C	YNL182C	YNL182C	YGR238C	4115	1540	YeRI
GPCA	Sv01	YFR046C	YJR135C	YJR135C	YFR046C	4988	1541	GI_PSN_PCC_gt_0.3	9.59991	FALSE
GPCA	Sv01	YLR441C	YOR167C	YOR167C	YLR441C	2067	1546	CYC2008	9.57365	FALSE
GPCA	Sv01	YAL040C	YPL256C	YPL256C	YAL040C	1548	2258	PrePPI-LR600	9.45121	FALSE
GPCA	Sv01	YDL223C	YPL256C	YDL223C	YPL256C	5370	1548	GI_PSN_PCC_gt_0.2	9.39446	FALSE
GPCA	Sv01	YIR021W-A	YJL049W	YIR021W-A	YJL049W	4745	1549	scRRS-v2
GPCA	Sv01	YJR136C	YPR118W	YPR118W	YJR136C	1856	1550	YeRI	10.4727	FALSE
GPCA	Sv01	YGR204W	YMR113W	YGR204W	YMR113W	1552	3775	PrePPI-LR600	9.20701	FALSE
GPCA	Sv01	YKR101W	YLR442C	YKR101W	YLR442C	4682	1555	Lit-BM-13	9.75656	FALSE
GPCA	Sv01	YGR169C	YIL108W	YGR169C	YIL108W	4696	1556	GI_PSN_PCC_gt_0.2	9.18982	FALSE
GPCA	Sv01	YBR221C	YER178W	YBR221C	YER178W	1557	3013	CYC2008	8.75822	FALSE
GPCA	Sv01	YBR221C	YLR345W	YLR345W	YBR221C	4197	1557	Uetz-screen	10.2467	FALSE
GPCA	Sv01	YBR221C	YFL018C	YBR221C	YFL018C	1557	4905	CYC2008
GPCA	Sv01	YLR450W	YPL139C	YPL139C	YLR450W	1855	1558	Tarassov	9.30378	FALSE
GPCA	Sv01	YNR068C	YNR069C	YNR069C	YNR068C	2237	155	Ito-core	9.28771	FALSE
GPCA	Sv01	YER125W	YJL025W	YJL025W	YER125W	1561	2633	CCSB-YI1	12.5904	FALSE
GPCA	Sv01	YJL025W	YLR423C	YLR423C	YJL025W	3020	1561	CCSB-YI1	9.71081	FALSE
GPCA	Sv01	YGL209W	YJL025W	YGL209W	YJL025W	3368	1561	scRRS-v2	9.15482	FALSE
GPCA	Sv01	YGR128C	YJL025W	YGR128C	YJL025W	3516	1561	PrePPI-LR600	9.71081	FALSE
GPCA	Sv01	YJL025W	YMR111C	YJL025W	YMR111C	1561	4089	CCSB-YI1	9.74483	FALSE
GPCA	Sv01	YDL088C	YMR153W	YMR153W	YDL088C	1858	1563	Ito-core
GPCA	Sv01	YDL088C	YFR002W	YDL088C	YFR002W	1563	2589	YeRI	9.46557	FALSE
GPCA	Sv01	YDL088C	YML031W	YDL088C	YML031W	1563	3180	Uetz-screen	9.77972	FALSE
GPCA	Sv01	YDL088C	YJR046W	YDL088C	YJR046W	1563	3899	YeRI
GPCA	Sv01	YBL020W	YDL088C	YBL020W	YDL088C	4544	1563	YeRI
GPCA	Sv01	YDL088C	YKR042W	YDL088C	YKR042W	1563	4604	scRRS-v2	9.31967	FALSE
GPCA	Sv01	YDL088C	YLR201C	YLR201C	YDL088C	5341	1563	YeRI
GPCA	Sv01	YHL011C	YKL181W	YKL181W	YHL011C	1814	1564	Ito-core	9.25503	FALSE
GPCA	Sv01	YHL011C	YKL181W	YKL181W	YHL011C	1814	1564	Lit-BM-13	9.25503	FALSE
GPCA	Sv01	YBR123C	YOR110W	YBR123C	YOR110W	1883	1566	PrePPI-LR600	9.43879	FALSE
GPCA	Sv01	YAL001C	YOR110W	YAL001C	YOR110W	3432	1566	CYC2008	9.18982	FALSE
GPCA	Sv01	YHR094C	YIL064W	YHR094C	YIL064W	5129	1567	scRRS-v2
GPCA	Sv01	YBR234C	YLR337C	YLR337C	YBR234C	2636	1569	Tarassov	9.22159	FALSE
GPCA	Sv01	YBR234C	YOR181W	YOR181W	YBR234C	4856	1569	Lit-BM-13	9.84549	FALSE
GPCA	Sv01	YBR234C	YER090W	YER090W	YBR234C	5105	1569	Tarassov	10.2796	FALSE
GPCA	Sv01	YFL010W-A	YNL038W	YNL038W	YFL010W-A	1570	2475	scRRS-v2
GPCA	Sv01	YAL011W	YDR485C	YDR485C	YAL011W	1571	1752	GI_PSN_PCC_gt_0.5	16.7149	TRUE
GPCA	Sv01	YBR231C	YDR485C	YDR485C	YBR231C	1571	1952	GI_PSN_PCC_gt_0.5	11.2101	FALSE
GPCA	Sv01	YDR334W	YDR485C	YDR485C	YDR334W	1571	3019	GI_PSN_PCC_gt_0.5	10.3945	FALSE
GPCA	Sv01	YDR485C	YML041C	YML041C	YDR485C	5004	1571	GI_PSN_PCC_gt_0.5	9.49386	FALSE
GPCA	Sv01	YJL058C	YNL229C	YNL229C	YJL058C	4376	1573	CCSB-YI1	9.20701	FALSE
GPCA	Sv01	YEL041W	YJR049C	YJR049C	YEL041W	1574	3962	Ito-core	9.47978	FALSE
GPCA	Sv01	YPL003W	YPR066W	YPR066W	YPL003W	1577	1851	CCSB-YI1	9.31967	FALSE
GPCA	Sv01	YPL003W	YPR066W	YPR066W	YPL003W	1577	1851	Uetz-screen	9.31967	FALSE
GPCA	Sv01	YBL081W	YDR142C	YDR142C	YBL081W	157	1507	YeRI	9.17243	FALSE
GPCA	Sv01	YDR142C	YHR160C	YDR142C	YHR160C	157	1813	scPRS-v2	14.63	FALSE
GPCA	Sv01	YDL022W	YDR142C	YDL022W	YDR142C	1948	157	YeRI	9.49386	FALSE
GPCA	Sv01	YDR142C	YKL054C	YDR142C	YKL054C	157	3548	Tarassov	11.0231	FALSE
GPCA	Sv01	YDR142C	YGR168C	YDR142C	YGR168C	157	3740	YeRI	9.92926	FALSE
GPCA	Sv01	YDR142C	YNL334C	YDR142C	YNL334C	157	5152	YeRI	9.87805	FALSE
GPCA	Sv01	YDR142C	YGR239C	YGR239C	YDR142C	623	157	Ito-core	14.7127	FALSE
GPCA	Sv01	YDR142C	YML030W	YML030W	YDR142C	651	157	YeRI	10.1886	FALSE
GPCA	Sv01	YDR142C	YGL153W	YDR142C	YGL153W	157	868	scPRS-v2	10.6865	FALSE
GPCA	Sv01	YDL224C	YIL038C	YIL038C	YDL224C	1580	1776	Tarassov	11.0788	FALSE
GPCA	Sv01	YIL038C	YNL288W	YNL288W	YIL038C	3716	1580	Tarassov	9.75656	FALSE
GPCA	Sv01	YER068W	YIL038C	YIL038C	YER068W	1580	4556	CYC2008	10.888	FALSE
GPCA	Sv01	YBR246W	YDR520C	YDR520C	YBR246W	1675	1581	Ito-core	9.49386	FALSE
GPCA	Sv01	YDR458C	YPR060C	YDR458C	YPR060C	3006	1584	scRRS-v2
GPCA	Sv01	YJL069C	YLR409C	YLR409C	YJL069C	3585	1585	Lit-BM-13
GPCA	Sv01	YHR112C	YJR130C	YJR130C	YHR112C	1586	5021	PrePPI-LR600	9.31967	FALSE
GPCA	Sv01	YDR357C	YJL036W	YDR357C	YJL036W	158	1524	YeRI	10.9091	FALSE
GPCA	Sv01	YIL097W	YMR135C	YMR135C	YIL097W	3174	1591	CYC2008
GPCA	Sv01	YIL097W	YOR304C-A	YIL097W	YOR304C-A	1591	4954	YeRI	11.584	FALSE
GPCA	Sv01	YDR311W	YIL143C	YIL143C	YDR311W	1592	2141	CYC2008
GPCA	Sv01	YGR258C	YIL143C	YIL143C	YGR258C	1592	2326	CYC2008
GPCA	Sv01	YIL143C	YPL122C	YPL122C	YIL143C	3767	1592	CYC2008	11.9546	FALSE
GPCA	Sv01	YIL143C	YJL153C	YJL153C	YIL143C	4591	1592	Tarassov	10.5147	FALSE
GPCA	Sv01	YIL143C	YPR056W	YPR056W	YIL143C	5109	1592	CYC2008	9.34873	FALSE
GPCA	Sv01	YER171W	YIL143C	YIL143C	YER171W	1592	5279	CYC2008	9.76818	FALSE
GPCA	Sv01	YDL100C	YNL199C	YDL100C	YNL199C	1594	1779	Ito-core	9.86728	FALSE
GPCA	Sv01	YDL100C	YGL020C	YGL020C	YDL100C	2093	1594	GI_PSN_PCC_gt_0.3	12.561	FALSE
GPCA	Sv01	YDL100C	YOL111C	YDL100C	YOL111C	1594	3698	GI_PSN_PCC_gt_0.5	9.63844	FALSE
GPCA	Sv01	YDL100C	YKR100C	YDL100C	YKR100C	1594	4117	Ito-core	9.36413	FALSE
GPCA	Sv01	YDL100C	YOR007C	YOR007C	YDL100C	4603	1594	GI_PSN_PCC_gt_0.3	11.9495	FALSE
GPCA	Sv01	YDL100C	YER084W	YDL100C	YER084W	1594	5364	GI_PSN_PCC_gt_0.5	9.2384	FALSE
GPCA	Sv01	YMR265C	YPR072W	YPR072W	YMR265C	1596	2430	YeRI	9.49386	FALSE
GPCA	Sv01	YNL288W	YPR072W	YPR072W	YNL288W	1596	3716	CYC2008	9.34873	FALSE
GPCA	Sv01	YNL288W	YPR072W	YPR072W	YNL288W	1596	3716	Lit-BM-13	9.34873	FALSE
GPCA	Sv01	YGL025C	YOL130W	YGL025C	YOL130W	1599	1654	Uetz-screen	8.96867	FALSE
GPCA	Sv01	YDR231C	YIR021W	YIR021W	YDR231C	3427	159	scRRS-v2	10.1812	FALSE
GPCA	Sv01	YLL014W	YOR223W	YLL014W	YOR223W	15	2103	scRRS-v2
GPCA	Sv01	YJR152W	YLL014W	YLL014W	YJR152W	15	2686	YeRI	15.0128	FALSE
GPCA	Sv01	YJL163C	YLL014W	YLL014W	YJL163C	15	5056	YeRI	13.4922	FALSE
GPCA	Sv01	YPL112C	YPR128C	YPR128C	YPL112C	3328	1602	YeRI	9.58684	FALSE
GPCA	Sv01	YGR168C	YPL112C	YPL112C	YGR168C	1602	3740	YeRI	9.18982	FALSE
GPCA	Sv01	YIL109C	YPR181C	YIL109C	YPR181C	1604	2658	CCSB-YI1	9.80252	FALSE
GPCA	Sv01	YIL109C	YKL068W	YKL068W	YIL109C	4955	1604	CCSB-YI1
GPCA	Sv01	YBR283C	YLR267W	YBR283C	YLR267W	1605	4127	GI_PSN_PCC_gt_0.2	9.22159	FALSE
GPCA	Sv01	YDL131W	YDL182W	YDL131W	YDL182W	1606	2869	Tarassov	13.3525	FALSE
GPCA	Sv01	YDL131W	YOR303W	YOR303W	YDL131W	3204	1606	PrePPI-LR600	9.39446	FALSE
GPCA	Sv01	YDR364C	YPR101W	YPR101W	YDR364C	1608	2267	YeRI	10.0084	FALSE
GPCA	Sv01	YPR101W	YPR178W	YPR101W	YPR178W	1608	5524	GI_PSN_PCC_gt_0.3	9.61287	FALSE
GPCA	Sv01	YCR027C	YOL083W	YOL083W	YCR027C	3657	1610	Uetz-screen	9.61287	FALSE
GPCA	Sv01	YDR108W	YGR234W	YGR234W	YDR108W	1611	2526	Uetz-screen	9.50779	FALSE
GPCA	Sv01	YGL221C	YNL189W	YGL221C	YNL189W	1612	2273	Uetz-screen
GPCA	Sv01	YGL221C	YHR208W	YHR208W	YGL221C	5430	1612	scRRS-v2
GPCA	Sv01	YDL155W	YPL124W	YPL124W	YDL155W	3147	1613	Ito-core	9.27146	FALSE
GPCA	Sv01	YDL155W	YLR332W	YLR332W	YDL155W	3262	1613	GI_PSN_PCC_gt_0.2	9.28771	FALSE
GPCA	Sv01	YIL121W	YML034W	YML034W	YIL121W	3095	1615	scRRS-v2
GPCA	Sv01	YIL121W	YML072C	YML072C	YIL121W	4937	1615	Lit-BM-13
GPCA	Sv01	YIL121W	YML072C	YML072C	YIL121W	4937	1615	Tarassov
GPCA	Sv01	YHR096C	YIL121W	YHR096C	YIL121W	5035	1615	Tarassov
GPCA	Sv01	YMR309C	YNL047C	YMR309C	YNL047C	2550	1626	Uetz-screen
GPCA	Sv01	YGR058W	YNL047C	YNL047C	YGR058W	1626	4135	Uetz-screen
GPCA	Sv01	YDL239C	YPL255W	YDL239C	YPL255W	5253	1631	Ito-core	9.22159	FALSE
GPCA	Sv01	YBR136W	YDL059C	YBR136W	YDL059C	4451	1634	PrePPI-LR600	9.06609	FALSE
GPCA	Sv01	YGL022W	YLR093C	YLR093C	YGL022W	1637	4656	scRRS-v2	9.64926	FALSE
GPCA	Sv01	YDL226C	YJL151C	YJL151C	YDL226C	1639	1792	Ito-core	9.43879	FALSE
GPCA	Sv01	YGR020C	YJL151C	YGR020C	YJL151C	3655	1639	Tarassov
GPCA	Sv01	YDL040C	YOR253W	YOR253W	YDL040C	163	3082	CYC2008	12.7104	FALSE
GPCA	Sv01	YNL097C	YNL330C	YNL097C	YNL330C	1644	1671	CYC2008	9.22159	FALSE
GPCA	Sv01	YDR528W	YDR541C	YDR541C	YDR528W	1646	3221	GI_PSN_PCC_gt_0.2	9.28771	FALSE
GPCA	Sv01	YJL183W	YPL094C	YPL094C	YJL183W	2747	1651	CCSB-YI1	8.86728	FALSE
GPCA	Sv01	YJL183W	YPR088C	YJL183W	YPR088C	1651	2974	scRRS-v2	11.0654	FALSE
GPCA	Sv01	YEL036C	YJL183W	YEL036C	YJL183W	3497	1651	GI_PSN_PCC_gt_0.5	9.33316	FALSE
GPCA	Sv01	YER102W	YFL017C	YFL017C	YER102W	5386	1652	Uetz-screen	9.08215	FALSE
GPCA	Sv01	YDL153C	YJR002W	YDL153C	YJR002W	1653	3238	Lit-BM-13	9.54882	FALSE
GPCA	Sv01	YBR281C	YDL153C	YBR281C	YDL153C	3607	1653	Ito-core	8.84549	FALSE
GPCA	Sv01	YCR057C	YNL317W	YNL317W	YCR057C	1655	4541	PrePPI-LR600	9.57365	FALSE
GPCA	Sv01	YDL090C	YKL019W	YDL090C	YKL019W	1659	3048	Uetz-screen	15.8675	TRUE
GPCA	Sv01	YDL090C	YKL019W	YDL090C	YKL019W	1659	3048	YeRI	15.8675	TRUE
GPCA	Sv01	YBR179C	YDL090C	YDL090C	YBR179C	1659	4378	scRRS-v2	9.79116	FALSE
GPCA	Sv01	YHR066W	YNL002C	YNL002C	YHR066W	1660	2083	GI_PSN_PCC_gt_0.2	9.18982	FALSE
GPCA	Sv01	YLR072W	YLR173W	YLR173W	YLR072W	1661	3526	CCSB-YI1	13.9702	FALSE
GPCA	Sv01	YKL167C	YLR439W	YKL167C	YLR439W	1662	2047	CYC2008	9.89936	FALSE
GPCA	Sv01	YDL202W	YKL167C	YDL202W	YKL167C	3021	1662	CYC2008
GPCA	Sv01	YBR068C	YJL192C	YJL192C	YBR068C	1663	5517	Tarassov
GPCA	Sv01	YMR095C	YNL333W	YNL333W	YMR095C	1664	1719	CCSB-YI1	9.18982	FALSE
GPCA	Sv01	YNL333W	YNL334C	YNL334C	YNL333W	5152	1664	CCSB-YI1	9.28771	FALSE
GPCA	Sv01	YNL333W	YNL334C	YNL334C	YNL333W	5152	1664	YeRI	9.28771	FALSE
GPCA	Sv01	YDR502C	YLR180W	YLR180W	YDR502C	2094	1665	CCSB-YI1	9.31967	FALSE
GPCA	Sv01	YDR502C	YOR246C	YDR502C	YOR246C	1665	5476	scRRS-v2	10.255	FALSE
GPCA	Sv01	YOL139C	YOR276W	YOR276W	YOL139C	3272	1666	YeRI	14.9672	FALSE
GPCA	Sv01	YBR291C	YBR297W	YBR297W	YBR291C	1668	1940	GI_PSN_PCC_gt_0.2	9.82337	FALSE
GPCA	Sv01	YBR297W	YEL068C	YEL068C	YBR297W	5316	1668	scRRS-v2	9.10066	FALSE
GPCA	Sv01	YBR239C	YPL133C	YBR239C	YPL133C	5436	1670	Ito-core	9.18982	FALSE
GPCA	Sv01	YDR520C	YLR291C	YDR520C	YLR291C	1675	1901	CCSB-YI1
GPCA	Sv01	YGL078C	YOR001W	YOR001W	YGL078C	1678	3910	GI_PSN_PCC_gt_0.2	9.40939	FALSE
GPCA	Sv01	YCR046C	YDR322W	YDR322W	YCR046C	3270	1681	CYC2008	9.06609	FALSE
GPCA	Sv01	YLR368W	YPL173W	YLR368W	YPL173W	1767	1682	YeRI	9.13699	FALSE
GPCA	Sv01	YLR439W	YPL173W	YPL173W	YLR439W	1682	2047	YeRI	10.0741	FALSE
GPCA	Sv01	YNL189W	YPL173W	YNL189W	YPL173W	2273	1682	YeRI	9.13699	FALSE
GPCA	Sv01	YDR247W	YPL173W	YPL173W	YDR247W	1682	2291	YeRI	9.22159	FALSE
GPCA	Sv01	YLR347C	YPL173W	YPL173W	YLR347C	1682	2641	YeRI
GPCA	Sv01	YGR158C	YPL173W	YGR158C	YPL173W	2812	1682	YeRI	9.13699	FALSE
GPCA	Sv01	YGR052W	YPL173W	YPL173W	YGR052W	1682	2873	YeRI	9.46557	FALSE
GPCA	Sv01	YML051W	YPL173W	YPL173W	YML051W	1682	3547	YeRI	11.2633	FALSE
GPCA	Sv01	YMR168C	YPL173W	YPL173W	YMR168C	1682	4245	YeRI	9.97011	FALSE
GPCA	Sv01	YGR076C	YPL173W	YPL173W	YGR076C	1682	4466	YeRI	9.39446	FALSE
GPCA	Sv01	YOR123C	YPL173W	YOR123C	YPL173W	4641	1682	YeRI	9.30378	FALSE
GPCA	Sv01	YDL043C	YPL173W	YPL173W	YDL043C	1682	5077	YeRI	9.62571	FALSE
GPCA	Sv01	YER094C	YPL173W	YER094C	YPL173W	5512	1682	YeRI	9.06609	FALSE
GPCA	Sv01	YOL003C	YPL094C	YOL003C	YPL094C	168	2747	CCSB-YI1	13.158	FALSE
GPCA	Sv01	YBR260C	YOR002W	YBR260C	YOR002W	2227	1690	GI_PSN_PCC_gt_0.2	9.04712	FALSE
GPCA	Sv01	YMR214W	YOR002W	YMR214W	YOR002W	3354	1690	GI_PSN_PCC_gt_0.3	8.86728	FALSE
GPCA	Sv01	YOR002W	YPL227C	YPL227C	YOR002W	3402	1690	GI_PSN_PCC_gt_0.5	9.20701	FALSE
GPCA	Sv01	YBL082C	YOR002W	YOR002W	YBL082C	1690	4775	GI_PSN_PCC_gt_0.5	17.1155	TRUE
GPCA	Sv01	YOR002W	YOR067C	YOR002W	YOR067C	1690	4846	GI_PSN_PCC_gt_0.5	16.3474	TRUE
GPCA	Sv01	YCR047C	YML014W	YCR047C	YML014W	1693	1878	PrePPI-LR600	9.20701	FALSE
GPCA	Sv01	YGL095C	YHR116W	YHR116W	YGL095C	1698	2175	YeRI	9.5216	FALSE
GPCA	Sv01	YDR088C	YLR298C	YLR298C	YDR088C	1142	169	PrePPI-LR600	9.86728	FALSE
GPCA	Sv01	YDR088C	YPR101W	YPR101W	YDR088C	1608	169	GI_PSN_PCC_gt_0.3	10.3106	FALSE
GPCA	Sv01	YDR088C	YMR240C	YMR240C	YDR088C	2148	169	PrePPI-LR600	9.53528	FALSE
GPCA	Sv01	YDR088C	YDR416W	YDR416W	YDR088C	2582	169	YeRI	9.37938	FALSE
GPCA	Sv01	YDR088C	YGR006W	YGR006W	YDR088C	3045	169	GI_PSN_PCC_gt_0.3	17.0824	TRUE
GPCA	Sv01	YDR088C	YGR006W	YGR006W	YDR088C	3045	169	Lit-BM-13	17.0824	TRUE
GPCA	Sv01	YCR086W	YDR088C	YDR088C	YCR086W	169	545	YeRI	10.3641	FALSE
GPCA	Sv01	YLR207W	YPR080W	YLR207W	YPR080W	3570	1700	scRRS-v2
GPCA	Sv01	YLR207W	YOR251C	YLR207W	YOR251C	3570	1701	scRRS-v2
GPCA	Sv01	YAL047C	YNL188W	YNL188W	YAL047C	1702	2282	Lit-BM-13	10.2958	FALSE
GPCA	Sv01	YML031W	YNL188W	YML031W	YNL188W	3180	1702	PrePPI-LR600	9.04712	FALSE
GPCA	Sv01	YDL185W	YHR026W	YDL185W	YHR026W	1788	1704	CYC2008	9.77972	FALSE
GPCA	Sv01	YHR026W	YPR036W	YHR026W	YPR036W	1704	1903	CYC2008	9.43879	FALSE
GPCA	Sv01	YEL051W	YHR026W	YHR026W	YEL051W	1704	1953	CYC2008	13.2269	FALSE
GPCA	Sv01	YHR026W	YKL080W	YHR026W	YKL080W	1704	2109	CYC2008	11.3264	FALSE
GPCA	Sv01	YHR026W	YOR270C	YHR026W	YOR270C	1704	2680	CYC2008	10.1459	FALSE
GPCA	Sv01	YGR020C	YHR026W	YGR020C	YHR026W	3655	1704	CYC2008	8.98868	FALSE
GPCA	Sv01	YHR026W	YHR039C-A	YHR039C-A	YHR026W	3694	1704	CYC2008	9.13699	FALSE
GPCA	Sv01	YHR026W	YLR447C	YLR447C	YHR026W	3785	1704	CYC2008
GPCA	Sv01	YHR026W	YOR332W	YOR332W	YHR026W	5096	1704	CYC2008	9.17243	FALSE
GPCA	Sv01	YCR059C	YDR400W	YDR400W	YCR059C	4803	1705	Uetz-screen	9.33316	FALSE
GPCA	Sv01	YBR156C	YPL209C	YPL209C	YBR156C	1706	4409	scPRS-v2
GPCA	Sv01	YHR129C	YMR294W	YHR129C	YMR294W	1710	1969	GI_PSN_PCC_gt_0.5	15.1297	FALSE
GPCA	Sv01	YDR488C	YHR129C	YHR129C	YDR488C	1710	2142	GI_PSN_PCC_gt_0.5	10.8727	FALSE
GPCA	Sv01	YHR129C	YOR269W	YHR129C	YOR269W	1710	2266	GI_PSN_PCC_gt_0.5	11.0464	FALSE
GPCA	Sv01	YHR129C	YPL174C	YPL174C	YHR129C	3393	1710	GI_PSN_PCC_gt_0.5
GPCA	Sv01	YHR129C	YLR102C	YLR102C	YHR129C	3725	1710	YeRI
GPCA	Sv01	YHR129C	YMR299C	YHR129C	YMR299C	1710	3992	GI_PSN_PCC_gt_0.5	9.11894	FALSE
GPCA	Sv01	YHR129C	YLL049W	YHR129C	YLL049W	1710	4136	GI_PSN_PCC_gt_0.5
GPCA	Sv01	YGR080W	YHR129C	YHR129C	YGR080W	1710	4444	PrePPI-LR600	9.22159	FALSE
GPCA	Sv01	YGR058W	YOR264W	YOR264W	YGR058W	1713	4135	Uetz-screen	9.15482	FALSE
GPCA	Sv01	YNL200C	YNL200C	YNL200C	YNL200C	1714	1714	YeRI
GPCA	Sv01	YDR298C	YML081C-A	YDR298C	YML081C-A	171	945	CYC2008	9.46557	FALSE
GPCA	Sv01	YBR023C	YHR142W	YBR023C	YHR142W	5356	1722	GI_PSN_PCC_gt_0.5	9.04712	FALSE
GPCA	Sv01	YMR244C-A	YOR266W	YMR244C-A	YOR266W	4949	1725	GI_PSN_PCC_gt_0.2	8.96867	FALSE
GPCA	Sv01	YDR315C	YLR410W	YDR315C	YLR410W	172	3395	GI_PSN_PCC_gt_0.5	9.42417	FALSE
GPCA	Sv01	YDR315C	YLR323C	YLR323C	YDR315C	4531	172	Uetz-screen	9.5216	FALSE
GPCA	Sv01	YDR101C	YJL122W	YJL122W	YDR101C	1730	4753	YeRI	17.5516	TRUE
GPCA	Sv01	YDL015C	YMR153W	YDL015C	YMR153W	1732	1858	YeRI
GPCA	Sv01	YDL015C	YOL110W	YOL110W	YDL015C	4500	1732	YeRI	11.2755	FALSE
GPCA	Sv01	YDL015C	YFR035C	YDL015C	YFR035C	1732	5514	YeRI
GPCA	Sv01	YGL240W	YKL022C	YGL240W	YKL022C	1735	3594	scPRS-v2	10.0741	FALSE
GPCA	Sv01	YGL255W	YLR267W	YGL255W	YLR267W	1736	4127	scRRS-v2	10.6742	FALSE
GPCA	Sv01	YKL107W	YLR288C	YKL107W	YLR288C	1737	4419	Ito-core	9.57365	FALSE
GPCA	Sv01	YCR035C	YDR280W	YCR035C	YDR280W	3664	173	Lit-BM-13	10.6502	FALSE
GPCA	Sv01	YDR280W	YGR195W	YDR280W	YGR195W	173	870	YeRI	20.3572	TRUE
GPCA	Sv01	YDR216W	YER177W	YDR216W	YER177W	4497	1751	Lit-BM-13	10.2715	FALSE
GPCA	Sv01	YAL011W	YBR231C	YBR231C	YAL011W	1952	1752	GI_PSN_PCC_gt_0.5	11.4522	FALSE
GPCA	Sv01	YAL011W	YDR334W	YDR334W	YAL011W	3019	1752	GI_PSN_PCC_gt_0.5	11.5546	FALSE
GPCA	Sv01	YAL011W	YLR085C	YAL011W	YLR085C	1752	3386	GI_PSN_PCC_gt_0.5	10.5411	FALSE
GPCA	Sv01	YAL011W	YML041C	YAL011W	YML041C	1752	5004	GI_PSN_PCC_gt_0.5
GPCA	Sv01	YEL029C	YOR385W	YEL029C	YOR385W	1757	1827	YeRI	9.83447	FALSE
GPCA	Sv01	YEL029C	YIL113W	YIL113W	YEL029C	3882	1757	YeRI	11.0654	FALSE
GPCA	Sv01	YBR060C	YEL056W	YBR060C	YEL056W	3714	1758	YeRI
GPCA	Sv01	YGL044C	YMR061W	YMR061W	YGL044C	1894	1759	scPRS-v2	16.6569	TRUE
GPCA	Sv01	YDL218W	YGL044C	YGL044C	YDL218W	1759	2406	Ito-core	10.4168	FALSE
GPCA	Sv01	YDR228C	YGL044C	YGL044C	YDR228C	1759	5312	scPRS-v2	9.11894	FALSE
GPCA	Sv01	YDR538W	YOR094W	YDR538W	YOR094W	1984	175	GI_PSN_PCC_gt_0.2	9.83447	FALSE
GPCA	Sv01	YAL016W	YOR094W	YAL016W	YOR094W	3932	175	Tarassov	9.42417	FALSE
GPCA	Sv01	YGL210W	YOR094W	YGL210W	YOR094W	941	175	PrePPI-LR600	10.1111	FALSE
GPCA	Sv01	YGL213C	YML108W	YML108W	YGL213C	4123	1760	CCSB-YI1	15.8314	TRUE
GPCA	Sv01	YBR059C	YGL213C	YGL213C	YBR059C	1760	4379	Ito-core	10.5546	FALSE
GPCA	Sv01	YDR484W	YPR031W	YPR031W	YDR484W	3525	1764	YeRI	9.40939	FALSE
GPCA	Sv01	YGR101W	YHL021C	YGR101W	YHL021C	3287	1765	Ito-core	12.4163	FALSE
GPCA	Sv01	YBR284W	YLR368W	YBR284W	YLR368W	1956	1767	YeRI	11.5512	FALSE
GPCA	Sv01	YIL103W	YLR368W	YLR368W	YIL103W	1767	2446	YeRI	11.9396	FALSE
GPCA	Sv01	YKR022C	YLR368W	YLR368W	YKR022C	1767	2478	YeRI	10.813	FALSE
GPCA	Sv01	YLL027W	YLR368W	YLR368W	YLL027W	1767	3532	YeRI	11.9012	FALSE
GPCA	Sv01	YLR368W	YOL111C	YOL111C	YLR368W	3698	1767	YeRI	11.1805	FALSE
GPCA	Sv01	YBR060C	YLR368W	YLR368W	YBR060C	1767	3714	YeRI	9.10066	FALSE
GPCA	Sv01	YLR368W	YMR068W	YLR368W	YMR068W	1767	4302	YeRI	10.568	FALSE
GPCA	Sv01	YLR368W	YPL018W	YLR368W	YPL018W	1767	5319	YeRI
GPCA	Sv01	YIL152W	YLR368W	YIL152W	YLR368W	5519	1767	YeRI	9.6987	FALSE
GPCA	Sv01	YLR368W	YPR178W	YLR368W	YPR178W	1767	5524	YeRI	10.7398	FALSE
GPCA	Sv01	YDL236W	YLR420W	YLR420W	YDL236W	2627	1768	Tarassov	12.9269	FALSE
GPCA	Sv01	YDR299W	YER127W	YER127W	YDR299W	1769	2164	Uetz-screen	20.7278	TRUE
GPCA	Sv01	YER127W	YKL075C	YER127W	YKL075C	1769	2730	YeRI	10.2958	FALSE
GPCA	Sv01	YER127W	YLR423C	YLR423C	YER127W	3020	1769	Ito-core	9.34873	FALSE
GPCA	Sv01	YER127W	YOR158W	YER127W	YOR158W	1769	3904	YeRI	9.2384	FALSE
GPCA	Sv01	YER127W	YMR232W	YER127W	YMR232W	1769	3951	YeRI	9.2384	FALSE
GPCA	Sv01	YFL047W	YOR104W	YFL047W	YOR104W	4644	176	Tarassov	9.25503	FALSE
GPCA	Sv01	YER145C	YPL221W	YER145C	YPL221W	1770	2595	Tarassov	13.7259	FALSE
GPCA	Sv01	YBL029C-A	YER145C	YER145C	YBL029C-A	1770	4057	Tarassov	13.6047	FALSE
GPCA	Sv01	YER145C	YGR055W	YGR055W	YER145C	4329	1770	Tarassov	17.9647	TRUE
GPCA	Sv01	YER145C	YGL203C	YGL203C	YER145C	4680	1770	Tarassov	9.2384	FALSE
GPCA	Sv01	YER145C	YML072C	YER145C	YML072C	1770	4937	Tarassov	14.0418	FALSE
GPCA	Sv01	YGL162W	YKL127W	YKL127W	YGL162W	3299	1771	scRRS-v2	9.53528	FALSE
GPCA	Sv01	YGL115W	YGL208W	YGL115W	YGL208W	5141	1772	CCSB-YI1	21.0024	TRUE
GPCA	Sv01	YGL115W	YGL208W	YGL115W	YGL208W	5141	1772	Ito-core	21.0024	TRUE
GPCA	Sv01	YGL115W	YGL208W	YGL115W	YGL208W	5141	1772	Uetz-screen	21.0024	TRUE
GPCA	Sv01	YGL115W	YGL208W	YGL115W	YGL208W	5141	1772	YeRI	21.0024	TRUE
GPCA	Sv01	YDR244W	YPR024W	YPR024W	YDR244W	1774	2129	GI_PSN_PCC_gt_0.2	10.8564	FALSE
GPCA	Sv01	YDL224C	YER059W	YER059W	YDL224C	2739	1776	Ito-core	9.59991	FALSE
GPCA	Sv01	YDR485C	YOL012C	YOL012C	YDR485C	177	1571	GI_PSN_PCC_gt_0.5	9.99859	FALSE
GPCA	Sv01	YJL115W	YOL012C	YOL012C	YJL115W	177	300	PrePPI-LR600	9.02791	FALSE
GPCA	Sv01	YLR085C	YOL012C	YOL012C	YLR085C	177	3386	GI_PSN_PCC_gt_0.5	9.04712	FALSE
GPCA	Sv01	YDL065C	YLR191W	YLR191W	YDL065C	1829	1780	GI_PSN_PCC_gt_0.5	18.5732	TRUE
GPCA	Sv01	YDL065C	YOR326W	YDL065C	YOR326W	1780	3034	Lit-BM-13	10.2228	FALSE
GPCA	Sv01	YDL065C	YMR163C	YMR163C	YDL065C	5194	1780	Ito-core	21.0375	TRUE
GPCA	Sv01	YDR531W	YFR029W	YFR029W	YDR531W	3788	1781	GI_PSN_PCC_gt_0.2	9.88874	FALSE
GPCA	Sv01	YDR531W	YHR088W	YDR531W	YHR088W	1781	5034	GI_PSN_PCC_gt_0.2	9.84549	FALSE
GPCA	Sv01	YDR473C	YLR423C	YDR473C	YLR423C	1782	3020	Ito-core	10.4231	FALSE
GPCA	Sv01	YDR432W	YDR473C	YDR432W	YDR473C	3854	1782	PrePPI-LR600	11.5868	FALSE
GPCA	Sv01	YBR233W	YDR473C	YDR473C	YBR233W	1782	4716	CCSB-YI1	9.82337	FALSE
GPCA	Sv01	YGL254W	YGR047C	YGR047C	YGL254W	4477	1783	Uetz-screen	10.128	FALSE
GPCA	Sv01	YDR238C	YKL135C	YKL135C	YDR238C	1785	3529	PrePPI-LR600	9.64926	FALSE
GPCA	Sv01	YKL135C	YML051W	YKL135C	YML051W	1785	3547	CCSB-YI1	9.47978	FALSE
GPCA	Sv01	YKL135C	YPL259C	YPL259C	YKL135C	4443	1785	Uetz-screen	9.57365	FALSE
GPCA	Sv01	YGR261C	YKL135C	YKL135C	YGR261C	1785	4636	PrePPI-LR600	9.37938	FALSE
GPCA	Sv01	YOR348C	YPR134W	YPR134W	YOR348C	1786	1863	scRRS-v2	11.1059	FALSE
GPCA	Sv01	YER101C	YPR134W	YPR134W	YER101C	1786	2935	YeRI	9.62571	FALSE
GPCA	Sv01	YDR297W	YPR134W	YDR297W	YPR134W	3522	1786	scRRS-v2	11.6156	FALSE
GPCA	Sv01	YDL185W	YPR036W	YPR036W	YDL185W	1903	1788	CYC2008	10.8242	FALSE
GPCA	Sv01	YDL185W	YEL051W	YEL051W	YDL185W	1953	1788	CYC2008	9.22159	FALSE
GPCA	Sv01	YDL185W	YHR060W	YDL185W	YHR060W	1788	2071	GI_PSN_PCC_gt_0.3	9.47978	FALSE
GPCA	Sv01	YDL185W	YKL080W	YKL080W	YDL185W	2109	1788	CYC2008	11.0881	FALSE
GPCA	Sv01	YDL185W	YOR270C	YDL185W	YOR270C	1788	2680	CYC2008	9.6987	FALSE
GPCA	Sv01	YDL185W	YGR020C	YDL185W	YGR020C	1788	3655	CYC2008	9.20701	FALSE
GPCA	Sv01	YDL185W	YHR039C-A	YDL185W	YHR039C-A	1788	3694	CYC2008	9.22159	FALSE
GPCA	Sv01	YDL185W	YLR447C	YLR447C	YDL185W	3785	1788	CYC2008
GPCA	Sv01	YDL185W	YOR332W	YDL185W	YOR332W	1788	5096	CYC2008	9.76818	FALSE
GPCA	Sv01	YDL226C	YER118C	YER118C	YDL226C	1793	1792	Ito-core	11.3945	FALSE
GPCA	Sv01	YDL226C	YPL199C	YDL226C	YPL199C	1792	2410	YeRI	10.4168	FALSE
GPCA	Sv01	YCL057C-A	YDL226C	YDL226C	YCL057C-A	1792	2769	YeRI	13.1954	FALSE
GPCA	Sv01	YDL226C	YGL209W	YDL226C	YGL209W	1792	3368	YeRI	9.34873	FALSE
GPCA	Sv01	YDL226C	YGR172C	YDL226C	YGR172C	1792	3947	Ito-core
GPCA	Sv01	YDL226C	YPR183W	YDL226C	YPR183W	1792	4447	Ito-core	13.0558	FALSE
GPCA	Sv01	YDL226C	YPR113W	YDL226C	YPR113W	1792	4699	Ito-core	12.8803	FALSE
GPCA	Sv01	YAL041W	YER118C	YER118C	YAL041W	1793	3554	PrePPI-LR600	11.5108	FALSE
GPCA	Sv01	YER118C	YNR031C	YER118C	YNR031C	1793	4461	PrePPI-LR600	12.4307	FALSE
GPCA	Sv01	YFR021W	YPL166W	YPL166W	YFR021W	4850	1796	YeRI	12.2079	FALSE
GPCA	Sv01	YCR009C	YDL091C	YCR009C	YDL091C	1928	1798	PrePPI-LR600	13.2453	FALSE
GPCA	Sv01	YLR165C	YOR094W	YOR094W	YLR165C	175	17	GI_PSN_PCC_gt_0.3	9.87805	FALSE
GPCA	Sv01	YER018C	YIL144W	YIL144W	YER018C	3765	1800	scPRS-v2	9.75656	FALSE
GPCA	Sv01	YER018C	YMR117C	YER018C	YMR117C	1800	4723	scPRS-v2	11.2877	FALSE
GPCA	Sv01	YBR057C	YER018C	YER018C	YBR057C	1800	5229	CCSB-YI1	9.73471	FALSE
GPCA	Sv01	YCL033C	YHR153C	YHR153C	YCL033C	1801	3989	YeRI	14.8752	FALSE
GPCA	Sv01	YKR014C	YOR370C	YOR370C	YKR014C	3928	1802	CCSB-YI1	11.445	FALSE
GPCA	Sv01	YKR014C	YOR370C	YOR370C	YKR014C	3928	1802	Lit-BM-13	11.445	FALSE
GPCA	Sv01	YGL237C	YOR047C	YGL237C	YOR047C	1806	1850	Ito-core	9.31967	FALSE
GPCA	Sv01	YDR388W	YPL249C	YDR388W	YPL249C	4279	1809	scPRS-v2	9.80252	FALSE
GPCA	Sv01	YER116C	YKR035W-A	YER116C	YKR035W-A	1810	2770	YeRI	9.91886	FALSE
GPCA	Sv01	YER116C	YML016C	YER116C	YML016C	1810	2955	YeRI	9.67419	FALSE
GPCA	Sv01	YDL013W	YER116C	YER116C	YDL013W	1810	4827	GI_PSN_PCC_gt_0.5	10.5343	FALSE
GPCA	Sv01	YDL013W	YER116C	YER116C	YDL013W	1810	4827	Uetz-screen	10.5343	FALSE
GPCA	Sv01	YER116C	YPL018W	YER116C	YPL018W	1810	5319	YeRI
GPCA	Sv01	YER061C	YHR067W	YHR067W	YER061C	3448	1812	GI_PSN_PCC_gt_0.3	12.204	FALSE
GPCA	Sv01	YDL001W	YFR048W	YFR048W	YDL001W	4821	1816	GI_PSN_PCC_gt_0.2
GPCA	Sv01	YEL046C	YKL106W	YKL106W	YEL046C	3471	1817	PrePPI-LR600
GPCA	Sv01	YFR027W	YLR161W	YFR027W	YLR161W	1818	4195	scRRS-v2
GPCA	Sv01	YAR003W	YHR119W	YAR003W	YHR119W	1823	3084	Lit-BM-13	9.02791	FALSE
GPCA	Sv01	YAR003W	YGL058W	YGL058W	YAR003W	4991	1823	GI_PSN_PCC_gt_0.3	9.25503	FALSE
GPCA	Sv01	YGR003W	YOR385W	YOR385W	YGR003W	1827	3802	YeRI	9.86728	FALSE
GPCA	Sv01	YDR329C	YLR191W	YLR191W	YDR329C	1829	2924	GI_PSN_PCC_gt_0.3	18.6696	TRUE
GPCA	Sv01	YJL210W	YLR191W	YJL210W	YLR191W	3223	1829	GI_PSN_PCC_gt_0.3	11.1978	FALSE
GPCA	Sv01	YLR191W	YOL044W	YOL044W	YLR191W	5017	1829	GI_PSN_PCC_gt_0.3	14.5051	FALSE
GPCA	Sv01	YDR308C	YNL189W	YNL189W	YDR308C	2273	182	YeRI	9.43879	FALSE
GPCA	Sv01	YDR308C	YLR347C	YLR347C	YDR308C	2641	182	YeRI	11.7043	FALSE
GPCA	Sv01	YDR308C	YOR216C	YOR216C	YDR308C	3461	182	YeRI	10.1636	FALSE
GPCA	Sv01	YDR308C	YOR174W	YOR174W	YDR308C	3742	182	Uetz-screen	11.7541	FALSE
GPCA	Sv01	YDR308C	YLR315W	YLR315W	YDR308C	5415	182	YeRI	10.716	FALSE
GPCA	Sv01	YDR308C	YHR148W	YDR308C	YHR148W	182	731	YeRI	9.58684	FALSE
GPCA	Sv01	YDR308C	YPL077C	YDR308C	YPL077C	182	775	YeRI	11.0369	FALSE
GPCA	Sv01	YDR308C	YNL086W	YDR308C	YNL086W	182	907	YeRI	9.20701	FALSE
GPCA	Sv01	YLR238W	YPR110C	YLR238W	YPR110C	1830	1844	Uetz-screen	10.3498	FALSE
GPCA	Sv01	YGR009C	YPL232W	YPL232W	YGR009C	1831	5114	scPRS-v2	16.0888	TRUE
GPCA	Sv01	YOR355W	YPR048W	YOR355W	YPR048W	5210	1832	Uetz-screen	10.5411	FALSE
GPCA	Sv01	YDR490C	YHR207C	YHR207C	YDR490C	3235	1837	Uetz-screen	15.0287	FALSE
GPCA	Sv01	YDR490C	YGR086C	YDR490C	YGR086C	1837	4997	Ito-core	20.1753	TRUE
GPCA	Sv01	YDR236C	YNL125C	YDR236C	YNL125C	183	2545	YeRI	15.7964	FALSE
GPCA	Sv01	YDL170W	YLR080W	YLR080W	YDL170W	1841	3259	scRRS-v2	9.59991	FALSE
GPCA	Sv01	YKR081C	YPL131W	YPL131W	YKR081C	1843	3893	Lit-BM-13	11.5999	FALSE
GPCA	Sv01	YGL176C	YPR110C	YPR110C	YGL176C	1844	4198	YeRI	9.66178	FALSE
GPCA	Sv01	YML107C	YMR075W	YML107C	YMR075W	1845	4925	GI_PSN_PCC_gt_0.2	10.5147	FALSE
GPCA	Sv01	YMR091C	YNL189W	YMR091C	YNL189W	1846	2273	YeRI
GPCA	Sv01	YHR158C	YOR047C	YHR158C	YOR047C	2327	1850	Uetz-screen	9.36413	FALSE
GPCA	Sv01	YNL201C	YOR047C	YNL201C	YOR047C	2671	1850	Uetz-screen	9.33316	FALSE
GPCA	Sv01	YDR206W	YOR047C	YOR047C	YDR206W	1850	3614	Uetz-screen	9.31967	FALSE
GPCA	Sv01	YOR047C	YPR103W	YPR103W	YOR047C	3687	1850	Ito-core	9.39446	FALSE
GPCA	Sv01	YNR017W	YPL063W	YNR017W	YPL063W	2797	1852	scPRS-v2
GPCA	Sv01	YML054C	YPL063W	YPL063W	YML054C	1852	3091	Lit-BM-13	10.813	FALSE
GPCA	Sv01	YGL233W	YLR166C	YLR166C	YGL233W	1853	4227	Ito-core
GPCA	Sv01	YGL233W	YLR166C	YLR166C	YGL233W	1853	4227	PrePPI-LR600
GPCA	Sv01	YLR033W	YPL139C	YPL139C	YLR033W	1855	4730	Tarassov
GPCA	Sv01	YLR324W	YMR153W	YMR153W	YLR324W	1858	2123	Ito-core
GPCA	Sv01	YHR149C	YMR153W	YMR153W	YHR149C	1858	2320	YeRI	9.93958	FALSE
GPCA	Sv01	YMR153W	YNL219C	YMR153W	YNL219C	1858	2385	YeRI	14.3107	FALSE
GPCA	Sv01	YMR153W	YPR159C-A	YMR153W	YPR159C-A	1858	2602	YeRI	13.1526	FALSE
GPCA	Sv01	YMR153W	YNL234W	YMR153W	YNL234W	1858	2829	YeRI	10.128	FALSE
GPCA	Sv01	YMR153W	YNL280C	YNL280C	YMR153W	2927	1858	YeRI
GPCA	Sv01	YKL074C	YMR153W	YKL074C	YMR153W	3327	1858	PrePPI-LR600
GPCA	Sv01	YJL039C	YMR153W	YJL039C	YMR153W	3592	1858	Ito-core	11.3723	FALSE
GPCA	Sv01	YMR153W	YNL223W	YNL223W	YMR153W	4168	1858	YeRI	12.1196	FALSE
GPCA	Sv01	YMR153W	YPL191C	YMR153W	YPL191C	1858	4171	YeRI	10.9396	FALSE
GPCA	Sv01	YML125C	YMR153W	YML125C	YMR153W	4182	1858	Ito-core	12.1526	FALSE
GPCA	Sv01	YML125C	YMR153W	YML125C	YMR153W	4182	1858	YeRI	12.1526	FALSE
GPCA	Sv01	YCR068W	YMR153W	YMR153W	YCR068W	1858	4244	YeRI	14.2721	FALSE
GPCA	Sv01	YJL057C	YMR153W	YMR153W	YJL057C	1858	4323	YeRI	12.2796	FALSE
GPCA	Sv01	YER105C	YMR153W	YER105C	YMR153W	4486	1858	Uetz-screen	11.6684	FALSE
GPCA	Sv01	YCL021W-A	YMR153W	YMR153W	YCL021W-A	1858	4961	YeRI	12.3496	FALSE
GPCA	Sv01	YER026C	YMR153W	YMR153W	YER026C	1858	5284	YeRI	12.8172	FALSE
GPCA	Sv01	YHR036W	YMR153W	YHR036W	YMR153W	5355	1858	YeRI	11.9744	FALSE
GPCA	Sv01	YMR228W	YOR348C	YMR228W	YOR348C	2467	1863	Uetz-screen	9.82337	FALSE
GPCA	Sv01	YLR240W	YPL100W	YPL100W	YLR240W	1864	2943	YeRI	10.8781	FALSE
GPCA	Sv01	YER062C	YPL201C	YPL201C	YER062C	1867	1880	CCSB-YI1	16.0171	TRUE
GPCA	Sv01	YDR331W	YHR188C	YHR188C	YDR331W	2100	186	CYC2008	12.2207	FALSE
GPCA	Sv01	YCL001W-A	YGR021W	YCL001W-A	YGR021W	4100	1873	GI_PSN_PCC_gt_0.3	9.36413	FALSE
GPCA	Sv01	YCR045C	YGR021W	YGR021W	YCR045C	1873	4125	GI_PSN_PCC_gt_0.3	9.33316	FALSE
GPCA	Sv01	YBR286W	YGR021W	YGR021W	YBR286W	1873	4713	GI_PSN_PCC_gt_0.2	9.02791	FALSE
GPCA	Sv01	YNL092W	YOR329C	YOR329C	YNL092W	1875	1926	Ito-core	11.4126	FALSE
GPCA	Sv01	YJR072C	YLR243W	YLR243W	YJR072C	1877	3574	Uetz-screen	13.1763	FALSE
GPCA	Sv01	YML014W	YNR046W	YNR046W	YML014W	4166	1878	YeRI	22.894	TRUE
GPCA	Sv01	YBR059C	YML014W	YBR059C	YML014W	4379	1878	Ito-core	10.7398	FALSE
GPCA	Sv01	YDR359C	YPR023C	YPR023C	YDR359C	1879	2411	CYC2008	9.57365	FALSE
GPCA	Sv01	YHR090C	YPR023C	YPR023C	YHR090C	1879	3696	CYC2008
GPCA	Sv01	YEL018W	YPR023C	YEL018W	YPR023C	4074	1879	CYC2008	10.1548	FALSE
GPCA	Sv01	YNL136W	YPR023C	YPR023C	YNL136W	1879	4148	CYC2008	12.8484	FALSE
GPCA	Sv01	YOR244W	YPR023C	YOR244W	YPR023C	4794	1879	CYC2008	10.0835	FALSE
GPCA	Sv01	YJL081C	YPR023C	YJL081C	YPR023C	5076	1879	CYC2008	9.58684	FALSE
GPCA	Sv01	YBR123C	YGR047C	YGR047C	YBR123C	4477	1883	CYC2008	10.568	FALSE
GPCA	Sv01	YBR123C	YKL078W	YKL078W	YBR123C	5338	1883	YeRI	9.76818	FALSE
GPCA	Sv01	YJL077C	YOL141W	YOL141W	YJL077C	1886	5450	GI_PSN_PCC_gt_0.2	9.50779	FALSE
GPCA	Sv01	YPL129W	YPL188W	YPL129W	YPL188W	1887	3440	YeRI	9.42417	FALSE
GPCA	Sv01	YKR071C	YLL029W	YKR071C	YLL029W	2041	1888	YeRI	9.31967	FALSE
GPCA	Sv01	YLL029W	YNL189W	YNL189W	YLL029W	2273	1888	YeRI	9.37938	FALSE
GPCA	Sv01	YDR453C	YLL029W	YDR453C	YLL029W	2800	1888	YeRI	9.22159	FALSE
GPCA	Sv01	YLL029W	YOR368W	YOR368W	YLL029W	2994	1888	YeRI	9.49386	FALSE
GPCA	Sv01	YLL029W	YMR239C	YMR239C	YLL029W	3314	1888	YeRI	9.17243	FALSE
GPCA	Sv01	YDR128W	YMR061W	YMR061W	YDR128W	1894	3596	scRRS-v2	9.97871	FALSE
GPCA	Sv01	YDR228C	YMR061W	YMR061W	YDR228C	1894	5312	scPRS-v2	9.10066	FALSE
GPCA	Sv01	YNL113W	YPR110C	YNL113W	YPR110C	189	1844	PrePPI-LR600
GPCA	Sv01	YHL018W	YNL113W	YHL018W	YNL113W	767	189	CCSB-YI1
GPCA	Sv01	YNL113W	YOR210W	YOR210W	YNL113W	797	189	CYC2008
GPCA	Sv01	YLR291C	YPL088W	YLR291C	YPL088W	1901	1911	CCSB-YI1	12.6546	FALSE
GPCA	Sv01	YKR035W-A	YLR291C	YKR035W-A	YLR291C	2770	1901	YeRI
GPCA	Sv01	YLR291C	YMR055C	YMR055C	YLR291C	2858	1901	YeRI
GPCA	Sv01	YLR291C	YOR072W-B	YLR291C	YOR072W-B	1901	2956	YeRI	9.20701	FALSE
GPCA	Sv01	YDL087C	YLR291C	YLR291C	YDL087C	1901	2984	YeRI	9.54882	FALSE
GPCA	Sv01	YGR057C	YLR291C	YLR291C	YGR057C	1901	3009	YeRI	9.79116	FALSE
GPCA	Sv01	YLR291C	YNL055C	YLR291C	YNL055C	1901	3350	YeRI	9.25503	FALSE
GPCA	Sv01	YLR102C	YLR291C	YLR102C	YLR291C	3725	1901	YeRI
GPCA	Sv01	YGR120C	YLR291C	YLR291C	YGR120C	1901	3783	CCSB-YI1	9.25503	FALSE
GPCA	Sv01	YLR291C	YNL075W	YNL075W	YLR291C	3915	1901	YeRI
GPCA	Sv01	YLL007C	YLR291C	YLL007C	YLR291C	4111	1901	YeRI
GPCA	Sv01	YDL175C	YLR291C	YLR291C	YDL175C	1901	4369	YeRI	9.34873	FALSE
GPCA	Sv01	YGL175C	YLR291C	YGL175C	YLR291C	4393	1901	CCSB-YI1
GPCA	Sv01	YLR291C	YNL314W	YNL314W	YLR291C	4548	1901	CCSB-YI1
GPCA	Sv01	YLR291C	YOR232W	YOR232W	YLR291C	4996	1901	CCSB-YI1
GPCA	Sv01	YKL164C	YLR291C	YLR291C	YKL164C	1901	5046	YeRI	9.6987	FALSE
GPCA	Sv01	YLR291C	YOR380W	YOR380W	YLR291C	5149	1901	CCSB-YI1
GPCA	Sv01	YLR291C	YNL334C	YLR291C	YNL334C	1901	5152	YeRI	9.72281	FALSE
GPCA	Sv01	YLR291C	YPL018W	YLR291C	YPL018W	1901	5319	YeRI
GPCA	Sv01	YJR050W	YLR291C	YLR291C	YJR050W	1901	5467	YeRI	9.31967	FALSE
GPCA	Sv01	YER094C	YLR291C	YLR291C	YER094C	1901	5512	YeRI	10.5803	FALSE
GPCA	Sv01	YCL028W	YLR291C	YCL028W	YLR291C	5530	1901	CCSB-YI1
GPCA	Sv01	YLR448W	YMR121C	YMR121C	YLR448W	5012	1902	CYC2008	10.4798	FALSE
GPCA	Sv01	YEL051W	YPR036W	YPR036W	YEL051W	1903	1953	CYC2008	11.7279	FALSE
GPCA	Sv01	YKL080W	YPR036W	YKL080W	YPR036W	2109	1903	CYC2008	9.72281	FALSE
GPCA	Sv01	YOR270C	YPR036W	YPR036W	YOR270C	1903	2680	CYC2008	9.54882	FALSE
GPCA	Sv01	YGR020C	YPR036W	YPR036W	YGR020C	1903	3655	CYC2008	11.056	FALSE
GPCA	Sv01	YHR039C-A	YPR036W	YHR039C-A	YPR036W	3694	1903	CYC2008	9.53528	FALSE
GPCA	Sv01	YLR447C	YPR036W	YLR447C	YPR036W	3785	1903	CYC2008
GPCA	Sv01	YOR332W	YPR036W	YPR036W	YOR332W	1903	5096	CYC2008	9.80252	FALSE
GPCA	Sv01	YDL097C	YEL009C	YEL009C	YDL097C	1904	3313	Uetz-screen	9.67419	FALSE
GPCA	Sv01	YEL009C	YPL038W	YPL038W	YEL009C	3703	1904	Uetz-screen	11.7883	FALSE
GPCA	Sv01	YMR063W	YOR275C	YOR275C	YMR063W	2255	1905	GI_PSN_PCC_gt_0.3	9.64926	FALSE
GPCA	Sv01	YMR063W	YMR154C	YMR063W	YMR154C	1905	5434	GI_PSN_PCC_gt_0.5	9.2384	FALSE
GPCA	Sv01	YCL043C	YJL060W	YCL043C	YJL060W	4340	1909	YeRI	16.0087	TRUE
GPCA	Sv01	YDL226C	YNR061C	YNR061C	YDL226C	190	1792	YeRI	10.1812	FALSE
GPCA	Sv01	YJL203W	YNR061C	YNR061C	YJL203W	190	5441	scRRS-v2	9.40939	FALSE
GPCA	Sv01	YBR261C	YPL088W	YBR261C	YPL088W	3942	1911	CCSB-YI1	10.5803	FALSE
GPCA	Sv01	YBR079C	YMR309C	YBR079C	YMR309C	1912	2550	CYC2008	18.2045	TRUE
GPCA	Sv01	YBR079C	YMR309C	YBR079C	YMR309C	1912	2550	scPRS-v2	18.2045	TRUE
GPCA	Sv01	YBR079C	YOR361C	YOR361C	YBR079C	2563	1912	CYC2008	9.2384	FALSE
GPCA	Sv01	YBR079C	YMR012W	YBR079C	YMR012W	1912	4489	CYC2008	10.6129	FALSE
GPCA	Sv01	YBR079C	YDR429C	YBR079C	YDR429C	1912	5223	CYC2008	10.128	FALSE
GPCA	Sv01	YKL137W	YMR157C	YMR157C	YKL137W	1917	4774	GI_PSN_PCC_gt_0.2
GPCA	Sv01	YDR471W	YGR085C	YGR085C	YDR471W	1919	4667	CYC2008	9.37938	FALSE
GPCA	Sv01	YKL120W	YOL065C	YOL065C	YKL120W	1923	1975	scRRS-v2
GPCA	Sv01	YDR479C	YOL065C	YDR479C	YOL065C	3149	1923	CCSB-YI1	13.0192	FALSE
GPCA	Sv01	YDR443C	YNL092W	YDR443C	YNL092W	5333	1926	scRRS-v2	10.2467	FALSE
GPCA	Sv01	YCR009C	YLR337C	YCR009C	YLR337C	1928	2636	GI_PSN_PCC_gt_0.3
GPCA	Sv01	YCR009C	YMR232W	YCR009C	YMR232W	1928	3951	scPRS-v2	9.27146	FALSE
GPCA	Sv01	YCR009C	YDR388W	YDR388W	YCR009C	4279	1928	GI_PSN_PCC_gt_0.5	18.986	TRUE
GPCA	Sv01	YCR009C	YDR388W	YDR388W	YCR009C	4279	1928	YeRI	18.986	TRUE
GPCA	Sv01	YCR009C	YDR388W	YDR388W	YCR009C	4279	1928	scPRS-v2	18.986	TRUE
GPCA	Sv01	YCR009C	YOR181W	YCR009C	YOR181W	1928	4856	Lit-BM-13	10.0471	FALSE
GPCA	Sv01	YDL044C	YNL189W	YDL044C	YNL189W	1929	2273	YeRI
GPCA	Sv01	YDL044C	YLR347C	YDL044C	YLR347C	1929	2641	YeRI
GPCA	Sv01	YDL044C	YKR027W	YKR027W	YDL044C	2656	1929	YeRI	10.4378	FALSE
GPCA	Sv01	YDL044C	YMR055C	YMR055C	YDL044C	2858	1929	YeRI	9.80252	FALSE
GPCA	Sv01	YDL044C	YER094C	YER094C	YDL044C	5512	1929	YeRI	10.5868	FALSE
GPCA	Sv01	YBL007C	YNL152W	YNL152W	YBL007C	193	5285	Lit-BM-13	12.056	FALSE
GPCA	Sv01	YBR291C	YMR241W	YMR241W	YBR291C	4881	1940	GI_PSN_PCC_gt_0.3	18.5156	TRUE
GPCA	Sv01	YGR158C	YNL232W	YNL232W	YGR158C	1946	2812	YeRI	11.2015	FALSE
GPCA	Sv01	YMR315W-A	YNL232W	YMR315W-A	YNL232W	4756	1946	YeRI	10.0375	FALSE
GPCA	Sv01	YMR120C	YOR327C	YOR327C	YMR120C	1947	5023	Tarassov	10.4798	FALSE
GPCA	Sv01	YJR067C	YPL271W	YPL271W	YJR067C	484	194	YeRI	9.58684	FALSE
GPCA	Sv01	YJR052W	YNL230C	YNL230C	YJR052W	2453	1951	CYC2008	10.3106	FALSE
GPCA	Sv01	YGR003W	YJR052W	YJR052W	YGR003W	1951	3802	CYC2008	9.72281	FALSE
GPCA	Sv01	YBR114W	YJR052W	YJR052W	YBR114W	1951	3803	CYC2008	9.22159	FALSE
GPCA	Sv01	YBR231C	YDR334W	YBR231C	YDR334W	1952	3019	GI_PSN_PCC_gt_0.5	13.7839	FALSE
GPCA	Sv01	YBR231C	YLR085C	YLR085C	YBR231C	3386	1952	GI_PSN_PCC_gt_0.5	11.1592	FALSE
GPCA	Sv01	YBR231C	YML041C	YBR231C	YML041C	1952	5004	GI_PSN_PCC_gt_0.5
GPCA	Sv01	YEL051W	YKL080W	YKL080W	YEL051W	2109	1953	CYC2008	10.5147	FALSE
GPCA	Sv01	YEL051W	YMR105C	YEL051W	YMR105C	1953	2265	Tarassov
GPCA	Sv01	YEL051W	YOR270C	YEL051W	YOR270C	1953	2680	CYC2008	11.1331	FALSE
GPCA	Sv01	YEL051W	YOR270C	YEL051W	YOR270C	1953	2680	Tarassov	11.1331	FALSE
GPCA	Sv01	YEL051W	YGR020C	YEL051W	YGR020C	1953	3655	CYC2008	10.6742	FALSE
GPCA	Sv01	YEL051W	YGR020C	YEL051W	YGR020C	1953	3655	Lit-BM-13	10.6742	FALSE
GPCA	Sv01	YEL051W	YGR020C	YEL051W	YGR020C	1953	3655	YeRI	10.6742	FALSE
GPCA	Sv01	YEL051W	YHR039C-A	YEL051W	YHR039C-A	1953	3694	CYC2008	11.056	FALSE
GPCA	Sv01	YEL051W	YGR120C	YGR120C	YEL051W	3783	1953	CCSB-YI1	14.164	FALSE
GPCA	Sv01	YEL051W	YLR447C	YEL051W	YLR447C	1953	3785	CYC2008
GPCA	Sv01	YEL051W	YOR332W	YEL051W	YOR332W	1953	5096	CYC2008	10.2633	FALSE
GPCA	Sv01	YBR284W	YDL238C	YDL238C	YBR284W	2408	1956	Ito-core	14.3116	FALSE
GPCA	Sv01	YML072C	YMR011W	YMR011W	YML072C	1961	4937	Tarassov	9.27146	FALSE
GPCA	Sv01	YHR094C	YMR011W	YHR094C	YMR011W	5129	1961	Tarassov	9.6865	FALSE
GPCA	Sv01	YIL011W	YMR201C	YMR201C	YIL011W	3276	1964	Uetz-screen	10.9894	FALSE
GPCA	Sv01	YIL011W	YOR357C	YIL011W	YOR357C	1964	5518	GI_PSN_PCC_gt_0.2
GPCA	Sv01	YGL206C	YOR027W	YGL206C	YOR027W	3022	1967	Tarassov	11.0788	FALSE
GPCA	Sv01	YMR186W	YOR027W	YMR186W	YOR027W	3777	1967	GI_PSN_PCC_gt_0.5	20.132	TRUE
GPCA	Sv01	YCL029C	YMR294W	YCL029C	YMR294W	2072	1969	GI_PSN_PCC_gt_0.3	13.7215	FALSE
GPCA	Sv01	YDR311W	YMR294W	YMR294W	YDR311W	1969	2141	Ito-core
GPCA	Sv01	YDR488C	YMR294W	YDR488C	YMR294W	2142	1969	GI_PSN_PCC_gt_0.5	13.5077	FALSE
GPCA	Sv01	YMR294W	YOR269W	YMR294W	YOR269W	1969	2266	GI_PSN_PCC_gt_0.5	13.1741	FALSE
GPCA	Sv01	YMR294W	YPL174C	YPL174C	YMR294W	3393	1969	CCSB-YI1	11.9622	FALSE
GPCA	Sv01	YMR294W	YPL174C	YPL174C	YMR294W	3393	1969	GI_PSN_PCC_gt_0.5	11.9622	FALSE
GPCA	Sv01	YLL049W	YMR294W	YMR294W	YLL049W	1969	4136	GI_PSN_PCC_gt_0.5
GPCA	Sv01	YMR294W	YOL015W	YMR294W	YOL015W	1969	4483	scRRS-v2	10.0279	FALSE
GPCA	Sv01	YMR294W	YPR083W	YPR083W	YMR294W	4693	1969	Ito-core	11.4589	FALSE
GPCA	Sv01	YMR198W	YMR294W	YMR198W	YMR294W	4886	1969	PrePPI-LR600	12.0651	FALSE
GPCA	Sv01	YGR048W	YPR182W	YPR182W	YGR048W	196	1387	YeRI	9.6865	FALSE
GPCA	Sv01	YLR275W	YPR182W	YPR182W	YLR275W	196	2298	Ito-core	12.3666	FALSE
GPCA	Sv01	YHR156C	YPR182W	YPR182W	YHR156C	196	384	CYC2008	10.8455	FALSE
GPCA	Sv01	YNL147W	YPR182W	YNL147W	YPR182W	3925	196	YeRI	8.98868	FALSE
GPCA	Sv01	YGR013W	YPR182W	YGR013W	YPR182W	4269	196	CYC2008	10.6627	FALSE
GPCA	Sv01	YIL044C	YNR023W	YIL044C	YNR023W	2985	1970	YeRI	11.9166	FALSE
GPCA	Sv01	YGR169C-A	YPL004C	YPL004C	YGR169C-A	1971	2920	Tarassov	10.5803	FALSE
GPCA	Sv01	YNL007C	YPL004C	YNL007C	YPL004C	3177	1971	Tarassov	15.3688	FALSE
GPCA	Sv01	YNR035C	YPL004C	YNR035C	YPL004C	3438	1971	Tarassov	11.6715	FALSE
GPCA	Sv01	YHR111W	YMR143W	YMR143W	YHR111W	1973	3464	scRRS-v2	13.1493	FALSE
GPCA	Sv01	YKL120W	YMR126C	YMR126C	YKL120W	3735	1975	scRRS-v2
GPCA	Sv01	YGR020C	YGR037C	YGR037C	YGR020C	1977	3655	Tarassov	13.3062	FALSE
GPCA	Sv01	YDL222C	YOL105C	YDL222C	YOL105C	2452	1978	Tarassov	11.3304	FALSE
GPCA	Sv01	YDL048C	YDR538W	YDL048C	YDR538W	4747	1984	GI_PSN_PCC_gt_0.2
GPCA	Sv01	YDL100C	YOR164C	YOR164C	YDL100C	198	1594	GI_PSN_PCC_gt_0.5	9.85643	FALSE
GPCA	Sv01	YOL111C	YOR164C	YOR164C	YOL111C	198	3698	GI_PSN_PCC_gt_0.5	18.6503	TRUE
GPCA	Sv01	YDR131C	YOR390W	YOR390W	YDR131C	1995	4026	GI_PSN_PCC_gt_0.3	9.59991	FALSE
GPCA	Sv01	YIR012W	YOR042W	YOR042W	YIR012W	199	4752	scRRS-v2
GPCA	Sv01	YBR240C	YPR065W	YPR065W	YBR240C	3877	2003	PrePPI-LR600	10.5147	FALSE
GPCA	Sv01	YCR088W	YNL138W	YNL138W	YCR088W	2005	3931	scPRS-v2	15.2983	FALSE
GPCA	Sv01	YGR080W	YNL138W	YGR080W	YNL138W	4444	2005	Tarassov	11.6407	FALSE
GPCA	Sv01	YMR142C	YPL220W	YMR142C	YPL220W	2311	2007	CYC2008	11.3761	FALSE
GPCA	Sv01	YGL079W	YLR435W	YGL079W	YLR435W	5527	2008	scRRS-v2	10.4594	FALSE
GPCA	Sv01	YBR052C	YDR039C	YDR039C	YBR052C	2349	200	Tarassov	10.6439	FALSE
GPCA	Sv01	YBR052C	YIL103W	YIL103W	YBR052C	2446	200	YeRI	9.58684	FALSE
GPCA	Sv01	YBR052C	YNL283C	YBR052C	YNL283C	200	3974	Tarassov	10.0279	FALSE
GPCA	Sv01	YBR052C	YIL105C	YIL105C	YBR052C	3999	200	Tarassov	9.71081	FALSE
GPCA	Sv01	YBR052C	YGR138C	YBR052C	YGR138C	200	4686	Tarassov	10.6129	FALSE
GPCA	Sv01	YBR052C	YER020W	YER020W	YBR052C	4700	200	Tarassov	10.137	FALSE
GPCA	Sv01	YBR247C	YKL159C	YBR247C	YKL159C	2015	5548	CCSB-YI1	13.5967	FALSE
GPCA	Sv01	YGL158W	YOR237W	YGL158W	YOR237W	2177	2020	YeRI
GPCA	Sv01	YER092W	YLR052W	YLR052W	YER092W	2022	2663	Ito-core
GPCA	Sv01	YLR052W	YMR055C	YLR052W	YMR055C	2022	2858	YeRI
GPCA	Sv01	YDL002C	YLR052W	YDL002C	YLR052W	3044	2022	Ito-core	11.8102	FALSE
GPCA	Sv01	YDL002C	YLR052W	YDL002C	YLR052W	3044	2022	YeRI	11.8102	FALSE
GPCA	Sv01	YHR169W	YLR052W	YHR169W	YLR052W	4764	2022	YeRI	9.11894	FALSE
GPCA	Sv01	YLR052W	YOR189W	YLR052W	YOR189W	2022	5039	CYC2008
GPCA	Sv01	YBR053C	YDL224C	YDL224C	YBR053C	1776	202	scRRS-v2	12.1173	FALSE
GPCA	Sv01	YBL044W	YBR053C	YBR053C	YBL044W	202	2490	scRRS-v2	9.88874	FALSE
GPCA	Sv01	YLR284C	YMR207C	YLR284C	YMR207C	2035	5202	PrePPI-LR600	9.18982	FALSE
GPCA	Sv01	YIL022W	YJR045C	YIL022W	YJR045C	2037	3763	scPRS-v2	13.6874	FALSE
GPCA	Sv01	YCL036W	YCL056C	YCL036W	YCL056C	2038	2853	GI_PSN_PCC_gt_0.3	11.0607	FALSE
GPCA	Sv01	YHR147C	YLR439W	YHR147C	YLR439W	2064	2047	CYC2008	11.8431	FALSE
GPCA	Sv01	YHR196W	YMR093W	YMR093W	YHR196W	3291	2049	Tarassov	9.45121	FALSE
GPCA	Sv01	YAL036C	YDR022C	YDR022C	YAL036C	204	1519	YeRI	10.8074	FALSE
GPCA	Sv01	YNL080C	YOR242C	YNL080C	YOR242C	2050	2281	GI_PSN_PCC_gt_0.3	10.7682	FALSE
GPCA	Sv01	YDR267C	YHR122W	YHR122W	YDR267C	2052	5489	Ito-core	16.2744	TRUE
GPCA	Sv01	YDL014W	YGR159C	YGR159C	YDL014W	2059	5552	PrePPI-LR600	11.2228	FALSE
GPCA	Sv01	YDL216C	YMR025W	YDL216C	YMR025W	2062	3077	Uetz-screen
GPCA	Sv01	YBR146W	YHR147C	YBR146W	YHR147C	5235	2064	PrePPI-LR600	9.49386	FALSE
GPCA	Sv01	YDL188C	YOR167C	YOR167C	YDL188C	2067	3330	scRRS-v2	9.17243	FALSE
GPCA	Sv01	YFR029W	YOR334W	YOR334W	YFR029W	2068	3788	scRRS-v2	10.3106	FALSE
GPCA	Sv01	YGL175C	YJR058C	YJR058C	YGL175C	206	4393	CCSB-YI1	12.6865	FALSE
GPCA	Sv01	YHR060W	YPL019C	YPL019C	YHR060W	2893	2071	Uetz-screen	9.37938	FALSE
GPCA	Sv01	YHR039C-A	YHR060W	YHR039C-A	YHR060W	3694	2071	GI_PSN_PCC_gt_0.3	11.3869	FALSE
GPCA	Sv01	YHR060W	YLR447C	YHR060W	YLR447C	2071	3785	Uetz-screen
GPCA	Sv01	YDR469W	YHR060W	YHR060W	YDR469W	2071	5140	Uetz-screen	10.7108	FALSE
GPCA	Sv01	YCL029C	YFR036W	YFR036W	YCL029C	5478	2072	PrePPI-LR600	9.64926	FALSE
GPCA	Sv01	YGL242C	YOR187W	YGL242C	YOR187W	4458	2079	scRRS-v2	9.11894	FALSE
GPCA	Sv01	YKL041W	YML097C	YML097C	YKL041W	3890	207	PrePPI-LR600	10.3576	FALSE
GPCA	Sv01	YKL041W	YMR077C	YMR077C	YKL041W	5554	207	CYC2008	10.137	FALSE
GPCA	Sv01	YKL041W	YLR025W	YKL041W	YLR025W	207	563	CYC2008	11.7657	FALSE
GPCA	Sv01	YFR008W	YNL127W	YNL127W	YFR008W	2530	2081	GI_PSN_PCC_gt_0.3
GPCA	Sv01	YFR008W	YMR052W	YMR052W	YFR008W	2722	2081	Uetz-screen
GPCA	Sv01	YCL057W	YHL039W	YHL039W	YCL057W	2084	2251	scRRS-v2	12.1351	FALSE
GPCA	Sv01	YHL039W	YMR111C	YHL039W	YMR111C	2084	4089	CCSB-YI1	9.43879	FALSE
GPCA	Sv01	YIL153W	YLR258W	YLR258W	YIL153W	2665	2085	CCSB-YI1
GPCA	Sv01	YIL153W	YIL154C	YIL154C	YIL153W	2957	2085	GI_PSN_PCC_gt_0.5
GPCA	Sv01	YIL153W	YNL314W	YIL153W	YNL314W	2085	4548	CCSB-YI1
GPCA	Sv01	YNL189W	YPL214C	YNL189W	YPL214C	2273	2086	Uetz-screen	9.13699	FALSE
GPCA	Sv01	YHR189W	YPL029W	YHR189W	YPL029W	2088	2555	GI_PSN_PCC_gt_0.2	11.3761	FALSE
GPCA	Sv01	YGL099W	YIR026C	YIR026C	YGL099W	2090	4334	Lit-BM-13	11.2715	FALSE
GPCA	Sv01	YGL020C	YOL111C	YOL111C	YGL020C	3698	2093	GI_PSN_PCC_gt_0.3	10.4168	FALSE
GPCA	Sv01	YER083C	YGL020C	YER083C	YGL020C	4522	2093	GI_PSN_PCC_gt_0.5	17.909	TRUE
GPCA	Sv01	YHL019C	YPR029C	YHL019C	YPR029C	2096	3828	Ito-core	10.1459	FALSE
GPCA	Sv01	YBR127C	YPL234C	YPL234C	YBR127C	209	1462	CYC2008
GPCA	Sv01	YHR026W	YPL234C	YHR026W	YPL234C	1704	209	CYC2008	9.10066	FALSE
GPCA	Sv01	YDL185W	YPL234C	YDL185W	YPL234C	1788	209	CYC2008	9.17243	FALSE
GPCA	Sv01	YPL234C	YPR036W	YPR036W	YPL234C	1903	209	CYC2008	9.02791	FALSE
GPCA	Sv01	YEL051W	YPL234C	YEL051W	YPL234C	1953	209	CYC2008	9.08215	FALSE
GPCA	Sv01	YKL080W	YPL234C	YKL080W	YPL234C	2109	209	CYC2008	9.30378	FALSE
GPCA	Sv01	YOR270C	YPL234C	YOR270C	YPL234C	2680	209	CYC2008	8.96867	FALSE
GPCA	Sv01	YGR020C	YPL234C	YPL234C	YGR020C	209	3655	CYC2008	9.92926	FALSE
GPCA	Sv01	YHR039C-A	YPL234C	YHR039C-A	YPL234C	3694	209	CYC2008	9.11894	FALSE
GPCA	Sv01	YLR447C	YPL234C	YPL234C	YLR447C	209	3785	CYC2008
GPCA	Sv01	YOR332W	YPL234C	YPL234C	YOR332W	209	5096	CYC2008	9.45121	FALSE
GPCA	Sv01	YEL027W	YPL234C	YEL027W	YPL234C	776	209	CYC2008	9.20701	FALSE
GPCA	Sv01	YML055W	YMR153W	YML055W	YMR153W	20	1858	YeRI
GPCA	Sv01	YKR039W	YML055W	YML055W	YKR039W	20	2325	Lit-BM-13	14.1118	FALSE
GPCA	Sv01	YML055W	YNL125C	YNL125C	YML055W	2545	20	YeRI
GPCA	Sv01	YJR126C	YML055W	YML055W	YJR126C	20	3504	YeRI	16.052	TRUE
GPCA	Sv01	YIL094C	YNL037C	YIL094C	YNL037C	2101	3237	PrePPI-LR600	11.647	FALSE
GPCA	Sv01	YLR213C	YLR288C	YLR288C	YLR213C	4419	2106	YeRI	13.2059	FALSE
GPCA	Sv01	YLR326W	YOR241W	YLR326W	YOR241W	2107	2302	scRRS-v2	10.7515	FALSE
GPCA	Sv01	YKL080W	YOR270C	YKL080W	YOR270C	2109	2680	CYC2008	9.28771	FALSE
GPCA	Sv01	YGR020C	YKL080W	YGR020C	YKL080W	3655	2109	CYC2008	11.032	FALSE
GPCA	Sv01	YHR039C-A	YKL080W	YKL080W	YHR039C-A	2109	3694	CYC2008	10.9894	FALSE
GPCA	Sv01	YKL080W	YLR447C	YLR447C	YKL080W	3785	2109	CYC2008
GPCA	Sv01	YKL080W	YOR332W	YKL080W	YOR332W	2109	5096	CYC2008	10.0279	FALSE
GPCA	Sv01	YLR183C	YPL204W	YLR183C	YPL204W	3412	2111	YeRI	9.13699	FALSE
GPCA	Sv01	YGL113W	YPL204W	YPL204W	YGL113W	2111	3488	YeRI	12.1062	FALSE
GPCA	Sv01	YHR205W	YPL204W	YHR205W	YPL204W	5254	2111	PrePPI-LR600	9.20701	FALSE
GPCA	Sv01	YDR349C	YKL127W	YKL127W	YDR349C	3299	2117	GI_PSN_PCC_gt_0.2	9.64926	FALSE
GPCA	Sv01	YER006W	YGL029W	YER006W	YGL029W	2118	5562	Tarassov	10.8673	FALSE
GPCA	Sv01	YKR044W	YMR029C	YKR044W	YMR029C	2120	3055	scRRS-v2	10.3945	FALSE
GPCA	Sv01	YKR044W	YOL047C	YKR044W	YOL047C	2120	3562	scRRS-v2	10.8986	FALSE
GPCA	Sv01	YDL089W	YLR324W	YLR324W	YDL089W	2123	4914	Ito-core
GPCA	Sv01	YCR053W	YDL002C	YCR053W	YDL002C	2126	3044	GI_PSN_PCC_gt_0.3	10.2877	FALSE
GPCA	Sv01	YCR053W	YGR289C	YGR289C	YCR053W	5324	2126	scRRS-v2	9.75656	FALSE
GPCA	Sv01	YGL077C	YGL108C	YGL077C	YGL108C	2127	3977	Tarassov	11.1331	FALSE
GPCA	Sv01	YGL077C	YIL105C	YIL105C	YGL077C	3999	2127	Tarassov	14.36	FALSE
GPCA	Sv01	YDR244W	YML042W	YML042W	YDR244W	2630	2129	CCSB-YI1	22.549	TRUE
GPCA	Sv01	YAR002C-A	YDL192W	YDL192W	YAR002C-A	3032	212	Tarassov	9.76818	FALSE
GPCA	Sv01	YAR002C-A	YOR054C	YOR054C	YAR002C-A	3465	212	Tarassov	9.18982	FALSE
GPCA	Sv01	YAR002C-A	YFR051C	YFR051C	YAR002C-A	4538	212	Tarassov	10.1886	FALSE
GPCA	Sv01	YAR002C-A	YMR123W	YMR123W	YAR002C-A	770	212	Tarassov	13.9103	FALSE
GPCA	Sv01	YAR002C-A	YOR016C	YAR002C-A	YOR016C	212	985	Tarassov	12.6423	FALSE
GPCA	Sv01	YGL122C	YKR026C	YKR026C	YGL122C	4387	2130	Uetz-screen	10.668	FALSE
GPCA	Sv01	YBR017C	YGL122C	YGL122C	YBR017C	2130	4517	Lit-BM-13	20.2988	TRUE
GPCA	Sv01	YGL122C	YMR255W	YGL122C	YMR255W	2130	4698	Uetz-screen	15.0168	FALSE
GPCA	Sv01	YDL159W	YDR103W	YDR103W	YDL159W	4239	2138	CYC2008	9.37938	FALSE
GPCA	Sv01	YBR037C	YOR350C	YBR037C	YOR350C	213	4631	GI_PSN_PCC_gt_0.3	11.0654	FALSE
GPCA	Sv01	YDR348C	YLR342W	YDR348C	YLR342W	2140	5263	GI_PSN_PCC_gt_0.2
GPCA	Sv01	YDR311W	YNL189W	YDR311W	YNL189W	2141	2273	YeRI
GPCA	Sv01	YDR311W	YGR258C	YGR258C	YDR311W	2326	2141	CYC2008
GPCA	Sv01	YDR311W	YGR258C	YGR258C	YDR311W	2326	2141	Lit-BM-13
GPCA	Sv01	YDR311W	YLR423C	YDR311W	YLR423C	2141	3020	Ito-core	12.3129	FALSE
GPCA	Sv01	YDR311W	YPL122C	YPL122C	YDR311W	3767	2141	CYC2008
GPCA	Sv01	YDR311W	YLR288C	YDR311W	YLR288C	2141	4419	YeRI	11.6124	FALSE
GPCA	Sv01	YDR311W	YKL103C	YDR311W	YKL103C	2141	4579	Ito-core	12.5162	FALSE
GPCA	Sv01	YDR311W	YKL103C	YDR311W	YKL103C	2141	4579	Uetz-screen	12.5162	FALSE
GPCA	Sv01	YDR311W	YPR056W	YDR311W	YPR056W	2141	5109	CYC2008	9.42417	FALSE
GPCA	Sv01	YDR311W	YER171W	YER171W	YDR311W	5279	2141	CYC2008
GPCA	Sv01	YDR311W	YER134C	YER134C	YDR311W	5457	2141	YeRI	9.74483	FALSE
GPCA	Sv01	YDR488C	YOR269W	YDR488C	YOR269W	2142	2266	GI_PSN_PCC_gt_0.5	11.7427	FALSE
GPCA	Sv01	YDR488C	YMR299C	YDR488C	YMR299C	2142	3992	GI_PSN_PCC_gt_0.5	10.3106	FALSE
GPCA	Sv01	YDR488C	YLL049W	YLL049W	YDR488C	4136	2142	GI_PSN_PCC_gt_0.5
GPCA	Sv01	YBR028C	YNL183C	YNL183C	YBR028C	4612	2143	PrePPI-LR600	11.4089	FALSE
GPCA	Sv01	YKR063C	YLL035W	YLL035W	YKR063C	3752	2144	YeRI	18.2673	TRUE
GPCA	Sv01	YDR009W	YML051W	YML051W	YDR009W	3547	2150	scPRS-v2	12.42	FALSE
GPCA	Sv01	YAR002W	YLR347C	YLR347C	YAR002W	2641	2155	Tarassov	9.08215	FALSE
GPCA	Sv01	YJR015W	YMR298W	YJR015W	YMR298W	2156	2476	YeRI	15.0719	FALSE
GPCA	Sv01	YJR015W	YNL234W	YNL234W	YJR015W	2829	2156	YeRI	10.8017	FALSE
GPCA	Sv01	YJR015W	YPL096C-A	YPL096C-A	YJR015W	4750	2156	YeRI	17.2198	TRUE
GPCA	Sv01	YHR015W	YOR157C	YOR157C	YHR015W	2289	2157	YeRI	9.84549	FALSE
GPCA	Sv01	YDL157C	YNL100W	YDL157C	YNL100W	215	980	YeRI	11.9318	FALSE
GPCA	Sv01	YDR536W	YMR210W	YMR210W	YDR536W	2488	2163	scRRS-v2	10.2396	FALSE
GPCA	Sv01	YBL099W	YDR377W	YDR377W	YBL099W	4900	2167	CYC2008	11.7936	FALSE
GPCA	Sv01	YJR010W	YNL189W	YJR010W	YNL189W	2168	2273	CCSB-YI1
GPCA	Sv01	YJR010W	YNL189W	YJR010W	YNL189W	2168	2273	Ito-core
GPCA	Sv01	YJR010W	YLR156C-A	YLR156C-A	YJR010W	4782	2168	scRRS-v2	10.1724	FALSE
GPCA	Sv01	YDR168W	YLR362W	YLR362W	YDR168W	3988	2169	Lit-BM-13	12.8922	FALSE
GPCA	Sv01	YDR032C	YPR138C	YPR138C	YDR032C	1401	216	Tarassov	8.94837	FALSE
GPCA	Sv01	YDR032C	YPR114W	YPR114W	YDR032C	1620	216	GI_PSN_PCC_gt_0.2	10.1812	FALSE
GPCA	Sv01	YCR004C	YDR032C	YDR032C	YCR004C	216	3843	CCSB-YI1	19.0662	TRUE
GPCA	Sv01	YDR323C	YGL095C	YGL095C	YDR323C	2175	3053	CCSB-YI1	12.157	FALSE
GPCA	Sv01	YGL095C	YJR135C	YJR135C	YGL095C	4988	2175	YeRI	12.2874	FALSE
GPCA	Sv01	YGL158W	YLR113W	YGL158W	YLR113W	2177	4592	Uetz-screen	13.7266	FALSE
GPCA	Sv01	YDL113C	YGL158W	YGL158W	YDL113C	2177	4875	YeRI	12.0604	FALSE
GPCA	Sv01	YBR166C	YNL104C	YBR166C	YNL104C	2178	4539	PrePPI-LR600	12.5725	FALSE
GPCA	Sv01	YKL004W	YPL246C	YPL246C	YKL004W	3668	2179	Tarassov	16.7338	TRUE
GPCA	Sv01	YNL253W	YOR120W	YNL253W	YOR120W	217	3274	GI_PSN_PCC_gt_0.2
GPCA	Sv01	YGR168C	YGR177C	YGR168C	YGR177C	3740	2180	YeRI	10.0647	FALSE
GPCA	Sv01	YDR111C	YKR058W	YDR111C	YKR058W	2181	5069	GI_PSN_PCC_gt_0.2
GPCA	Sv01	YGL110C	YGR013W	YGR013W	YGL110C	4269	2187	YeRI	10.7339	FALSE
GPCA	Sv01	YGL112C	YIL046W	YIL046W	YGL112C	3080	2189	PrePPI-LR600	11.1241	FALSE
GPCA	Sv01	YDR167W	YGL112C	YDR167W	YGL112C	3134	2189	CYC2008	11.9293	FALSE
GPCA	Sv01	YGL066W	YGL112C	YGL112C	YGL066W	2189	3982	GI_PSN_PCC_gt_0.2	9.36413	FALSE
GPCA	Sv01	YGL112C	YMR236W	YMR236W	YGL112C	4006	2189	Uetz-screen	22.7791	TRUE
GPCA	Sv01	YGL112C	YMR236W	YMR236W	YGL112C	4006	2189	YeRI	22.7791	TRUE
GPCA	Sv01	YCR042C	YGL112C	YGL112C	YCR042C	2189	4439	Lit-BM-13	9.33316	FALSE
GPCA	Sv01	YFR002W	YGR119C	YFR002W	YGR119C	2589	2192	scPRS-v2	9.27146	FALSE
GPCA	Sv01	YGL172W	YGR119C	YGR119C	YGL172W	2192	4533	CCSB-YI1	15.3923	FALSE
GPCA	Sv01	YGL172W	YGR119C	YGR119C	YGL172W	2192	4533	Uetz-screen	15.3923	FALSE
GPCA	Sv01	YEL031W	YLR378C	YEL031W	YLR378C	3469	2194	GI_PSN_PCC_gt_0.2	16.0521	TRUE
GPCA	Sv01	YEL002C	YLR378C	YEL002C	YLR378C	3923	2194	Lit-BM-13	13.0025	FALSE
GPCA	Sv01	YGL171W	YLR276C	YGL171W	YLR276C	3189	2195	PrePPI-LR600	11.4236	FALSE
GPCA	Sv01	YMR177W	YPR117W	YPR117W	YMR177W	4475	2196	scRRS-v2	10.7048	FALSE
GPCA	Sv01	YDL017W	YDL160C	YDL160C	YDL017W	2197	2751	Uetz-screen
GPCA	Sv01	YDL160C	YDR378C	YDL160C	YDR378C	2197	4912	Lit-BM-13	10.6064	FALSE
GPCA	Sv01	YCL037C	YDL160C	YCL037C	YDL160C	5050	2197	Tarassov	10.5999	FALSE
GPCA	Sv01	YDL160C	YEL015W	YDL160C	YEL015W	2197	5301	Ito-core	12.1677	FALSE
GPCA	Sv01	YEL065W	YOL158C	YEL065W	YOL158C	2199	3773	GI_PSN_PCC_gt_0.3	18.0755	TRUE
GPCA	Sv01	YJL048C	YKL130C	YKL130C	YJL048C	219	1488	Ito-core	14.8039	FALSE
GPCA	Sv01	YDR503C	YKL130C	YDR503C	YKL130C	1542	219	Uetz-screen
GPCA	Sv01	YIL105C	YKL130C	YKL130C	YIL105C	219	3999	Uetz-screen	12.9396	FALSE
GPCA	Sv01	YEL042W	YNL125C	YEL042W	YNL125C	2201	2545	YeRI	15.9886	TRUE
GPCA	Sv01	YJR084W	YPR045C	YPR045C	YJR084W	2743	2203	YeRI	10.9344	FALSE
GPCA	Sv01	YDR105C	YER081W	YDR105C	YER081W	2212	4849	Ito-core	11.2796	FALSE
GPCA	Sv01	YDR479C	YLR036C	YLR036C	YDR479C	2215	3149	CCSB-YI1	11.0694	FALSE
GPCA	Sv01	YOR036W	YOR132W	YOR132W	YOR036W	2219	5247	GI_PSN_PCC_gt_0.2	9.94983	FALSE
GPCA	Sv01	YDR416W	YPL211W	YDR416W	YPL211W	2582	221	YeRI	9.66178	FALSE
GPCA	Sv01	YLR022C	YPL211W	YPL211W	YLR022C	221	4043	Lit-BM-13	9.72281	FALSE
GPCA	Sv01	YDR240C	YNL189W	YNL189W	YDR240C	2273	2220	YeRI	9.46557	FALSE
GPCA	Sv01	YDR240C	YLR423C	YDR240C	YLR423C	2220	3020	CCSB-YI1	11.2432	FALSE
GPCA	Sv01	YDR240C	YPR178W	YDR240C	YPR178W	2220	5524	YeRI	10.2467	FALSE
GPCA	Sv01	YCR008W	YHR135C	YHR135C	YCR008W	2223	3415	PrePPI-LR600	9.37938	FALSE
GPCA	Sv01	YHR135C	YJL128C	YHR135C	YJL128C	2223	4655	PrePPI-LR600	11.3869	FALSE
GPCA	Sv01	YDL235C	YHR206W	YHR206W	YDL235C	2226	3507	Lit-BM-13	10.1972	FALSE
GPCA	Sv01	YBR229C	YBR260C	YBR260C	YBR229C	2227	2370	GI_PSN_PCC_gt_0.2	9.39446	FALSE
GPCA	Sv01	YBR260C	YDR379W	YBR260C	YDR379W	2227	2546	PrePPI-LR600	10.8074	FALSE
GPCA	Sv01	YBR260C	YER144C	YER144C	YBR260C	2907	2227	CCSB-YI1	9.85643	FALSE
GPCA	Sv01	YBR260C	YKL094W	YBR260C	YKL094W	2227	3298	scRRS-v2	9.87805	FALSE
GPCA	Sv01	YBR260C	YNL094W	YBR260C	YNL094W	2227	4507	CCSB-YI1	9.5216	FALSE
GPCA	Sv01	YBR260C	YLR371W	YBR260C	YLR371W	2227	5237	GI_PSN_PCC_gt_0.2	9.45121	FALSE
GPCA	Sv01	YBR260C	YPL140C	YPL140C	YBR260C	5289	2227	YeRI	12.2615	FALSE
GPCA	Sv01	YBR260C	YGR196C	YGR196C	YBR260C	5302	2227	GI_PSN_PCC_gt_0.5	21.2593	TRUE
GPCA	Sv01	YBR260C	YDR200C	YBR260C	YDR200C	2227	5375	YeRI
GPCA	Sv01	YBR154C	YMR015C	YBR154C	YMR015C	4663	2229	Tarassov	10.1189	FALSE
GPCA	Sv01	YMR015C	YPR113W	YPR113W	YMR015C	4699	2229	Tarassov	14.8029	FALSE
GPCA	Sv01	YLR015W	YPL055C	YPL055C	YLR015W	222	4536	GI_PSN_PCC_gt_0.3	11.6957	FALSE
GPCA	Sv01	YGL058W	YPL055C	YGL058W	YPL055C	4991	222	GI_PSN_PCC_gt_0.3
GPCA	Sv01	YBR200W	YHL007C	YHL007C	YBR200W	3183	2234	scPRS-v2	12.2288	FALSE
GPCA	Sv01	YDL220C	YDR082W	YDL220C	YDR082W	2528	2236	scPRS-v2	9.91886	FALSE
GPCA	Sv01	YJL085W	YPL124W	YJL085W	YPL124W	2238	3147	PrePPI-LR600	10.1886	FALSE
GPCA	Sv01	YDR146C	YDR335W	YDR146C	YDR335W	2239	2361	Uetz-screen
GPCA	Sv01	YDR146C	YPL158C	YDR146C	YPL158C	2239	4324	GI_PSN_PCC_gt_0.3	11.6064	FALSE
GPCA	Sv01	YBR045C	YLR288C	YLR288C	YBR045C	4419	2246	YeRI	11.2952	FALSE
GPCA	Sv01	YDL017W	YEL023C	YDL017W	YEL023C	2751	2248	Uetz-screen	15.2059	FALSE
GPCA	Sv01	YBR193C	YER022W	YBR193C	YER022W	224	1431	Ito-core	10.668	FALSE
GPCA	Sv01	YBR193C	YGL044C	YGL044C	YBR193C	1759	224	GI_PSN_PCC_gt_0.2	10.6248	FALSE
GPCA	Sv01	YBR193C	YLR452C	YBR193C	YLR452C	224	4671	GI_PSN_PCC_gt_0.3	9.45121	FALSE
GPCA	Sv01	YBR193C	YLR295C	YBR193C	YLR295C	224	613	Ito-core	9.06609	FALSE
GPCA	Sv01	YHR124W	YIL023C	YHR124W	YIL023C	2250	4092	GI_PSN_PCC_gt_0.2	11.2674	FALSE
GPCA	Sv01	YDR416W	YOR275C	YOR275C	YDR416W	2255	2582	YeRI	9.5216	FALSE
GPCA	Sv01	YGR122W	YOR275C	YOR275C	YGR122W	2255	2704	GI_PSN_PCC_gt_0.5	9.28771	FALSE
GPCA	Sv01	YOR030W	YOR275C	YOR275C	YOR030W	2255	3750	GI_PSN_PCC_gt_0.5	9.22159	FALSE
GPCA	Sv01	YMR154C	YOR275C	YOR275C	YMR154C	2255	5434	GI_PSN_PCC_gt_0.5	9.17243	FALSE
GPCA	Sv01	YMR077C	YOR275C	YMR077C	YOR275C	5554	2255	GI_PSN_PCC_gt_0.3	10.6064	FALSE
GPCA	Sv01	YAL040C	YJL013C	YJL013C	YAL040C	5087	2258	Uetz-screen	10.4168	FALSE
GPCA	Sv01	YDL013W	YJL110C	YDL013W	YJL110C	4827	2259	YeRI	13.3439	FALSE
GPCA	Sv01	YBR040W	YCL027W	YCL027W	YBR040W	4685	225	PrePPI-LR600	14.5081	FALSE
GPCA	Sv01	YHR111W	YNL119W	YHR111W	YNL119W	3464	2261	GI_PSN_PCC_gt_0.5
GPCA	Sv01	YDR324C	YGR128C	YGR128C	YDR324C	3516	2264	Tarassov	11.2597	FALSE
GPCA	Sv01	YMR105C	YMR120C	YMR105C	YMR120C	2265	5023	Tarassov	11.3531	FALSE
GPCA	Sv01	YDL029W	YMR105C	YDL029W	YMR105C	5119	2265	Tarassov
GPCA	Sv01	YHR158C	YOR269W	YOR269W	YHR158C	2266	2327	Lit-BM-13
GPCA	Sv01	YOR269W	YPL174C	YPL174C	YOR269W	3393	2266	GI_PSN_PCC_gt_0.5	10.2312	FALSE
GPCA	Sv01	YMR299C	YOR269W	YMR299C	YOR269W	3992	2266	GI_PSN_PCC_gt_0.5	11.0417	FALSE
GPCA	Sv01	YLL049W	YOR269W	YOR269W	YLL049W	2266	4136	GI_PSN_PCC_gt_0.5
GPCA	Sv01	YOR269W	YPL155C	YPL155C	YOR269W	4898	2266	GI_PSN_PCC_gt_0.3	12.8844	FALSE
GPCA	Sv01	YPL031C	YPL219W	YPL219W	YPL031C	2268	4345	CCSB-YI1	10.4019	FALSE
GPCA	Sv01	YPL031C	YPL219W	YPL219W	YPL031C	2268	4345	YeRI	10.4019	FALSE
GPCA	Sv01	YKL139W	YOR061W	YOR061W	YKL139W	2269	3377	PrePPI-LR600
GPCA	Sv01	YLR183C	YOR061W	YOR061W	YLR183C	2269	3412	YeRI	9.47978	FALSE
GPCA	Sv01	YBR170C	YLR240W	YBR170C	YLR240W	2270	2943	YeRI	9.63844	FALSE
GPCA	Sv01	YBR170C	YMR068W	YBR170C	YMR068W	2270	4302	YeRI	10.7048	FALSE
GPCA	Sv01	YBR170C	YKL068W	YKL068W	YBR170C	4955	2270	PrePPI-LR600
GPCA	Sv01	YDR076W	YOR368W	YOR368W	YDR076W	2994	2271	GI_PSN_PCC_gt_0.2	9.00843	FALSE
GPCA	Sv01	YDR076W	YER095W	YDR076W	YER095W	2271	3766	Ito-core	9.67419	FALSE
GPCA	Sv01	YGL071W	YGR254W	YGR254W	YGL071W	3787	2272	GI_PSN_PCC_gt_0.2	10.4939	FALSE
GPCA	Sv01	YHR033W	YNL189W	YNL189W	YHR033W	2273	2292	YeRI	9.39446	FALSE
GPCA	Sv01	YLR347C	YNL189W	YLR347C	YNL189W	2641	2273	Lit-BM-13
GPCA	Sv01	YNL189W	YOR018W	YOR018W	YNL189W	2679	2273	YeRI
GPCA	Sv01	YGR286C	YNL189W	YGR286C	YNL189W	2687	2273	YeRI
GPCA	Sv01	YHR159W	YNL189W	YHR159W	YNL189W	2728	2273	YeRI
GPCA	Sv01	YIR017C	YNL189W	YNL189W	YIR017C	2273	2822	YeRI	9.62571	FALSE
GPCA	Sv01	YNL189W	YPL111W	YPL111W	YNL189W	2896	2273	Uetz-screen
GPCA	Sv01	YHR216W	YNL189W	YNL189W	YHR216W	2273	3136	Ito-core	9.2384	FALSE
GPCA	Sv01	YKL216W	YNL189W	YKL216W	YNL189W	3425	2273	YeRI
GPCA	Sv01	YNL189W	YOL111C	YOL111C	YNL189W	3698	2273	YeRI
GPCA	Sv01	YNL189W	YOR155C	YNL189W	YOR155C	2273	3733	Ito-core	9.15482	FALSE
GPCA	Sv01	YER065C	YNL189W	YER065C	YNL189W	3768	2273	Uetz-screen
GPCA	Sv01	YMR232W	YNL189W	YNL189W	YMR232W	2273	3951	YeRI	9.06609	FALSE
GPCA	Sv01	YAL039C	YNL189W	YNL189W	YAL039C	2273	3959	YeRI
GPCA	Sv01	YCR095C	YNL189W	YCR095C	YNL189W	4116	2273	YeRI
GPCA	Sv01	YMR068W	YNL189W	YNL189W	YMR068W	2273	4302	YeRI	9.49386	FALSE
GPCA	Sv01	YGR010W	YNL189W	YNL189W	YGR010W	2273	4382	Ito-core
GPCA	Sv01	YNL189W	YPL059W	YPL059W	YNL189W	4434	2273	YeRI
GPCA	Sv01	YNL189W	YOR279C	YNL189W	YOR279C	2273	4526	YeRI	9.66178	FALSE
GPCA	Sv01	YFR047C	YNL189W	YFR047C	YNL189W	4573	2273	CCSB-YI1
GPCA	Sv01	YFR047C	YNL189W	YFR047C	YNL189W	4573	2273	Ito-core
GPCA	Sv01	YKL103C	YNL189W	YNL189W	YKL103C	2273	4579	Ito-core	10.0741	FALSE
GPCA	Sv01	YHL009C	YNL189W	YNL189W	YHL009C	2273	4657	Uetz-screen	9.34873	FALSE
GPCA	Sv01	YNL189W	YPL157W	YPL157W	YNL189W	4820	2273	YeRI
GPCA	Sv01	YKL164C	YNL189W	YNL189W	YKL164C	2273	5046	YeRI	9.5216	FALSE
GPCA	Sv01	YBR176W	YNL189W	YNL189W	YBR176W	2273	5320	Ito-core	9.42417	FALSE
GPCA	Sv01	YDR363W	YNL055C	YDR363W	YNL055C	2279	3350	scRRS-v2
GPCA	Sv01	YOR242C	YOR246C	YOR242C	YOR246C	2281	5476	GI_PSN_PCC_gt_0.5	9.30378	FALSE
GPCA	Sv01	YFL013C	YKL125W	YFL013C	YKL125W	2284	3872	scRRS-v2	9.84549	FALSE
GPCA	Sv01	YFL013C	YJL081C	YJL081C	YFL013C	5076	2284	CYC2008	10.3106	FALSE
GPCA	Sv01	YFL013C	YGL149W	YGL149W	YFL013C	5551	2284	GI_PSN_PCC_gt_0.2	9.64926	FALSE
GPCA	Sv01	YAL044W-A	YNL249C	YNL249C	YAL044W-A	2285	4081	CCSB-YI1
GPCA	Sv01	YDR428C	YOR157C	YOR157C	YDR428C	2289	2872	YeRI	9.6865	FALSE
GPCA	Sv01	YML011C	YOR157C	YML011C	YOR157C	4047	2289	YeRI	11.2101	FALSE
GPCA	Sv01	YNL154C	YOR231W	YOR231W	YNL154C	2290	3771	PrePPI-LR600	9.97871	FALSE
GPCA	Sv01	YOL016C	YOR231W	YOR231W	YOL016C	2290	4676	PrePPI-LR600	10.0182	FALSE
GPCA	Sv01	YDR247W	YPR017C	YPR017C	YDR247W	2975	2291	GI_PSN_PCC_gt_0.3	9.71081	FALSE
GPCA	Sv01	YHR033W	YHR033W	YHR033W	YHR033W	2292	2292	YeRI	11.2015	FALSE
GPCA	Sv01	YDL087C	YHR033W	YDL087C	YHR033W	2984	2292	YeRI	9.94983	FALSE
GPCA	Sv01	YHR033W	YOR368W	YHR033W	YOR368W	2292	2994	YeRI	9.30378	FALSE
GPCA	Sv01	YBR227C	YHR033W	YBR227C	YHR033W	3187	2292	YeRI	11.8723	FALSE
GPCA	Sv01	YDL116W	YHR033W	YHR033W	YDL116W	2292	3577	YeRI	10.7048	FALSE
GPCA	Sv01	YHR033W	YPL018W	YHR033W	YPL018W	2292	5319	YeRI
GPCA	Sv01	YHR109W	YKL029C	YKL029C	YHR109W	2843	2297	YeRI	12.2018	FALSE
GPCA	Sv01	YGR261C	YOR106W	YGR261C	YOR106W	4636	2301	GI_PSN_PCC_gt_0.2	12.556	FALSE
GPCA	Sv01	YDR223W	YOL062C	YDR223W	YOL062C	2303	3850	GI_PSN_PCC_gt_0.2	9.25503	FALSE
GPCA	Sv01	YDL020C	YML051W	YML051W	YDL020C	3547	2306	YeRI	12.9434	FALSE
GPCA	Sv01	YDR051C	YIL005W	YDR051C	YIL005W	2733	2308	scRRS-v2	9.84549	FALSE
GPCA	Sv01	YGL113W	YKL026C	YKL026C	YGL113W	230	3488	Tarassov	9.91886	FALSE
GPCA	Sv01	YDL132W	YLR224W	YDL132W	YLR224W	3780	2310	YeRI	10.2958	FALSE
GPCA	Sv01	YJL070C	YML035C	YJL070C	YML035C	2314	2606	CCSB-YI1	20.9852	TRUE
GPCA	Sv01	YJL070C	YKR046C	YJL070C	YKR046C	2314	4014	GI_PSN_PCC_gt_0.2
GPCA	Sv01	YGR135W	YOL038W	YGR135W	YOL038W	4560	2315	Lit-BM-13
GPCA	Sv01	YDR026C	YOR178C	YOR178C	YDR026C	5192	2318	scRRS-v2	10.0375	FALSE
GPCA	Sv01	YDR041W	YJR113C	YJR113C	YDR041W	231	240	CYC2008	11.2186	FALSE
GPCA	Sv01	YJR113C	YKL155C	YKL155C	YJR113C	3774	231	CYC2008	9.31967	FALSE
GPCA	Sv01	YJR113C	YKL003C	YJR113C	YKL003C	231	4464	CYC2008	12.0206	FALSE
GPCA	Sv01	YER050C	YJR113C	YER050C	YJR113C	4649	231	CYC2008	10.3343	FALSE
GPCA	Sv01	YBR227C	YHR149C	YHR149C	YBR227C	2320	3187	scRRS-v2	10.2796	FALSE
GPCA	Sv01	YDR181C	YMR127C	YMR127C	YDR181C	2323	4718	CYC2008	14.784	FALSE
GPCA	Sv01	YHR094C	YPR156C	YHR094C	YPR156C	5129	2324	Tarassov	15.3642	FALSE
GPCA	Sv01	YKR039W	YML132W	YML132W	YKR039W	3002	2325	YeRI	18.0832	TRUE
GPCA	Sv01	YGR258C	YPL122C	YPL122C	YGR258C	3767	2326	CYC2008
GPCA	Sv01	YGR258C	YPR056W	YGR258C	YPR056W	2326	5109	CYC2008	9.57365	FALSE
GPCA	Sv01	YER171W	YGR258C	YGR258C	YER171W	2326	5279	CYC2008	11.8646	FALSE
GPCA	Sv01	YGR229C	YKR099W	YGR229C	YKR099W	2329	2585	Uetz-screen
GPCA	Sv01	YDL117W	YGR229C	YDL117W	YGR229C	3631	2329	GI_PSN_PCC_gt_0.2	8.88874	FALSE
GPCA	Sv01	YGR165W	YPR166C	YGR165W	YPR166C	2360	232	CYC2008	9.91886	FALSE
GPCA	Sv01	YGL181W	YPR166C	YPR166C	YGL181W	232	3798	YeRI	9.47978	FALSE
GPCA	Sv01	YBL076C	YGR264C	YGR264C	YBL076C	2332	4390	PrePPI-LR600	13.0961	FALSE
GPCA	Sv01	YDR034C	YGR113W	YDR034C	YGR113W	2334	3236	Ito-core	10.0553	FALSE
GPCA	Sv01	YDR060W	YOR206W	YDR060W	YOR206W	2337	2484	Lit-BM-13	14.2453	FALSE
GPCA	Sv01	YHR016C	YMR255W	YMR255W	YHR016C	4698	2341	Uetz-screen	9.77972	FALSE
GPCA	Sv01	YBL007C	YHR016C	YBL007C	YHR016C	5285	2341	Uetz-screen	12.1128	FALSE
GPCA	Sv01	YGR140W	YJR089W	YGR140W	YJR089W	2343	4931	Lit-BM-13	9.97011	FALSE
GPCA	Sv01	YDL056W	YKL116C	YDL056W	YKL116C	2346	4328	PrePPI-LR600
GPCA	Sv01	YGL090W	YLR183C	YGL090W	YLR183C	2348	3412	YeRI	9.58684	FALSE
GPCA	Sv01	YGL090W	YOR005C	YGL090W	YOR005C	2348	5187	CYC2008	16.0114	TRUE
GPCA	Sv01	YDL097C	YOR261C	YDL097C	YOR261C	3313	234	Tarassov
GPCA	Sv01	YDL147W	YOR261C	YDL147W	YOR261C	4505	234	Lit-BM-13
GPCA	Sv01	YLL019C	YOL001W	YOL001W	YLL019C	2355	2519	PrePPI-LR600
GPCA	Sv01	YGR233C	YOL001W	YOL001W	YGR233C	2355	3372	Lit-BM-13	12.2992	FALSE
GPCA	Sv01	YOL001W	YPL031C	YOL001W	YPL031C	2355	4345	CCSB-YI1	9.6865	FALSE
GPCA	Sv01	YOL001W	YPL031C	YOL001W	YPL031C	2355	4345	scPRS-v2	9.6865	FALSE
GPCA	Sv01	YDR017C	YDR099W	YDR017C	YDR099W	4366	2357	Uetz-screen	9.97011	FALSE
GPCA	Sv01	YBR047W	YPL077C	YBR047W	YPL077C	235	775	YeRI	10.0084	FALSE
GPCA	Sv01	YGR165W	YOR026W	YOR026W	YGR165W	2614	2360	scRRS-v2	9.25503	FALSE
GPCA	Sv01	YDR450W	YNL096C	YDR450W	YNL096C	5095	2367	CYC2008	10.102	FALSE
GPCA	Sv01	YBR035C	YDR197W	YBR035C	YDR197W	236	950	scRRS-v2	9.53528	FALSE
GPCA	Sv01	YBR229C	YGL027C	YBR229C	YGL027C	2370	3081	GI_PSN_PCC_gt_0.5	8.93074	FALSE
GPCA	Sv01	YBR229C	YCR044C	YCR044C	YBR229C	4712	2370	GI_PSN_PCC_gt_0.2	12.1128	FALSE
GPCA	Sv01	YER070W	YGR180C	YER070W	YGR180C	2906	2372	CYC2008	12.1219	FALSE
GPCA	Sv01	YER070W	YGR180C	YER070W	YGR180C	2906	2372	PrePPI-LR600	12.1219	FALSE
GPCA	Sv01	YGR014W	YIL144W	YIL144W	YGR014W	3765	2373	Uetz-screen	9.15482	FALSE
GPCA	Sv01	YKR035W-A	YNL265C	YKR035W-A	YNL265C	2770	2379	Lit-BM-13	9.34873	FALSE
GPCA	Sv01	YKR035W-A	YNL265C	YKR035W-A	YNL265C	2770	2379	Tarassov	9.34873	FALSE
GPCA	Sv01	YLR181C	YNL265C	YNL265C	YLR181C	2379	2821	Tarassov	11.3869	FALSE
GPCA	Sv01	YBR039W	YDR377W	YBR039W	YDR377W	237	4900	CYC2008	10.0375	FALSE
GPCA	Sv01	Q0130	YBR039W	Q0130	YBR039W	5200	237	CYC2008	11.032	FALSE
GPCA	Sv01	YDR059C	YER068W	YDR059C	YER068W	2386	4556	YeRI	11.8486	FALSE
GPCA	Sv01	YDR059C	YNL084C	YDR059C	YNL084C	2386	5070	PrePPI-LR600	9.49386	FALSE
GPCA	Sv01	YBL061C	YOL007C	YOL007C	YBL061C	2391	4659	GI_PSN_PCC_gt_0.2	9.27146	FALSE
GPCA	Sv01	YGL209W	YKL180W	YKL180W	YGL209W	2398	3368	YeRI	9.28771	FALSE
GPCA	Sv01	YBR298C	YCR087C-A	YCR087C-A	YBR298C	239	1167	GI_PSN_PCC_gt_0.3	9.42417	FALSE
GPCA	Sv01	YBR281C	YCR087C-A	YCR087C-A	YBR281C	239	3607	GI_PSN_PCC_gt_0.2	10.668	FALSE
GPCA	Sv01	YCR024C-A	YCR087C-A	YCR087C-A	YCR024C-A	239	4672	GI_PSN_PCC_gt_0.3	10.5934	FALSE
GPCA	Sv01	YDL183C	YJR010C-A	YJR010C-A	YDL183C	23	1406	scRRS-v2	9.75656	FALSE
GPCA	Sv01	YJR010C-A	YJR015W	YJR015W	YJR010C-A	2156	23	YeRI	12.006	FALSE
GPCA	Sv01	YJR010C-A	YKL119C	YJR010C-A	YKL119C	23	3356	YeRI	11.1059	FALSE
GPCA	Sv01	YJR010C-A	YJR126C	YJR010C-A	YJR126C	23	3504	YeRI	11.3343	FALSE
GPCA	Sv01	YER087C-B	YJR010C-A	YER087C-B	YJR010C-A	4762	23	YeRI	9.15482	FALSE
GPCA	Sv01	YDR476C	YJR010C-A	YDR476C	YJR010C-A	488	23	YeRI	11.851	FALSE
GPCA	Sv01	YJR010C-A	YLR066W	YJR010C-A	YLR066W	23	504	YeRI	15.0702	FALSE
GPCA	Sv01	YIR022W	YJR010C-A	YJR010C-A	YIR022W	23	629	YeRI	9.13699	FALSE
GPCA	Sv01	YKR017C	YPL018W	YPL018W	YKR017C	5319	2405	YeRI	9.91886	FALSE
GPCA	Sv01	YDR041W	YPL118W	YPL118W	YDR041W	1416	240	CYC2008	9.85643	FALSE
GPCA	Sv01	YDR359C	YHR090C	YDR359C	YHR090C	2411	3696	CYC2008
GPCA	Sv01	YDR359C	YEL018W	YDR359C	YEL018W	2411	4074	CYC2008	9.92926	FALSE
GPCA	Sv01	YDR359C	YNL136W	YNL136W	YDR359C	4148	2411	CYC2008	10.3869	FALSE
GPCA	Sv01	YDR359C	YOR244W	YOR244W	YDR359C	4794	2411	CYC2008	9.2384	FALSE
GPCA	Sv01	YDR359C	YJL081C	YDR359C	YJL081C	2411	5076	CYC2008
GPCA	Sv01	YER130C	YPL189C-A	YER130C	YPL189C-A	2416	5286	scRRS-v2
GPCA	Sv01	YBR077C	YGR201C	YBR077C	YGR201C	2419	4073	YeRI	9.2384	FALSE
GPCA	Sv01	YBR077C	YGR163W	YBR077C	YGR163W	2419	4574	CYC2008	9.46557	FALSE
GPCA	Sv01	YJR086W	YOR212W	YJR086W	YOR212W	241	3197	CYC2008
GPCA	Sv01	YJR086W	YOR212W	YJR086W	YOR212W	241	3197	Ito-core
GPCA	Sv01	YJR086W	YOR212W	YJR086W	YOR212W	241	3197	Lit-BM-13
GPCA	Sv01	YJR086W	YOR212W	YJR086W	YOR212W	241	3197	Uetz-screen
GPCA	Sv01	YAL041W	YJR086W	YJR086W	YAL041W	241	3554	CYC2008	9.91886	FALSE
GPCA	Sv01	YDL214C	YGL115W	YDL214C	YGL115W	2423	5141	YeRI	10.8781	FALSE
GPCA	Sv01	YDL214C	YER094C	YER094C	YDL214C	5512	2423	YeRI	9.34873	FALSE
GPCA	Sv01	YHR050W	YIL089W	YHR050W	YIL089W	2428	3938	YeRI	14.5271	FALSE
GPCA	Sv01	YKR068C	YOR115C	YKR068C	YOR115C	242	1991	scPRS-v2
GPCA	Sv01	YBR254C	YKR068C	YKR068C	YBR254C	242	2786	Ito-core
GPCA	Sv01	YBR254C	YKR068C	YKR068C	YBR254C	242	2786	scPRS-v2
GPCA	Sv01	YDR246W	YKR068C	YDR246W	YKR068C	4687	242	scPRS-v2
GPCA	Sv01	YDR472W	YKR068C	YDR472W	YKR068C	4691	242	Ito-core
GPCA	Sv01	YDR472W	YKR068C	YDR472W	YKR068C	4691	242	scPRS-v2
GPCA	Sv01	YKR068C	YML077W	YKR068C	YML077W	242	663	scPRS-v2
GPCA	Sv01	YDR319C	YGL209W	YDR319C	YGL209W	2433	3368	YeRI	9.87805	FALSE
GPCA	Sv01	YKL197C	YNL329C	YNL329C	YKL197C	4342	2435	CCSB-YI1	17.2745	TRUE
GPCA	Sv01	YER128W	YJR003C	YJR003C	YER128W	2439	2477	YeRI	9.64926	FALSE
GPCA	Sv01	YDL087C	YJR003C	YDL087C	YJR003C	2984	2439	YeRI
GPCA	Sv01	YHR075C	YJR003C	YHR075C	YJR003C	3063	2439	YeRI
GPCA	Sv01	YJR003C	YPL049C	YJR003C	YPL049C	2439	3483	CCSB-YI1	10.9694	FALSE
GPCA	Sv01	YJR003C	YJR046W	YJR046W	YJR003C	3899	2439	YeRI
GPCA	Sv01	YBR223C	YJR003C	YJR003C	YBR223C	2439	4772	scRRS-v2	13.2269	FALSE
GPCA	Sv01	YJR003C	YMR244C-A	YJR003C	YMR244C-A	2439	4949	YeRI	9.30378	FALSE
GPCA	Sv01	YJR003C	YJR048W	YJR003C	YJR048W	2439	5178	YeRI	9.30378	FALSE
GPCA	Sv01	YJR003C	YJR050W	YJR003C	YJR050W	2439	5467	YeRI	10.7969	FALSE
GPCA	Sv01	YIL150C	YJR003C	YJR003C	YIL150C	2439	5510	YeRI	10.4594	FALSE
GPCA	Sv01	YCL028W	YKL040C	YCL028W	YKL040C	5530	243	CCSB-YI1	9.5216	FALSE
GPCA	Sv01	YNL091W	YPL229W	YPL229W	YNL091W	2442	4942	Uetz-screen	11.9596	FALSE
GPCA	Sv01	YIL103W	YLR347C	YLR347C	YIL103W	2641	2446	YeRI	9.63844	FALSE
GPCA	Sv01	YDR110W	YIL103W	YDR110W	YIL103W	3366	2446	GI_PSN_PCC_gt_0.2	10.1724	FALSE
GPCA	Sv01	YIL103W	YML095C	YML095C	YIL103W	3914	2446	YeRI	10.3498	FALSE
GPCA	Sv01	YIL103W	YPL070W	YIL103W	YPL070W	2446	4039	YeRI	9.77972	FALSE
GPCA	Sv01	YBR270C	YIL103W	YBR270C	YIL103W	4121	2446	YeRI	10.7398	FALSE
GPCA	Sv01	YOR095C	YOR160W	YOR095C	YOR160W	2451	2631	CCSB-YI1
GPCA	Sv01	YDL222C	YDR097C	YDR097C	YDL222C	3243	2452	GI_PSN_PCC_gt_0.2
GPCA	Sv01	YBL029C-A	YDL222C	YDL222C	YBL029C-A	2452	4057	Tarassov	12.3926	FALSE
GPCA	Sv01	YDL222C	YHR096C	YHR096C	YDL222C	5035	2452	Tarassov
GPCA	Sv01	YBL042C	YDL222C	YDL222C	YBL042C	2452	5104	Tarassov	19.3161	TRUE
GPCA	Sv01	YGR003W	YNL230C	YNL230C	YGR003W	2453	3802	CYC2008	9.56033	FALSE
GPCA	Sv01	YBR114W	YNL230C	YBR114W	YNL230C	3803	2453	CYC2008	9.98868	FALSE
GPCA	Sv01	YDR046C	YER087W	YDR046C	YER087W	4381	2454	scRRS-v2	9.62571	FALSE
GPCA	Sv01	YBR205W	YPR107C	YBR205W	YPR107C	1166	245	Uetz-screen	9.45121	FALSE
GPCA	Sv01	YJR011C	YPR107C	YJR011C	YPR107C	255	245	YeRI	9.27146	FALSE
GPCA	Sv01	YNL055C	YPR107C	YNL055C	YPR107C	3350	245	YeRI	10.1972	FALSE
GPCA	Sv01	YJR093C	YPR107C	YPR107C	YJR093C	245	4771	Uetz-screen	16.1508	TRUE
GPCA	Sv01	YJL089W	YLR330W	YJL089W	YLR330W	4362	2460	scRRS-v2	9.45121	FALSE
GPCA	Sv01	YCR082W	YOR023C	YOR023C	YCR082W	4883	2468	Uetz-screen	19.0263	TRUE
GPCA	Sv01	YJR118C	YNL181W	YJR118C	YNL181W	3660	2469	GI_PSN_PCC_gt_0.2	14.3671	FALSE
GPCA	Sv01	YGR149W	YNL181W	YGR149W	YNL181W	4013	2469	CCSB-YI1	13.791	FALSE
GPCA	Sv01	YHR026W	YOL151W	YHR026W	YOL151W	1704	246	scRRS-v2	12.4939	FALSE
GPCA	Sv01	YHR076W	YLR228C	YLR228C	YHR076W	2471	4322	GI_PSN_PCC_gt_0.2	9.33316	FALSE
GPCA	Sv01	YDL087C	YOR060C	YOR060C	YDL087C	2474	2984	YeRI	9.66178	FALSE
GPCA	Sv01	YMR298W	YPR159W	YMR298W	YPR159W	2476	2560	YeRI
GPCA	Sv01	YMR298W	YNL173C	YNL173C	YMR298W	3190	2476	YeRI	11.4089	FALSE
GPCA	Sv01	YJL163C	YMR298W	YMR298W	YJL163C	2476	5056	YeRI	13.147	FALSE
GPCA	Sv01	YKR022C	YMR239C	YMR239C	YKR022C	3314	2478	YeRI	10.3343	FALSE
GPCA	Sv01	YKR022C	YNL258C	YNL258C	YKR022C	3478	2478	Ito-core	12.4126	FALSE
GPCA	Sv01	YKR022C	YPR083W	YKR022C	YPR083W	2478	4693	YeRI
GPCA	Sv01	YJL101C	YOR232W	YJL101C	YOR232W	2499	4996	GI_PSN_PCC_gt_0.2	10.4594	FALSE
GPCA	Sv01	YJL082W	YMR189W	YJL082W	YMR189W	3778	2501	scRRS-v2	9.59991	FALSE
GPCA	Sv01	YMR165C	YNL162W-A	YMR165C	YNL162W-A	2504	2745	scRRS-v2	9.25503	FALSE
GPCA	Sv01	YFR015C	YMR275C	YFR015C	YMR275C	3813	2507	scRRS-v2	11.0182	FALSE
GPCA	Sv01	YBL007C	YNL106C	YNL106C	YBL007C	2509	5285	Lit-BM-13	9.6987	FALSE
GPCA	Sv01	YLR389C	YNL229C	YLR389C	YNL229C	2512	4376	CCSB-YI1	16.0615	TRUE
GPCA	Sv01	YBR244W	YGR021W	YBR244W	YGR021W	251	1873	scRRS-v2	9.39446	FALSE
GPCA	Sv01	YBR150C	YOR174W	YOR174W	YBR150C	3742	2523	CCSB-YI1	11.42	FALSE
GPCA	Sv01	YBR150C	YOL089C	YOL089C	YBR150C	4261	2523	CCSB-YI1	16.3803	TRUE
GPCA	Sv01	YML095C	YPL022W	YPL022W	YML095C	2524	3914	Lit-BM-13	16.0724	TRUE
GPCA	Sv01	YER176W	YNL175C	YNL175C	YER176W	3688	2525	scRRS-v2	13.4767	FALSE
GPCA	Sv01	YDL220C	YNL075W	YDL220C	YNL075W	2528	3915	Lit-BM-13	9.66178	FALSE
GPCA	Sv01	YLR396C	YMR231W	YMR231W	YLR396C	2820	2529	Lit-BM-13	9.30378	FALSE
GPCA	Sv01	YMR029C	YNL127W	YMR029C	YNL127W	3055	2530	CYC2008	10.5078	FALSE
GPCA	Sv01	YDR200C	YNL127W	YDR200C	YNL127W	5375	2530	Uetz-screen	14.6226	FALSE
GPCA	Sv01	YJR082C	YNL107W	YNL107W	YJR082C	1287	253	CYC2008
GPCA	Sv01	YGR002C	YJR082C	YGR002C	YJR082C	1523	253	CYC2008
GPCA	Sv01	YJR082C	YPR023C	YJR082C	YPR023C	253	1879	CYC2008	9.53528	FALSE
GPCA	Sv01	YDR359C	YJR082C	YJR082C	YDR359C	253	2411	CYC2008	9.5216	FALSE
GPCA	Sv01	YHR090C	YJR082C	YHR090C	YJR082C	3696	253	CYC2008
GPCA	Sv01	YEL018W	YJR082C	YJR082C	YEL018W	253	4074	CYC2008	10.0741	FALSE
GPCA	Sv01	YJR082C	YNL136W	YNL136W	YJR082C	4148	253	CYC2008
GPCA	Sv01	YJR082C	YOR244W	YOR244W	YJR082C	4794	253	CYC2008
GPCA	Sv01	YJL081C	YJR082C	YJL081C	YJR082C	5076	253	CYC2008
GPCA	Sv01	YGL167C	YGL168W	YGL167C	YGL168W	2541	4684	GI_PSN_PCC_gt_0.5	9.6987	FALSE
GPCA	Sv01	YEL053C	YOR032C	YEL053C	YOR032C	2542	3374	CCSB-YI1	10.4231	FALSE
GPCA	Sv01	YDR434W	YNL125C	YDR434W	YNL125C	2626	2545	YeRI	15.7621	FALSE
GPCA	Sv01	YNL125C	YNL234W	YNL125C	YNL234W	2545	2829	YeRI	9.50779	FALSE
GPCA	Sv01	YBR036C	YNL125C	YNL125C	YBR036C	2545	3319	YeRI	17.0796	TRUE
GPCA	Sv01	YHL048W	YNL125C	YHL048W	YNL125C	3901	2545	YeRI	9.31967	FALSE
GPCA	Sv01	YCR068W	YNL125C	YNL125C	YCR068W	2545	4244	YeRI	17.3279	TRUE
GPCA	Sv01	YNL125C	YPL096C-A	YPL096C-A	YNL125C	4750	2545	YeRI	15.2601	FALSE
GPCA	Sv01	YBL047C	YCR030C	YCR030C	YBL047C	2548	3035	CCSB-YI1
GPCA	Sv01	YMR309C	YOR361C	YOR361C	YMR309C	2563	2550	CYC2008	10.5275	FALSE
GPCA	Sv01	YMR309C	YNL244C	YMR309C	YNL244C	2550	4442	Uetz-screen	12.4556	FALSE
GPCA	Sv01	YMR012W	YMR309C	YMR012W	YMR309C	4489	2550	CYC2008	10.2633	FALSE
GPCA	Sv01	YDR429C	YMR309C	YMR309C	YDR429C	2550	5223	CYC2008	9.84549	FALSE
GPCA	Sv01	YML129C	YPL029W	YPL029W	YML129C	2555	4418	GI_PSN_PCC_gt_0.3	9.6865	FALSE
GPCA	Sv01	YJR011C	YPL002C	YPL002C	YJR011C	1211	255	YeRI	9.45121	FALSE
GPCA	Sv01	YBL010C	YJR011C	YJR011C	YBL010C	255	1518	YeRI	9.61287	FALSE
GPCA	Sv01	YJL036W	YJR011C	YJR011C	YJL036W	255	1524	YeRI	9.04712	FALSE
GPCA	Sv01	YJR011C	YPL173W	YJR011C	YPL173W	255	1682	YeRI	9.04712	FALSE
GPCA	Sv01	YJR011C	YLR052W	YJR011C	YLR052W	255	2022	YeRI	9.17243	FALSE
GPCA	Sv01	YJR011C	YNL055C	YJR011C	YNL055C	255	3350	YeRI	9.22159	FALSE
GPCA	Sv01	YHR008C	YJR011C	YHR008C	YJR011C	343	255	YeRI	9.04712	FALSE
GPCA	Sv01	YJR011C	YLR102C	YLR102C	YJR011C	3725	255	YeRI	9.5216	FALSE
GPCA	Sv01	YJR011C	YOR158W	YOR158W	YJR011C	3904	255	YeRI	9.36413	FALSE
GPCA	Sv01	YJR011C	YML003W	YJR011C	YML003W	255	4205	YeRI	9.02791	FALSE
GPCA	Sv01	YCL017C	YJR011C	YCL017C	YJR011C	4375	255	YeRI	9.91886	FALSE
GPCA	Sv01	YBL006C	YJR011C	YJR011C	YBL006C	255	4629	YeRI	9.62571	FALSE
GPCA	Sv01	YNL280C	YPR159W	YPR159W	YNL280C	2560	2927	YeRI	18.5225	TRUE
GPCA	Sv01	YAL042W	YPR159W	YAL042W	YPR159W	3228	2560	YeRI	9.34873	FALSE
GPCA	Sv01	YBR036C	YPR159W	YBR036C	YPR159W	3319	2560	YeRI
GPCA	Sv01	YGR038W	YPR159W	YPR159W	YGR038W	2560	3325	YeRI	17.4486	TRUE
GPCA	Sv01	YAR027W	YPR159W	YPR159W	YAR027W	2560	3730	YeRI	9.33316	FALSE
GPCA	Sv01	YGL225W	YPR159W	YGL225W	YPR159W	3832	2560	YeRI
GPCA	Sv01	YOL002C	YPR159W	YOL002C	YPR159W	4016	2560	YeRI
GPCA	Sv01	YHR076W	YPR159W	YHR076W	YPR159W	4322	2560	YeRI
GPCA	Sv01	YLR026C	YPR159W	YPR159W	YLR026C	2560	4357	YeRI	16.9825	TRUE
GPCA	Sv01	YLR088W	YPR159W	YPR159W	YLR088W	2560	4405	YeRI	17.6204	TRUE
GPCA	Sv01	YPR113W	YPR159W	YPR113W	YPR159W	4699	2560	YeRI
GPCA	Sv01	YNL268W	YPR159W	YPR159W	YNL268W	2560	4773	YeRI	16.4363	TRUE
GPCA	Sv01	YGR222W	YPR159W	YPR159W	YGR222W	2560	5150	YeRI	10.1111	FALSE
GPCA	Sv01	YHR192W	YPR159W	YHR192W	YPR159W	5460	2560	YeRI
GPCA	Sv01	YMR012W	YOR361C	YOR361C	YMR012W	2563	4489	CYC2008	10.0741	FALSE
GPCA	Sv01	YDR429C	YOR361C	YOR361C	YDR429C	2563	5223	CYC2008	9.71081	FALSE
GPCA	Sv01	YDR429C	YOR361C	YOR361C	YDR429C	2563	5223	scPRS-v2	9.71081	FALSE
GPCA	Sv01	YHR062C	YNL221C	YHR062C	YNL221C	5180	2564	Lit-BM-13	10.3718	FALSE
GPCA	Sv01	YLR274W	YPL262W	YPL262W	YLR274W	2772	2565	YeRI	10.6312	FALSE
GPCA	Sv01	YLR274W	YNL075W	YLR274W	YNL075W	2565	3915	YeRI	9.86728	FALSE
GPCA	Sv01	YEL032W	YLR274W	YLR274W	YEL032W	2565	4288	scPRS-v2	14.8686	FALSE
GPCA	Sv01	YER110C	YKL068W	YER110C	YKL068W	2567	4955	PrePPI-LR600	9.22159	FALSE
GPCA	Sv01	YLR223C	YOR247W	YOR247W	YLR223C	3718	2569	Ito-core	9.30378	FALSE
GPCA	Sv01	YLR223C	YPR104C	YLR223C	YPR104C	2569	4565	Lit-BM-13	13.8824	FALSE
GPCA	Sv01	YLR223C	YLR455W	YLR455W	YLR223C	5535	2569	CCSB-YI1	9.53528	FALSE
GPCA	Sv01	YGR074W	YPR082C	YPR082C	YGR074W	256	1006	CYC2008	9.43879	FALSE
GPCA	Sv01	YNL147W	YPR082C	YNL147W	YPR082C	3925	256	CYC2008
GPCA	Sv01	YER112W	YPR082C	YPR082C	YER112W	256	4885	CYC2008	9.46557	FALSE
GPCA	Sv01	YFL017W-A	YPR082C	YPR082C	YFL017W-A	256	780	CYC2008	9.71081	FALSE
GPCA	Sv01	YKR010C	YOR358W	YOR358W	YKR010C	2615	2571	scRRS-v2	9.57365	FALSE
GPCA	Sv01	YGR240C	YMR205C	YMR205C	YGR240C	2572	3093	CCSB-YI1	19.1075	TRUE
GPCA	Sv01	YGR120C	YPR185W	YGR120C	YPR185W	3783	2573	Uetz-screen	9.92926	FALSE
GPCA	Sv01	YDL145C	YML071C	YML071C	YDL145C	3451	2577	GI_PSN_PCC_gt_0.3	10.2396	FALSE
GPCA	Sv01	YDL145C	YFR051C	YDL145C	YFR051C	2577	4538	GI_PSN_PCC_gt_0.5	14.0145	FALSE
GPCA	Sv01	YDL145C	YDR137W	YDL145C	YDR137W	2577	5154	GI_PSN_PCC_gt_0.3	9.33316	FALSE
GPCA	Sv01	YDL145C	YOR070C	YDL145C	YOR070C	2577	5339	GI_PSN_PCC_gt_0.3	9.73471	FALSE
GPCA	Sv01	YML016C	YMR212C	YMR212C	YML016C	2579	2955	Tarassov	9.61287	FALSE
GPCA	Sv01	YOL113W	YPR165W	YOL113W	YPR165W	1414	257	PrePPI-LR600
GPCA	Sv01	YBR221C	YPR165W	YPR165W	YBR221C	257	1557	scRRS-v2	9.50779	FALSE
GPCA	Sv01	YGL238W	YPR165W	YPR165W	YGL238W	257	3255	PrePPI-LR600
GPCA	Sv01	YNL042W	YOR014W	YNL042W	YOR014W	3622	2581	Ito-core	9.90839	FALSE
GPCA	Sv01	YJR091C	YOR014W	YOR014W	YJR091C	2581	4355	Ito-core	10.9986	FALSE
GPCA	Sv01	YDR416W	YJR050W	YJR050W	YDR416W	5467	2582	Uetz-screen	15.3944	FALSE
GPCA	Sv01	YGR142W	YOR217W	YOR217W	YGR142W	2583	3192	YeRI
GPCA	Sv01	YOL094C	YOR217W	YOR217W	YOL094C	2583	3310	Lit-BM-13	9.85643	FALSE
GPCA	Sv01	YBR288C	YPL195W	YBR288C	YPL195W	4545	2588	CYC2008
GPCA	Sv01	YBR288C	YPL195W	YBR288C	YPL195W	4545	2588	Lit-BM-13
GPCA	Sv01	YGR261C	YPL195W	YPL195W	YGR261C	2588	4636	CYC2008	14.7369	FALSE
GPCA	Sv01	YGR261C	YPL195W	YPL195W	YGR261C	2588	4636	Tarassov	14.7369	FALSE
GPCA	Sv01	YFR002W	YML025C	YFR002W	YML025C	2589	4019	CCSB-YI1
GPCA	Sv01	YFR002W	YGL172W	YFR002W	YGL172W	2589	4533	Lit-BM-13	10.3869	FALSE
GPCA	Sv01	YOR085W	YPL227C	YOR085W	YPL227C	258	3402	GI_PSN_PCC_gt_0.3
GPCA	Sv01	YEL002C	YOR085W	YEL002C	YOR085W	3923	258	GI_PSN_PCC_gt_0.5	10.1972	FALSE
GPCA	Sv01	YJL002C	YOR085W	YJL002C	YOR085W	5179	258	GI_PSN_PCC_gt_0.5	9.49386	FALSE
GPCA	Sv01	YJL002C	YOR085W	YJL002C	YOR085W	5179	258	Lit-BM-13	9.49386	FALSE
GPCA	Sv01	YJL002C	YOR085W	YJL002C	YOR085W	5179	258	scPRS-v2	9.49386	FALSE
GPCA	Sv01	YJL010C	YPL012W	YJL010C	YPL012W	4394	2591	PrePPI-LR600	11.032	FALSE
GPCA	Sv01	YER020W	YPL221W	YPL221W	YER020W	2595	4700	Tarassov	10.7048	FALSE
GPCA	Sv01	YOL128C	YPR175W	YOL128C	YPR175W	3889	2597	YeRI	9.40939	FALSE
GPCA	Sv01	YJR006W	YPR175W	YPR175W	YJR006W	2597	5477	PrePPI-LR600	9.81378	FALSE
GPCA	Sv01	YBR217W	YDL091C	YBR217W	YDL091C	259	1798	PrePPI-LR600	11.7164	FALSE
GPCA	Sv01	YBR217W	YMR159C	YMR159C	YBR217W	2711	259	Lit-BM-13	10.4094	FALSE
GPCA	Sv01	YEL055C	YNL118C	YNL118C	YEL055C	4453	2605	GI_PSN_PCC_gt_0.2	10.3185	FALSE
GPCA	Sv01	YHR027C	YKL145W	YHR027C	YKL145W	2608	3186	scPRS-v2	11.6156	FALSE
GPCA	Sv01	YGL216W	YOR058C	YOR058C	YGL216W	2609	2629	GI_PSN_PCC_gt_0.2	10.3641	FALSE
GPCA	Sv01	YLR045C	YOR058C	YLR045C	YOR058C	3167	2609	GI_PSN_PCC_gt_0.3	10.8564	FALSE
GPCA	Sv01	YBL043W	YOR115C	YOR115C	YBL043W	1991	260	YeRI	9.20701	FALSE
GPCA	Sv01	YBL043W	YLR435W	YLR435W	YBL043W	2008	260	YeRI	9.17243	FALSE
GPCA	Sv01	YBL043W	YLR117C	YLR117C	YBL043W	3836	260	YeRI	9.42417	FALSE
GPCA	Sv01	YBL043W	YJR046W	YBL043W	YJR046W	260	3899	YeRI
GPCA	Sv01	YBL043W	YOR304C-A	YBL043W	YOR304C-A	260	4954	YeRI	11.2306	FALSE
GPCA	Sv01	YGR188C	YOR026W	YOR026W	YGR188C	2614	4212	GI_PSN_PCC_gt_0.3	17.0238	TRUE
GPCA	Sv01	YGR188C	YOR026W	YOR026W	YGR188C	2614	4212	Lit-BM-13	17.0238	TRUE
GPCA	Sv01	YGR188C	YOR026W	YOR026W	YGR188C	2614	4212	scPRS-v2	17.0238	TRUE
GPCA	Sv01	YJL013C	YOR026W	YOR026W	YJL013C	2614	5087	Uetz-screen
GPCA	Sv01	YKL109W	YOR358W	YKL109W	YOR358W	4784	2615	GI_PSN_PCC_gt_0.2	10.255	FALSE
GPCA	Sv01	YDR369C	YNL250W	YDR369C	YNL250W	2919	2618	GI_PSN_PCC_gt_0.3	10.3869	FALSE
GPCA	Sv01	YKL216W	YLR420W	YKL216W	YLR420W	3425	2627	GI_PSN_PCC_gt_0.5
GPCA	Sv01	YHR076W	YIR031C	YHR076W	YIR031C	4322	2628	GI_PSN_PCC_gt_0.2	12.7881	FALSE
GPCA	Sv01	YEL061C	YGL216W	YEL061C	YGL216W	4229	2629	GI_PSN_PCC_gt_0.3	10.4594	FALSE
GPCA	Sv01	YDR034W-B	YGL067W	YDR034W-B	YGL067W	262	1411	scRRS-v2	9.94983	FALSE
GPCA	Sv01	YDR034W-B	YMR294W	YDR034W-B	YMR294W	262	1969	scRRS-v2	12.058	FALSE
GPCA	Sv01	YDR034W-B	YPR115W	YPR115W	YDR034W-B	2620	262	scRRS-v2	10.5216	FALSE
GPCA	Sv01	YER125W	YOR322C	YOR322C	YER125W	2642	2633	CCSB-YI1	13.6157	FALSE
GPCA	Sv01	YER125W	YNL220W	YER125W	YNL220W	2633	3409	Lit-BM-13
GPCA	Sv01	YER125W	YLR392C	YLR392C	YER125W	4221	2633	CCSB-YI1	13.3467	FALSE
GPCA	Sv01	YER125W	YMR316W	YER125W	YMR316W	2633	4281	Ito-core
GPCA	Sv01	YER125W	YHR205W	YER125W	YHR205W	2633	5254	PrePPI-LR600
GPCA	Sv01	YNL177C	YNR022C	YNR022C	YNL177C	2640	3690	CYC2008	9.81378	FALSE
GPCA	Sv01	YNR022C	YPR119W	YPR119W	YNR022C	4862	2640	Uetz-screen	9.40939	FALSE
GPCA	Sv01	YKL029C	YLR347C	YLR347C	YKL029C	2641	2843	YeRI	10.0835	FALSE
GPCA	Sv01	YLR347C	YPL188W	YLR347C	YPL188W	2641	3440	YeRI	9.2384	FALSE
GPCA	Sv01	YLR347C	YPL059W	YPL059W	YLR347C	4434	2641	YeRI
GPCA	Sv01	YKL068W	YLR347C	YKL068W	YLR347C	4955	2641	Tarassov
GPCA	Sv01	YLR347C	YOR098C	YOR098C	YLR347C	4965	2641	scPRS-v2
GPCA	Sv01	YIR010W	YLR347C	YLR347C	YIR010W	2641	5153	YeRI
GPCA	Sv01	YLR117C	YOL036W	YLR117C	YOL036W	3836	2643	YeRI	11.528	FALSE
GPCA	Sv01	YMR168C	YOL036W	YOL036W	YMR168C	2643	4245	YeRI	12.2755	FALSE
GPCA	Sv01	YAL033W	YOR019W	YAL033W	YOR019W	4920	2644	scRRS-v2
GPCA	Sv01	YFR022W	YLR183C	YFR022W	YLR183C	2646	3412	YeRI	9.66178	FALSE
GPCA	Sv01	YGR250C	YIR001C	YGR250C	YIR001C	2647	2904	Lit-BM-13	17.6576	TRUE
GPCA	Sv01	YGR250C	YIR001C	YGR250C	YIR001C	2647	2904	Uetz-screen	17.6576	TRUE
GPCA	Sv01	YDL017W	YDR013W	YDR013W	YDL017W	264	2751	GI_PSN_PCC_gt_0.2
GPCA	Sv01	YCL061C	YDR013W	YDR013W	YCL061C	264	4540	GI_PSN_PCC_gt_0.3	10.3343	FALSE
GPCA	Sv01	YBR024W	YKL087C	YKL087C	YBR024W	2650	3678	GI_PSN_PCC_gt_0.2	13.8472	FALSE
GPCA	Sv01	YIR010W	YKR027W	YIR010W	YKR027W	5153	2656	YeRI	9.74483	FALSE
GPCA	Sv01	YHR098C	YPR181C	YPR181C	YHR098C	2658	3242	Lit-BM-13	21.1697	TRUE
GPCA	Sv01	YGR055W	YGR130C	YGR130C	YGR055W	2659	4329	Tarassov	9.89936	FALSE
GPCA	Sv01	YGR065C	YGR130C	YGR065C	YGR130C	5532	2659	Tarassov	9.36413	FALSE
GPCA	Sv01	YKL058W	YOR194C	YOR194C	YKL058W	1415	265	CCSB-YI1	21.2144	TRUE
GPCA	Sv01	YKL058W	YOR194C	YOR194C	YKL058W	1415	265	YeRI	21.2144	TRUE
GPCA	Sv01	YKL058W	YOR194C	YOR194C	YKL058W	1415	265	scPRS-v2	21.2144	TRUE
GPCA	Sv01	YKL058W	YLR291C	YKL058W	YLR291C	265	1901	YeRI
GPCA	Sv01	YER148W	YKL058W	YER148W	YKL058W	2846	265	scPRS-v2	10.1636	FALSE
GPCA	Sv01	YIL105C	YKL058W	YIL105C	YKL058W	3999	265	scRRS-v2	9.92926	FALSE
GPCA	Sv01	YDL002C	YER092W	YDL002C	YER092W	3044	2663	GI_PSN_PCC_gt_0.3	15.7201	FALSE
GPCA	Sv01	YDL002C	YER092W	YDL002C	YER092W	3044	2663	YeRI	15.7201	FALSE
GPCA	Sv01	YFR015C	YLR258W	YFR015C	YLR258W	3813	2665	Ito-core	19.1607	TRUE
GPCA	Sv01	YFR015C	YLR258W	YFR015C	YLR258W	3813	2665	YeRI	19.1607	TRUE
GPCA	Sv01	YLR258W	YOR178C	YLR258W	YOR178C	2665	5192	Lit-BM-13
GPCA	Sv01	YCR051W	YER184C	YER184C	YCR051W	2667	2720	CCSB-YI1	9.73471	FALSE
GPCA	Sv01	YDL107W	YML129C	YML129C	YDL107W	4418	2674	GI_PSN_PCC_gt_0.3	9.54882	FALSE
GPCA	Sv01	YJR101W	YLR423C	YLR423C	YJR101W	3020	267	CCSB-YI1	10.0647	FALSE
GPCA	Sv01	YGR020C	YOR270C	YGR020C	YOR270C	3655	2680	CYC2008	9.57365	FALSE
GPCA	Sv01	YGR020C	YOR270C	YGR020C	YOR270C	3655	2680	Lit-BM-13	9.57365	FALSE
GPCA	Sv01	YGR020C	YOR270C	YGR020C	YOR270C	3655	2680	PrePPI-LR600	9.57365	FALSE
GPCA	Sv01	YHR039C-A	YOR270C	YHR039C-A	YOR270C	3694	2680	CYC2008	9.89936	FALSE
GPCA	Sv01	YLR447C	YOR270C	YLR447C	YOR270C	3785	2680	CYC2008
GPCA	Sv01	YGR106C	YOR270C	YOR270C	YGR106C	2680	4435	Tarassov	9.11894	FALSE
GPCA	Sv01	YOR270C	YOR332W	YOR332W	YOR270C	5096	2680	CYC2008	9.56033	FALSE
GPCA	Sv01	YDR388W	YMR192W	YDR388W	YMR192W	4279	2683	Lit-BM-13	13.145	FALSE
GPCA	Sv01	YDR388W	YMR192W	YDR388W	YMR192W	4279	2683	scPRS-v2	13.145	FALSE
GPCA	Sv01	YBR264C	YER031C	YBR264C	YER031C	3878	2685	PrePPI-LR600
GPCA	Sv01	YIL089W	YJR152W	YJR152W	YIL089W	2686	3938	YeRI	13.5338	FALSE
GPCA	Sv01	YDR079C-A	YPL188W	YDR079C-A	YPL188W	2692	3440	YeRI	9.39446	FALSE
GPCA	Sv01	YDR079C-A	YPL122C	YDR079C-A	YPL122C	2692	3767	YeRI	16.4258	TRUE
GPCA	Sv01	YBR282W	YDR079C-A	YDR079C-A	YBR282W	2692	4554	YeRI	10.137	FALSE
GPCA	Sv01	YER052C	YGR271C-A	YER052C	YGR271C-A	2889	2696	scRRS-v2	12.5512	FALSE
GPCA	Sv01	YNR039C	YPR174C	YNR039C	YPR174C	1402	269	YeRI	10.1972	FALSE
GPCA	Sv01	YBL057C	YPR174C	YBL057C	YPR174C	1529	269	YeRI	10.9144	FALSE
GPCA	Sv01	YMR153W	YPR174C	YMR153W	YPR174C	1858	269	YeRI	10.4727	FALSE
GPCA	Sv01	YPR159W	YPR174C	YPR159W	YPR174C	2560	269	YeRI	9.47978	FALSE
GPCA	Sv01	YEL017W	YPR174C	YEL017W	YPR174C	2789	269	YeRI	11.239	FALSE
GPCA	Sv01	YJL057C	YPR174C	YPR174C	YJL057C	269	4323	YeRI	10.8727	FALSE
GPCA	Sv01	YER026C	YPR174C	YPR174C	YER026C	269	5284	CCSB-YI1	10.0553	FALSE
GPCA	Sv01	YBR088C	YJR043C	YJR043C	YBR088C	26	272	YeRI	9.54882	FALSE
GPCA	Sv01	YBR088C	YJR043C	YJR043C	YBR088C	26	272	scPRS-v2	9.54882	FALSE
GPCA	Sv01	YDR217C	YJR043C	YDR217C	YJR043C	3639	26	GI_PSN_PCC_gt_0.3	9.57365	FALSE
GPCA	Sv01	YAR007C	YJR043C	YJR043C	YAR007C	26	4808	YeRI	9.54882	FALSE
GPCA	Sv01	YJR006W	YJR043C	YJR043C	YJR006W	26	5477	CYC2008	20.1582	TRUE
GPCA	Sv01	YJR043C	YLR154C	YLR154C	YJR043C	552	26	GI_PSN_PCC_gt_0.2	11.7936	FALSE
GPCA	Sv01	YLL010C	YOR043W	YOR043W	YLL010C	2700	5102	CCSB-YI1	22.0362	TRUE
GPCA	Sv01	YGR122W	YOR030W	YGR122W	YOR030W	2704	3750	GI_PSN_PCC_gt_0.5	9.30378	FALSE
GPCA	Sv01	YGR122W	YML099C	YGR122W	YML099C	2704	4262	CCSB-YI1	9.88874	FALSE
GPCA	Sv01	YGR122W	YMR154C	YMR154C	YGR122W	5434	2704	GI_PSN_PCC_gt_0.5	9.20701	FALSE
GPCA	Sv01	YGR168C	YKL018C-A	YKL018C-A	YGR168C	2705	3740	YeRI	13.0512	FALSE
GPCA	Sv01	YJR062C	YKL109W	YKL109W	YJR062C	4784	2710	YeRI	8.90989	FALSE
GPCA	Sv01	YLR288C	YMR159C	YLR288C	YMR159C	4419	2711	Ito-core	9.94983	FALSE
GPCA	Sv01	YLR288C	YMR159C	YLR288C	YMR159C	4419	2711	Uetz-screen	9.94983	FALSE
GPCA	Sv01	YBR122C	YDR405W	YBR122C	YDR405W	4960	2713	CYC2008	9.43879	FALSE
GPCA	Sv01	YHR166C	YPL124W	YHR166C	YPL124W	2715	3147	Ito-core	13.7854	FALSE
GPCA	Sv01	YHR166C	YKL022C	YKL022C	YHR166C	3594	2715	scPRS-v2	9.82337	FALSE
GPCA	Sv01	YHR166C	YHR169W	YHR166C	YHR169W	2715	4764	YeRI	12.6078	FALSE
GPCA	Sv01	YAL008W	YPL186C	YAL008W	YPL186C	271	3401	Tarassov	15.3098	FALSE
GPCA	Sv01	YAL008W	YGL029W	YAL008W	YGL029W	271	5562	YeRI	9.6987	FALSE
GPCA	Sv01	YMR052W	YNL078W	YNL078W	YMR052W	2774	2722	YeRI	9.36413	FALSE
GPCA	Sv01	YDR200C	YMR052W	YDR200C	YMR052W	5375	2722	Lit-BM-13	11.6591	FALSE
GPCA	Sv01	YGL104C	YGR141W	YGR141W	YGL104C	3290	2723	GI_PSN_PCC_gt_0.2	9.30378	FALSE
GPCA	Sv01	YGL155W	YKL019W	YKL019W	YGL155W	3048	2725	YeRI	23.0194	TRUE
GPCA	Sv01	YBR088C	YER131W	YBR088C	YER131W	272	1711	YeRI
GPCA	Sv01	YBR088C	YDR097C	YDR097C	YBR088C	3243	272	scPRS-v2	18.2053	TRUE
GPCA	Sv01	YKL075C	YMR244W	YKL075C	YMR244W	2730	2731	scRRS-v2	10.3106	FALSE
GPCA	Sv01	YBR269C	YKL075C	YKL075C	YBR269C	2730	4034	YeRI	10.1636	FALSE
GPCA	Sv01	YDR379C-A	YKL075C	YKL075C	YDR379C-A	2730	4865	YeRI	9.42417	FALSE
GPCA	Sv01	YKL075C	YOL059W	YOL059W	YKL075C	5433	2730	YeRI	10.4798	FALSE
GPCA	Sv01	YGL209W	YLR212C	YGL209W	YLR212C	3368	2737	YeRI	10.1724	FALSE
GPCA	Sv01	YLR212C	YNL126W	YNL126W	YLR212C	3637	2737	scPRS-v2	11.3225	FALSE
GPCA	Sv01	YER059W	YPL031C	YPL031C	YER059W	4345	2739	Ito-core
GPCA	Sv01	YFL060C	YKL161C	YFL060C	YKL161C	3677	2741	scRRS-v2	10.1972	FALSE
GPCA	Sv01	YKL161C	YLR362W	YLR362W	YKL161C	3988	2741	PrePPI-LR600	10.7855	FALSE
GPCA	Sv01	YJL057C	YKL161C	YKL161C	YJL057C	2741	4323	PrePPI-LR600	12.3112	FALSE
GPCA	Sv01	YER122C	YHR021W-A	YHR021W-A	YER122C	2744	4581	scRRS-v2	10.5008	FALSE
GPCA	Sv01	YNR017W	YPL094C	YPL094C	YNR017W	2747	2797	PrePPI-LR600
GPCA	Sv01	YHR007C	YPL094C	YPL094C	YHR007C	2747	4621	Tarassov	16.2121	TRUE
GPCA	Sv01	YJR091C	YKR037C	YKR037C	YJR091C	2748	4355	Uetz-screen	10.6804	FALSE
GPCA	Sv01	YDR320C-A	YKR037C	YKR037C	YDR320C-A	2748	4793	YeRI	9.57365	FALSE
GPCA	Sv01	YDR016C	YGR113W	YGR113W	YDR016C	3236	274	scPRS-v2	10.7969	FALSE
GPCA	Sv01	YDR016C	YJR135C	YDR016C	YJR135C	274	4988	YeRI	12.7526	FALSE
GPCA	Sv01	YDR016C	YGL061C	YDR016C	YGL061C	274	5515	Ito-core	9.2384	FALSE
GPCA	Sv01	YDR016C	YKR083C	YDR016C	YKR083C	274	744	Lit-BM-13	11.9495	FALSE
GPCA	Sv01	YGL017W	YLR234W	YLR234W	YGL017W	5359	2750	Lit-BM-13
GPCA	Sv01	YDL017W	YHR037W	YHR037W	YDL017W	3335	2751	scRRS-v2
GPCA	Sv01	YDL017W	YNR048W	YDL017W	YNR048W	2751	4076	Uetz-screen	10.813	FALSE
GPCA	Sv01	YDL087C	YLR116W	YLR116W	YDL087C	2758	2984	CYC2008	9.82337	FALSE
GPCA	Sv01	YKL074C	YLR116W	YLR116W	YKL074C	2758	3327	scPRS-v2	14.6934	FALSE
GPCA	Sv01	YER037W	YNL010W	YNL010W	YER037W	3717	2759	GI_PSN_PCC_gt_0.5	9.66178	FALSE
GPCA	Sv01	YER037W	YLR440C	YLR440C	YER037W	3825	2759	GI_PSN_PCC_gt_0.2	9.42417	FALSE
GPCA	Sv01	YER037W	YJR076C	YJR076C	YER037W	5505	2759	GI_PSN_PCC_gt_0.2	8.82337	FALSE
GPCA	Sv01	YDR322W	YKR085C	YDR322W	YKR085C	3270	2761	CYC2008	10.9844	FALSE
GPCA	Sv01	YDR496C	YMR269W	YDR496C	YMR269W	3428	2766	GI_PSN_PCC_gt_0.2	12.4888	FALSE
GPCA	Sv01	YJL148W	YMR269W	YJL148W	YMR269W	3909	2766	YeRI	10.9844	FALSE
GPCA	Sv01	YKR026C	YMR269W	YMR269W	YKR026C	2766	4387	Uetz-screen	9.99859	FALSE
GPCA	Sv01	YLR197W	YMR269W	YMR269W	YLR197W	2766	4558	YeRI	15.6893	FALSE
GPCA	Sv01	YCL057C-A	YLR108C	YCL057C-A	YLR108C	2769	5511	YeRI	9.58684	FALSE
GPCA	Sv01	YKR035W-A	YKR035W-A	YKR035W-A	YKR035W-A	2770	2770	YeRI	16.1636	TRUE
GPCA	Sv01	YKR035W-A	YLR181C	YKR035W-A	YLR181C	2770	2821	Lit-BM-13	12.4732	FALSE
GPCA	Sv01	YLR125W	YNL078W	YLR125W	YNL078W	2840	2774	scRRS-v2	9.67419	FALSE
GPCA	Sv01	YHR025W	YNL078W	YHR025W	YNL078W	3762	2774	YeRI	10.3794	FALSE
GPCA	Sv01	YJR044C	YOL129W	YOL129W	YJR044C	1080	277	YeRI	17.2051	TRUE
GPCA	Sv01	YGR168C	YJL147C	YGR168C	YJL147C	3740	2780	YeRI	9.06609	FALSE
GPCA	Sv01	YGR168C	YMR115W	YMR115W	YGR168C	2781	3740	YeRI	10.6129	FALSE
GPCA	Sv01	YCL033C	YER180C	YCL033C	YER180C	3989	2782	YeRI	10.5934	FALSE
GPCA	Sv01	YGR168C	YNL131W	YNL131W	YGR168C	2783	3740	YeRI	11.6064	FALSE
GPCA	Sv01	YBR254C	YDR472W	YDR472W	YBR254C	4691	2786	Lit-BM-13	12.1128	FALSE
GPCA	Sv01	YDR448W	YPL135W	YPL135W	YDR448W	3957	2787	CCSB-YI1
GPCA	Sv01	YDR448W	YML041C	YDR448W	YML041C	2787	5004	CCSB-YI1
GPCA	Sv01	YKL204W	YPL152W	YPL152W	YKL204W	2788	3764	YeRI	9.62571	FALSE
GPCA	Sv01	YJR073C	YPR159W	YPR159W	YJR073C	2560	278	YeRI	13.9064	FALSE
GPCA	Sv01	YDR446W	YEL005C	YDR446W	YEL005C	2798	5542	YeRI
GPCA	Sv01	YDR454C	YMR217W	YDR454C	YMR217W	2799	3747	PrePPI-LR600	12.6378	FALSE
GPCA	Sv01	YKL117W	YKR060W	YKL117W	YKR060W	3776	279	Lit-BM-13
GPCA	Sv01	YER140W	YMR214W	YER140W	YMR214W	2804	3354	GI_PSN_PCC_gt_0.2	9.2384	FALSE
GPCA	Sv01	YDL109C	YEL041W	YEL041W	YDL109C	3962	2806	YeRI	10.2228	FALSE
GPCA	Sv01	YIL124W	YLR099C	YIL124W	YLR099C	2809	3837	PrePPI-LR600	10.0471	FALSE
GPCA	Sv01	YPL070W	YPR193C	YPR193C	YPL070W	280	4039	CCSB-YI1	9.91886	FALSE
GPCA	Sv01	YGL134W	YPL031C	YGL134W	YPL031C	2810	4345	CCSB-YI1	11.8297	FALSE
GPCA	Sv01	YGR158C	YKL204W	YGR158C	YKL204W	2812	3764	YeRI	9.83447	FALSE
GPCA	Sv01	YGR158C	YJR046W	YGR158C	YJR046W	2812	3899	YeRI
GPCA	Sv01	YGR158C	YOR158W	YGR158C	YOR158W	2812	3904	YeRI	9.27146	FALSE
GPCA	Sv01	YGR158C	YHR081W	YHR081W	YGR158C	4009	2812	CYC2008	9.11894	FALSE
GPCA	Sv01	YGR158C	YLR345W	YGR158C	YLR345W	2812	4197	Uetz-screen	16.754	TRUE
GPCA	Sv01	YGR158C	YLR345W	YGR158C	YLR345W	2812	4197	YeRI	16.754	TRUE
GPCA	Sv01	YGR158C	YOR259C	YOR259C	YGR158C	4282	2812	YeRI	10.0279	FALSE
GPCA	Sv01	YGR158C	YJR022W	YGR158C	YJR022W	2812	4452	Lit-BM-13	9.5216	FALSE
GPCA	Sv01	YBR282W	YGR158C	YBR282W	YGR158C	4554	2812	YeRI	9.36413	FALSE
GPCA	Sv01	YDL111C	YGR158C	YGR158C	YDL111C	2812	4617	Uetz-screen	17.8516	TRUE
GPCA	Sv01	YDL111C	YGR158C	YGR158C	YDL111C	2812	4617	YeRI	17.8516	TRUE
GPCA	Sv01	YDR366C	YER071C	YDR366C	YER071C	2816	5352	Ito-core	9.18982	FALSE
GPCA	Sv01	YDR189W	YGR120C	YGR120C	YDR189W	3783	2818	GI_PSN_PCC_gt_0.3	9.37938	FALSE
GPCA	Sv01	YDR189W	YLR026C	YLR026C	YDR189W	4357	2818	Ito-core	20.6319	TRUE
GPCA	Sv01	YDR189W	YLR026C	YLR026C	YDR189W	4357	2818	scPRS-v2	20.6319	TRUE
GPCA	Sv01	YOR069W	YOR132W	YOR069W	YOR132W	281	2219	YeRI	16.4518	TRUE
GPCA	Sv01	YGL212W	YMR231W	YMR231W	YGL212W	2820	3014	Lit-BM-13	9.20701	FALSE
GPCA	Sv01	YDL077C	YMR231W	YDL077C	YMR231W	5169	2820	YeRI	9.43879	FALSE
GPCA	Sv01	YER149C	YIR017C	YIR017C	YER149C	2822	2833	YeRI	9.77972	FALSE
GPCA	Sv01	YIR017C	YNL182C	YNL182C	YIR017C	4115	2822	YeRI	9.18982	FALSE
GPCA	Sv01	YIR017C	YPR083W	YIR017C	YPR083W	2822	4693	YeRI
GPCA	Sv01	YIR017C	YLR315W	YLR315W	YIR017C	5415	2822	YeRI	9.37938	FALSE
GPCA	Sv01	YIL006W	YMR056C	YMR056C	YIL006W	2824	3250	GI_PSN_PCC_gt_0.2	20.3656	TRUE
GPCA	Sv01	YMR056C	YOR222W	YOR222W	YMR056C	4785	2824	PrePPI-LR600	19.8802	TRUE
GPCA	Sv01	YDR160W	YNL234W	YNL234W	YDR160W	2829	4273	YeRI	9.40939	FALSE
GPCA	Sv01	YJL163C	YNL234W	YJL163C	YNL234W	5056	2829	YeRI	9.15482	FALSE
GPCA	Sv01	YER149C	YKL012W	YER149C	YKL012W	2833	4662	YeRI	10.1111	FALSE
GPCA	Sv01	YBR141C	YGL091C	YBR141C	YGL091C	2837	3161	Uetz-screen	9.84549	FALSE
GPCA	Sv01	YDL203C	YOR154W	YOR154W	YDL203C	4211	2841	GI_PSN_PCC_gt_0.2	8.90989	FALSE
GPCA	Sv01	YKL029C	YOR368W	YOR368W	YKL029C	2994	2843	YeRI	9.20701	FALSE
GPCA	Sv01	YER148W	YML114C	YML114C	YER148W	2945	2846	CYC2008	9.59991	FALSE
GPCA	Sv01	YER148W	YGR246C	YGR246C	YER148W	3324	2846	scPRS-v2	12.2122	FALSE
GPCA	Sv01	YDR373W	YJL174W	YDR373W	YJL174W	2847	4471	YeRI	9.5216	FALSE
GPCA	Sv01	YDR373W	YGL006W-A	YDR373W	YGL006W-A	2847	4758	YeRI	8.93074	FALSE
GPCA	Sv01	YDR373W	YPL038W-A	YDR373W	YPL038W-A	2847	4938	YeRI	9.37938	FALSE
GPCA	Sv01	YIL041W	YJL044C	YIL041W	YJL044C	2848	3781	YeRI	10.9144	FALSE
GPCA	Sv01	YDL087C	YMR293C	YMR293C	YDL087C	2849	2984	YeRI	9.61287	FALSE
GPCA	Sv01	YBL081W	YBR165W	YBL081W	YBR165W	1507	284	YeRI	9.18982	FALSE
GPCA	Sv01	YBR165W	YGR158C	YGR158C	YBR165W	2812	284	YeRI	9.54882	FALSE
GPCA	Sv01	YBR165W	YGL215W	YBR165W	YGL215W	284	3349	YeRI	9.13699	FALSE
GPCA	Sv01	YBR165W	YBR270C	YBR165W	YBR270C	284	4121	YeRI	13.3581	FALSE
GPCA	Sv01	YBR263W	YCL056C	YCL056C	YBR263W	2853	3855	GI_PSN_PCC_gt_0.2	10.4594	FALSE
GPCA	Sv01	YCL056C	YOR037W	YOR037W	YCL056C	4353	2853	Ito-core	11.0417	FALSE
GPCA	Sv01	YAL020C	YBL071W-A	YAL020C	YBL071W-A	2857	4770	CCSB-YI1	16.2489	TRUE
GPCA	Sv01	YAL020C	YBL071W-A	YAL020C	YBL071W-A	2857	4770	YeRI	16.2489	TRUE
GPCA	Sv01	YLR045C	YMR055C	YMR055C	YLR045C	2858	3167	GI_PSN_PCC_gt_0.2	8.86728	FALSE
GPCA	Sv01	YHR061C	YMR055C	YHR061C	YMR055C	3188	2858	Lit-BM-13	9.47978	FALSE
GPCA	Sv01	YMR055C	YOR158W	YOR158W	YMR055C	3904	2858	YeRI	9.27146	FALSE
GPCA	Sv01	YMR055C	YMR232W	YMR232W	YMR055C	3951	2858	YeRI	9.39446	FALSE
GPCA	Sv01	YBR061C	YMR055C	YBR061C	YMR055C	4170	2858	YeRI	9.47978	FALSE
GPCA	Sv01	YBR034C	YDR206W	YBR034C	YDR206W	285	3614	Lit-BM-13	10.6439	FALSE
GPCA	Sv01	YBR034C	YIL061C	YBR034C	YIL061C	285	5383	Ito-core	9.66178	FALSE
GPCA	Sv01	YDL132W	YFL009W	YFL009W	YDL132W	2868	3780	scPRS-v2	10.6502	FALSE
GPCA	Sv01	YDR132C	YFL009W	YDR132C	YFL009W	4042	2868	YeRI	9.20701	FALSE
GPCA	Sv01	YFL009W	YJL194W	YFL009W	YJL194W	2868	4567	scPRS-v2	12.6546	FALSE
GPCA	Sv01	YFL009W	YOL133W	YFL009W	YOL133W	2868	4765	scPRS-v2	11.3907	FALSE
GPCA	Sv01	YDL131W	YDL182W	YDL182W	YDL131W	2869	3410	Tarassov
GPCA	Sv01	YDR045C	YPR110C	YPR110C	YDR045C	1844	286	CYC2008	9.00843	FALSE
GPCA	Sv01	YDR045C	YGL070C	YGL070C	YDR045C	364	286	PrePPI-LR600	8.96867	FALSE
GPCA	Sv01	YDR045C	YPR190C	YPR190C	YDR045C	5128	286	CYC2008	9.17243	FALSE
GPCA	Sv01	YDR045C	YIL152W	YIL152W	YDR045C	5519	286	YeRI	9.08215	FALSE
GPCA	Sv01	YDL189W	YIL122W	YIL122W	YDL189W	2870	3531	CCSB-YI1	12.0512	FALSE
GPCA	Sv01	YGL181W	YIL122W	YIL122W	YGL181W	2870	3798	Ito-core	9.62571	FALSE
GPCA	Sv01	YGR208W	YOR184W	YGR208W	YOR184W	2871	3027	GI_PSN_PCC_gt_0.3	10.813	FALSE
GPCA	Sv01	YGR052W	YLR183C	YGR052W	YLR183C	2873	3412	YeRI	12.1849	FALSE
GPCA	Sv01	YGR052W	YOR158W	YGR052W	YOR158W	2873	3904	YeRI	9.31967	FALSE
GPCA	Sv01	YHR003C	YIR038C	YHR003C	YIR038C	2877	4673	Tarassov	12.5162	FALSE
GPCA	Sv01	YKL103C	YMR218C	YKL103C	YMR218C	4579	2878	CCSB-YI1	9.30378	FALSE
GPCA	Sv01	YDL165W	YGR014W	YDL165W	YGR014W	287	2373	Uetz-screen	9.53528	FALSE
GPCA	Sv01	YER052C	YJR139C	YER052C	YJR139C	2889	2973	GI_PSN_PCC_gt_0.3	14.9582	FALSE
GPCA	Sv01	YDR218C	YJR076C	YDR218C	YJR076C	2890	5505	Uetz-screen	9.63844	FALSE
GPCA	Sv01	YCL025C	YDR463W	YDR463W	YCL025C	2892	4761	GI_PSN_PCC_gt_0.3	10.9091	FALSE
GPCA	Sv01	YBR112C	YCR084C	YCR084C	YBR112C	5291	2895	CYC2008	21.8635	TRUE
GPCA	Sv01	YBL047C	YIL034C	YBL047C	YIL034C	3035	2899	GI_PSN_PCC_gt_0.2	9.49386	FALSE
GPCA	Sv01	YDR380W	YIL034C	YDR380W	YIL034C	4868	2899	Tarassov	9.57365	FALSE
GPCA	Sv01	YIL034C	YIR003W	YIR003W	YIL034C	4913	2899	Tarassov	9.75656	FALSE
GPCA	Sv01	YIL034C	YKL007W	YKL007W	YIL034C	5384	2899	GI_PSN_PCC_gt_0.5	21.3638	TRUE
GPCA	Sv01	YBR112C	YDR043C	YBR112C	YDR043C	2895	289	Lit-BM-13	9.84549	FALSE
GPCA	Sv01	YLR268W	YNR039C	YNR039C	YLR268W	1402	28	YeRI	18.2338	TRUE
GPCA	Sv01	YGL020C	YLR268W	YGL020C	YLR268W	2093	28	GI_PSN_PCC_gt_0.3	9.20701	FALSE
GPCA	Sv01	YIR033W	YLR268W	YLR268W	YIR033W	28	3371	CCSB-YI1	9.17243	FALSE
GPCA	Sv01	YBR080C	YLR268W	YBR080C	YLR268W	4395	28	GI_PSN_PCC_gt_0.2	9.25503	FALSE
GPCA	Sv01	YLR268W	YOL044W	YOL044W	YLR268W	5017	28	YeRI	9.25503	FALSE
GPCA	Sv01	YJL163C	YLR268W	YJL163C	YLR268W	5056	28	YeRI	10.2633	FALSE
GPCA	Sv01	YER157W	YLR268W	YER157W	YLR268W	5197	28	GI_PSN_PCC_gt_0.3	13.7361	FALSE
GPCA	Sv01	YBR154C	YBR296C-A	YBR154C	YBR296C-A	4663	2900	scRRS-v2	9.02791	FALSE
GPCA	Sv01	YLR100W	YNL280C	YLR100W	YNL280C	2901	2927	Lit-BM-13	19.4382	TRUE
GPCA	Sv01	YGR210C	YNL072W	YGR210C	YNL072W	4001	2902	YeRI	10.4019	FALSE
GPCA	Sv01	YGR178C	YKL054C	YGR178C	YKL054C	2905	3548	Tarassov	9.42417	FALSE
GPCA	Sv01	YGR178C	YGR218W	YGR218W	YGR178C	3619	2905	Ito-core	14.1785	FALSE
GPCA	Sv01	YER144C	YIL095W	YIL095W	YER144C	3480	2907	CCSB-YI1	9.99859	FALSE
GPCA	Sv01	YBR059C	YER144C	YBR059C	YER144C	4379	2907	Uetz-screen	9.57365	FALSE
GPCA	Sv01	YCR046C	YDR115W	YDR115W	YCR046C	290	1681	CYC2008	9.17243	FALSE
GPCA	Sv01	YDR115W	YNR022C	YNR022C	YDR115W	2640	290	CYC2008	9.46557	FALSE
GPCA	Sv01	YDL202W	YDR115W	YDL202W	YDR115W	3021	290	CYC2008	9.84549	FALSE
GPCA	Sv01	YDR115W	YKR006C	YDR115W	YKR006C	290	4688	CYC2008	9.47978	FALSE
GPCA	Sv01	YDR115W	YKL142W	YDR115W	YKL142W	290	739	Uetz-screen	9.02791	FALSE
GPCA	Sv01	YCL064C	YDR188W	YDR188W	YCL064C	3791	2914	scRRS-v2	10.6064	FALSE
GPCA	Sv01	YBL082C	YCR094W	YCR094W	YBL082C	2915	4775	YeRI	22.5165	TRUE
GPCA	Sv01	YDR118W	YOR249C	YOR249C	YDR118W	2918	4370	Lit-BM-13	11.5445	FALSE
GPCA	Sv01	YDR369C	YMR224C	YDR369C	YMR224C	2919	3514	scPRS-v2	13.8711	FALSE
GPCA	Sv01	YDR217C	YDR369C	YDR369C	YDR217C	2919	3639	GI_PSN_PCC_gt_0.2	9.88874	FALSE
GPCA	Sv01	YDR369C	YLR032W	YDR369C	YLR032W	2919	5110	GI_PSN_PCC_gt_0.2	9.22159	FALSE
GPCA	Sv01	YDR163W	YJR050W	YDR163W	YJR050W	291	5467	GI_PSN_PCC_gt_0.2	10.1111	FALSE
GPCA	Sv01	YBR233W-A	YLR313C	YBR233W-A	YLR313C	2921	3024	YeRI	10.8297	FALSE
GPCA	Sv01	YBL071C-B	YNL022C	YNL022C	YBL071C-B	5400	2922	scRRS-v2	9.87805	FALSE
GPCA	Sv01	YDR529C	YFR033C	YFR033C	YDR529C	2928	3994	CYC2008	11.7427	FALSE
GPCA	Sv01	YER016W	YPR141C	YER016W	YPR141C	3051	2929	GI_PSN_PCC_gt_0.5	11.227	FALSE
GPCA	Sv01	YGL029W	YPR141C	YGL029W	YPR141C	5562	2929	GI_PSN_PCC_gt_0.3	10.2312	FALSE
GPCA	Sv01	YDR078C	YIL152W	YDR078C	YIL152W	292	5519	Ito-core	11.7194	FALSE
GPCA	Sv01	YGL086W	YIR010W	YIR010W	YGL086W	5153	2930	GI_PSN_PCC_gt_0.3
GPCA	Sv01	YDR293C	YPL119C	YPL119C	YDR293C	3445	2931	Tarassov	11.6407	FALSE
GPCA	Sv01	YDR293C	YER112W	YER112W	YDR293C	4885	2931	Tarassov	9.6865	FALSE
GPCA	Sv01	YBR210W	YPR049C	YBR210W	YPR049C	2934	4368	GI_PSN_PCC_gt_0.3	9.40939	FALSE
GPCA	Sv01	YBL007C	YMR100W	YBL007C	YMR100W	5285	2936	PrePPI-LR600	10.5411	FALSE
GPCA	Sv01	YJL050W	YOL123W	YOL123W	YJL050W	2938	3441	PrePPI-LR600	9.66178	FALSE
GPCA	Sv01	YNL147W	YOL123W	YNL147W	YOL123W	3925	2938	PrePPI-LR600	9.49386	FALSE
GPCA	Sv01	YLR240W	YLR240W	YLR240W	YLR240W	2943	2943	YeRI	10.2715	FALSE
GPCA	Sv01	YLR240W	YPL120W	YPL120W	YLR240W	4388	2943	CYC2008	9.46557	FALSE
GPCA	Sv01	YDL057W	YLR240W	YDL057W	YLR240W	5037	2943	YeRI	9.10066	FALSE
GPCA	Sv01	YDR096W	YML114C	YML114C	YDR096W	2945	3120	Lit-BM-13	9.06609	FALSE
GPCA	Sv01	YDR188W	YMR211W	YMR211W	YDR188W	2949	3791	YeRI	13.7733	FALSE
GPCA	Sv01	YFR001W	YOL077C	YFR001W	YOL077C	294	4570	Tarassov
GPCA	Sv01	YKL108W	YPR120C	YKL108W	YPR120C	3164	2950	YeRI	9.75656	FALSE
GPCA	Sv01	YBR060C	YPR120C	YPR120C	YBR060C	2950	3714	YeRI	12.6546	FALSE
GPCA	Sv01	YDL175C	YPR120C	YPR120C	YDL175C	2950	4369	YeRI	10.2715	FALSE
GPCA	Sv01	YBR160W	YPR120C	YBR160W	YPR120C	5259	2950	CYC2008	14.4667	FALSE
GPCA	Sv01	YML016C	YOR054C	YML016C	YOR054C	2955	3465	YeRI	9.22159	FALSE
GPCA	Sv01	YKR072C	YML016C	YKR072C	YML016C	5117	2955	Tarassov	19.7492	TRUE
GPCA	Sv01	YKR072C	YML016C	YKR072C	YML016C	5117	2955	YeRI	19.7492	TRUE
GPCA	Sv01	YLR386W	YML016C	YLR386W	YML016C	5508	2955	GI_PSN_PCC_gt_0.2	11.4838	FALSE
GPCA	Sv01	YBL101C	YNL225C	YBL101C	YNL225C	3591	2959	CCSB-YI1	9.31967	FALSE
GPCA	Sv01	YOR127W	YOR134W	YOR134W	YOR127W	2964	3621	PrePPI-LR600	9.40939	FALSE
GPCA	Sv01	YMR078C	YPL008W	YMR078C	YPL008W	2965	4285	GI_PSN_PCC_gt_0.2	9.56033	FALSE
GPCA	Sv01	YCL016C	YMR078C	YCL016C	YMR078C	4632	2965	GI_PSN_PCC_gt_0.5	11.2015	FALSE
GPCA	Sv01	YAL046C	YDR098C	YDR098C	YAL046C	4593	2969	YeRI	11.2755	FALSE
GPCA	Sv01	YHR014W	YHR185C	YHR014W	YHR185C	296	3969	Uetz-screen	10.5479	FALSE
GPCA	Sv01	YOR128C	YPR088C	YPR088C	YOR128C	2974	5054	Ito-core	11.4414	FALSE
GPCA	Sv01	YOR075W	YPR017C	YPR017C	YOR075W	2975	3248	PrePPI-LR600	9.67419	FALSE
GPCA	Sv01	YLR063W	YPR017C	YPR017C	YLR063W	2975	4165	GI_PSN_PCC_gt_0.3	9.18982	FALSE
GPCA	Sv01	YOR279C	YPR017C	YOR279C	YPR017C	4526	2975	YeRI	11.647	FALSE
GPCA	Sv01	YJR017C	YKL020C	YJR017C	YKL020C	2980	3370	Lit-BM-13	12.7826	FALSE
GPCA	Sv01	YJR110W	YOR360C	YJR110W	YOR360C	4011	2981	GI_PSN_PCC_gt_0.2	9.61287	FALSE
GPCA	Sv01	YDR375C	YDR375C	YDR375C	YDR375C	2983	2983	YeRI	15.1695	FALSE
GPCA	Sv01	YDR375C	YML031W	YML031W	YDR375C	3180	2983	YeRI	9.6987	FALSE
GPCA	Sv01	YDR375C	YOR285W	YDR375C	YOR285W	2983	4088	YeRI	10.3869	FALSE
GPCA	Sv01	YDR375C	YOR065W	YOR065W	YDR375C	4307	2983	GI_PSN_PCC_gt_0.3	10.3869	FALSE
GPCA	Sv01	YDR375C	YLR218C	YLR218C	YDR375C	4902	2983	GI_PSN_PCC_gt_0.3	9.17243	FALSE
GPCA	Sv01	YDL089W	YDR375C	YDL089W	YDR375C	4914	2983	YeRI	9.04712	FALSE
GPCA	Sv01	YDR375C	YGR026W	YGR026W	YDR375C	5296	2983	YeRI	9.57365	FALSE
GPCA	Sv01	YDR375C	YLR108C	YDR375C	YLR108C	2983	5511	YeRI	10.3718	FALSE
GPCA	Sv01	YDL087C	YLL007C	YLL007C	YDL087C	4111	2984	YeRI	9.25503	FALSE
GPCA	Sv01	YBR282W	YDL087C	YBR282W	YDL087C	4554	2984	YeRI	9.80252	FALSE
GPCA	Sv01	YDL087C	YPR083W	YPR083W	YDL087C	4693	2984	YeRI	9.86728	FALSE
GPCA	Sv01	YDL087C	YPL282C	YDL087C	YPL282C	2984	4755	YeRI	9.61287	FALSE
GPCA	Sv01	YDL087C	YKL138C-A	YDL087C	YKL138C-A	2984	4974	YeRI	9.97871	FALSE
GPCA	Sv01	YDL087C	YDL233W	YDL233W	YDL087C	5487	2984	YeRI	10.4939	FALSE
GPCA	Sv01	YGL206C	YIL044C	YGL206C	YIL044C	3022	2985	Tarassov	10.0928	FALSE
GPCA	Sv01	YDR323C	YOR368W	YOR368W	YDR323C	2994	3053	YeRI	9.49386	FALSE
GPCA	Sv01	YDR217C	YOR368W	YDR217C	YOR368W	3639	2994	GI_PSN_PCC_gt_0.5	10.4378	FALSE
GPCA	Sv01	YDR254W	YOR368W	YOR368W	YDR254W	2994	3769	YeRI	9.36413	FALSE
GPCA	Sv01	YOR158W	YOR368W	YOR368W	YOR158W	2994	3904	YeRI	9.25503	FALSE
GPCA	Sv01	YLR288C	YOR368W	YOR368W	YLR288C	2994	4419	scPRS-v2	16.8856	TRUE
GPCA	Sv01	YKL012W	YOR368W	YOR368W	YKL012W	2994	4662	YeRI	9.73471	FALSE
GPCA	Sv01	YDL013W	YOR368W	YDL013W	YOR368W	4827	2994	YeRI	10.1636	FALSE
GPCA	Sv01	YOR368W	YPL146C	YOR368W	YPL146C	2994	5471	YeRI	9.66178	FALSE
GPCA	Sv01	YDL128W	YFL050C	YDL128W	YFL050C	2996	3142	PrePPI-LR600
GPCA	Sv01	YBR261C	YFL059W	YFL059W	YBR261C	2997	3942	CCSB-YI1	10.7339	FALSE
GPCA	Sv01	YFL059W	YMR322C	YFL059W	YMR322C	2997	4161	Uetz-screen	11.8297	FALSE
GPCA	Sv01	YFL059W	YNL334C	YNL334C	YFL059W	5152	2997	Ito-core	17.3137	TRUE
GPCA	Sv01	YFL059W	YNL334C	YNL334C	YFL059W	5152	2997	YeRI	17.3137	TRUE
GPCA	Sv01	YGR055W	YOR153W	YGR055W	YOR153W	4329	2999	Tarassov
GPCA	Sv01	YHR094C	YOR153W	YOR153W	YHR094C	2999	5129	Tarassov
GPCA	Sv01	YGR178C	YHR121W	YHR121W	YGR178C	299	2905	Tarassov	20.2679	TRUE
GPCA	Sv01	YBR079C	YLR192C	YLR192C	YBR079C	29	1912	CYC2008	11.0231	FALSE
GPCA	Sv01	YLR192C	YMR309C	YMR309C	YLR192C	2550	29	CYC2008	9.66178	FALSE
GPCA	Sv01	YLR192C	YOR361C	YOR361C	YLR192C	2563	29	CYC2008	9.61287	FALSE
GPCA	Sv01	YLR192C	YMR012W	YLR192C	YMR012W	29	4489	CYC2008	9.64926	FALSE
GPCA	Sv01	YDR429C	YLR192C	YDR429C	YLR192C	5223	29	CYC2008	9.67419	FALSE
GPCA	Sv01	YLR192C	YMR146C	YMR146C	YLR192C	783	29	CYC2008	9.64926	FALSE
GPCA	Sv01	YGL243W	YHL006C	YGL243W	YHL006C	3004	4190	YeRI	9.62571	FALSE
GPCA	Sv01	YML051W	YOR359W	YML051W	YOR359W	3547	3007	CCSB-YI1	11.7194	FALSE
GPCA	Sv01	YDR087C	YGL171W	YGL171W	YDR087C	3189	3008	PrePPI-LR600	10.7108	FALSE
GPCA	Sv01	YGR057C	YIL076W	YGR057C	YIL076W	3009	3391	YeRI	10.84	FALSE
GPCA	Sv01	YGR057C	YHR067W	YHR067W	YGR057C	3448	3009	YeRI	9.56033	FALSE
GPCA	Sv01	YGR057C	YJR046W	YJR046W	YGR057C	3899	3009	YeRI	9.36413	FALSE
GPCA	Sv01	YGR057C	YML095C	YML095C	YGR057C	3914	3009	YeRI	9.90839	FALSE
GPCA	Sv01	YER094C	YGR057C	YGR057C	YER094C	3009	5512	YeRI	10.1459	FALSE
GPCA	Sv01	YJL115W	YNL031C	YJL115W	YNL031C	300	1129	Tarassov	19.3812	TRUE
GPCA	Sv01	YJL115W	YNL031C	YJL115W	YNL031C	300	1129	YeRI	19.3812	TRUE
GPCA	Sv01	YBL008W	YJL115W	YJL115W	YBL008W	300	3129	Lit-BM-13	12.2246	FALSE
GPCA	Sv01	YJL115W	YOR213C	YOR213C	YJL115W	4665	300	Lit-BM-13	8.90989	FALSE
GPCA	Sv01	YER178W	YFL018C	YFL018C	YER178W	4905	3013	CYC2008	9.49386	FALSE
GPCA	Sv01	YDR460W	YER171W	YER171W	YDR460W	5279	3015	Lit-BM-13	10.9549	FALSE
GPCA	Sv01	YDL097C	YKL222C	YDL097C	YKL222C	3313	3017	YeRI	11.0654	FALSE
GPCA	Sv01	YDR334W	YLR085C	YLR085C	YDR334W	3386	3019	GI_PSN_PCC_gt_0.5	9.18982	FALSE
GPCA	Sv01	YDR334W	YML041C	YDR334W	YML041C	3019	5004	GI_PSN_PCC_gt_0.5
GPCA	Sv01	YDR159W	YLR423C	YLR423C	YDR159W	3020	3506	CCSB-YI1	13.6631	FALSE
GPCA	Sv01	YGR120C	YLR423C	YLR423C	YGR120C	3020	3783	Ito-core	9.34873	FALSE
GPCA	Sv01	YGR120C	YLR423C	YLR423C	YGR120C	3020	3783	Uetz-screen	9.34873	FALSE
GPCA	Sv01	YLR423C	YOR158W	YOR158W	YLR423C	3904	3020	CCSB-YI1	10.4798	FALSE
GPCA	Sv01	YLR423C	YPL159C	YPL159C	YLR423C	4209	3020	Ito-core	10.7682	FALSE
GPCA	Sv01	YLR423C	YML041C	YLR423C	YML041C	3020	5004	CCSB-YI1
GPCA	Sv01	YDL239C	YLR423C	YDL239C	YLR423C	5253	3020	Ito-core	11.2306	FALSE
GPCA	Sv01	YDL202W	YNL284C	YDL202W	YNL284C	3021	3845	CYC2008	9.75656	FALSE
GPCA	Sv01	YBL007C	YGL206C	YGL206C	YBL007C	3022	5285	Tarassov	9.2384	FALSE
GPCA	Sv01	YLR082C	YLR313C	YLR082C	YLR313C	3062	3024	YeRI	9.71081	FALSE
GPCA	Sv01	YDR320C-A	YLR313C	YLR313C	YDR320C-A	3024	4793	YeRI	10.4231	FALSE
GPCA	Sv01	YJL061W	YLR313C	YJL061W	YLR313C	5256	3024	YeRI	9.82337	FALSE
GPCA	Sv01	YBR036C	YPL057C	YPL057C	YBR036C	3026	3319	GI_PSN_PCC_gt_0.3	19.732	TRUE
GPCA	Sv01	YDR410C	YPL191C	YPL191C	YDR410C	4171	3029	YeRI	14.6689	FALSE
GPCA	Sv01	YKR021W	YLL039C	YKR021W	YLL039C	3031	5151	YeRI	12.3168	FALSE
GPCA	Sv01	YDL192W	YDR246W	YDL192W	YDR246W	3032	4687	PrePPI-LR600	10.7339	FALSE
GPCA	Sv01	YLR045C	YOR326W	YOR326W	YLR045C	3034	3167	GI_PSN_PCC_gt_0.2	9.27146	FALSE
GPCA	Sv01	YOR035C	YOR326W	YOR035C	YOR326W	3503	3034	Lit-BM-13	14.6147	FALSE
GPCA	Sv01	YMR163C	YOR326W	YOR326W	YMR163C	3034	5194	Lit-BM-13	9.97011	FALSE
GPCA	Sv01	YDL007W	YOR117W	YOR117W	YDL007W	3362	3039	Lit-BM-13	12.056	FALSE
GPCA	Sv01	YDL007W	YOR117W	YOR117W	YDL007W	3362	3039	Tarassov	12.056	FALSE
GPCA	Sv01	YDR185C	YMR024W	YDR185C	YMR024W	303	1254	scRRS-v2	11.9719	FALSE
GPCA	Sv01	YLR309C	YNL051W	YNL051W	YLR309C	3042	3253	GI_PSN_PCC_gt_0.2	8.6865	FALSE
GPCA	Sv01	YML071C	YNL051W	YNL051W	YML071C	3042	3451	GI_PSN_PCC_gt_0.5	9.22159	FALSE
GPCA	Sv01	YNL051W	YPL059W	YNL051W	YPL059W	3042	4434	YeRI	9.36413	FALSE
GPCA	Sv01	YER157W	YNL051W	YER157W	YNL051W	5197	3042	GI_PSN_PCC_gt_0.3	9.42417	FALSE
GPCA	Sv01	YDR004W	YLR288C	YDR004W	YLR288C	3043	4419	GI_PSN_PCC_gt_0.2	9.85643	FALSE
GPCA	Sv01	YDL002C	YNL084C	YNL084C	YDL002C	5070	3044	YeRI	10.0647	FALSE
GPCA	Sv01	YLR160C	YPR155C	YLR160C	YPR155C	3049	3421	GI_PSN_PCC_gt_0.2
GPCA	Sv01	YDL006W	YDR162C	YDL006W	YDR162C	4557	304	GI_PSN_PCC_gt_0.5	17.3886	TRUE
GPCA	Sv01	YER016W	YGL113W	YER016W	YGL113W	3051	3488	YeRI	12.006	FALSE
GPCA	Sv01	YER016W	YNL073W	YNL073W	YER016W	3892	3051	YeRI	12.2207	FALSE
GPCA	Sv01	YDL053C	YER016W	YER016W	YDL053C	3051	4036	YeRI	11.6344	FALSE
GPCA	Sv01	YEL061C	YER016W	YEL061C	YER016W	4229	3051	GI_PSN_PCC_gt_0.3	15.2205	FALSE
GPCA	Sv01	YER016W	YKL091C	YKL091C	YER016W	5485	3051	YeRI	13.172	FALSE
GPCA	Sv01	YER016W	YGL061C	YER016W	YGL061C	3051	5515	Ito-core	10.2143	FALSE
GPCA	Sv01	YDR323C	YKL218C	YKL218C	YDR323C	3991	3053	YeRI	9.46557	FALSE
GPCA	Sv01	YBL017C	YDL113C	YDL113C	YBL017C	4875	3058	Tarassov	9.28771	FALSE
GPCA	Sv01	YDL246C	YIL017C	YIL017C	YDL246C	3206	3059	GI_PSN_PCC_gt_0.2	9.40939	FALSE
GPCA	Sv01	YCR063W	YDR408C	YDR408C	YCR063W	3818	3060	Uetz-screen	10.0279	FALSE
GPCA	Sv01	YDR479C	YLR082C	YDR479C	YLR082C	3149	3062	Tarassov
GPCA	Sv01	YHR034C	YOR310C	YOR310C	YHR034C	3071	4069	Lit-BM-13
GPCA	Sv01	YLR197W	YOR310C	YLR197W	YOR310C	4558	3071	scPRS-v2	12.475	FALSE
GPCA	Sv01	YDL014W	YOR310C	YDL014W	YOR310C	5552	3071	scPRS-v2	12.8908	FALSE
GPCA	Sv01	YIL093C	YNL137C	YIL093C	YNL137C	3807	3075	CYC2008	11.2715	FALSE
GPCA	Sv01	YGR084C	YNL137C	YNL137C	YGR084C	3075	5121	CYC2008	9.80252	FALSE
GPCA	Sv01	YDL147W	YMR025W	YMR025W	YDL147W	3077	4505	YeRI	10.0182	FALSE
GPCA	Sv01	YCR044C	YMR307W	YMR307W	YCR044C	3078	4712	GI_PSN_PCC_gt_0.2	9.27146	FALSE
GPCA	Sv01	YAL041W	YIL079C	YIL079C	YAL041W	3079	3554	YeRI	11.6715	FALSE
GPCA	Sv01	YIL079C	YPL070W	YPL070W	YIL079C	4039	3079	YeRI	8.8009	FALSE
GPCA	Sv01	YIL046W	YIL075C	YIL075C	YIL046W	3207	3080	PrePPI-LR600	9.39446	FALSE
GPCA	Sv01	YDL132W	YIL046W	YDL132W	YIL046W	3780	3080	Lit-BM-13	10.9549	FALSE
GPCA	Sv01	YDL132W	YIL046W	YDL132W	YIL046W	3780	3080	PrePPI-LR600	10.9549	FALSE
GPCA	Sv01	YDL132W	YIL046W	YDL132W	YIL046W	3780	3080	scPRS-v2	10.9549	FALSE
GPCA	Sv01	YHR119W	YKL018W	YKL018W	YHR119W	5396	3084	Lit-BM-13	10.5868	FALSE
GPCA	Sv01	YBR261C	YNL239W	YBR261C	YNL239W	3942	3085	CCSB-YI1	9.87805	FALSE
GPCA	Sv01	YKL049C	YOL054W	YKL049C	YOL054W	3087	4124	YeRI	11.8404	FALSE
GPCA	Sv01	YDL243C	YMR102C	YMR102C	YDL243C	5145	3090	YeRI	9.43879	FALSE
GPCA	Sv01	YHR082C	YOR351C	YOR351C	YHR082C	3710	3094	PrePPI-LR600	9.08215	FALSE
[truncated: 6,847 more rows]
