# Supplementary material for: Experimental assessment of AI-based interactome mapping
Source: Nat Commun. 2026 Apr 4;17:4894. doi: 10.1038/s41467-026-70942-x (PMC13230783; doi:10.1038/s41467-026-70942-x)
Supplement: Supplementary file 13 — Supplementary Data 12 [file 41467_2026_70942_MOESM13_ESM.xlsx]

## Sheet: Supplementary_Data_12
uniprot_ac_a	uniprot_ac_b	in_contact	support	pdb_size	max_size
P00127	P07143	TRUE	1ezv_1,1kb9_1,1kyo_1,1p84_1,2ibz_1,3cx5_1,3cxh_1,4pd4_1,6giq_1,6hu9_1	9,9,10,9,9,10,10,9,21,22	22
P00127	P08525	TRUE	1ezv_1,1kb9_1,1kyo_1,1p84_1,2ibz_1,3cx5_1,3cxh_1,4pd4_1,6giq_1,6hu9_1	9,9,10,9,9,10,10,9,21,22	22
P00128	P00163	TRUE	1ezv_1,1kb9_1,1kyo_1,1p84_1,2ibz_1,3cx5_1,3cxh_1,4pd4_1,6giq_1,6hu9_1	9,9,10,9,9,10,10,9,21,22	22
P00128	P07143	TRUE	1ezv_1,1kb9_1,1kyo_1,1p84_1,2ibz_1,3cx5_1,3cxh_1,4pd4_1,6giq_1,6hu9_1	9,9,10,9,9,10,10,9,21,22	22
P00128	P07256	TRUE	1ezv_1,1kyo_1,1p84_1,3cx5_1,3cxh_1,4pd4_1,6giq_1,6hu9_1	9,10,9,10,10,9,21,22	22
P00128	P07257	TRUE	1ezv_1,1kyo_1,1p84_1,3cx5_1,3cxh_1,4pd4_1,6giq_1,6hu9_1	9,10,9,10,10,9,21,22	22
P00128	P08525	TRUE	1ezv_1,1kb9_1,1kyo_1,1p84_1,2ibz_1,3cx5_1,3cxh_1,4pd4_1,6giq_1,6hu9_1	9,9,10,9,9,10,10,9,21,22	22
P00163	P07143	TRUE	1ezv_1,1kb9_1,1kyo_1,1p84_1,2ibz_1,3cx5_1,3cxh_1,4pd4_1,6giq_1,6hu9_1	9,9,10,9,9,10,10,9,21,22	22
P00163	P07256	TRUE	1ezv_1,1kb9_1,1kyo_1,1p84_1,2ibz_1,3cx5_1,3cxh_1,4pd4_1,6giq_1,6hu9_1	9,9,10,9,9,10,10,9,21,22	22
P00163	P08067	TRUE	1ezv_1,1kb9_1,1kyo_1,1p84_1,2ibz_1,3cx5_1,3cxh_1,4pd4_1,6giq_1,6hu9_1	9,9,10,9,9,10,10,9,21,22	22
P00163	P08525	TRUE	1ezv_1,1kb9_1,1kyo_1,1p84_1,2ibz_1,3cx5_1,3cxh_1,4pd4_1,6giq_1,6hu9_1	9,9,10,9,9,10,10,9,21,22	22
P07143	P08067	TRUE	1ezv_1,1kb9_1,1kyo_1,1p84_1,2ibz_1,3cx5_1,3cxh_1,4pd4_1,6giq_1,6hu9_1	9,9,10,9,9,10,10,9,21,22	22
P07143	P08525	TRUE	1ezv_1,1kb9_1,1kyo_1,1p84_1,2ibz_1,3cx5_1,3cxh_1,4pd4_1,6giq_1,6hu9_1	9,9,10,9,9,10,10,9,21,22	22
P07143	P22289	TRUE	1ezv_1,1kb9_1,1kyo_1,1p84_1,2ibz_1,3cx5_1,3cxh_1,4pd4_1,6giq_1,6hu9_1	9,9,10,9,9,10,10,9,21,22	22
P07256	P07257	TRUE	1ezv_1,1kb9_1,1kyo_1,1p84_1,2ibz_1,3cx5_1,3cxh_1,4pd4_1,6giq_1,6hu9_1	9,9,10,9,9,10,10,9,21,22	22
P07256	P08067	TRUE	1ezv_1,1kb9_1,1kyo_1,1p84_1,2ibz_1,3cx5_1,3cxh_1,4pd4_1,6giq_1,6hu9_1	9,9,10,9,9,10,10,9,21,22	22
P07256	P08525	TRUE	1ezv_1,1kb9_1,1kyo_1,1p84_1,2ibz_1,3cx5_1,3cxh_1,4pd4_1,6giq_1,6hu9_1	9,9,10,9,9,10,10,9,21,22	22
P07256	P22289	TRUE	1ezv_1,1kb9_1,1kyo_1,1p84_1,2ibz_1,3cx5_1,3cxh_1,4pd4_1,6giq_1,6hu9_1	9,9,10,9,9,10,10,9,21,22	22
P08067	P08525	TRUE	1ezv_1,1kb9_1,1kyo_1,1p84_1,2ibz_1,3cx5_1,3cxh_1,4pd4_1,6giq_1,6hu9_1	9,9,10,9,9,10,10,9,21,22	22
P08067	P22289	TRUE	1ezv_1,1kb9_1,1kyo_1,1p84_1,2ibz_1,3cx5_1,3cxh_1,4pd4_1,6giq_1,6hu9_1	9,9,10,9,9,10,10,9,21,22	22
P21242	P21243	TRUE	1fnt_1,1g0u_1,1g65_1,1jd2_1,1ryp_1,1z7q_1,2f16_1,2fak_1,2gpl_1,2zcy_1,3bdm_1,3d29_1,3dy3_1,3dy4_1,3e47_1,3gpj_1,3gpt_1,3gpw_1,3hye_1,3mg0_1,3mg4_1,3mg6_1,3mg7_1,3mg8_1,3nzj_1,3nzw_1,3nzx_1,3oeu_1,3oev_1,3okj_1,3sdi_1,3sdk_1,3shj_1,3tdd_1,3un4_1,3un8_1,3wxr_1,4cr2_1,4cr3_1,4cr4_1,4eu2_1,4fzc_1,4fzg_1,4g4s_1,4gk7_1,4hnp_1,4hrc_1,4hrd_1,4inr_1,4int_1,4inu_1,4j70_1,4jsq_1,4jsu_1,4jt0_1,4lqi_1,4ltc_1,…	14,14,14,14,14,14,14,14,14,14,14,14,14,14,14,14,14,14,14,14,14,14,14,14,14,14,14,14,14,14,14,14,14,14,14,14,14,32,32,33,14,14,14,16,14,14,14,14,14,14,14,14,14,14,14,14,14,14,14,14,14,14,14,14,14,14,14,14,14,14,14,14,14,14,14,14,14,14,14,14,14,14,14,14,14,14,14,14,14,14,14,14,14,14,14,14,14,14,14,14,14,14,14,14,14,14,14,14,14,14,14,14,14,14,14,14,14,14,14,14,14,14,14,14,14,14,14,14,14,14,14,14,14,…	33
P21242	P30657	TRUE	1fnt_1,1g0u_1,1g65_1,1jd2_1,1ryp_1,1z7q_1,2f16_1,2fak_1,2gpl_1,2zcy_1,3bdm_1,3d29_1,3dy3_1,3dy4_1,3e47_1,3gpj_1,3gpt_1,3gpw_1,3hye_1,3mg0_1,3mg4_1,3mg6_1,3mg7_1,3mg8_1,3nzj_1,3nzw_1,3nzx_1,3oeu_1,3oev_1,3okj_1,3sdi_1,3sdk_1,3shj_1,3tdd_1,3un4_1,3un8_1,3wxr_1,4cr2_1,4cr3_1,4cr4_1,4eu2_1,4fzc_1,4fzg_1,4g4s_1,4gk7_1,4hnp_1,4hrc_1,4hrd_1,4inr_1,4int_1,4inu_1,4j70_1,4jsq_1,4jsu_1,4jt0_1,4lqi_1,4ltc_1,…	14,14,14,14,14,14,14,14,14,14,14,14,14,14,14,14,14,14,14,14,14,14,14,14,14,14,14,14,14,14,14,14,14,14,14,14,14,32,32,33,14,14,14,16,14,14,14,14,14,14,14,14,14,14,14,14,14,14,14,14,14,14,14,14,14,14,14,14,14,14,14,14,14,14,14,14,14,14,14,14,14,14,14,14,14,14,14,14,14,14,14,14,14,14,14,14,14,14,14,14,14,14,14,14,14,14,14,14,14,14,14,14,14,14,14,14,14,14,14,14,14,14,14,14,14,14,14,14,14,14,14,14,14,…	33
P21242	P38624	TRUE	1fnt_1,1g0u_1,1g65_1,1jd2_1,1ryp_1,1z7q_1,2f16_1,2fak_1,2gpl_1,2zcy_1,3bdm_1,3d29_1,3dy3_1,3dy4_1,3e47_1,3gpj_1,3gpt_1,3gpw_1,3hye_1,3mg0_1,3mg4_1,3mg6_1,3mg7_1,3mg8_1,3nzj_1,3nzw_1,3nzx_1,3oeu_1,3oev_1,3okj_1,3sdi_1,3sdk_1,3shj_1,3tdd_1,3un4_1,3un8_1,3wxr_1,4cr2_1,4cr3_1,4cr4_1,4eu2_1,4fzc_1,4fzg_1,4g4s_1,4gk7_1,4hnp_1,4hrc_1,4hrd_1,4inr_1,4int_1,4inu_1,4j70_1,4jsq_1,4jsu_1,4jt0_1,4lqi_1,4ltc_1,…	14,14,14,14,14,14,14,14,14,14,14,14,14,14,14,14,14,14,14,14,14,14,14,14,14,14,14,14,14,14,14,14,14,14,14,14,14,32,32,33,14,14,14,16,14,14,14,14,14,14,14,14,14,14,14,14,14,14,14,14,14,14,14,14,14,14,14,14,14,14,14,14,14,14,14,14,14,14,14,14,14,14,14,14,14,14,14,14,14,14,14,14,14,14,14,14,14,14,14,14,14,14,14,14,14,14,14,14,14,14,14,14,14,14,14,14,14,14,14,14,14,14,14,14,14,14,14,14,14,14,14,14,14,…	33
P21242	P40302	TRUE	1fnt_1,1g0u_1,1g65_1,1jd2_1,1ryp_1,1z7q_1,2f16_1,2fak_1,2gpl_1,2zcy_1,3bdm_1,3d29_1,3dy3_1,3dy4_1,3e47_1,3gpj_1,3gpt_1,3gpw_1,3hye_1,3mg0_1,3mg4_1,3mg6_1,3mg7_1,3mg8_1,3nzj_1,3nzw_1,3nzx_1,3oeu_1,3oev_1,3okj_1,3sdi_1,3sdk_1,3shj_1,3tdd_1,3un4_1,3un8_1,3wxr_1,4cr2_1,4cr3_1,4cr4_1,4eu2_1,4fzc_1,4fzg_1,4g4s_1,4gk7_1,4hnp_1,4hrc_1,4hrd_1,4inr_1,4int_1,4inu_1,4j70_1,4jsq_1,4jsu_1,4jt0_1,4lqi_1,4ltc_1,…	14,14,14,14,14,14,14,14,14,14,14,14,14,14,14,14,14,14,14,14,14,14,14,14,14,14,14,14,14,14,14,14,14,14,14,14,14,32,32,33,14,14,14,16,14,14,14,14,14,14,14,14,14,14,14,14,14,14,14,14,14,14,14,14,14,14,14,14,14,14,14,14,14,14,14,14,14,14,14,14,14,14,14,14,14,14,14,14,14,14,14,14,14,14,14,14,14,14,14,14,14,14,14,14,14,14,14,14,14,14,14,14,14,14,14,14,14,14,14,14,14,14,14,14,14,14,14,14,14,14,14,14,14,…	33
P21243	P23639	TRUE	1fnt_1,1g0u_1,1g65_1,1jd2_1,1ryp_1,1z7q_1,2f16_1,2fak_1,2gpl_1,2zcy_1,3bdm_1,3d29_1,3dy3_1,3dy4_1,3e47_1,3gpj_1,3gpt_1,3gpw_1,3hye_1,3mg0_1,3mg4_1,3mg6_1,3mg7_1,3mg8_1,3nzj_1,3nzw_1,3nzx_1,3oeu_1,3oev_1,3okj_1,3sdi_1,3sdk_1,3shj_1,3tdd_1,3un4_1,3un8_1,3wxr_1,4cr2_1,4cr3_1,4cr4_1,4eu2_1,4fzc_1,4fzg_1,4g4s_1,4gk7_1,4hnp_1,4hrc_1,4hrd_1,4inr_1,4int_1,4inu_1,4j70_1,4jsq_1,4jsu_1,4jt0_1,4lqi_1,4ltc_1,…	14,14,14,14,14,14,14,14,14,14,14,14,14,14,14,14,14,14,14,14,14,14,14,14,14,14,14,14,14,14,14,14,14,14,14,14,14,32,32,33,14,14,14,16,14,14,14,14,14,14,14,14,14,14,14,14,14,14,14,14,14,14,14,14,14,14,14,14,14,14,14,14,14,14,14,14,14,14,14,14,14,14,14,14,14,14,14,14,14,14,14,14,14,14,14,14,14,14,14,14,14,14,14,14,14,14,14,14,14,14,14,14,14,14,14,14,14,14,14,14,14,14,14,14,14,14,14,14,14,14,14,14,14,…	33
P21243	P25043	TRUE	1fnt_1,1g0u_1,1g65_1,1jd2_1,1ryp_1,1z7q_1,2f16_1,2fak_1,2gpl_1,2zcy_1,3bdm_1,3d29_1,3dy3_1,3dy4_1,3e47_1,3gpj_1,3gpt_1,3gpw_1,3hye_1,3mg0_1,3mg4_1,3mg6_1,3mg7_1,3mg8_1,3nzj_1,3nzw_1,3nzx_1,3oeu_1,3oev_1,3okj_1,3sdi_1,3sdk_1,3shj_1,3tdd_1,3un4_1,3un8_1,3wxr_1,4cr2_1,4cr3_1,4cr4_1,4eu2_1,4fzc_1,4fzg_1,4g4s_1,4gk7_1,4hnp_1,4hrc_1,4hrd_1,4inr_1,4int_1,4inu_1,4j70_1,4jsq_1,4jsu_1,4jt0_1,4lqi_1,4ltc_1,…	14,14,14,14,14,14,14,14,14,14,14,14,14,14,14,14,14,14,14,14,14,14,14,14,14,14,14,14,14,14,14,14,14,14,14,14,14,32,32,33,14,14,14,16,14,14,14,14,14,14,14,14,14,14,14,14,14,14,14,14,14,14,14,14,14,14,14,14,14,14,14,14,14,14,14,14,14,14,14,14,14,14,14,14,14,14,14,14,14,14,14,14,14,14,14,14,14,14,14,14,14,14,14,14,14,14,14,14,14,14,14,14,14,14,14,14,14,14,14,14,14,14,14,14,14,14,14,14,14,14,14,14,14,…	33
P21243	P38624	TRUE	1fnt_1,1g0u_1,1g65_1,1jd2_1,1ryp_1,1z7q_1,2f16_1,2fak_1,2gpl_1,2zcy_1,3bdm_1,3d29_1,3dy3_1,3dy4_1,3e47_1,3gpj_1,3gpt_1,3gpw_1,3hye_1,3mg0_1,3mg4_1,3mg6_1,3mg7_1,3mg8_1,3nzj_1,3nzw_1,3nzx_1,3oeu_1,3oev_1,3okj_1,3sdi_1,3sdk_1,3shj_1,3tdd_1,3un4_1,3un8_1,3wxr_1,4cr2_1,4cr3_1,4cr4_1,4eu2_1,4fzc_1,4fzg_1,4g4s_1,4gk7_1,4hnp_1,4hrc_1,4hrd_1,4inr_1,4int_1,4inu_1,4j70_1,4jsq_1,4jsu_1,4jt0_1,4lqi_1,4ltc_1,…	14,14,14,14,14,14,14,14,14,14,14,14,14,14,14,14,14,14,14,14,14,14,14,14,14,14,14,14,14,14,14,14,14,14,14,14,14,32,32,33,14,14,14,16,14,14,14,14,14,14,14,14,14,14,14,14,14,14,14,14,14,14,14,14,14,14,14,14,14,14,14,14,14,14,14,14,14,14,14,14,14,14,14,14,14,14,14,14,14,14,14,14,14,14,14,14,14,14,14,14,14,14,14,14,14,14,14,14,14,14,14,14,14,14,14,14,14,14,14,14,14,14,14,14,14,14,14,14,14,14,14,14,14,…	33
P22141	P23638	TRUE	1fnt_1,1g0u_1,1g65_1,1jd2_1,1ryp_1,1z7q_1,2f16_1,2fak_1,2gpl_1,2zcy_1,3bdm_1,3d29_1,3dy3_1,3dy4_1,3e47_1,3gpj_1,3gpt_1,3gpw_1,3hye_1,3mg0_1,3mg4_1,3mg6_1,3mg7_1,3mg8_1,3nzj_1,3nzw_1,3nzx_1,3oeu_1,3oev_1,3okj_1,3sdi_1,3sdk_1,3shj_1,3tdd_1,3un4_1,3un8_1,3wxr_1,4cr2_1,4cr3_1,4cr4_1,4eu2_1,4fzc_1,4fzg_1,4g4s_1,4gk7_1,4hnp_1,4hrc_1,4hrd_1,4inr_1,4int_1,4inu_1,4j70_1,4jsq_1,4jsu_1,4jt0_1,4lqi_1,4ltc_1,…	14,14,14,14,14,14,14,14,14,14,14,14,14,14,14,14,14,14,14,14,14,14,14,14,14,14,14,14,14,14,14,14,14,14,14,14,14,32,32,33,14,14,14,16,14,14,14,14,14,14,14,14,14,14,14,14,14,14,14,14,14,14,14,14,14,14,14,14,14,14,14,14,14,14,14,14,14,14,14,14,14,14,14,14,14,14,14,14,14,14,14,14,14,14,14,14,14,14,14,14,14,14,14,14,14,14,14,14,14,14,14,14,14,14,14,14,14,14,14,14,14,14,14,14,14,14,14,14,14,14,14,14,14,…	33
P22141	P25451	TRUE	1fnt_1,1g0u_1,1g65_1,1jd2_1,1ryp_1,1z7q_1,2f16_1,2fak_1,2gpl_1,2zcy_1,3bdm_1,3d29_1,3dy3_1,3dy4_1,3e47_1,3gpj_1,3gpt_1,3gpw_1,3hye_1,3mg0_1,3mg4_1,3mg6_1,3mg7_1,3mg8_1,3nzj_1,3nzw_1,3nzx_1,3oeu_1,3oev_1,3okj_1,3sdi_1,3sdk_1,3shj_1,3tdd_1,3un4_1,3un8_1,3wxr_1,4cr2_1,4cr3_1,4cr4_1,4eu2_1,4fzc_1,4fzg_1,4g4s_1,4gk7_1,4hnp_1,4hrc_1,4hrd_1,4inr_1,4int_1,4inu_1,4j70_1,4jsq_1,4jsu_1,4jt0_1,4lqi_1,4ltc_1,…	14,14,14,14,14,14,14,14,14,14,14,14,14,14,14,14,14,14,14,14,14,14,14,14,14,14,14,14,14,14,14,14,14,14,14,14,14,32,32,33,14,14,14,16,14,14,14,14,14,14,14,14,14,14,14,14,14,14,14,14,14,14,14,14,14,14,14,14,14,14,14,14,14,14,14,14,14,14,14,14,14,14,14,14,14,14,14,14,14,14,14,14,14,14,14,14,14,14,14,14,14,14,14,14,14,14,14,14,14,14,14,14,14,14,14,14,14,14,14,14,14,14,14,14,14,14,14,14,14,14,14,14,14,…	33
P22141	P30656	TRUE	1fnt_1,1g0u_1,1g65_1,1jd2_1,1ryp_1,1z7q_1,2f16_1,2fak_1,2gpl_1,2zcy_1,3bdm_1,3d29_1,3dy3_1,3dy4_1,3e47_1,3gpj_1,3gpt_1,3gpw_1,3hye_1,3mg0_1,3mg4_1,3mg6_1,3mg7_1,3mg8_1,3nzj_1,3nzw_1,3nzx_1,3oeu_1,3oev_1,3okj_1,3sdi_1,3sdk_1,3shj_1,3tdd_1,3un4_1,3un8_1,3wxr_1,4cr2_1,4cr3_1,4cr4_1,4eu2_1,4fzc_1,4fzg_1,4g4s_1,4gk7_1,4hnp_1,4hrc_1,4hrd_1,4inr_1,4int_1,4inu_1,4j70_1,4jsq_1,4jsu_1,4jt0_1,4lqi_1,4ltc_1,…	14,14,14,14,14,14,14,14,14,14,14,14,14,14,14,14,14,14,14,14,14,14,14,14,14,14,14,14,14,14,14,14,14,14,14,14,14,32,32,33,14,14,14,16,14,14,14,14,14,14,14,14,14,14,14,14,14,14,14,14,14,14,14,14,14,14,14,14,14,14,14,14,14,14,14,14,14,14,14,14,14,14,14,14,14,14,14,14,14,14,14,14,14,14,14,14,14,14,14,14,14,14,14,14,14,14,14,14,14,14,14,14,14,14,14,14,14,14,14,14,14,14,14,14,14,14,14,14,14,14,14,14,14,…	33
P22141	P40303	TRUE	1fnt_1,1g0u_1,1g65_1,1jd2_1,1ryp_1,1z7q_1,2f16_1,2fak_1,2gpl_1,2zcy_1,3bdm_1,3d29_1,3dy3_1,3dy4_1,3e47_1,3gpj_1,3gpt_1,3gpw_1,3hye_1,3mg0_1,3mg4_1,3mg6_1,3mg7_1,3mg8_1,3nzj_1,3nzw_1,3nzx_1,3oeu_1,3oev_1,3okj_1,3sdi_1,3sdk_1,3shj_1,3tdd_1,3un4_1,3un8_1,3wxr_1,4cr2_1,4cr3_1,4cr4_1,4eu2_1,4fzc_1,4fzg_1,4g4s_1,4gk7_1,4hnp_1,4hrc_1,4hrd_1,4inr_1,4int_1,4inu_1,4j70_1,4jsq_1,4jsu_1,4jt0_1,4lqi_1,4ltc_1,…	14,14,14,14,14,14,14,14,14,14,14,14,14,14,14,14,14,14,14,14,14,14,14,14,14,14,14,14,14,14,14,14,14,14,14,14,14,32,32,33,14,14,14,16,14,14,14,14,14,14,14,14,14,14,14,14,14,14,14,14,14,14,14,14,14,14,14,14,14,14,14,14,14,14,14,14,14,14,14,14,14,14,14,14,14,14,14,14,14,14,14,14,14,14,14,14,14,14,14,14,14,14,14,14,14,14,14,14,14,14,14,14,14,14,14,14,14,14,14,14,14,14,14,14,14,14,14,14,14,14,14,14,14,…	33
P23638	P23639	TRUE	1fnt_1,1g0u_1,1g65_1,1jd2_1,1ryp_1,1z7q_1,2f16_1,2fak_1,2gpl_1,2zcy_1,3bdm_1,3d29_1,3dy3_1,3dy4_1,3e47_1,3gpj_1,3gpt_1,3gpw_1,3hye_1,3mg0_1,3mg4_1,3mg6_1,3mg7_1,3mg8_1,3nzj_1,3nzw_1,3nzx_1,3oeu_1,3oev_1,3okj_1,3sdi_1,3sdk_1,3shj_1,3tdd_1,3un4_1,3un8_1,3wxr_1,4cr2_1,4cr3_1,4cr4_1,4eu2_1,4fzc_1,4fzg_1,4g4s_1,4gk7_1,4hnp_1,4hrc_1,4hrd_1,4inr_1,4int_1,4inu_1,4j70_1,4jsq_1,4jsu_1,4jt0_1,4lqi_1,4ltc_1,…	14,14,14,14,14,14,14,14,14,14,14,14,14,14,14,14,14,14,14,14,14,14,14,14,14,14,14,14,14,14,14,14,14,14,14,14,14,32,32,33,14,14,14,16,14,14,14,14,14,14,14,14,14,14,14,14,14,14,14,14,14,14,14,14,14,14,14,14,14,14,14,14,14,14,14,14,14,14,14,14,14,14,14,14,14,14,14,14,14,14,14,14,14,14,14,14,14,14,14,14,14,14,14,14,14,14,14,14,14,14,14,14,14,14,14,14,14,14,14,14,14,14,14,14,14,14,14,14,14,14,14,14,14,…	33
P23638	P25451	TRUE	1fnt_1,1g0u_1,1g65_1,1jd2_1,1ryp_1,1z7q_1,2f16_1,2fak_1,2gpl_1,2zcy_1,3bdm_1,3d29_1,3dy3_1,3dy4_1,3e47_1,3gpj_1,3gpt_1,3gpw_1,3hye_1,3mg0_1,3mg4_1,3mg6_1,3mg7_1,3mg8_1,3nzj_1,3nzw_1,3nzx_1,3oeu_1,3oev_1,3okj_1,3sdi_1,3sdk_1,3shj_1,3tdd_1,3un4_1,3un8_1,3wxr_1,4cr2_1,4cr3_1,4cr4_1,4eu2_1,4fzc_1,4fzg_1,4g4s_1,4gk7_1,4hnp_1,4hrc_1,4hrd_1,4inr_1,4int_1,4inu_1,4j70_1,4jsq_1,4jsu_1,4jt0_1,4lqi_1,4ltc_1,…	14,14,14,14,14,14,14,14,14,14,14,14,14,14,14,14,14,14,14,14,14,14,14,14,14,14,14,14,14,14,14,14,14,14,14,14,14,32,32,33,14,14,14,16,14,14,14,14,14,14,14,14,14,14,14,14,14,14,14,14,14,14,14,14,14,14,14,14,14,14,14,14,14,14,14,14,14,14,14,14,14,14,14,14,14,14,14,14,14,14,14,14,14,14,14,14,14,14,14,14,14,14,14,14,14,14,14,14,14,14,14,14,14,14,14,14,14,14,14,14,14,14,14,14,14,14,14,14,14,14,14,14,14,…	33
P23638	P40303	TRUE	1fnt_1,1g0u_1,1g65_1,1jd2_1,1ryp_1,1z7q_1,2f16_1,2fak_1,2gpl_1,2zcy_1,3bdm_1,3d29_1,3dy3_1,3dy4_1,3e47_1,3gpj_1,3gpt_1,3gpw_1,3hye_1,3mg0_1,3mg4_1,3mg6_1,3mg7_1,3mg8_1,3nzj_1,3nzw_1,3nzx_1,3oeu_1,3oev_1,3okj_1,3sdi_1,3sdk_1,3shj_1,3tdd_1,3un4_1,3un8_1,3wxr_1,4cr2_1,4cr3_1,4cr4_1,4eu2_1,4fzc_1,4fzg_1,4g4s_1,4gk7_1,4hnp_1,4hrc_1,4hrd_1,4inr_1,4int_1,4inu_1,4j70_1,4jsq_1,4jsu_1,4jt0_1,4lqi_1,4ltc_1,…	14,14,14,14,14,14,14,14,14,14,14,14,14,14,14,14,14,14,14,14,14,14,14,14,14,14,14,14,14,14,14,14,14,14,14,14,14,32,32,33,14,14,14,16,14,14,14,14,14,14,14,14,14,14,14,14,14,14,14,14,14,14,14,14,14,14,14,14,14,14,14,14,14,14,14,14,14,14,14,14,14,14,14,14,14,14,14,14,14,14,14,14,14,14,14,14,14,14,14,14,14,14,14,14,14,14,14,14,14,14,14,14,14,14,14,14,14,14,14,14,14,14,14,14,14,14,14,14,14,14,14,14,14,…	33
P23639	P25043	TRUE	1fnt_1,1g0u_1,1g65_1,1jd2_1,1ryp_1,1z7q_1,2f16_1,2fak_1,2gpl_1,2zcy_1,3bdm_1,3d29_1,3dy3_1,3dy4_1,3e47_1,3gpj_1,3gpt_1,3gpw_1,3hye_1,3mg0_1,3mg4_1,3mg6_1,3mg7_1,3mg8_1,3nzj_1,3nzw_1,3nzx_1,3oeu_1,3oev_1,3okj_1,3sdi_1,3sdk_1,3shj_1,3tdd_1,3un4_1,3un8_1,3wxr_1,4cr2_1,4cr3_1,4cr4_1,4eu2_1,4fzc_1,4fzg_1,4g4s_1,4gk7_1,4hnp_1,4hrc_1,4hrd_1,4inr_1,4int_1,4inu_1,4j70_1,4jsq_1,4jsu_1,4jt0_1,4lqi_1,4ltc_1,…	14,14,14,14,14,14,14,14,14,14,14,14,14,14,14,14,14,14,14,14,14,14,14,14,14,14,14,14,14,14,14,14,14,14,14,14,14,32,32,33,14,14,14,16,14,14,14,14,14,14,14,14,14,14,14,14,14,14,14,14,14,14,14,14,14,14,14,14,14,14,14,14,14,14,14,14,14,14,14,14,14,14,14,14,14,14,14,14,14,14,14,14,14,14,14,14,14,14,14,14,14,14,14,14,14,14,14,14,14,14,14,14,14,14,14,14,14,14,14,14,14,14,14,14,14,14,14,14,14,14,14,14,14,…	33
P23639	P25451	TRUE	1fnt_1,1g0u_1,1g65_1,1jd2_1,1ryp_1,1z7q_1,2f16_1,2fak_1,2gpl_1,2zcy_1,3bdm_1,3d29_1,3dy3_1,3dy4_1,3e47_1,3gpj_1,3gpt_1,3gpw_1,3hye_1,3mg0_1,3mg4_1,3mg6_1,3mg7_1,3mg8_1,3nzj_1,3nzw_1,3nzx_1,3oeu_1,3oev_1,3okj_1,3sdi_1,3sdk_1,3shj_1,3tdd_1,3un4_1,3un8_1,3wxr_1,4cr2_1,4cr3_1,4cr4_1,4eu2_1,4fzc_1,4fzg_1,4g4s_1,4gk7_1,4hnp_1,4hrc_1,4hrd_1,4inr_1,4int_1,4inu_1,4j70_1,4jsq_1,4jsu_1,4jt0_1,4lqi_1,4ltc_1,…	14,14,14,14,14,14,14,14,14,14,14,14,14,14,14,14,14,14,14,14,14,14,14,14,14,14,14,14,14,14,14,14,14,14,14,14,14,32,32,33,14,14,14,16,14,14,14,14,14,14,14,14,14,14,14,14,14,14,14,14,14,14,14,14,14,14,14,14,14,14,14,14,14,14,14,14,14,14,14,14,14,14,14,14,14,14,14,14,14,14,14,14,14,14,14,14,14,14,14,14,14,14,14,14,14,14,14,14,14,14,14,14,14,14,14,14,14,14,14,14,14,14,14,14,14,14,14,14,14,14,14,14,14,…	33
P23724	P25043	TRUE	1fnt_1,1g0u_1,1g65_1,1jd2_1,1ryp_1,1z7q_1,2f16_1,2fak_1,2gpl_1,2zcy_1,3bdm_1,3d29_1,3dy3_1,3dy4_1,3e47_1,3gpj_1,3gpt_1,3gpw_1,3hye_1,3mg0_1,3mg4_1,3mg6_1,3mg7_1,3mg8_1,3nzj_1,3nzw_1,3nzx_1,3oeu_1,3oev_1,3okj_1,3sdi_1,3sdk_1,3shj_1,3tdd_1,3un4_1,3un8_1,3wxr_1,4eu2_1,4fzc_1,4fzg_1,4g4s_1,4gk7_1,4hnp_1,4hrc_1,4hrd_1,4inr_1,4int_1,4inu_1,4j70_1,4jsq_1,4jsu_1,4jt0_1,4lqi_1,4ltc_1,4nnn_1,4nnw_1,4no1_1,…	14,14,14,14,14,14,14,14,14,14,14,14,14,14,14,14,14,14,14,14,14,14,14,14,14,14,14,14,14,14,14,14,14,14,14,14,14,14,14,14,16,14,14,14,14,14,14,14,14,14,14,14,14,14,14,14,14,14,14,14,14,14,14,14,14,14,14,14,14,14,14,14,14,14,14,14,14,14,14,14,14,14,14,14,14,14,14,14,14,14,14,14,14,14,14,14,14,14,14,14,14,14,14,14,14,14,14,14,14,14,14,14,14,14,14,14,14,14,14,14,14,14,14,14,14,14,14,14,14,14,14,14,14,…	20
P23724	P25451	TRUE	1fnt_1,1g0u_1,1g65_1,1jd2_1,1ryp_1,1z7q_1,2f16_1,2fak_1,2gpl_1,2zcy_1,3bdm_1,3d29_1,3dy3_1,3dy4_1,3e47_1,3gpj_1,3gpt_1,3gpw_1,3hye_1,3mg0_1,3mg4_1,3mg6_1,3mg7_1,3mg8_1,3nzj_1,3nzw_1,3nzx_1,3oeu_1,3oev_1,3okj_1,3sdi_1,3sdk_1,3shj_1,3tdd_1,3un4_1,3un8_1,3wxr_1,4eu2_1,4fzc_1,4fzg_1,4g4s_1,4gk7_1,4hnp_1,4hrc_1,4hrd_1,4inr_1,4int_1,4inu_1,4j70_1,4jsq_1,4jsu_1,4jt0_1,4lqi_1,4ltc_1,4nnn_1,4nnw_1,4no1_1,…	14,14,14,14,14,14,14,14,14,14,14,14,14,14,14,14,14,14,14,14,14,14,14,14,14,14,14,14,14,14,14,14,14,14,14,14,14,14,14,14,16,14,14,14,14,14,14,14,14,14,14,14,14,14,14,14,14,14,14,14,14,14,14,14,14,14,14,14,14,14,14,14,14,14,14,14,14,14,14,14,14,14,14,14,14,14,14,14,14,14,14,14,14,14,14,14,14,14,14,14,14,14,14,14,14,14,14,14,14,14,14,14,14,14,14,14,14,14,14,14,14,14,14,14,14,14,14,14,14,14,14,14,14,…	20
P23724	P30656	TRUE	1fnt_1,1g0u_1,1g65_1,1jd2_1,1ryp_1,1z7q_1,2f16_1,2fak_1,2gpl_1,2zcy_1,3bdm_1,3d29_1,3dy3_1,3dy4_1,3e47_1,3gpj_1,3gpt_1,3gpw_1,3hye_1,3mg0_1,3mg4_1,3mg6_1,3mg7_1,3mg8_1,3nzj_1,3nzw_1,3nzx_1,3oeu_1,3oev_1,3okj_1,3sdi_1,3sdk_1,3shj_1,3tdd_1,3un4_1,3un8_1,3wxr_1,4cr2_1,4cr3_1,4cr4_1,4eu2_1,4fzc_1,4fzg_1,4g4s_1,4gk7_1,4hnp_1,4hrc_1,4hrd_1,4inr_1,4int_1,4inu_1,4j70_1,4jsq_1,4jsu_1,4jt0_1,4lqi_1,4ltc_1,…	14,14,14,14,14,14,14,14,14,14,14,14,14,14,14,14,14,14,14,14,14,14,14,14,14,14,14,14,14,14,14,14,14,14,14,14,14,32,32,33,14,14,14,16,14,14,14,14,14,14,14,14,14,14,14,14,14,14,14,14,14,14,14,14,14,14,14,14,14,14,14,14,14,14,14,14,14,14,14,14,14,14,14,14,14,14,14,14,14,14,14,14,14,14,14,14,14,14,14,14,14,14,14,14,14,14,14,14,14,14,14,14,14,14,14,14,14,14,14,14,14,14,14,14,14,14,14,14,14,14,14,14,14,…	33
P23724	P30657	TRUE	1fnt_1,1g0u_1,1g65_1,1jd2_1,1ryp_1,1z7q_1,2f16_1,2fak_1,2gpl_1,2zcy_1,3bdm_1,3d29_1,3dy3_1,3dy4_1,3e47_1,3gpj_1,3gpt_1,3gpw_1,3hye_1,3mg0_1,3mg4_1,3mg6_1,3mg7_1,3mg8_1,3nzj_1,3nzw_1,3nzx_1,3oeu_1,3oev_1,3okj_1,3sdi_1,3sdk_1,3shj_1,3tdd_1,3un4_1,3un8_1,3wxr_1,4cr2_1,4cr3_1,4cr4_1,4eu2_1,4fzc_1,4fzg_1,4g4s_1,4gk7_1,4hnp_1,4hrc_1,4hrd_1,4inr_1,4int_1,4inu_1,4j70_1,4jsq_1,4jsu_1,4jt0_1,4lqi_1,4ltc_1,…	14,14,14,14,14,14,14,14,14,14,14,14,14,14,14,14,14,14,14,14,14,14,14,14,14,14,14,14,14,14,14,14,14,14,14,14,14,32,32,33,14,14,14,16,14,14,14,14,14,14,14,14,14,14,14,14,14,14,14,14,14,14,14,14,14,14,14,14,14,14,14,14,14,14,14,14,14,14,14,14,14,14,14,14,14,14,14,14,14,14,14,14,14,14,14,14,14,14,14,14,14,14,14,14,14,14,14,14,14,14,14,14,14,14,14,14,14,14,14,14,14,14,14,14,14,14,14,14,14,14,14,14,14,…	33
P23724	P32379	TRUE	1fnt_1,1g0u_1,1g65_1,1jd2_1,1ryp_1,1z7q_1,2f16_1,2fak_1,2gpl_1,2zcy_1,3bdm_1,3d29_1,3dy3_1,3dy4_1,3e47_1,3gpj_1,3gpt_1,3gpw_1,3hye_1,3mg0_1,3mg4_1,3mg6_1,3mg7_1,3mg8_1,3nzj_1,3nzw_1,3nzx_1,3oeu_1,3oev_1,3okj_1,3sdi_1,3sdk_1,3shj_1,3tdd_1,3un4_1,3un8_1,3wxr_1,4cr2_1,4cr3_1,4cr4_1,4eu2_1,4fzc_1,4fzg_1,4g4s_1,4gk7_1,4hnp_1,4hrc_1,4hrd_1,4inr_1,4int_1,4inu_1,4j70_1,4jsq_1,4jsu_1,4jt0_1,4lqi_1,4ltc_1,…	14,14,14,14,14,14,14,14,14,14,14,14,14,14,14,14,14,14,14,14,14,14,14,14,14,14,14,14,14,14,14,14,14,14,14,14,14,32,32,33,14,14,14,16,14,14,14,14,14,14,14,14,14,14,14,14,14,14,14,14,14,14,14,14,14,14,14,14,14,14,14,14,14,14,14,14,14,14,14,14,14,14,14,14,14,14,14,14,14,14,14,14,14,14,14,14,14,14,14,14,14,14,14,14,14,14,14,14,14,14,14,14,14,14,14,14,14,14,14,14,14,14,14,14,14,14,14,14,14,14,14,14,14,…	33
P23724	P40302	TRUE	1fnt_1,1g0u_1,1g65_1,1jd2_1,1ryp_1,1z7q_1,2f16_1,2fak_1,2gpl_1,2zcy_1,3bdm_1,3d29_1,3dy3_1,3dy4_1,3e47_1,3gpj_1,3gpt_1,3gpw_1,3hye_1,3mg0_1,3mg4_1,3mg6_1,3mg7_1,3mg8_1,3nzj_1,3nzw_1,3nzx_1,3oeu_1,3oev_1,3okj_1,3sdi_1,3sdk_1,3shj_1,3tdd_1,3un4_1,3un8_1,3wxr_1,4cr2_1,4cr3_1,4cr4_1,4eu2_1,4fzc_1,4fzg_1,4g4s_1,4gk7_1,4hnp_1,4hrc_1,4hrd_1,4inr_1,4int_1,4inu_1,4j70_1,4jsq_1,4jsu_1,4jt0_1,4lqi_1,4ltc_1,…	14,14,14,14,14,14,14,14,14,14,14,14,14,14,14,14,14,14,14,14,14,14,14,14,14,14,14,14,14,14,14,14,14,14,14,14,14,32,32,33,14,14,14,16,14,14,14,14,14,14,14,14,14,14,14,14,14,14,14,14,14,14,14,14,14,14,14,14,14,14,14,14,14,14,14,14,14,14,14,14,14,14,14,14,14,14,14,14,14,14,14,14,14,14,14,14,14,14,14,14,14,14,14,14,14,14,14,14,14,14,14,14,14,14,14,14,14,14,14,14,14,14,14,14,14,14,14,14,14,14,14,14,14,…	33
P25043	P25451	TRUE	1fnt_1,1g0u_1,1g65_1,1jd2_1,1ryp_1,1z7q_1,2f16_1,2fak_1,2gpl_1,2zcy_1,3bdm_1,3d29_1,3dy3_1,3dy4_1,3e47_1,3gpj_1,3gpt_1,3gpw_1,3hye_1,3mg0_1,3mg4_1,3mg6_1,3mg7_1,3mg8_1,3nzj_1,3nzw_1,3nzx_1,3oeu_1,3oev_1,3okj_1,3sdi_1,3sdk_1,3shj_1,3tdd_1,3un4_1,3un8_1,3wxr_1,4cr2_1,4cr3_1,4cr4_1,4eu2_1,4fzc_1,4fzg_1,4g4s_1,4gk7_1,4hnp_1,4hrc_1,4hrd_1,4inr_1,4int_1,4inu_1,4j70_1,4jsq_1,4jsu_1,4jt0_1,4lqi_1,4ltc_1,…	14,14,14,14,14,14,14,14,14,14,14,14,14,14,14,14,14,14,14,14,14,14,14,14,14,14,14,14,14,14,14,14,14,14,14,14,14,32,32,33,14,14,14,16,14,14,14,14,14,14,14,14,14,14,14,14,14,14,14,14,14,14,14,14,14,14,14,14,14,14,14,14,14,14,14,14,14,14,14,14,14,14,14,14,14,14,14,14,14,14,14,14,14,14,14,14,14,14,14,14,14,14,14,14,14,14,14,14,14,14,14,14,14,14,14,14,14,14,14,14,14,14,14,14,14,14,14,14,14,14,14,14,14,…	33
P25043	P30657	TRUE	1fnt_1,1g0u_1,1g65_1,1jd2_1,1ryp_1,1z7q_1,2f16_1,2fak_1,2gpl_1,2zcy_1,3bdm_1,3d29_1,3dy3_1,3dy4_1,3e47_1,3gpj_1,3gpt_1,3gpw_1,3hye_1,3mg0_1,3mg4_1,3mg6_1,3mg7_1,3mg8_1,3nzj_1,3nzw_1,3nzx_1,3oeu_1,3oev_1,3okj_1,3sdi_1,3sdk_1,3shj_1,3tdd_1,3un4_1,3un8_1,3wxr_1,4eu2_1,4fzc_1,4fzg_1,4g4s_1,4gk7_1,4hnp_1,4hrc_1,4hrd_1,4inr_1,4int_1,4inu_1,4j70_1,4jsq_1,4jsu_1,4jt0_1,4lqi_1,4ltc_1,4nnn_1,4nnw_1,4no1_1,…	14,14,14,14,14,14,14,14,14,14,14,14,14,14,14,14,14,14,14,14,14,14,14,14,14,14,14,14,14,14,14,14,14,14,14,14,14,14,14,14,16,14,14,14,14,14,14,14,14,14,14,14,14,14,14,14,14,14,14,14,14,14,14,14,14,14,14,14,14,14,14,14,14,14,14,14,14,14,14,14,14,14,14,14,14,14,14,14,14,14,14,14,14,14,14,14,14,14,14,14,14,14,14,14,14,14,14,14,14,14,14,14,14,14,14,14,14,14,14,14,14,14,14,14,14,14,14,14,14,14,14,14,14,…	22
P25043	P38624	TRUE	1fnt_1,1g0u_1,1g65_1,1jd2_1,1ryp_1,1z7q_1,2f16_1,2fak_1,2gpl_1,2zcy_1,3bdm_1,3d29_1,3dy3_1,3dy4_1,3e47_1,3gpj_1,3gpt_1,3gpw_1,3hye_1,3mg0_1,3mg4_1,3mg6_1,3mg7_1,3mg8_1,3nzj_1,3nzw_1,3nzx_1,3oeu_1,3oev_1,3okj_1,3sdi_1,3sdk_1,3shj_1,3tdd_1,3un4_1,3un8_1,3wxr_1,4cr2_1,4cr3_1,4cr4_1,4eu2_1,4fzc_1,4fzg_1,4g4s_1,4gk7_1,4hnp_1,4hrc_1,4hrd_1,4inr_1,4int_1,4inu_1,4j70_1,4jsq_1,4jsu_1,4jt0_1,4lqi_1,4ltc_1,…	14,14,14,14,14,14,14,14,14,14,14,14,14,14,14,14,14,14,14,14,14,14,14,14,14,14,14,14,14,14,14,14,14,14,14,14,14,32,32,33,14,14,14,16,14,14,14,14,14,14,14,14,14,14,14,14,14,14,14,14,14,14,14,14,14,14,14,14,14,14,14,14,14,14,14,14,14,14,14,14,14,14,14,14,14,14,14,14,14,14,14,14,14,14,14,14,14,14,14,14,14,14,14,14,14,14,14,14,14,14,14,14,14,14,14,14,14,14,14,14,14,14,14,14,14,14,14,14,14,14,14,14,14,…	33
P25451	P30656	TRUE	1fnt_1,1g0u_1,1g65_1,1jd2_1,1ryp_1,1z7q_1,2f16_1,2fak_1,2gpl_1,2zcy_1,3bdm_1,3d29_1,3dy3_1,3dy4_1,3e47_1,3gpj_1,3gpt_1,3gpw_1,3hye_1,3mg0_1,3mg4_1,3mg6_1,3mg7_1,3mg8_1,3nzj_1,3nzw_1,3nzx_1,3oeu_1,3oev_1,3okj_1,3sdi_1,3sdk_1,3shj_1,3tdd_1,3un4_1,3un8_1,3wxr_1,4eu2_1,4fzc_1,4fzg_1,4g4s_1,4gk7_1,4hnp_1,4hrc_1,4hrd_1,4inr_1,4int_1,4inu_1,4j70_1,4jsq_1,4jsu_1,4jt0_1,4lqi_1,4ltc_1,4nnn_1,4nnw_1,4no1_1,…	14,14,14,14,14,14,14,14,14,14,14,14,14,14,14,14,14,14,14,14,14,14,14,14,14,14,14,14,14,14,14,14,14,14,14,14,14,14,14,14,16,14,14,14,14,14,14,14,14,14,14,14,14,14,14,14,14,14,14,14,14,14,14,14,14,14,14,14,14,14,14,14,14,14,14,14,14,14,14,14,14,14,14,14,14,14,14,14,14,14,14,14,14,14,14,14,14,14,14,14,14,14,14,14,14,14,14,14,14,14,14,14,14,14,14,14,14,14,14,14,14,14,14,14,14,14,14,14,14,14,14,14,14,…	20
P30656	P32379	TRUE	1fnt_1,1g0u_1,1g65_1,1jd2_1,1ryp_1,1z7q_1,2f16_1,2fak_1,2gpl_1,2zcy_1,3bdm_1,3d29_1,3dy3_1,3dy4_1,3e47_1,3gpj_1,3gpt_1,3gpw_1,3hye_1,3mg0_1,3mg4_1,3mg6_1,3mg7_1,3mg8_1,3nzj_1,3nzw_1,3nzx_1,3oeu_1,3oev_1,3okj_1,3sdi_1,3sdk_1,3shj_1,3tdd_1,3un4_1,3un8_1,3wxr_1,4cr2_1,4cr3_1,4cr4_1,4eu2_1,4fzc_1,4fzg_1,4g4s_1,4gk7_1,4hnp_1,4hrc_1,4hrd_1,4inr_1,4int_1,4inu_1,4j70_1,4jsq_1,4jsu_1,4jt0_1,4lqi_1,4ltc_1,…	14,14,14,14,14,14,14,14,14,14,14,14,14,14,14,14,14,14,14,14,14,14,14,14,14,14,14,14,14,14,14,14,14,14,14,14,14,32,32,33,14,14,14,16,14,14,14,14,14,14,14,14,14,14,14,14,14,14,14,14,14,14,14,14,14,14,14,14,14,14,14,14,14,14,14,14,14,14,14,14,14,14,14,14,14,14,14,14,14,14,14,14,14,14,14,14,14,14,14,14,14,14,14,14,14,14,14,14,14,14,14,14,14,14,14,14,14,14,14,14,14,14,14,14,14,14,14,14,14,14,14,14,14,…	33
P30656	P40303	TRUE	1fnt_1,1g0u_1,1g65_1,1jd2_1,1ryp_1,1z7q_1,2f16_1,2fak_1,2gpl_1,2zcy_1,3bdm_1,3d29_1,3dy3_1,3dy4_1,3e47_1,3gpj_1,3gpt_1,3gpw_1,3hye_1,3mg0_1,3mg4_1,3mg6_1,3mg7_1,3mg8_1,3nzj_1,3nzw_1,3nzx_1,3oeu_1,3oev_1,3okj_1,3sdi_1,3sdk_1,3shj_1,3tdd_1,3un4_1,3un8_1,3wxr_1,4cr2_1,4cr3_1,4cr4_1,4eu2_1,4fzc_1,4fzg_1,4g4s_1,4gk7_1,4hnp_1,4hrc_1,4hrd_1,4inr_1,4int_1,4inu_1,4j70_1,4jsq_1,4jsu_1,4jt0_1,4lqi_1,4ltc_1,…	14,14,14,14,14,14,14,14,14,14,14,14,14,14,14,14,14,14,14,14,14,14,14,14,14,14,14,14,14,14,14,14,14,14,14,14,14,32,32,33,14,14,14,16,14,14,14,14,14,14,14,14,14,14,14,14,14,14,14,14,14,14,14,14,14,14,14,14,14,14,14,14,14,14,14,14,14,14,14,14,14,14,14,14,14,14,14,14,14,14,14,14,14,14,14,14,14,14,14,14,14,14,14,14,14,14,14,14,14,14,14,14,14,14,14,14,14,14,14,14,14,14,14,14,14,14,14,14,14,14,14,14,14,…	33
P30657	P38624	TRUE	1fnt_1,1g0u_1,1g65_1,1jd2_1,1ryp_1,1z7q_1,2f16_1,2fak_1,2gpl_1,2zcy_1,3bdm_1,3d29_1,3dy3_1,3dy4_1,3e47_1,3gpj_1,3gpt_1,3gpw_1,3hye_1,3mg0_1,3mg4_1,3mg6_1,3mg7_1,3mg8_1,3nzj_1,3nzw_1,3nzx_1,3oeu_1,3oev_1,3okj_1,3sdi_1,3sdk_1,3shj_1,3tdd_1,3un4_1,3un8_1,3wxr_1,4cr2_1,4cr3_1,4cr4_1,4eu2_1,4fzc_1,4fzg_1,4g4s_1,4gk7_1,4hnp_1,4hrc_1,4hrd_1,4inr_1,4int_1,4inu_1,4j70_1,4jsq_1,4jsu_1,4jt0_1,4lqi_1,4ltc_1,…	14,14,14,14,14,14,14,14,14,14,14,14,14,14,14,14,14,14,14,14,14,14,14,14,14,14,14,14,14,14,14,14,14,14,14,14,14,32,32,33,14,14,14,16,14,14,14,14,14,14,14,14,14,14,14,14,14,14,14,14,14,14,14,14,14,14,14,14,14,14,14,14,14,14,14,14,14,14,14,14,14,14,14,14,14,14,14,14,14,14,14,14,14,14,14,14,14,14,14,14,14,14,14,14,14,14,14,14,14,14,14,14,14,14,14,14,14,14,14,14,14,14,14,14,14,14,14,14,14,14,14,14,14,…	33
P30657	P40302	TRUE	1fnt_1,1g0u_1,1g65_1,1jd2_1,1ryp_1,1z7q_1,2f16_1,2fak_1,2gpl_1,2zcy_1,3bdm_1,3d29_1,3dy3_1,3dy4_1,3e47_1,3gpj_1,3gpt_1,3gpw_1,3hye_1,3mg0_1,3mg4_1,3mg6_1,3mg7_1,3mg8_1,3nzj_1,3nzw_1,3nzx_1,3oeu_1,3oev_1,3okj_1,3sdi_1,3sdk_1,3shj_1,3tdd_1,3un4_1,3un8_1,3wxr_1,4cr2_1,4cr3_1,4cr4_1,4eu2_1,4fzc_1,4fzg_1,4g4s_1,4gk7_1,4hnp_1,4hrc_1,4hrd_1,4inr_1,4int_1,4inu_1,4j70_1,4jsq_1,4jsu_1,4jt0_1,4lqi_1,4ltc_1,…	14,14,14,14,14,14,14,14,14,14,14,14,14,14,14,14,14,14,14,14,14,14,14,14,14,14,14,14,14,14,14,14,14,14,14,14,14,32,32,33,14,14,14,16,14,14,14,14,14,14,14,14,14,14,14,14,14,14,14,14,14,14,14,14,14,14,14,14,14,14,14,14,14,14,14,14,14,14,14,14,14,14,14,14,14,14,14,14,14,14,14,14,14,14,14,14,14,14,14,14,14,14,14,14,14,14,14,14,14,14,14,14,14,14,14,14,14,14,14,14,14,14,14,14,14,14,14,14,14,14,14,14,14,…	33
P32379	P40302	TRUE	1fnt_1,1g0u_1,1g65_1,1jd2_1,1ryp_1,1z7q_1,2f16_1,2fak_1,2gpl_1,2zcy_1,3bdm_1,3d29_1,3dy3_1,3dy4_1,3e47_1,3gpj_1,3gpt_1,3gpw_1,3hye_1,3mg0_1,3mg4_1,3mg6_1,3mg7_1,3mg8_1,3nzj_1,3nzw_1,3nzx_1,3oeu_1,3oev_1,3okj_1,3sdi_1,3sdk_1,3shj_1,3tdd_1,3un4_1,3un8_1,3wxr_1,4cr2_1,4cr3_1,4cr4_1,4eu2_1,4fzc_1,4fzg_1,4g4s_1,4gk7_1,4hnp_1,4hrc_1,4hrd_1,4inr_1,4int_1,4inu_1,4j70_1,4jsq_1,4jsu_1,4jt0_1,4lqi_1,4ltc_1,…	14,14,14,14,14,14,14,14,14,14,14,14,14,14,14,14,14,14,14,14,14,14,14,14,14,14,14,14,14,14,14,14,14,14,14,14,14,32,32,33,14,14,14,16,14,14,14,14,14,14,14,14,14,14,14,14,14,14,14,14,14,14,14,14,14,14,14,14,14,14,14,14,14,14,14,14,14,14,14,14,14,14,14,14,14,14,14,14,14,14,14,14,14,14,14,14,14,14,14,14,14,14,14,14,14,14,14,14,14,14,14,14,14,14,14,14,14,14,14,14,14,14,14,14,14,14,14,14,14,14,14,14,14,…	33
P32379	P40303	TRUE	1fnt_1,1g0u_1,1g65_1,1jd2_1,1ryp_1,1z7q_1,2f16_1,2fak_1,2gpl_1,2zcy_1,3bdm_1,3d29_1,3dy3_1,3dy4_1,3e47_1,3gpj_1,3gpt_1,3gpw_1,3hye_1,3mg0_1,3mg4_1,3mg6_1,3mg7_1,3mg8_1,3nzj_1,3nzw_1,3nzx_1,3oeu_1,3oev_1,3okj_1,3sdi_1,3sdk_1,3shj_1,3tdd_1,3un4_1,3un8_1,3wxr_1,4cr2_1,4cr3_1,4cr4_1,4eu2_1,4fzc_1,4fzg_1,4g4s_1,4gk7_1,4hnp_1,4hrc_1,4hrd_1,4inr_1,4int_1,4inu_1,4j70_1,4jsq_1,4jsu_1,4jt0_1,4lqi_1,4ltc_1,…	14,14,14,14,14,14,14,14,14,14,14,14,14,14,14,14,14,14,14,14,14,14,14,14,14,14,14,14,14,14,14,14,14,14,14,14,14,32,32,33,14,14,14,16,14,14,14,14,14,14,14,14,14,14,14,14,14,14,14,14,14,14,14,14,14,14,14,14,14,14,14,14,14,14,14,14,14,14,14,14,14,14,14,14,14,14,14,14,14,14,14,14,14,14,14,14,14,14,14,14,14,14,14,14,14,14,14,14,14,14,14,14,14,14,14,14,14,14,14,14,14,14,14,14,14,14,14,14,14,14,14,14,14,…	33
P21243	P30657	TRUE	1g0u_1,1g65_1,1jd2_1,1ryp_1,3shj_1,3un4_1,4eu2_1,4nnn_1,4qz1_1,4x6z_1,4y6z_1,4y9z_1,5d0t_1,5mp9_1,6hw0_1	14,14,14,14,14,14,14,14,14,14,14,14,14,20,14	20
P21242	P23638	TRUE	1g65_1,1jd2_1,1ryp_1,2f16_1,2fak_1,2gpl_1,2zcy_1,3bdm_1,3d29_1,3dy3_1,3dy4_1,3e47_1,3gpj_1,3gpt_1,3gpw_1,3hye_1,3mg0_1,3mg4_1,3nzj_1,3nzw_1,3nzx_1,3okj_1,3shj_1,3tdd_1,3un4_1,3un8_1,4cr2_1,4cr3_1,4eu2_1,4fzc_1,4fzg_1,4gk7_1,4hnp_1,4hrc_1,4hrd_1,4inr_1,4j70_1,4jsq_1,4jsu_1,4jt0_1,4lqi_1,4ltc_1,4nnn_1,4nnw_1,4no1_1,4no6_1,4no8_1,4no9_1,4q1s_1,4qby_1,4qlq_1,4qls_1,4qlt_1,4qlu_1,4qlv_1,4qux_1,4quy_1,…	14,14,14,14,14,14,14,14,14,14,14,14,14,14,14,14,14,14,14,14,14,14,14,14,14,14,32,32,14,14,14,14,14,14,14,14,14,14,14,14,14,14,14,14,14,14,14,14,14,14,14,14,14,14,14,14,14,14,14,14,14,14,14,14,14,14,14,14,14,14,14,14,14,14,14,14,14,14,14,14,14,14,14,14,14,14,14,14,14,14,14,14,14,14,14,14,14,14,14,14,14,14,14,14,14,14,14,14,14,14,14,14,14,14,14,14,14,14,14,14,14,14,14,14,14,14,14,14,14,14,14,14,14,…	33
P21242	P23639	TRUE	1g65_1,1jd2_1,1ryp_1,2f16_1,2fak_1,2gpl_1,2zcy_1,3bdm_1,3d29_1,3dy3_1,3dy4_1,3e47_1,3gpj_1,3gpt_1,3gpw_1,3hye_1,3mg0_1,3mg4_1,3mg6_1,3mg7_1,3mg8_1,3nzj_1,3nzw_1,3nzx_1,3oeu_1,3oev_1,3okj_1,3sdk_1,3shj_1,3tdd_1,3un4_1,3un8_1,4cr3_1,4cr4_1,4eu2_1,4fzc_1,4fzg_1,4gk7_1,4hnp_1,4hrc_1,4hrd_1,4inr_1,4int_1,4inu_1,4j70_1,4jsq_1,4jsu_1,4jt0_1,4lqi_1,4ltc_1,4nnn_1,4nnw_1,4no1_1,4no6_1,4no8_1,4no9_1,4q1s_1,…	14,14,14,14,14,14,14,14,14,14,14,14,14,14,14,14,14,14,14,14,14,14,14,14,14,14,14,14,14,14,14,14,32,33,14,14,14,14,14,14,14,14,14,14,14,14,14,14,14,14,14,14,14,14,14,14,14,14,14,14,14,14,14,14,14,14,14,14,14,14,14,14,14,14,14,14,14,14,14,14,14,14,14,14,14,14,14,14,14,14,14,14,14,14,14,14,14,14,14,14,14,14,14,14,14,14,14,14,14,14,14,14,14,14,14,14,14,14,14,14,14,14,14,14,14,14,14,14,14,14,14,14,14,…	33
P23638	P40302	TRUE	1g65_1,1jd2_1,1ryp_1,2f16_1,2fak_1,2gpl_1,2zcy_1,3bdm_1,3d29_1,3dy3_1,3dy4_1,3e47_1,3gpj_1,3gpt_1,3gpw_1,3hye_1,3mg0_1,3mg4_1,3nzj_1,3nzw_1,3nzx_1,3okj_1,3shj_1,3tdd_1,3un4_1,3un8_1,3wxr_1,4cr2_1,4cr3_1,4cr4_1,4eu2_1,4fzc_1,4fzg_1,4gk7_1,4hnp_1,4hrc_1,4hrd_1,4inr_1,4int_1,4inu_1,4j70_1,4jsq_1,4jsu_1,4jt0_1,4lqi_1,4ltc_1,4nnn_1,4nnw_1,4no1_1,4no6_1,4no8_1,4no9_1,4q1s_1,4qby_1,4qlq_1,4qls_1,4qlt_1,…	14,14,14,14,14,14,14,14,14,14,14,14,14,14,14,14,14,14,14,14,14,14,14,14,14,14,14,32,32,33,14,14,14,14,14,14,14,14,14,14,14,14,14,14,14,14,14,14,14,14,14,14,14,14,14,14,14,14,14,14,14,14,14,14,14,14,14,14,14,14,14,14,14,14,14,14,14,14,14,14,14,14,14,14,14,14,14,14,14,14,14,14,14,14,14,14,14,14,14,14,14,14,14,14,14,14,14,14,14,14,14,14,14,14,14,14,14,14,14,14,14,14,14,14,14,14,14,14,14,14,14,14,14,…	33
P23639	P40303	TRUE	1g65_1,1jd2_1,1ryp_1,2fak_1,2gpl_1,2zcy_1,3bdm_1,3d29_1,3dy3_1,3dy4_1,3e47_1,3gpj_1,3gpt_1,3gpw_1,3hye_1,3mg0_1,3nzj_1,3nzw_1,3nzx_1,3okj_1,3shj_1,3tdd_1,3un4_1,3un8_1,4cr2_1,4cr3_1,4cr4_1,4fzc_1,4fzg_1,4gk7_1,4hnp_1,4hrc_1,4hrd_1,4inr_1,4int_1,4inu_1,4j70_1,4jsq_1,4jsu_1,4jt0_1,4lqi_1,4ltc_1,4nnn_1,4nnw_1,4no1_1,4no6_1,4no8_1,4no9_1,4q1s_1,4qby_1,4qlq_1,4qls_1,4qlt_1,4qlu_1,4qlv_1,4qux_1,4quy_1,…	14,14,14,14,14,14,14,14,14,14,14,14,14,14,14,14,14,14,14,14,14,14,14,14,32,32,33,14,14,14,14,14,14,14,14,14,14,14,14,14,14,14,14,14,14,14,14,14,14,14,14,14,14,14,14,14,14,14,14,14,14,14,14,14,14,14,14,14,14,14,14,14,14,14,14,14,14,14,14,14,14,14,14,14,14,14,14,14,14,14,14,14,14,14,14,14,14,14,14,14,14,14,14,14,14,14,14,14,14,14,14,14,14,14,14,14,14,14,14,14,14,14,14,14,14,14,14,14,14,14,14,14,14,…	33
P10507	P11914	TRUE	1hr6_1,1hr7_1,1hr8_1,1hr9_1	2,2,3,3	3
P04037	P10507	TRUE	1hr8_1	3	3
P10507	P17505	TRUE	1hr9_1	3	3
P04050	P08518	TRUE	1i3q_1,1i50_1,1i6h_1,1k83_1,1nik_1,1nt9_1,1pqv_1,1r5u_1,1r9s_1,1r9t_1,1sfo_1,1twa_1,1twc_1,1twf_1,1twg_1,1twh_1,1wcm_1,1y1v_1,1y1w_1,1y1y_1,1y77_1,2b63_1,2b8k_1,2e2h_1,2e2i_1,2e2j_1,2ja5_1,2ja6_1,2ja7_1,2ja8_1,2nvq_1,2nvt_1,2nvx_1,2nvy_1,2nvz_1,2r7z_1,2r92_1,2r93_1,2vum_1,2yu9_1,3cqz_1,3fki_1,3gtg_1,3gtj_1,3gtk_1,3gtl_1,3gtm_1,3gto_1,3gtp_1,3gtq_1,3h3v_1,3hou_1,3hov_1,3how_1,3hox_1,3hoy_1,3hoz_1,…	10,10,10,10,10,6,7,10,10,10,10,10,10,10,10,10,12,13,12,10,12,12,12,10,10,10,12,12,12,12,10,10,10,10,10,12,12,12,12,10,10,12,10,10,10,10,11,10,10,10,12,12,12,12,12,12,12,12,12,12,11,13,11,10,10,12,13,12,10,10,10,10,10,10,10,10,10,10,10,10,12,12,12,12,12,12,12,12,12,12,12,12,13,13,13,13,13,13,10,14,21,10,10,10,10,12,12,12,10,12,23,20,20,13,13,28,43,12,36,12,13,12,10,10,10,10,10,10,10,18,20,28,12,10	43
P04050	P16370	TRUE	1i3q_1,1i50_1,1i6h_1,1k83_1,1nik_1,1r5u_1,1r9s_1,1r9t_1,1sfo_1,1twa_1,1twc_1,1twf_1,1twg_1,1twh_1,1wcm_1,1y1v_1,1y1w_1,1y77_1,2b63_1,2b8k_1,2e2h_1,2e2i_1,2e2j_1,2ja5_1,2ja6_1,2ja7_1,2ja8_1,2nvq_1,2nvt_1,2nvx_1,2nvy_1,2nvz_1,2r7z_1,2r92_1,2r93_1,2vum_1,2yu9_1,3cqz_1,3fki_1,3gtg_1,3gtj_1,3gtk_1,3gtl_1,3gtm_1,3gto_1,3gtp_1,3gtq_1,3h3v_1,3hou_1,3hov_1,3how_1,3hox_1,3hoy_1,3hoz_1,3i4m_1,3i4n_1,3j0k_1,…	10,10,10,10,10,10,10,10,10,10,10,10,10,10,12,13,12,12,12,12,10,10,10,12,12,12,12,10,10,10,10,10,12,12,12,12,10,10,12,10,10,10,10,11,10,10,10,12,12,12,12,12,12,12,12,12,12,13,11,10,10,12,13,12,10,10,10,10,10,10,10,10,10,10,10,10,12,12,12,12,12,12,12,12,12,12,12,12,13,13,13,13,13,13,10,14,21,10,10,10,10,12,12,12,10,12,23,20,20,13,13,28,43,12,36,12,13,12,10,10,10,10,10,10,10,18,20,28,12,10	43
P04050	P20434	TRUE	1i3q_1,1i50_1,1i6h_1,1k83_1,1nik_1,1nt9_1,1pqv_1,1r5u_1,1r9s_1,1r9t_1,1sfo_1,1twa_1,1twc_1,1twf_1,1twg_1,1twh_1,1wcm_1,1y1v_1,1y1w_1,1y1y_1,1y77_1,2b63_1,2b8k_1,2e2h_1,2e2i_1,2e2j_1,2ja5_1,2ja6_1,2ja7_1,2ja8_1,2nvq_1,2nvt_1,2nvx_1,2nvy_1,2nvz_1,2r7z_1,2r92_1,2r93_1,2vum_1,2yu9_1,3cqz_1,3fki_1,3gtg_1,3gtj_1,3gtk_1,3gtl_1,3gtm_1,3gto_1,3gtp_1,3gtq_1,3h3v_1,3hou_1,3hov_1,3how_1,3hox_1,3hoy_1,3hoz_1,…	10,10,10,10,10,6,7,10,10,10,10,10,10,10,10,10,12,13,12,10,12,12,12,10,10,10,12,12,12,12,10,10,10,10,10,12,12,12,12,10,10,12,10,10,10,10,11,10,10,10,12,12,12,12,12,12,12,12,12,12,11,13,11,10,10,12,13,12,10,10,10,10,10,10,10,10,10,10,10,10,12,12,12,12,12,12,12,12,12,12,12,12,13,13,13,13,13,13,10,14,21,10,10,10,10,12,12,12,10,12,23,20,20,13,13,28,43,12,36,12,13,12,10,10,10,10,10,10,10,18,20,28,12,10	43
P04050	P20435	TRUE	1i3q_1,1i50_1,1i6h_1,1k83_1,1nik_1,1nt9_1,1pqv_1,1r5u_1,1r9s_1,1r9t_1,1sfo_1,1twa_1,1twc_1,1twf_1,1twg_1,1twh_1,1wcm_1,1y1v_1,1y1w_1,1y1y_1,1y77_1,2b63_1,2b8k_1,2e2h_1,2e2i_1,2e2j_1,2ja5_1,2ja6_1,2ja7_1,2ja8_1,2nvq_1,2nvt_1,2nvx_1,2nvy_1,2nvz_1,2r7z_1,2r92_1,2r93_1,2vum_1,2yu9_1,3cqz_1,3fki_1,3gtg_1,3gtj_1,3gtk_1,3gtl_1,3gtm_1,3gto_1,3gtp_1,3gtq_1,3h3v_1,3hou_1,3hov_1,3how_1,3hox_1,3hoy_1,3hoz_1,…	10,10,10,10,10,6,7,10,10,10,10,10,10,10,10,10,12,13,12,10,12,12,12,10,10,10,12,12,12,12,10,10,10,10,10,12,12,12,12,10,10,12,10,10,10,10,11,10,10,10,12,12,12,12,12,12,12,12,12,12,11,13,11,10,10,12,13,12,10,10,10,10,10,10,10,10,10,10,10,10,12,12,12,12,12,12,12,12,12,12,12,12,13,13,13,13,13,13,10,14,21,10,10,10,10,12,12,12,10,12,23,20,20,13,13,28,43,12,36,12,13,12,10,10,10,10,10,10,10,18,20,28,12,10	43
P04050	P20436	TRUE	1i3q_1,1i50_1,1i6h_1,1k83_1,1nik_1,1nt9_1,1pqv_1,1r5u_1,1r9s_1,1r9t_1,1sfo_1,1twa_1,1twc_1,1twf_1,1twg_1,1twh_1,1wcm_1,1y1v_1,1y1w_1,1y1y_1,1y77_1,2b63_1,2b8k_1,2e2h_1,2e2i_1,2e2j_1,2ja5_1,2ja6_1,2ja7_1,2ja8_1,2nvq_1,2nvt_1,2nvx_1,2nvy_1,2nvz_1,2r7z_1,2r92_1,2r93_1,2vum_1,2yu9_1,3cqz_1,3fki_1,3gtg_1,3gtj_1,3gtk_1,3gtl_1,3gtm_1,3gto_1,3gtp_1,3gtq_1,3h3v_1,3hou_1,3hov_1,3how_1,3hox_1,3hoy_1,3hoz_1,…	10,10,10,10,10,6,7,10,10,10,10,10,10,10,10,10,12,13,12,10,12,12,12,10,10,10,12,12,12,12,10,10,10,10,10,12,12,12,12,10,10,12,10,10,10,10,11,10,10,10,12,12,12,12,12,12,12,12,12,12,13,11,10,10,12,13,12,10,10,10,10,10,10,10,10,10,10,10,10,12,12,12,12,12,12,12,12,12,12,12,12,13,13,13,13,13,13,10,14,21,10,10,10,10,12,12,12,10,12,23,20,20,13,13,28,43,12,36,12,13,12,10,10,10,10,10,10,10,18,20,28,12,10	43
P04050	P27999	TRUE	1i3q_1,1i50_1,1i6h_1,1k83_1,1nik_1,1nt9_1,1pqv_1,1r5u_1,1r9s_1,1r9t_1,1sfo_1,1twa_1,1twc_1,1twf_1,1twg_1,1twh_1,1wcm_1,1y1v_1,1y1w_1,1y1y_1,1y77_1,2b63_1,2b8k_1,2e2h_1,2e2i_1,2e2j_1,2ja5_1,2ja6_1,2ja7_1,2ja8_1,2nvq_1,2nvt_1,2nvx_1,2nvy_1,2nvz_1,2r7z_1,2r92_1,2r93_1,2vum_1,2yu9_1,3cqz_1,3fki_1,3gtg_1,3gtj_1,3gtk_1,3gtl_1,3gtm_1,3gto_1,3gtp_1,3gtq_1,3h3v_1,3hou_1,3hov_1,3how_1,3hox_1,3hoy_1,3hoz_1,…	10,10,10,10,10,6,7,10,10,10,10,10,10,10,10,10,12,13,12,10,12,12,12,10,10,10,12,12,12,12,10,10,10,10,10,12,12,12,12,10,10,12,10,10,10,10,11,10,10,10,12,12,12,12,12,12,12,12,12,12,11,13,11,10,10,12,13,12,10,10,10,10,10,10,10,10,10,10,10,10,12,12,12,12,12,12,12,12,12,12,12,12,13,13,13,13,13,13,10,14,21,10,10,10,10,12,12,12,10,12,23,20,20,13,13,28,43,12,36,12,13,12,10,10,10,10,10,10,10,18,20,28,12,10	43
P04050	P38902	TRUE	1i3q_1,1i50_1,1i6h_1,1k83_1,1nik_1,1r5u_1,1r9s_1,1r9t_1,1sfo_1,1twa_1,1twc_1,1twf_1,1twg_1,1twh_1,1wcm_1,1y1v_1,1y1w_1,1y77_1,2b63_1,2b8k_1,2e2h_1,2e2i_1,2e2j_1,2ja5_1,2ja6_1,2ja7_1,2ja8_1,2nvq_1,2nvt_1,2nvx_1,2nvy_1,2nvz_1,2r7z_1,2r92_1,2r93_1,2vum_1,2yu9_1,3cqz_1,3fki_1,3gtg_1,3gtj_1,3gtk_1,3gtl_1,3gtm_1,3gto_1,3gtp_1,3gtq_1,3h3v_1,3hou_1,3hov_1,3how_1,3hox_1,3hoy_1,3hoz_1,3i4m_1,3i4n_1,3j0k_1,…	10,10,10,10,10,10,10,10,10,10,10,10,10,10,12,13,12,12,12,12,10,10,10,12,12,12,12,10,10,10,10,10,12,12,12,12,10,10,12,10,10,10,10,11,10,10,10,12,12,12,12,12,12,12,12,12,12,11,13,11,10,10,12,13,12,10,10,10,10,10,10,10,10,10,10,10,10,12,12,12,12,12,12,12,12,12,12,12,12,13,13,13,13,13,13,10,14,21,10,10,10,10,12,12,12,10,12,23,20,20,13,13,28,43,12,36,12,13,12,10,10,10,10,10,10,10,18,20,28,12,10	43
P08518	P16370	TRUE	1i3q_1,1i50_1,1i6h_1,1k83_1,1nik_1,1r5u_1,1r9s_1,1r9t_1,1sfo_1,1twa_1,1twc_1,1twf_1,1twg_1,1twh_1,1wcm_1,1y1v_1,1y1w_1,1y77_1,2b63_1,2b8k_1,2e2h_1,2e2i_1,2e2j_1,2ja5_1,2ja6_1,2ja7_1,2ja8_1,2nvq_1,2nvt_1,2nvx_1,2nvy_1,2nvz_1,2r7z_1,2r92_1,2r93_1,2vum_1,2yu9_1,3cqz_1,3fki_1,3gtg_1,3gtj_1,3gtk_1,3gtl_1,3gtm_1,3gto_1,3gtp_1,3gtq_1,3h3v_1,3hou_1,3hov_1,3how_1,3hox_1,3hoy_1,3hoz_1,3i4m_1,3i4n_1,3j0k_1,…	10,10,10,10,10,10,10,10,10,10,10,10,10,10,12,13,12,12,12,12,10,10,10,12,12,12,12,10,10,10,10,10,12,12,12,12,10,10,12,10,10,10,10,11,10,10,10,12,12,12,12,12,12,12,12,12,12,11,13,11,10,10,12,13,12,10,10,10,10,10,10,10,10,10,10,10,10,12,12,12,12,12,12,12,12,12,12,12,12,13,13,13,13,13,13,10,14,21,10,10,10,10,12,12,12,10,12,23,20,20,13,13,28,43,12,36,12,13,12,10,10,10,10,10,10,10,18,20,28,12,10	43
P08518	P20435	TRUE	1i3q_1,1i50_1,1k83_1,1twa_1,1twc_1,1twf_1,1twg_1,1twh_1,1wcm_1,1y1w_1,1y77_1,2b63_1,2b8k_1,2ja5_1,2ja6_1,2ja7_1,2ja8_1,2nvy_1,2r7z_1,2r92_1,2r93_1,3fki_1,3gtm_1,3h3v_1,3hou_1,3hov_1,3how_1,3hox_1,3hoy_1,3hoz_1,3i4m_1,3i4n_1,3j1n_1,3k1f_1,3po2_1,3qt1_1,4a3b_1,4a3c_1,4a3d_1,4a3e_1,4a3g_1,4a3i_1,4a3j_1,4a3k_1,4a3l_1,4a3m_1,4bbr_1,4bbs_1,4bxx_1,4bxz_1,4by1_1,4by7_1,4v1m_1,4v1n_1,4v1o_1,5c3e_1,5c44_1,…	10,10,10,10,10,10,10,10,12,12,12,12,12,12,12,12,12,10,12,12,12,12,11,12,12,12,12,12,12,12,12,12,11,13,12,12,12,12,12,12,12,12,12,12,12,12,13,13,13,13,13,13,10,14,21,12,12,10,12,23,13,13,12,36,12,13,12	36
P08518	P22139	TRUE	1i3q_1,1i50_1,1i6h_1,1k83_1,1nik_1,1r5u_1,1r9s_1,1r9t_1,1sfo_1,1twa_1,1twc_1,1twf_1,1twg_1,1twh_1,1wcm_1,1y1v_1,1y1w_1,1y1y_1,1y77_1,2b63_1,2b8k_1,2e2h_1,2e2i_1,2e2j_1,2ja5_1,2ja6_1,2ja7_1,2ja8_1,2nvq_1,2nvt_1,2nvx_1,2nvy_1,2nvz_1,2r7z_1,2r92_1,2r93_1,2vum_1,2yu9_1,3cqz_1,3fki_1,3gtg_1,3gtj_1,3gtk_1,3gtl_1,3gtm_1,3gto_1,3gtp_1,3gtq_1,3h3v_1,3hou_1,3hov_1,3how_1,3hox_1,3hoy_1,3hoz_1,3i4m_1,3i4n_1,…	10,10,10,10,10,10,10,10,10,10,10,10,10,10,12,13,12,10,12,12,12,10,10,10,12,12,12,12,10,10,10,10,10,12,12,12,12,10,10,12,10,10,10,10,11,10,10,10,12,12,12,12,12,12,12,12,12,12,11,13,11,10,10,12,13,12,10,10,10,10,10,10,10,10,10,10,10,10,12,12,12,12,12,12,12,12,12,12,12,12,13,13,13,13,13,13,10,14,21,10,10,10,10,12,12,12,10,12,23,20,20,13,13,28,43,12,36,12,13,12,10,10,10,10,10,10,10,18,20,28,12,10	43
P08518	P27999	TRUE	1i3q_1,1i50_1,1i6h_1,1k83_1,1nik_1,1r5u_1,1r9s_1,1r9t_1,1sfo_1,1twa_1,1twc_1,1twf_1,1twg_1,1twh_1,1wcm_1,1y1v_1,1y1w_1,1y77_1,2b63_1,2b8k_1,2e2h_1,2e2i_1,2e2j_1,2ja5_1,2ja6_1,2ja7_1,2ja8_1,2nvq_1,2nvt_1,2nvx_1,2nvy_1,2nvz_1,2r7z_1,2r92_1,2r93_1,2vum_1,2yu9_1,3cqz_1,3fki_1,3gtg_1,3gtj_1,3gtk_1,3gtl_1,3gtm_1,3gto_1,3gtp_1,3gtq_1,3h3v_1,3hou_1,3hov_1,3how_1,3hox_1,3hoy_1,3hoz_1,3i4m_1,3i4n_1,3j0k_1,…	10,10,10,10,10,10,10,10,10,10,10,10,10,10,12,13,12,12,12,12,10,10,10,12,12,12,12,10,10,10,10,10,12,12,12,12,10,10,12,10,10,10,10,11,10,10,10,12,12,12,12,12,12,12,12,12,12,11,13,11,10,10,12,13,12,10,10,10,10,10,10,10,10,10,10,10,10,12,12,12,12,12,12,12,12,12,12,12,12,13,13,13,13,13,13,10,14,21,10,10,10,10,12,12,12,10,12,23,20,20,13,13,28,43,12,36,12,13,12,10,10,10,10,10,10,10,18,20,28,12,10	43
P08518	P38902	TRUE	1i3q_1,1i50_1,1i6h_1,1k83_1,1nik_1,1r5u_1,1r9s_1,1r9t_1,1sfo_1,1twa_1,1twc_1,1twf_1,1twg_1,1twh_1,1wcm_1,1y1v_1,1y1w_1,1y77_1,2b63_1,2b8k_1,2e2h_1,2e2i_1,2e2j_1,2ja5_1,2ja6_1,2ja7_1,2ja8_1,2nvq_1,2nvt_1,2nvx_1,2nvy_1,2nvz_1,2r7z_1,2r92_1,2r93_1,2vum_1,2yu9_1,3cqz_1,3fki_1,3gtg_1,3gtj_1,3gtk_1,3gtl_1,3gtm_1,3gto_1,3gtp_1,3gtq_1,3h3v_1,3hou_1,3hov_1,3how_1,3hox_1,3hoy_1,3hoz_1,3i4m_1,3i4n_1,3j0k_1,…	10,10,10,10,10,10,10,10,10,10,10,10,10,10,12,13,12,12,12,12,10,10,10,12,12,12,12,10,10,10,10,10,12,12,12,12,10,10,12,10,10,10,10,11,10,10,10,12,12,12,12,12,12,12,12,12,12,13,11,10,10,12,13,12,10,10,10,10,10,10,10,10,10,10,10,10,12,12,12,12,12,12,12,12,12,12,12,12,13,13,13,13,13,13,10,14,21,10,10,10,10,12,12,12,10,12,23,20,20,13,13,28,43,12,36,12,13,12,10,10,10,10,10,10,10,18,20,28,12,10	43
P08518	P40422	TRUE	1i3q_1,1i50_1,1i6h_1,1k83_1,1nik_1,1r5u_1,1r9s_1,1r9t_1,1sfo_1,1twa_1,1twc_1,1twf_1,1twg_1,1twh_1,1wcm_1,1y1v_1,1y1w_1,1y77_1,2b63_1,2b8k_1,2e2h_1,2e2i_1,2e2j_1,2ja5_1,2ja6_1,2ja7_1,2ja8_1,2nvq_1,2nvt_1,2nvx_1,2nvy_1,2nvz_1,2r7z_1,2r92_1,2r93_1,2vum_1,2yu9_1,3cqz_1,3fki_1,3gtg_1,3gtj_1,3gtk_1,3gtl_1,3gtm_1,3gto_1,3gtp_1,3gtq_1,3h3v_1,3hou_1,3hov_1,3how_1,3hox_1,3hoy_1,3hoz_1,3i4m_1,3i4n_1,3j0k_1,…	10,10,10,10,10,10,10,10,10,10,10,10,10,10,12,13,12,12,12,12,10,10,10,12,12,12,12,10,10,10,10,10,12,12,12,12,10,10,12,10,10,10,10,11,10,10,10,12,12,12,12,12,12,12,12,12,12,11,13,11,10,10,12,13,12,10,10,10,10,10,10,10,10,10,10,10,10,12,12,12,12,12,12,12,12,12,12,12,12,13,13,13,13,13,13,10,14,21,10,10,10,10,12,12,12,10,12,23,20,20,13,13,28,43,12,36,12,13,12,10,10,10,10,10,10,10,18,20,28,12,10	43
P16370	P20436	TRUE	1i3q_1,1i50_1,1i6h_1,1k83_1,1nik_1,1r5u_1,1r9s_1,1r9t_1,1sfo_1,1twa_1,1twc_1,1twf_1,1twg_1,1twh_1,1wcm_1,1y1v_1,1y1w_1,1y77_1,2b63_1,2b8k_1,2e2h_1,2e2i_1,2e2j_1,2ja5_1,2ja6_1,2ja7_1,2ja8_1,2nvt_1,2nvx_1,2nvy_1,2nvz_1,2r7z_1,2r92_1,2r93_1,2vum_1,2yu9_1,3cqz_1,3fki_1,3gtg_1,3gtj_1,3gtk_1,3gtl_1,3gtm_1,3gto_1,3gtp_1,3gtq_1,3h3v_1,3hou_1,3hov_1,3how_1,3hox_1,3hoy_1,3i4m_1,3i4n_1,3j0k_1,3k1f_1,3k7a_1,…	10,10,10,10,10,10,10,10,10,10,10,10,10,10,12,13,12,12,12,12,10,10,10,12,12,12,12,10,10,10,10,12,12,12,12,10,10,12,10,10,10,10,11,10,10,10,12,12,12,12,12,12,12,12,12,13,11,10,10,12,10,10,10,10,10,10,10,10,12,12,12,12,12,12,12,12,13,13,13,13,13,13,10,14,21,10,10,10,12,12,12,10,12,23,12,36,12,13,12,10,10,10,10,10,10,10,12	36
P16370	P22139	TRUE	1i3q_1,1i50_1,1i6h_1,1k83_1,1nik_1,1r5u_1,1r9s_1,1r9t_1,1sfo_1,1twa_1,1twc_1,1twf_1,1twg_1,1twh_1,1wcm_1,1y1v_1,1y1w_1,1y77_1,2b63_1,2b8k_1,2e2h_1,2e2i_1,2e2j_1,2ja5_1,2ja6_1,2ja7_1,2ja8_1,2nvq_1,2nvt_1,2nvx_1,2nvy_1,2nvz_1,2r7z_1,2r92_1,2r93_1,2vum_1,2yu9_1,3cqz_1,3fki_1,3gtg_1,3gtj_1,3gtk_1,3gtl_1,3gtm_1,3gto_1,3gtp_1,3gtq_1,3h3v_1,3hou_1,3hov_1,3how_1,3hox_1,3hoy_1,3hoz_1,3i4m_1,3i4n_1,3j0k_1,…	10,10,10,10,10,10,10,10,10,10,10,10,10,10,12,13,12,12,12,12,10,10,10,12,12,12,12,10,10,10,10,10,12,12,12,12,10,10,12,10,10,10,10,11,10,10,10,12,12,12,12,12,12,12,12,12,12,11,13,11,10,10,12,13,12,10,10,10,10,10,10,10,10,10,10,10,10,12,12,12,12,12,12,12,12,12,12,12,12,13,13,13,13,13,13,10,14,21,10,10,10,10,12,12,12,10,12,23,20,20,13,13,28,43,12,36,12,13,12,10,10,10,10,10,10,10,18,20,28,12,10	43
P16370	P38902	TRUE	1i3q_1,1i50_1,1i6h_1,1k83_1,1nik_1,1r5u_1,1r9s_1,1r9t_1,1sfo_1,1twa_1,1twc_1,1twf_1,1twg_1,1twh_1,1wcm_1,1y1v_1,1y1w_1,1y77_1,2b63_1,2b8k_1,2e2h_1,2e2i_1,2e2j_1,2ja5_1,2ja6_1,2ja7_1,2ja8_1,2nvq_1,2nvt_1,2nvx_1,2nvy_1,2nvz_1,2r7z_1,2r92_1,2r93_1,2vum_1,2yu9_1,3cqz_1,3fki_1,3gtg_1,3gtj_1,3gtk_1,3gtl_1,3gtm_1,3gto_1,3gtp_1,3gtq_1,3h3v_1,3hou_1,3hov_1,3how_1,3hox_1,3hoy_1,3hoz_1,3i4m_1,3i4n_1,3j0k_1,…	10,10,10,10,10,10,10,10,10,10,10,10,10,10,12,13,12,12,12,12,10,10,10,12,12,12,12,10,10,10,10,10,12,12,12,12,10,10,12,10,10,10,10,11,10,10,10,12,12,12,12,12,12,12,12,12,12,11,13,11,10,10,12,13,12,10,10,10,10,10,10,10,10,10,10,10,10,12,12,12,12,12,12,12,12,12,12,12,12,13,13,13,13,13,13,10,14,21,10,10,10,10,12,12,12,10,12,23,20,20,13,13,28,43,12,36,12,13,12,10,10,10,10,10,10,10,18,20,28,12,10	43
P16370	P40422	TRUE	1i3q_1,1i50_1,1i6h_1,1k83_1,1nik_1,1r5u_1,1r9s_1,1r9t_1,1sfo_1,1twa_1,1twc_1,1twf_1,1twg_1,1twh_1,1wcm_1,1y1v_1,1y1w_1,1y77_1,2b63_1,2b8k_1,2e2h_1,2e2i_1,2e2j_1,2ja5_1,2ja6_1,2ja7_1,2ja8_1,2nvq_1,2nvt_1,2nvx_1,2nvy_1,2nvz_1,2r7z_1,2r92_1,2r93_1,2vum_1,2yu9_1,3cqz_1,3fki_1,3gtg_1,3gtj_1,3gtk_1,3gtl_1,3gtm_1,3gto_1,3gtp_1,3gtq_1,3h3v_1,3hou_1,3hov_1,3how_1,3hox_1,3hoy_1,3hoz_1,3i4m_1,3i4n_1,3j0k_1,…	10,10,10,10,10,10,10,10,10,10,10,10,10,10,12,13,12,12,12,12,10,10,10,12,12,12,12,10,10,10,10,10,12,12,12,12,10,10,12,10,10,10,10,11,10,10,10,12,12,12,12,12,12,12,12,12,12,11,13,11,10,10,12,13,12,10,10,10,10,10,10,10,10,10,10,10,10,12,12,12,12,12,12,12,12,12,12,12,12,13,13,13,13,13,13,10,14,21,10,10,10,10,12,12,12,10,12,23,20,20,13,13,28,43,12,36,12,13,12,10,10,10,10,10,10,10,18,20,28,12,10	43
P20436	P38902	TRUE	1i3q_1,1i50_1,1i6h_1,1k83_1,1nik_1,1r5u_1,1r9s_1,1r9t_1,1sfo_1,1twa_1,1twc_1,1twg_1,1twh_1,1wcm_1,1y1v_1,1y1w_1,1y77_1,2b63_1,2b8k_1,2e2i_1,2e2j_1,2ja5_1,2ja6_1,2ja7_1,2ja8_1,2nvq_1,2nvt_1,2nvy_1,2nvz_1,2r7z_1,2r92_1,2r93_1,2vum_1,2yu9_1,3fki_1,3gtl_1,3gtm_1,3gto_1,3gtp_1,3gtq_1,3h3v_1,3hou_1,3hov_1,3how_1,3hox_1,3hoy_1,3hoz_1,3i4m_1,3i4n_1,3j0k_1,3k1f_1,3k7a_1,3m3y_1,3m4o_1,3po2_1,3po3_1,3qt1_1,…	10,10,10,10,10,10,10,10,10,10,10,10,10,12,13,12,12,12,12,10,10,12,12,12,12,10,10,10,10,12,12,12,12,10,12,10,11,10,10,10,12,12,12,12,12,12,12,12,12,12,13,11,10,10,12,13,12,10,10,10,10,10,10,10,10,10,10,10,10,12,12,12,12,12,12,12,12,12,12,12,12,13,13,13,13,13,13,10,14,21,10,10,12,12,12,10,12,23,13,13,36,13,12,10,10,10,10,10,10,10,28,12,10	36
P20434	P20435	TRUE	1i6h_1,1nik_1,1r5u_1,1r9s_1,1twf_1,1wcm_1,1y1v_1,1y1w_1,1y77_1,2b63_1,2ja5_1,2ja6_1,2ja7_1,2ja8_1,2nvt_1,2nvy_1,2r7z_1,2r92_1,2r93_1,2vum_1,3fki_1,3gtm_1,3h3v_1,3hou_1,3hov_1,3how_1,3hox_1,3hoy_1,3hoz_1,3i4m_1,3i4n_1,3j0k_1,3k1f_1,3po3_1,3qt1_1,3rzo_1,3s14_1,3s16_1,3s17_1,3s1m_1,3s1n_1,3s1q_1,3s1r_1,3s2d_1,4a3b_1,4a3c_1,4a3d_1,4a3e_1,4a3f_1,4a3g_1,4a3i_1,4a3j_1,4a3k_1,4a3l_1,4a3m_1,4a93_1,4bbr_1,…	10,10,10,10,10,12,13,12,12,12,12,12,12,12,10,10,12,12,12,12,12,11,12,12,12,12,12,12,12,12,12,12,13,13,12,10,10,10,10,10,10,10,10,10,12,12,12,12,12,12,12,12,12,12,12,12,13,13,13,13,13,13,14,14,14,10,14,21,10,12,12,12,12,23,13,13,14,14,14,14,14,15,12,36,17,14,14,14,12,12,12,15,18,18,18	36
P02293	P02309	TRUE	1id3_1,4jjn_1,4kud_1,6gej_1,6gen_1,6qld_1	5,6,5,9,9,16	16
P02293	P04911	TRUE	1id3_1,4jjn_1,4kud_1,4wnn_1,5bt1_1,6gej_1,6gen_1,6qld_1	5,6,5,2,3,9,9,16	16
P02294	P02309	TRUE	1id3_1,4jjn_1	5,6	6
P02294	P04911	TRUE	1id3_1,4jjn_1	5,6	6
P02309	P04911	TRUE	1id3_1,4jjn_1,4kud_1,6gej_1,6gen_1,6qld_1	5,6,5,9,9,16	16
P02309	P61830	TRUE	1id3_1,4jjn_1,4kud_1,5zba_1,5zbb_1,6gej_1,6gen_1	5,6,5,2,2,9,9	9
P04911	P61830	TRUE	1id3_1,4jjn_1,4kud_1,6gej_1,6gen_1	5,6,5,9,9	9
P23638	P32379	TRUE	1jd2_1,1ryp_1,2f16_1,2fak_1,3e47_1,3gpt_1,3mg4_1,3nzj_1,3nzw_1,3nzx_1,3okj_1,3tdd_1,3un4_1,3un8_1,3wxr_1,4cr2_1,4cr3_1,4cr4_1,4eu2_1,4fzc_1,4fzg_1,4hnp_1,4hrd_1,4inr_1,4int_1,4inu_1,4j70_1,4jsq_1,4jt0_1,4lqi_1,4ltc_1,4nnn_1,4nnw_1,4no1_1,4no6_1,4no8_1,4q1s_1,4qby_1,4qlq_1,4qls_1,4qlt_1,4qlu_1,4qlv_1,4qvm_1,4qvq_1,4qw1_1,4qw3_1,4qw4_1,4qw5_1,4qw6_1,4qw7_1,4qwf_1,4qwg_1,4qwi_1,4qwj_1,4qwk_1,4qwl_1,…	14,14,14,14,14,14,14,14,14,14,14,14,14,14,14,32,32,33,14,14,14,14,14,14,14,14,14,14,14,14,14,14,14,14,14,14,14,14,14,14,14,14,14,14,14,14,14,14,14,14,14,14,14,14,14,14,14,14,14,14,14,14,14,14,14,14,14,14,14,14,14,14,14,14,14,14,14,14,14,14,14,14,14,14,14,14,14,14,14,14,14,14,14,14,14,14,14,14,14,14,14,14,14,14,14,14,14,33,14,14,14,14,14,14,14,14,14,14,14,14,14,14,14,14,14,14,14,14,14,14,14,14,14,…	33
P00044	P07143	TRUE	1kyo_1,3cx5_1	10,10	10
P15303	P20606	TRUE	1m2o_1,2qtv_1,4bzi_1,6gni_1	2,3,3,3	3
P15303	P40482	TRUE	1m2v_1,4bzi_1,6gni_1	2,3,3	3
P07834	P52286	TRUE	1nex_1,3mks_1,3v7d_1	2,2,3	3
P13393	P29056	TRUE	1ngm_1,6eu0_1,6f40_1,6f41_1,6f42_1	2,20,20,20,20	20
P13393	P32773	TRUE	1nh2_1,1rm1_1,1ytf_1,5fmf_1,5fyw_1,5fz5_1,5oqj_1,5oqm_1,5sva_1,6gyk_1,6gyl_1,6gym_1	3,3,3,23,20,20,28,43,36,18,20,28	43
P13393	P32774	TRUE	1nh2_1,1rm1_1,1ytf_1,5fmf_1,5fyw_1,5fz5_1,5oqj_1,5oqm_1,5sva_1,6gyk_1,6gyl_1,6gym_1	3,3,3,23,20,20,28,43,36,18,20,28	43
P32773	P32774	TRUE	1nh2_1,1rm1_1,1ytf_1,5fmf_1,5fyw_1,5fz5_1,5oqj_1,5oqm_1,5sva_1,6gyk_1,6gyl_1,6gym_1	3,3,3,23,20,20,28,43,36,18,20,28	43
P04050	P07273	TRUE	1pqv_1,1y1v_1,1y1y_1,3gtm_1,3po3_1,5fmf_1	7,13,10,11,13,23	23
P15873	P38629	TRUE	1sxj_1	6	6
P15873	P38630	TRUE	1sxj_1	6	6
P15873	P40339	TRUE	1sxj_1	6	6
P38251	P38630	TRUE	1sxj_1	6	6
P38251	P40348	TRUE	1sxj_1	6	6
P38629	P38630	TRUE	1sxj_1	6	6
P38629	P40339	TRUE	1sxj_1	6	6
P38629	P40348	TRUE	1sxj_1	6	6
P38630	P40339	TRUE	1sxj_1	6	6
P47142	Q06696	TRUE	1u5t_1,1w7p_1	3,3	3
P47142	Q12483	TRUE	1u5t_1,1w7p_1	3,3	3
Q06696	Q12483	TRUE	1u5t_1,1w7p_1	3,3	3
P04050	P34087	TRUE	1wcm_1,1y1v_1,1y1w_1,1y77_1,2b63_1,2b8k_1,2ja5_1,2ja6_1,2ja7_1,2ja8_1,2r7z_1,2r92_1,2r93_1,2vum_1,3fki_1,3h3v_1,3hou_1,3hov_1,3how_1,3hox_1,3hoy_1,3hoz_1,3i4m_1,3i4n_1,3j0k_1,3j1n_1,3k1f_1,3po2_1,3po3_1,3qt1_1,4a3b_1,4a3c_1,4a3d_1,4a3e_1,4a3f_1,4a3g_1,4a3i_1,4a3j_1,4a3k_1,4a3l_1,4a3m_1,4a93_1,4bbr_1,4bbs_1,4bxx_1,4bxz_1,4by1_1,4by7_1,4v1n_1,4v1o_1,5c3e_1,5c44_1,5c4a_1,5c4x_1,5fmf_1,5fyw_1,5fz5_1,…	12,13,12,12,12,12,12,12,12,12,12,12,12,12,12,12,12,12,12,12,12,12,12,12,12,11,13,12,13,12,12,12,12,12,12,12,12,12,12,12,12,12,13,13,13,13,13,13,14,21,12,12,12,12,23,20,20,13,13,28,43,12,36,12,13,12,18,20,28,12	43
P08518	P34087	TRUE	1wcm_1,1y1w_1,1y77_1,2b8k_1,2ja5_1,2ja7_1,2ja8_1,2r7z_1,3j1n_1,4v1o_1,5c3e_1,5c44_1,5c4a_1,5c4x_1,5fyw_1,5fz5_1,5oqj_1,5oqm_1,5u5q_1,6gyk_1,6gyl_1,6gym_1,6i84_1	12,12,12,12,12,12,12,12,11,21,12,12,12,12,20,20,28,43,12,18,20,28,12	43
P20433	P34087	TRUE	1wcm_1,1y14_1,1y1v_1,1y1w_1,1y1y_1,1y77_1,2b63_1,2b8k_1,2ja5_1,2ja6_1,2ja7_1,2ja8_1,2r7z_1,2r92_1,2r93_1,2vum_1,3fki_1,3h3v_1,3hou_1,3hov_1,3how_1,3hox_1,3hoy_1,3hoz_1,3i4m_1,3i4n_1,3j0k_1,3j1n_1,3k1f_1,3po2_1,3po3_1,3qt1_1,4a3b_1,4a3c_1,4a3d_1,4a3e_1,4a3f_1,4a3g_1,4a3i_1,4a3j_1,4a3k_1,4a3l_1,4a3m_1,4a93_1,4bbr_1,4bbs_1,4bxx_1,4bxz_1,4by1_1,4by7_1,4v1n_1,4v1o_1,5c3e_1,5c44_1,5c4a_1,5c4x_1,5fmf_1,…	12,2,13,12,10,12,12,12,12,12,12,12,12,12,12,12,12,12,12,12,12,12,12,12,12,12,12,11,13,12,13,12,12,12,12,12,12,12,12,12,12,12,12,12,13,13,13,13,13,13,14,21,12,12,12,12,23,20,20,13,13,28,43,12,36,12,13,12,18,20,28,12	43
P20435	P34087	TRUE	1wcm_1,1y1v_1,1y1w_1,1y77_1,2b63_1,2b8k_1,2ja5_1,2ja6_1,2ja7_1,2ja8_1,2r7z_1,2r92_1,2r93_1,2vum_1,3fki_1,3h3v_1,3hou_1,3hov_1,3how_1,3hox_1,3hoy_1,3hoz_1,3i4m_1,3i4n_1,3j0k_1,3j1n_1,3k1f_1,3po2_1,3po3_1,3qt1_1,4a3b_1,4a3c_1,4a3d_1,4a3e_1,4a3f_1,4a3g_1,4a3i_1,4a3j_1,4a3k_1,4a3l_1,4a3m_1,4a93_1,4bbr_1,4bbs_1,4bxx_1,4bxz_1,4by1_1,4by7_1,4v1n_1,4v1o_1,5c3e_1,5c44_1,5c4a_1,5c4x_1,5fmf_1,5fyw_1,5fz5_1,…	12,13,12,12,12,12,12,12,12,12,12,12,12,12,12,12,12,12,12,12,12,12,12,12,12,11,13,12,13,12,12,12,12,12,12,12,12,12,12,12,12,12,13,13,13,13,13,13,14,21,12,12,12,12,23,20,20,13,13,28,43,12,36,12,13,12,18,20,28,12	43
P04050	P20433	TRUE	1y1v_1,2ja5_1,2ja6_1,2ja7_1,2ja8_1,2r7z_1,2r92_1,2r93_1,3fki_1,3h3v_1,3hou_1,3hov_1,3how_1,3hox_1,3hoz_1,3i4m_1,3i4n_1,3j0k_1,3j1n_1,3k1f_1,3po2_1,3po3_1,3qt1_1,4a3b_1,4a3c_1,4a3d_1,4a3e_1,4a3f_1,4a3g_1,4a3i_1,4a3j_1,4a3k_1,4a3l_1,4a3m_1,4a93_1,4bbr_1,4bbs_1,4by7_1,4v1n_1,4v1o_1,5c3e_1,5c44_1,5c4a_1,5c4x_1,5fmf_1,5ip7_1,5ip9_1,5ot2_1,5sva_1,6i84_1	13,12,12,12,12,12,12,12,12,12,12,12,12,12,12,12,12,12,11,13,12,13,12,12,12,12,12,12,12,12,12,12,12,12,12,13,13,13,14,21,12,12,12,12,23,13,13,12,36,12	36
P07273	P08518	TRUE	1y1v_1,3gtm_1,3po3_1,5fmf_1	13,11,13,23	23
P22139	P40422	TRUE	1y1v_1,1y1w_1,2ja6_1,2ja7_1,2r7z_1,2r92_1,2r93_1,3fki_1,3h3v_1,3hou_1,3hov_1,3how_1,3hoy_1,3hoz_1,3i4m_1,3j0k_1,4bxx_1,4bxz_1,4c2m_1,4c3h_1,4c3i_1,4c3j_1,5c3e_1,5c44_1,5c4a_1,5c4j_1,5c4x_1,5g5l_1,5ip7_1,5ip9_1,5lmx_1,5m3f_1,5m3m_1,5m5w_1,5m5x_1,5m5y_1,5m64_1,5n5y_1,5n5z_1,5n60_1,5n61_1,5oa1_1,5vvr_1,5w5y_1,5w64_1,5w65_1,5w66_1,6eu0_1,6eu2_1,6f40_1,6f41_1,6h67_1,6h68_1,6hko_1,6hlq_1,6hlr_1,6hls_1,…	13,12,12,12,12,12,12,12,12,12,12,12,12,12,12,12,13,13,14,14,14,14,12,12,12,10,12,15,13,13,14,14,14,14,14,14,14,18,18,18,18,15,13,17,17,17,17,20,17,20,20,14,14,14,12,12,12,18,18,15,18,18,18,18,18,18	20
P08518	P20433	TRUE	1y1w_1,1y77_1,2b8k_1,2ja5_1,2ja6_1,2ja7_1,2ja8_1,2r7z_1,2r92_1,2r93_1,2vum_1,3fki_1,3h3v_1,3hou_1,3hov_1,3how_1,3hox_1,3hoz_1,3i4m_1,3i4n_1,3j1n_1,3k1f_1,3po2_1,3po3_1,3qt1_1,4a3b_1,4a3c_1,4a3d_1,4a3e_1,4a3f_1,4a3g_1,4a3i_1,4a3j_1,4a3k_1,4a3l_1,4a3m_1,4a93_1,4bbr_1,4bbs_1,4bxx_1,4bxz_1,4by1_1,4by7_1,4v1n_1,4v1o_1,5c3e_1,5c44_1,5c4a_1,5c4x_1,5fmf_1,5ip7_1,5ip9_1,5ot2_1,5sva_1,5u5q_1,5vvr_1,5vvs_1,…	12,12,12,12,12,12,12,12,12,12,12,12,12,12,12,12,12,12,12,12,11,13,12,13,12,12,12,12,12,12,12,12,12,12,12,12,12,13,13,13,13,13,13,14,21,12,12,12,12,23,13,13,12,36,12,13,12,12	36
P47822	Q08278	TRUE	1yke_1,1ykh_1,5oqm_1,5sva_1	2,2,43,36	43
P25604	Q02767	TRUE	2caz_1,2f66_1,2f6m_1,2p22_1	3,3,2,4	4
P25604	Q99176	TRUE	2caz_1,2f66_1,2p22_1	3,3,4	4
P35718	P47076	TRUE	2ckz_1,5fj8_1,5fj9_1,5fja_1,6cnb_1,6cnc_1,6cnd_1,6cnf_1,6eu0_1,6eu2_1,6eu3_1,6f40_1,6f41_1,6f42_1,6tut_1	2,17,17,17,19,19,19,19,20,17,17,20,20,20,18	20
Q03818	Q12380	TRUE	2dym_1,2dyo_1,3w1s_1	2,2,3	3
P50623	Q12306	TRUE	2eke_1,5jne_1	2,4	4
P40014	Q04477	TRUE	2ftx_1,2fv4_-,4geq_1,5t6j_1,5tcs_1,5td8_1	2,2,3,3,4,4	4
P00830	P07251	TRUE	2hld_1,2wpd_1,2xok_1,3fks_1,3oe7_1,3oee_1,3oeh_1,3ofn_1,3zia_1,3zry_1,4b2q_1,6b8h_1,6cp3_1,6cp6_1	5,6,5,5,5,5,5,5,6,4,6,13,14,14	14
P00830	P38077	TRUE	2hld_1,2wpd_1,2xok_1,3fks_1,3oe7_1,3oee_1,3oeh_1,3ofn_1,3zia_1,3zry_1,4b2q_1,6b8h_1,6cp3_1,6cp6_1	5,6,5,5,5,5,5,5,6,4,6,13,14,14	14
P07251	P38077	TRUE	2hld_1,2wpd_1,2xok_1,3fks_1,3oe7_1,3oee_1,3oeh_1,3ofn_1,3zia_1,3zry_1,4b2q_1,6b8h_1,6cp3_1,6cp6_1	5,6,5,5,5,5,5,5,6,4,6,13,14,14	14
P21306	P38077	TRUE	2hld_1,2wpd_1,3fks_1,3oe7_1,3oee_1,3oeh_1,3ofn_1,3zia_1,4b2q_1,6cp3_1,6cp6_1	5,6,5,5,5,5,5,6,6,14,14	14
P21306	Q12165	TRUE	2hld_1,2wpd_1,3fks_1,3oe7_1,3oee_1,3oeh_1,3ofn_1,3zia_1,4b2q_1,6cp3_1,6cp6_1	5,6,5,5,5,5,5,6,6,14,14	14
P38077	Q12165	TRUE	2hld_1,2wpd_1,2xok_1,3fks_1,3oe7_1,3oee_1,3oeh_1,3ofn_1,3zia_1,3zry_1,4b2q_1,6b8h_1,6cp3_1,6cp6_1	5,6,5,5,5,5,5,5,6,4,6,13,14,14	14
P32585	P34162	TRUE	2hzm_1,2hzs_1,3j1o_1,3rj1_1,4gwp_1,4gwq_1,4v1o_1,5oqm_1,5sva_1	2,3,7,7,7,8,21,43,36	43
P32585	P38304	TRUE	2hzs_1,3j1o_1,3rj1_1,4gwp_1,4gwq_1,4v1o_1,5oqm_1,5sva_1	3,7,7,7,8,21,43,36	43
P26449	P41695	TRUE	2i3s_1,4bl0_1	2,3	3
P40565	P46947	TRUE	2mkc_1,2my2_1,4uqt_1,5zwo_1	3,2,2,41	41
P40565	Q07930	TRUE	2mkc_1,2my3_1,5lqw_1,5zwo_1	3,2,12,41	41
P25604	P42939	TRUE	2p22_1	4	4
P42939	Q99176	TRUE	2p22_1	4	4
P06782	P12904	TRUE	2qlv_1,3t4n_1,3tdh_1,3te5_1	3,3,3,3	3
P06782	P34164	TRUE	2qlv_1,3t4n_1,3tdh_1,3te5_1	3,3,3,3	3
P12904	P34164	TRUE	2qlv_1,3t4n_1,3tdh_1,3te5_1	3,3,3,3	3
P15303	P38968	TRUE	2qtv_1	3	3
P20606	P38968	TRUE	2qtv_1	3	3
P46669	P50106	TRUE	2rf4_1,4c2m_1,4c3h_1,4c3i_1,4c3j_1,5g5l_1,5lmx_1,5m3f_1,5m3m_1,5m5w_1,5m5x_1,5m5y_1,5m64_1,5n5y_1,5n5z_1,5n60_1,5n61_1,5oa1_1,5w5y_1,5w64_1,5w65_1,5w66_1,6h67_1,6h68_1,6hko_1,6hlq_1,6hlr_1,6hls_1,6rqh_1,6rql_1,6rqt_1,6rrd_1,6rui_1,6ruo_1,6rwe_1,6tps_1	2,14,14,14,14,15,14,14,14,14,14,14,14,18,18,18,18,15,17,17,17,17,14,14,14,12,12,12,18,18,15,18,18,18,18,18	18
P36108	P52917	TRUE	2v6x_1,6ap1_1,6bmf_1	2,3,2	3
P46948	Q05636	TRUE	2wp8_1,4ifd_1,4oo1_1,5c0w_1,5c0x_1,5g06_1,5jea_1,5k36_1,5okz_1,5vzj_1	3,11,10,12,11,11,11,11,10,12	12
P46948	Q08162	TRUE	2wp8_1,4ifd_1,5c0w_1,5c0x_1,5g06_1,5jea_1,5k36_1,5vzj_1	3,11,12,11,11,11,11,12	12
Q05636	Q08162	TRUE	2wp8_1,4ifd_1,5c0w_1,5c0x_1,5g06_1,5jea_1,5k36_1,5vzj_1	3,11,12,11,11,11,11,12	12
P61829	Q12165	TRUE	2wpd_1,2xok_1,4b2q_1,6b8h_1,6cp3_1,6cp6_1	6,5,6,13,14,14	14
Q12125	Q12285	TRUE	2wpv_1,3lku_1,4pwx_1,5bw8_1,5bwk_1	2,2,3,3,3	3
P04456	P04650	TRUE	2ww9_1,2wwa_1,2wwb_1	8,8,5	8
P04456	P0CX84	TRUE	2ww9_1,2wwa_1,2wwb_1,6cb1_1,6em5_1	8,8,5,32,46	46
P05743	P10664	TRUE	2ww9_1,2wwa_1,2wwb_1,5z3g_1,6c0f_1	8,8,5,30,37	37
P05743	P38353	TRUE	2ww9_1,2wwa_1	8,8	8
P0CX84	P38353	TRUE	2ww9_1,2wwa_1	8,8	8
P35179	P38353	TRUE	2ww9_1,2wwa_1	8,8	8
P38353	P52871	TRUE	2ww9_1,2wwa_1	8,8	8
P04650	P38353	TRUE	2wwa_1	8	8
P04449	P0CX41	TRUE	2x7n_1	3	3
P04449	Q12522	TRUE	2x7n_1	3	3
P0CX41	Q12522	TRUE	2x7n_1,4v7f_1,6c0f_1,6em5_1	3,28,37,46	46
Q07951	Q12245	TRUE	2z5b_1,2z5c_1	2,3	3
P32379	Q07951	TRUE	2z5c_1	3	3
P32379	Q12245	TRUE	2z5c_1	3	3
P31109	P32867	TRUE	3b5n_1	3	3
P31109	P40357	TRUE	3b5n_1	3	3
P32867	P40357	TRUE	3b5n_1	3	3
P01123	P36149	TRUE	3cue_1	5	5
P01123	Q03630	TRUE	3cue_1	5	5
P01123	Q03784	TRUE	3cue_1	5	5
P36149	Q03337	TRUE	3cue_1	5	5
P36149	Q03630	TRUE	3cue_1	5	5
P36149	Q03784	TRUE	3cue_1	5	5
Q03337	Q03784	TRUE	3cue_1	5	5
Q03630	Q03784	TRUE	3cue_1	5	5
P07143	P07256	TRUE	3cx5_1,3cxh_1,4pd4_1,6hu9_1	10,10,9,22	22
P00045	P07143	TRUE	3cxh_1	10	10
Q02939	Q3E7C1	TRUE	3dgp_1,3dom_1,5fmf_1,5oqj_1,5oqm_1,5sva_1,6gym_1	2,2,23,28,43,36,28	43
P46673	P53011	TRUE	3ewe_1,3f3f_1,3f3g_1,3f3p_1,4xmm_1	2,2,2,2,5	5
P38633	Q08278	TRUE	3fbi_1,3fbn_1,5oqm_1,5sva_1	2,2,43,36	43
P06704	P46674	TRUE	3fwb_1,3fwc_1,4mbe_1	3,3,4	4
P06704	Q6WNK7	TRUE	3fwb_1	3	3
P46674	Q6WNK7	TRUE	3fwb_1,3fwc_1,4c31_1,4mbe_1	3,3,3,4	4
P38291	P53218	TRUE	3iab_1,6agb_1,6ah3_1	2,9,9	9
P49687	P52891	TRUE	3iko_1,3jro_1,4xmm_1,4xmn_1	3,2,5,3	5
P49687	Q04491	TRUE	3iko_1,4xmm_1,4xmn_1	3,5,3	5
P05317	Q03195	TRUE	3j16_1	7	7
P05738	Q03195	TRUE	3j16_1	7	7
P0CX33	P33309	TRUE	3j16_1	7	7
P0CX37	Q03195	TRUE	3j16_1	7	7
P0CX53	P33309	TRUE	3j16_1	7	7
P33309	Q03195	TRUE	3j16_1	7	7
P08518	P20434	TRUE	3j1n_1	11	11
P32569	P32570	TRUE	3j1o_1,3rj1_1,4gwp_1,4gwq_1,4h62_1,4v1o_1,5oqm_1,5sva_1	7,7,7,8,3,21,43,36	43
P32569	P32585	TRUE	3j1o_1,3rj1_1,4gwp_1,4gwq_1,4v1o_1,5oqm_1	7,7,7,8,21,43	43
P32569	P38304	TRUE	3j1o_1,3rj1_1,4gwp_1,4gwq_1,4v1o_1,5oqm_1,5sva_1	7,7,7,8,21,43,36	43
P32569	P38782	TRUE	3j1o_1,3rj1_1,4gwp_1,4gwq_1,4v1o_1,5oqm_1,5sva_1	7,7,7,8,21,43,36	43
P32569	Q99278	TRUE	3j1o_1,3rj1_1,4gwp_1,4gwq_1,4h62_1,4v1o_1,5oqm_1,5sva_1	7,7,7,8,3,21,43,36	43
P38304	P38782	TRUE	3j1o_1,3rj1_1,4gwp_1,4gwq_1,4v1o_1,5oqm_1,5sva_1	7,7,7,8,21,43,36	43
P32496	P40016	TRUE	3j47_1,3jck_1,4cr2_1,4cr3_1,4cr4_1,5a5b_1,5mpd_1,5mpe_1	8,9,32,32,33,33,12,12	33
P32496	Q04062	TRUE	3j47_1,3jck_1,4cr2_1,4cr3_1,4cr4_1,5a5b_1,5mpd_1,5mpe_1	8,9,32,32,33,33,12,12	33
P32496	Q08723	TRUE	3j47_1,3jck_1,4cr4_1,5mpd_1	8,9,33,12	33
P40016	Q06103	TRUE	3j47_1,3jck_1,4cr2_1,4cr3_1,4cr4_1,5a5b_1,5mpd_1,5mpe_1	8,9,32,32,33,33,12,12	33
P40016	Q08723	TRUE	3j47_1,3jck_1,4cr2_1,4cr3_1,4cr4_1,5a5b_1,5mpd_1,5mpe_1	8,9,32,32,33,33,12,12	33
P43588	Q08723	TRUE	3j47_1,3jck_1,4cr2_1,4cr3_1,4cr4_1,4o8x_1,4o8y_1,4ocl_1,4ocm_1,4ocn_1,4owp_1,5a5b_1,5mpd_1,5mpe_1,5u4p_1,5w83_1	8,9,32,32,33,2,2,2,2,2,2,33,12,12,3,2	33
P43588	Q12250	TRUE	3j47_1,3jck_1,4cr2_1,4cr3_1,4cr4_1,5a5b_1,5mpd_1,5mpe_1	8,9,32,32,33,33,12,12	33
P43588	Q12377	TRUE	3j47_1,3jck_1,4cr2_1,4cr3_1,4cr4_1,5a5b_1,5mpd_1,5mpe_1	8,9,32,32,33,33,12,12	33
Q04062	Q08723	TRUE	3j47_1,3jck_1,4cr2_1,4cr3_1,4cr4_1,5a5b_1,5mpd_1,5mpe_1	8,9,32,32,33,33,12,12	33
Q06103	Q08723	TRUE	3j47_1,3jck_1,4cr2_1,4cr3_1,4cr4_1,5a5b_1,5mpd_1,5mpe_1	8,9,32,32,33,33,12,12	33
Q06103	Q12377	TRUE	3j47_1,3jck_1,4cr2_1,4cr3_1,4cr4_1,5a5b_1,5mpd_1,5mpe_1	8,9,32,32,33,33,12,12	33
Q08723	Q12250	TRUE	3j47_1,3jck_1,4cr2_1,4cr3_1,4cr4_1,5a5b_1,5mpd_1,5mpe_1	8,9,32,32,33,33,12,12	33
Q08723	Q12377	TRUE	3j47_1,3jck_1,4cr2_1,4cr3_1,4cr4_1,5a5b_1,5mpd_1,5mpe_1	8,9,32,32,33,33,12,12	33
P20459	P32481	TRUE	3j81_1,3jap_1,3jaq_1,6i3m_1,6i7t_1,6qg0_1,6qg1_1,6qg2_1,6qg3_1,6qg5_1,6qg6_1	2,9,8,8,8,8,8,8,8,8,8	9
P16140	P17255	TRUE	3j9t_1,3j9u_1,3j9v_1,5bw9_1,5d80_1,5vox_1,5voy_1,5voz_1	11,11,11,4,6,14,14,13	14
P16140	P22203	TRUE	3j9t_1,3j9u_1,3j9v_1,5bw9_1,5d80_1,5vox_1,5voy_1,5voz_1,6o7v_1,6o7w_1,6o7x_1	11,11,11,4,6,14,14,13,15,15,15	15
P16140	P32610	TRUE	3j9t_1,3j9u_1,3j9v_1,5d80_1,5vox_1,5voy_1,5voz_1,6o7v_1,6o7w_1,6o7x_1	11,11,11,6,14,14,13,15,15,15	15
P17255	P32610	TRUE	3j9t_1,3j9u_1,3j9v_1,5vox_1,5voy_1	11,11,11,14,14	14
P22203	P31412	TRUE	3j9t_1,3j9u_1,3j9v_1,4dl0_1,4efa_1,5vox_1,5voy_1,6o7v_1,6o7w_1	11,11,11,3,3,14,14,15,15	15
P22203	P32563	TRUE	3j9t_1,3j9u_1,3j9v_1	11,11,11	11
P22203	P41807	TRUE	3j9t_1,3j9u_1,3j9v_1	11,11,11	11
P22203	P48836	TRUE	3j9t_1,3j9u_1,3j9v_1,4dl0_1,4efa_1,5bw9_1,5d80_1,5vox_1,5voy_1,5voz_1,6o7v_1,6o7w_1,6o7x_1	11,11,11,3,3,4,6,14,14,13,15,15,15	15
P25515	P32366	TRUE	3j9t_1,3j9u_1,3j9v_1,5tj5_1,6c6l_1,6o7t_1,6o7u_1	11,11,11,6,8,8,8	11
P31412	P32366	TRUE	3j9t_1,3j9u_1,5vox_1,5voy_1,6o7v_1,6o7w_1	11,11,14,14,15,15	15
P31412	P32563	TRUE	3j9t_1,3j9u_1,3j9v_1,5vox_1,5voy_1	11,11,11,14,14	14
P31412	P48836	TRUE	3j9t_1,3j9u_1,3j9v_1,4dl0_1,4efa_1,5voz_1,6o7v_1,6o7w_1,6o7x_1	11,11,11,3,3,13,15,15,15	15
P32366	P32610	TRUE	3j9t_1,3j9u_1,3j9v_1,5vox_1,5voy_1,5voz_1,6o7v_1,6o7w_1,6o7x_1	11,11,11,14,14,13,15,15,15	15
P32563	P41807	TRUE	3j9t_1,3j9u_1,3j9v_1,5vox_1,5voy_1,5voz_1	11,11,11,14,14,13	14
P32563	P48836	TRUE	3j9t_1,3j9u_1,3j9v_1,5vox_1,5voy_1	11,11,11,14,14	14
P32610	P39111	TRUE	3j9t_1,3j9u_1,3j9v_1,4rnd_1,5d80_1,5vox_1,5voy_1,5voz_1,6o7v_1,6o7w_1,6o7x_1	11,11,11,2,6,14,14,13,15,15,15	15
P41807	P48836	TRUE	3j9t_1,3j9v_1	11,11	11
P17255	P39111	TRUE	3j9v_1	11	11
P25515	P31412	TRUE	3j9v_1,6o7x_1	11,15	15
P24279	P29496	TRUE	3ja8_1,3jc5_1,3jc6_1,3jc7_1,5bk4_1,5u8s_1,5u8t_1,5v8f_1,5xf8_1,6eyc_1,6f0l_1,6hv9_1,6ptj_1,6ptn_1,6u0m_-	6,11,11,11,6,11,11,14,7,6,6,13,12,12,10	14
P24279	P38132	TRUE	3ja8_1,3jc5_1,3jc6_1,3jc7_1,5bk4_1,5u8s_1,5u8t_1,5v8f_1,5xf8_1,6eyc_1,6f0l_1,6hv9_1,6ptj_1,6ptn_1,6u0m_-	6,11,11,11,6,11,11,14,7,6,6,13,12,12,10	14
P29469	P29496	TRUE	3ja8_1,3jc5_1,3jc6_1,3jc7_1,5bk4_1,5u8s_1,5u8t_1,5v8f_1,6eyc_1,6f0l_1,6hv9_1,6ptj_1,6ptn_1,6u0m_-	6,11,11,11,6,11,11,14,6,6,13,12,12,10	14
P29469	P53091	TRUE	3ja8_1,3jc5_1,3jc6_1,3jc7_1,5bk4_1,5u8s_1,5u8t_1,5v8f_1,5xf8_1,6eyc_1,6f0l_1,6hv9_1,6ptj_1,6ptn_1	6,11,11,11,6,11,11,14,7,6,6,13,12,12	14
P30665	P38132	TRUE	3ja8_1,3jc5_1,3jc6_1,3jc7_1,5bk4_1,5u8s_1,5u8t_1,5v8f_1,5xf8_1,6eyc_1,6f0l_1,6hv9_1,6ptj_1,6ptn_1,6u0m_-	6,11,11,11,6,11,11,14,7,6,6,13,12,12,10	14
P30665	P53091	TRUE	3ja8_1,3jc5_1,3jc6_1,3jc7_1,5bk4_1,5u8s_1,5u8t_1,5v8f_1,5xf8_1,6eyc_1,6f0l_1,6hv9_1,6ptj_1,6ptn_1	6,11,11,11,6,11,11,14,7,6,6,13,12,12	14
P38132	P53091	TRUE	3ja8_1,5bk4_1,5u8s_1,6eyc_1,6f0l_1,6ptn_1	6,6,11,6,6,12	12
P06103	P40217	TRUE	3jap_1,3jaq_1,3zwl_1	9,8,2	9
P09064	P32481	TRUE	3jap_1,3jaq_1,6i3m_1,6i7t_1,6qg0_1,6qg1_1,6qg2_1,6qg3_1,6qg5_1,6qg6_1	9,8,8,8,8,8,8,8,8,8	9
P09064	P38912	TRUE	3jap_1,3jaq_1	9,8	9
P32497	P38249	TRUE	3jap_1,4u1c_1	9,2	9
P38249	P40217	TRUE	3jap_1	9	9
P40217	Q04067	TRUE	3jap_1,3jaq_1	9,8	9
P09064	P32911	TRUE	3jaq_1	8	8
P24279	P30665	TRUE	3jc5_1	11	11
P24279	Q12146	TRUE	3jc5_1,3jc6_1,3jc7_1,5u8s_1,5u8t_1,6ptj_1,6ptn_1,6u0m_-	11,11,11,11,11,12,12,10	12
P29469	Q08032	TRUE	3jc5_1,3jc6_1,3jc7_1,5u8s_1,5u8t_1,6hv9_1,6ptj_1,6ptn_1,6u0m_-	11,11,11,11,11,13,12,12,10	13
P29496	P40359	TRUE	3jc5_1,3jc6_1,3jc7_1,5u8s_1,5u8t_1,6hv9_1,6ptj_1,6ptn_1,6u0m_-	11,11,11,11,11,13,12,12,10	13
P29496	Q08032	TRUE	3jc5_1,3jc6_1,3jc7_1,5u8s_1,5u8t_1,6hv9_1,6ptj_1,6ptn_1,6u0m_-	11,11,11,11,11,13,12,12,10	13
P29496	Q12146	TRUE	3jc5_1,3jc6_1,3jc7_1,5u8s_1,5u8t_1,6hv9_1,6ptj_1,6ptn_1,6u0m_-	11,11,11,11,11,13,12,12,10	13
P29496	Q12488	TRUE	3jc5_1,3jc7_1,5u8s_1,5u8t_1	11,11,11,11	11
P40359	Q03406	TRUE	3jc5_1,3jc6_1,3jc7_1,5u8s_1,5u8t_1,6hv9_1,6ptj_1,6ptn_1,6u0m_-	11,11,11,11,11,13,12,12,10	13
P40359	Q08032	TRUE	3jc5_1,3jc6_1,3jc7_1,5u8s_1,5u8t_1,6ptj_1,6ptn_1,6u0m_-	11,11,11,11,11,12,12,10	12
P40359	Q12146	TRUE	3jc5_1,3jc6_1,3jc7_1,5u8s_1,5u8t_1,6hv9_1,6ptj_1,6ptn_1,6u0m_-	11,11,11,11,11,13,12,12,10	13
P40359	Q12488	TRUE	3jc5_1,3jc6_1,3jc7_1,5u8s_1,5u8t_1,6hv9_1,6ptj_1,6ptn_1,6u0m_-	11,11,11,11,11,13,12,12,10	13
Q03406	Q08032	TRUE	3jc5_1,3jc6_1,3jc7_1,5u8s_1,5u8t_1,6ptj_1,6ptn_1,6u0m_-	11,11,11,11,11,12,12,10	12
Q03406	Q12146	TRUE	3jc5_1,3jc6_1,3jc7_1,5u8s_1,5u8t_1,6hv9_1,6ptn_1,6u0m_-	11,11,11,11,11,13,12,10	13
Q03406	Q12488	TRUE	3jc5_1,3jc6_1,3jc7_1,5u8s_1,5u8t_1,6hv9_1,6ptj_1,6ptn_1,6u0m_-	11,11,11,11,11,13,12,12,10	13
Q08032	Q12488	TRUE	3jc5_1,3jc6_1,3jc7_1,5u8s_1,5u8t_1,6hv9_1,6ptj_1,6ptn_1,6u0m_-	11,11,11,11,11,13,12,12,10	13
Q12146	Q12488	TRUE	3jc5_1,3jc6_1,3jc7_1,5u8s_1,5u8t_1,6hv9_1,6ptj_1,6ptn_1,6u0m_-	11,11,11,11,11,13,12,12,10	13
P29496	P38132	TRUE	3jc7_1,5bk4_1,6f0l_1	11,6,6	11
P29496	P53091	TRUE	3jc7_1	11	11
O94742	P40016	TRUE	3jck_1,5mpd_1,5mpe_1	9,12,12	12
O94742	Q06103	TRUE	3jck_1,4cr2_1,4cr3_1,4cr4_1,5a5b_1,5mpd_1,5mpe_1	9,32,32,33,33,12,12	33
P32496	P43588	TRUE	3jck_1,4cr2_1,4cr3_1,4cr4_1,5a5b_1,5mpd_1,5mpe_1	9,32,32,33,33,12,12	33
P43588	Q04062	TRUE	3jck_1,5mpd_1,5mpe_1	9,12,12	12
Q04062	Q12250	TRUE	3jck_1,4cr2_1,4cr3_1,4cr4_1,5a5b_1,5mpd_1,5mpe_1	9,32,32,33,33,12,12	33
Q12250	Q12377	TRUE	3jck_1,4cr2_1,4cr3_1,4cr4_1,5a5b_1,5mpd_1,5mpe_1	9,32,32,33,33,12,12	33
P19735	P20053	TRUE	3jcm_1,5gan_1,5gap_1,5zwo_1	22,24,8,41	41
P19735	P33334	TRUE	3jcm_1,5gan_1,5gap_1,5zwo_1	22,24,8,41	41
P19735	P39990	TRUE	3jcm_1,5gan_1,5gap_1,5zwo_1	22,24,8,41	41
P19735	P49704	TRUE	3jcm_1,5gan_1,5gap_1,5zwo_1	22,24,8,41	41
P19735	Q06819	TRUE	3jcm_1,5zwo_1	22,41	41
P20053	P39990	TRUE	3jcm_1,5gan_1,5gap_1,5zwo_1	22,24,8,41	41
P20053	Q03338	TRUE	3jcm_1,5gan_1,5gap_1,5zwo_1	22,24,8,41	41
P33334	P36048	TRUE	3jcm_1,5gam_1,5gan_1,5gmk_1,5lj3_1,5lj5_1,5lqw_1,5mps_1,5mq0_1,5wsg_1,5y88_1,5ylz_1,5zwo_1,6bk8_1,6exn_1,6j6g_1,6j6h_1,6j6n_1,6j6q_1,6teo_1	22,9,24,29,23,27,12,23,28,27,29,29,41,29,30,27,26,27,28,2	41
P33334	P49704	TRUE	3jcm_1,5gan_1,5gap_1,5zwo_1	22,24,8,41	41
P33334	Q03338	TRUE	3jcm_1,5gan_1,5gap_1,5zwo_1	22,24,8,41	41
P33334	Q06819	TRUE	3jcm_1,5gan_1,5gap_1,5zwo_1	22,24,8,41	41
P36048	P43321	TRUE	3jcm_1,5gam_1,5gan_1,5gmk_1,5lj3_1,5lj5_1,5mps_1,5mq0_1,5wsg_1,5y88_1,5ylz_1,5zwo_1,6bk8_1,6exn_1,6j6g_1,6j6h_1,6j6n_1,6j6q_1	22,9,24,29,23,27,23,28,27,29,29,41,29,30,27,26,27,28	41
P38203	P47093	TRUE	3jcm_1,4m77_1,4m78_1,4m7a_1,4m7d_1,5gan_1,5vsu_1,5zwo_1,6aso_1	22,7,7,7,7,24,8,41,8	41
P38203	P57743	TRUE	3jcm_1,4c8q_1,4c92_1,4m75_1,4m77_1,4m78_1,4m7a_1,4m7d_1,4n0a_1,5gan_1,5vsu_1,5zwo_1,6aso_1	22,8,7,7,7,7,7,7,2,24,8,41,8	41
P39990	P49704	TRUE	3jcm_1,5gan_1,5gap_1,5zwo_1	22,24,8,41	41
P39990	Q03338	TRUE	3jcm_1,5gan_1,5gap_1,5zwo_1	22,24,8,41	41
P40018	P43321	TRUE	3jcm_1,5gam_1,5gan_1,5gao_1,5gmk_1,5lj3_1,5lj5_1,5mps_1,5mq0_1,5wsg_1,5y88_1,5ylz_1,5zwn_1,5zwo_1,6bk8_1,6exn_1,6g90_1,6j6g_1,6j6h_1,6j6n_1,6j6q_1,6n7p_1,6n7r_1,6n7x_1	22,9,24,10,29,23,27,23,28,27,29,29,15,41,29,30,26,27,26,27,28,17,15,14	41
P40018	Q02260	TRUE	3jcm_1,5gam_1,5gan_1,5gao_1,5gmk_1,5lj3_1,5lj5_1,5mps_1,5mq0_1,5wsg_1,5y88_1,5ylz_1,5zwn_1,5zwo_1,6bk8_1,6exn_1,6g90_1,6j6g_1,6j6h_1,6j6n_1,6j6q_1,6n7p_1,6n7r_1,6n7x_1	22,9,24,10,29,23,27,23,28,27,29,29,15,41,29,30,26,27,26,27,28,17,15,14	41
P40070	P47093	TRUE	3jcm_1,4m77_1,4m78_1,4m7a_1,4m7d_1,5gan_1,5vsu_1,5zwo_1,6aso_1	22,7,7,7,7,24,8,41,8	41
P40070	P53905	TRUE	3jcm_1,4c8q_1,4c92_1,4m75_1,4m77_1,4m78_1,4m7a_1,4m7d_1,5gan_1,5vsu_1,5zwo_1,6aso_1	22,8,7,7,7,7,7,7,24,8,41,8	41
P40089	P53905	TRUE	3jcm_1,4c8q_1,4c92_1,4m75_1,4m77_1,4m78_1,4m7a_1,4m7d_1,5gan_1,5vsu_1,5zwo_1,6aso_1	22,8,7,7,7,7,7,7,24,8,41,8	41
P40089	Q06406	TRUE	3jcm_1,4c8q_1,4c92_1,4m75_1,4m77_1,4m78_1,4m7a_1,4m7d_1,5gan_1,5vsu_1,5zwo_1,6aso_1	22,8,7,7,7,7,7,7,24,8,41,8	41
P40204	P43321	TRUE	3jcm_1,5gam_1,5gan_1,5gao_1,5gmk_1,5lj3_1,5lj5_1,5mps_1,5mq0_1,5wsg_1,5y88_1,5ylz_1,5zwn_1,5zwo_1,6bk8_1,6exn_1,6g90_1,6j6g_1,6j6h_1,6j6n_1,6j6q_1,6n7p_1,6n7r_1,6n7x_1	22,9,24,10,29,23,27,23,28,27,29,29,15,41,29,30,26,27,26,27,28,17,15,14	41
P40204	Q12330	TRUE	3jcm_1,5gam_1,5gan_1,5gao_1,5gmk_1,5lj3_1,5lj5_1,5mps_1,5mq0_1,5wsg_1,5y88_1,5ylz_1,5zwn_1,5zwo_1,6bk8_1,6exn_1,6g90_1,6j6g_1,6j6h_1,6j6n_1,6j6q_1,6n7p_1,6n7r_1,6n7x_1	22,9,24,10,29,23,27,23,28,27,29,29,15,41,29,30,26,27,26,27,28,17,15,14	41
P49704	Q06819	TRUE	3jcm_1,5gan_1,5gap_1,5zwo_1	22,24,8,41	41
P54999	Q06217	TRUE	3jcm_1,5gam_1,5gan_1,5gao_1,5gmk_1,5lj3_1,5lj5_1,5mps_1,5mq0_1,5wsg_1,5y88_1,5ylz_1,5zwn_1,5zwo_1,6bk8_1,6exn_1,6g90_1,6j6g_1,6j6h_1,6j6n_1,6j6q_1,6n7p_1,6n7r_1,6n7x_1	22,9,24,10,29,23,27,23,28,27,29,29,15,41,29,30,26,27,26,27,28,17,15,14	41
P54999	Q12330	TRUE	3jcm_1,5gam_1,5gan_1,5gao_1,5gmk_1,5lj3_1,5lj5_1,5mps_1,5mq0_1,5wsg_1,5y88_1,5ylz_1,5zwn_1,5zwo_1,6bk8_1,6exn_1,6g90_1,6j6g_1,6j6h_1,6j6n_1,6j6q_1,6n7p_1,6n7r_1,6n7x_1	22,9,24,10,29,23,27,23,28,27,29,29,15,41,29,30,26,27,26,27,28,17,15,14	41
P57743	Q06406	TRUE	3jcm_1,4c8q_1,4c92_1,4m75_1,4m77_1,4m78_1,4m7a_1,4m7d_1,5gan_1,5vsu_1,5zwo_1,6aso_1	22,8,7,7,7,7,7,7,24,8,41,8	41
Q02260	Q06217	TRUE	3jcm_1,5gam_1,5gan_1,5gao_1,5gmk_1,5lj3_1,5lj5_1,5mps_1,5mq0_1,5wsg_1,5y88_1,5ylz_1,5zwn_1,5zwo_1,6bk8_1,6exn_1,6g90_1,6j6g_1,6j6h_1,6j6n_1,6j6q_1,6n7p_1,6n7r_1,6n7x_1	22,9,24,10,29,23,27,23,28,27,29,29,15,41,29,30,26,27,26,27,28,17,15,14	41
P04050	P29055	TRUE	3k1f_1,3k7a_1,4bbr_1,4bbs_1,4v1n_1,4v1o_1,5fmf_1,5fyw_1,5fz5_1,5oqj_1,5oqm_1,5sva_1,6gyk_1,6gyl_1,6gym_1	13,11,13,13,14,21,23,20,20,28,43,36,18,20,28	43
P08518	P29055	TRUE	3k1f_1,3k7a_1,4bbr_1,4bbs_1,4v1n_1,4v1o_1,5fmf_1,5fyw_1,5fz5_1,5oqj_1,5oqm_1,5sva_1,6gyk_1,6gyl_1,6gym_1	13,11,13,13,14,21,23,20,20,28,43,36,18,20,28	43
Q03067	Q6WNK7	TRUE	3kik_1,3kjl_1,3m99_1,3mhh_1,3mhs_1,4fip_1,4fjc_1,4fk5_1,4w4u_1,4zux_1,6aqr_1,6t9l_1	2,2,4,4,4,4,4,4,3,4,4,4	4
P30822	P32835	TRUE	3m1i_1,3wyg_1	3,2	3
P30822	P41920	TRUE	3m1i_1,4gmx_1,4gpt_1,4hat_1,4hau_1,4hav_1,4haw_1,4hax_1,4hay_1,4haz_1,4hb0_1,4hb2_1,4hb3_1,4hb4_1,5dh9_1,5dha_1,5dhf_1,5di9_1,5dif_1,5jlj_1,5uwh_1,5uwi_1,5uwj_1,5uwo_1,5uwp_1,5uwq_1,5uwr_1,5uws_1,5uwt_1,5uwu_1,5uww_1,5yro_1,5yst_1,5ysu_1,5ytb_1,5zpu_1,6a38_1,6a3a_1,6a3b_1,6a3c_1,6a3e_1,6cit_1	3,2,2,2,2,2,2,2,2,2,2,2,2,2,2,2,2,2,2,2,2,2,2,2,2,2,2,2,3,2,2,2,2,2,2,2,2,2,2,2,2,2	3
P32835	P41920	TRUE	3m1i_1	3	3
P50102	P53165	TRUE	3m99_1,3mhh_1,3mhs_1,4fip_1,4fjc_1,4fk5_1,4wa6_1,4zux_1,6aqr_1,6t9l_1	4,4,4,4,4,4,3,4,4,4	4
P50102	Q03067	TRUE	3m99_1,3mhh_1,3mhs_1,4fip_1,4fjc_1,4fk5_1,4zux_1,6aqr_1,6t9l_1	4,4,4,4,4,4,4,4,4	4
P50102	Q6WNK7	TRUE	3m99_1,3mhh_1,3mhs_1,4fip_1,4fjc_1,4fk5_1,4wa6_1,4zux_1,6aqr_1,6t9l_1	4,4,4,4,4,4,3,4,4,4	4
P53165	Q03067	TRUE	3m99_1,3mhh_1,3mhs_1,4fip_1,4fjc_1,4fk5_1,4w4u_1,4zux_1,6aqr_1,6t9l_1	4,4,4,4,4,4,3,4,4,4	4
P53165	Q6WNK7	TRUE	3m99_1,3mhh_1,3mhs_1,4fip_1,4fjc_1,4fk5_1,4w4u_1,4wa6_1,4zux_1,6aqr_1,6t9l_1	4,4,4,4,4,4,3,3,4,4,4	4
P25043	P30656	TRUE	3mg6_1,3mg7_1,3mg8_1,3oev_1,3sdk_1,4g4s_1,4qls_1,4qlt_1,4qlu_1,4qw6_1,4qwf_1,4qwx_1,4qxj_1,4qz1_1,4qz2_1,4qz3_1,4qz4_1,4qz5_1,4qz7_1,4qzx_1,4y6z_1,4y75_1,4y77_1,4y78_1,4y80_1,4y81_1,4y82_1,4y8j_1,4y8o_1,4y8p_1,4y8q_1,4ya9_1,5ahj_1,5cgh_1,5cgi_1,5cz5_1,5cz8_1,5jhs_1,5l52_1,5l54_1,6hvx_1,6hw3_1,6hw5_1,6hw7_1,6hw8_1,6hw9_1,6hwa_1,6hwb_1,6hwd_1,6hwe_1,6hwf_1	14,14,14,14,14,16,14,14,14,14,14,14,14,14,14,14,14,14,14,14,14,14,14,14,14,14,14,14,14,14,14,14,14,14,14,14,14,14,14,14,14,14,14,14,14,14,14,14,14,14,14	16
P52917	Q06263	TRUE	3mhv_1,5uie_1,5xmk_1,6ap1_1,6oo2_1	2,2,2,3,2	3
P40368	P40477	TRUE	3pbp_1,3tkn_1	3,2	3
P40368	Q02630	TRUE	3pbp_1	3	3
P20449	Q12315	TRUE	3peu_1,3pev_1,3rrm_1,3rrn_1	2,2,3,2	3
P15873	Q12306	TRUE	3pge_1,3v60_1,3v62_1	2,2,3	3
P53853	P61830	TRUE	3q33_1	3	3
P53853	Q07794	TRUE	3q33_1,3q35_1,3q66_1,3q68_1,6o22_1	3,2,2,2,2	3
P61830	Q07794	TRUE	3q33_1	3	3
P53290	Q00582	TRUE	3r7w_1,4arz_1,6jwp_1	2,2,5	5
P32570	Q99278	TRUE	3r84_1,4gwp_1,4gwq_1,4h62_1,5oqm_1,5sva_1	2,7,8,3,43,36	43
P20449	P40477	TRUE	3rrm_1	3	3
O94742	P46674	TRUE	3t5v_1	3	3
O94742	Q08231	TRUE	3t5v_1,4trq_1,5g5p_1,5l3t_1,5ubp_1	3,3,3,3,3	3
P46674	Q08231	TRUE	3t5v_1,4trq_1,5g5p_1,5l3t_1,5ubp_1	3,3,3,3,3	3
P28007	P33322	TRUE	3u28_1,3uai_1	3,4	4
P33322	Q6Q547	TRUE	3u28_1,3uai_1	3,4	4
P33322	P40486	TRUE	3uai_1,3zv0_1	4,2	4
P12954	P15873	TRUE	3v62_1	3	3
P12954	Q12306	TRUE	3v62_1	3	3
P07834	P38634	TRUE	3v7d_1	3	3
P40465	Q12318	TRUE	3vu9_1,4dt1_1,4eq6_1,5xyn_1	2,2,2,4	4
P27796	P39108	TRUE	3w15_1	3	3
P27796	P50091	TRUE	3w15_1	3	3
P39108	P50091	TRUE	3w15_1	3	3
P38316	Q12380	TRUE	3w1s_1	3	3
Q05123	Q12406	TRUE	3wee_1,4i6m_1,5tgc_1,6kw3_1,6kw4_1,6tda_1,6uxw_1,6v92_1	2,4,3,15,15,12,9,16	16
P21243	P23638	TRUE	3wxr_1,4cr2_1,4cr3_1,5a5b_1	14,32,32,33	33
P00830	P01097	TRUE	3zia_1	6	6
P01097	P07251	TRUE	3zia_1	6	6
P01097	P38077	TRUE	3zia_1	6	6
P38874	Q02884	TRUE	4a8j_1,4ejs_1	3,3	3
P38874	Q04868	TRUE	4a8j_1,4ejs_1	3,3	3
Q02884	Q04868	TRUE	4a8j_1,4ejs_1	3,3	3
P25655	P39008	TRUE	4b8a_1,4b8c_1	2,3	3
P31384	P39008	TRUE	4b8c_1	3	3
P32639	P33334	TRUE	4bgd_1,5dca_1,5gan_1,5gao_1,5lj5_1,5m52_1,5m5p_1,5zwo_1	2,2,24,10,27,2,2,41	41
P26449	P53148	TRUE	4bl0_1	3	3
P17883	P35207	TRUE	4buj_1	3	3
P17883	Q02793	TRUE	4buj_1	3	3
P35207	Q02793	TRUE	4buj_1	3	3
P04050	P36106	TRUE	4bxx_1,4bxz_1,4by1_1,4by7_1	13,13,13,13	13
P20434	P36106	TRUE	4bxx_1,4by1_1,4by7_1	13,13,13	13
P06100	P25655	TRUE	4by6_1	3	3
P06100	Q12514	TRUE	4by6_1	3	3
P25655	Q12514	TRUE	4by6_1	3	3
P07703	P22138	TRUE	4c2m_1,4c3h_1,4c3i_1,4c3j_1,5g5l_1,5lmx_1,5m3f_1,5m3m_1,5m5w_1,5m5x_1,5m5y_1,5m64_1,5n5y_1,5n5z_1,5n60_1,5n61_1,5oa1_1,5w5y_1,5w64_1,5w65_1,5w66_1,6h67_1,6h68_1,6hko_1,6hlq_1,6hlr_1,6hls_1,6rqh_1,6rql_1,6rqt_1,6rrd_1,6rui_1,6ruo_1,6rwe_1,6tps_1	14,14,14,14,15,14,14,14,14,14,14,14,18,18,18,18,15,17,17,17,17,14,14,14,12,12,12,18,18,15,18,18,18,18,18	18
P07703	P22139	TRUE	4c2m_1,4c3h_1,4c3i_1,4c3j_1,5fj8_1,5fj9_1,5fja_1,5g5l_1,5lmx_1,5m3f_1,5m3m_1,5m5w_1,5m5x_1,5m5y_1,5m64_1,5n5y_1,5n5z_1,5n60_1,5n61_1,5oa1_1,5w5y_1,5w64_1,5w65_1,5w66_1,6cnb_1,6cnc_1,6cnd_1,6cnf_1,6eu0_1,6eu2_1,6eu3_1,6f40_1,6f41_1,6f42_1,6h67_1,6h68_1,6hko_1,6hlq_1,6hlr_1,6hls_1,6rqh_1,6rql_1,6rqt_1,6rrd_1,6rui_1,6ruo_1,6rwe_1,6tps_1,6tut_1	14,14,14,14,17,17,17,15,14,14,14,14,14,14,14,18,18,18,18,15,17,17,17,17,19,19,19,19,20,17,17,20,20,20,14,14,14,12,12,12,18,18,15,18,18,18,18,18,18	20
P07703	P28000	TRUE	4c2m_1,4c3h_1,4c3i_1,4c3j_1,5fj8_1,5fj9_1,5fja_1,5g5l_1,5lmx_1,5m3f_1,5m3m_1,5m5w_1,5m5x_1,5m5y_1,5m64_1,5n5y_1,5n5z_1,5n60_1,5n61_1,5oa1_1,5w5y_1,5w64_1,5w65_1,5w66_1,6cnb_1,6cnc_1,6cnd_1,6cnf_1,6eu0_1,6eu2_1,6eu3_1,6f40_1,6f41_1,6f42_1,6h67_1,6h68_1,6hko_1,6hlq_1,6hlr_1,6hls_1,6rqh_1,6rql_1,6rqt_1,6rrd_1,6rui_1,6ruo_1,6rwe_1,6tps_1,6tut_1	14,14,14,14,17,17,17,15,14,14,14,14,14,14,14,18,18,18,18,15,17,17,17,17,19,19,19,19,20,17,17,20,20,20,14,14,14,12,12,12,18,18,15,18,18,18,18,18,18	20
P07703	P40422	TRUE	4c2m_1,4c3h_1,4c3i_1,4c3j_1,5fj8_1,5fj9_1,5fja_1,5g5l_1,5lmx_1,5m3f_1,5m3m_1,5m5w_1,5m5x_1,5m5y_1,5m64_1,5n5y_1,5n5z_1,5n60_1,5n61_1,5oa1_1,5w5y_1,5w64_1,5w65_1,5w66_1,6cnb_1,6cnc_1,6cnd_1,6cnf_1,6eu0_1,6eu2_1,6eu3_1,6f40_1,6f41_1,6f42_1,6h67_1,6h68_1,6hko_1,6hlq_1,6hlr_1,6hls_1,6rqh_1,6rql_1,6rqt_1,6rrd_1,6rui_1,6ruo_1,6rwe_1,6tps_1,6tut_1	14,14,14,14,17,17,17,15,14,14,14,14,14,14,14,18,18,18,18,15,17,17,17,17,19,19,19,19,20,17,17,20,20,20,14,14,14,12,12,12,18,18,15,18,18,18,18,18,18	20
P07703	P47006	TRUE	4c2m_1,4c3h_1,4c3i_1,4c3j_1,5g5l_1,5lmx_1,5m3f_1,5m5w_1,5m5x_1,5m5y_1,5m64_1,5n5y_1,5n5z_1,5n60_1,5n61_1,5oa1_1,5w5y_1,5w64_1,5w65_1,5w66_1,6h67_1,6h68_1,6hko_1,6rqh_1,6rql_1,6rqt_1,6rrd_1,6rui_1,6ruo_1,6rwe_1,6tps_1	14,14,14,14,15,14,14,14,14,14,14,18,18,18,18,15,17,17,17,17,14,14,14,18,18,15,18,18,18,18,18	18
P10964	P20434	TRUE	4c2m_1,4c3h_1,4c3i_1,4c3j_1,5g5l_1,5lmx_1,5m3f_1,5m3m_1,5m5w_1,5m5x_1,5m5y_1,5m64_1,5n5y_1,5n5z_1,5n60_1,5n61_1,5oa1_1,5w5y_1,5w64_1,5w65_1,5w66_1,6h67_1,6h68_1,6hko_1,6hlq_1,6hlr_1,6hls_1,6rqh_1,6rql_1,6rqt_1,6rrd_1,6rui_1,6ruo_1,6rwe_1,6tps_1	14,14,14,14,15,14,14,14,14,14,14,14,18,18,18,18,15,17,17,17,17,14,14,14,12,12,12,18,18,15,18,18,18,18,18	18
P10964	P20435	TRUE	4c2m_1,4c3h_1,4c3i_1,4c3j_1,5g5l_1,5lmx_1,5m3f_1,5m3m_1,5m5w_1,5m5x_1,5m5y_1,5m64_1,5n5y_1,5n5z_1,5n60_1,5n61_1,5oa1_1,5w5y_1,5w64_1,5w65_1,5w66_1,6h67_1,6h68_1,6hko_1,6hlq_1,6hlr_1,6hls_1,6rqh_1,6rql_1,6rqt_1,6rrd_1,6rui_1,6ruo_1,6rwe_1,6tps_1	14,14,14,14,15,14,14,14,14,14,14,14,18,18,18,18,15,17,17,17,17,14,14,14,12,12,12,18,18,15,18,18,18,18,18	18
P10964	P20436	TRUE	4c2m_1,4c3h_1,4c3i_1,4c3j_1,5g5l_1,5lmx_1,5m3f_1,5m3m_1,5m5w_1,5m5x_1,5m5y_1,5m64_1,5n5y_1,5n5z_1,5n60_1,5n61_1,5oa1_1,5w5y_1,5w64_1,5w65_1,5w66_1,6h67_1,6h68_1,6hko_1,6hlq_1,6hlr_1,6hls_1,6rqh_1,6rql_1,6rqt_1,6rrd_1,6rui_1,6ruo_1,6rwe_1,6tps_1	14,14,14,14,15,14,14,14,14,14,14,14,18,18,18,18,15,17,17,17,17,14,14,14,12,12,12,18,18,15,18,18,18,18,18	18
P10964	P22138	TRUE	4c2m_1,4c3h_1,4c3i_1,4c3j_1,5g5l_1,5lmx_1,5m3f_1,5m3m_1,5m5w_1,5m5x_1,5m5y_1,5m64_1,5n5y_1,5n5z_1,5n60_1,5n61_1,5oa1_1,5w5y_1,5w64_1,5w65_1,5w66_1,6h67_1,6h68_1,6hko_1,6hlq_1,6hlr_1,6hls_1,6rqh_1,6rql_1,6rqt_1,6rrd_1,6rui_1,6ruo_1,6rwe_1,6tps_1	14,14,14,14,15,14,14,14,14,14,14,14,18,18,18,18,15,17,17,17,17,14,14,14,12,12,12,18,18,15,18,18,18,18,18	18
P10964	P28000	TRUE	4c2m_1,4c3h_1,4c3i_1,4c3j_1,5g5l_1,5lmx_1,5m3f_1,5m3m_1,5m5w_1,5m5x_1,5m5y_1,5m64_1,5n5y_1,5n5z_1,5n60_1,5n61_1,5oa1_1,5w5y_1,5w64_1,5w65_1,5w66_1,6h67_1,6h68_1,6hko_1,6hlq_1,6hlr_1,6hls_1,6rqh_1,6rql_1,6rqt_1,6rrd_1,6rui_1,6ruo_1,6rwe_1,6tps_1	14,14,14,14,15,14,14,14,14,14,14,14,18,18,18,18,15,17,17,17,17,14,14,14,12,12,12,18,18,15,18,18,18,18,18	18
P10964	P32529	TRUE	4c2m_1,4c3h_1,4c3i_1,4c3j_1,5g5l_1,5lmx_1,5m3f_1,5m3m_1,5m5w_1,5m5x_1,5m5y_1,5m64_1,5n5y_1,5n5z_1,5n60_1,5n61_1,5oa1_1,5w5y_1,5w64_1,5w65_1,5w66_1,6h67_1,6h68_1,6hko_1,6hlq_1,6hlr_1,6hls_1,6rqh_1,6rql_1,6rqt_1,6rrd_1,6rui_1,6ruo_1,6rwe_1,6tps_1	14,14,14,14,15,14,14,14,14,14,14,14,18,18,18,18,15,17,17,17,17,14,14,14,12,12,12,18,18,15,18,18,18,18,18	18
P10964	P46669	TRUE	4c2m_1,4c3h_1,4c3i_1,4c3j_1,5g5l_1,5lmx_1,5m3f_1,5m3m_1,5m5w_1,5m5x_1,5m5y_1,5m64_1,5n5y_1,5n5z_1,5n60_1,5n61_1,5oa1_1,5w5y_1,5w64_1,5w65_1,5w66_1,6h67_1,6h68_1,6hko_1,6hlq_1,6hlr_1,6hls_1,6rqh_1,6rql_1,6rqt_1,6rrd_1,6rui_1,6ruo_1,6rwe_1,6tps_1	14,14,14,14,15,14,14,14,14,14,14,14,18,18,18,18,15,17,17,17,17,14,14,14,12,12,12,18,18,15,18,18,18,18,18	18
P10964	P50106	TRUE	4c2m_1,4c3h_1,4c3i_1,4c3j_1,5g5l_1,5m3f_1,5m3m_1,5m5w_1,5m5x_1,5m5y_1,5m64_1,5n5y_1,5n5z_1,5n60_1,5n61_1,5oa1_1,5w5y_1,5w64_1,5w65_1,5w66_1,6h67_1,6h68_1,6hko_1,6hlq_1,6hlr_1,6hls_1,6rqh_1,6rql_1,6rqt_1,6rrd_1,6rui_1,6ruo_1,6rwe_1,6tps_1	14,14,14,14,15,14,14,14,14,14,14,18,18,18,18,15,17,17,17,17,14,14,14,12,12,12,18,18,15,18,18,18,18,18	18
P20435	P22138	TRUE	4c2m_1,5g5l_1,5m3f_1,5m3m_1,5m5w_1,6h67_1,6h68_1,6hko_1,6hlr_1,6ruo_1	14,15,14,14,14,14,14,14,12,18	18
P20435	P46669	TRUE	4c2m_1,4c3h_1,4c3i_1,4c3j_1,5g5l_1,5lmx_1,5m3f_1,5m3m_1,5m5w_1,5m5x_1,5m5y_1,5m64_1,5n5y_1,5n5z_1,5n60_1,5n61_1,5oa1_1,5w5y_1,5w64_1,5w65_1,5w66_1,6h67_1,6h68_1,6hko_1,6hlq_1,6hlr_1,6hls_1,6rqh_1,6rql_1,6rqt_1,6rrd_1,6rui_1,6ruo_1,6rwe_1,6tps_1	14,14,14,14,15,14,14,14,14,14,14,14,18,18,18,18,15,17,17,17,17,14,14,14,12,12,12,18,18,15,18,18,18,18,18	18
P20435	P50106	TRUE	4c2m_1,4c3h_1,4c3i_1,4c3j_1,5g5l_1,5lmx_1,5m3f_1,5m5w_1,5m5x_1,5m5y_1,5m64_1,5n61_1,5oa1_1,6h67_1,6h68_1,6hko_1,6hlq_1,6hlr_1,6hls_1,6rqh_1,6rql_1,6rqt_1,6rrd_1,6rui_1,6ruo_1,6rwe_1,6tps_1	14,14,14,14,15,14,14,14,14,14,14,18,15,14,14,14,12,12,12,18,18,15,18,18,18,18,18	18
P22138	P22139	TRUE	4c2m_1,4c3h_1,4c3i_1,4c3j_1,5g5l_1,5lmx_1,5m3f_1,5m3m_1,5m5w_1,5m5x_1,5m5y_1,5m64_1,5n5y_1,5n5z_1,5n60_1,5n61_1,5oa1_1,5w5y_1,5w64_1,5w65_1,5w66_1,6h67_1,6h68_1,6hko_1,6hlq_1,6hlr_1,6hls_1,6rqh_1,6rql_1,6rqt_1,6rrd_1,6rui_1,6ruo_1,6rwe_1,6tps_1	14,14,14,14,15,14,14,14,14,14,14,14,18,18,18,18,15,17,17,17,17,14,14,14,12,12,12,18,18,15,18,18,18,18,18	18
P22138	P28000	TRUE	4c2m_1,4c3h_1,4c3i_1,4c3j_1,5g5l_1,5lmx_1,5m3f_1,5m3m_1,5m5w_1,5m5x_1,5m5y_1,5m64_1,5n5y_1,5n5z_1,5n60_1,5n61_1,5oa1_1,5w5y_1,5w64_1,5w65_1,5w66_1,6h67_1,6h68_1,6hko_1,6hlq_1,6hlr_1,6hls_1,6rqh_1,6rql_1,6rqt_1,6rrd_1,6rui_1,6ruo_1,6rwe_1,6tps_1	14,14,14,14,15,14,14,14,14,14,14,14,18,18,18,18,15,17,17,17,17,14,14,14,12,12,12,18,18,15,18,18,18,18,18	18
P22138	P32529	TRUE	4c2m_1,4c3h_1,4c3i_1,4c3j_1,5g5l_1,5lmx_1,5m3f_1,5m3m_1,5m5w_1,5m5x_1,5m5y_1,5m64_1,5n5y_1,5n5z_1,5n60_1,5n61_1,5oa1_1,5w5y_1,5w64_1,5w65_1,5w66_1,6h67_1,6h68_1,6hko_1,6hlq_1,6hlr_1,6hls_1,6rqh_1,6rql_1,6rqt_1,6rrd_1,6rui_1,6ruo_1,6rwe_1,6tps_1	14,14,14,14,15,14,14,14,14,14,14,14,18,18,18,18,15,17,17,17,17,14,14,14,12,12,12,18,18,15,18,18,18,18,18	18
P22138	P40422	TRUE	4c2m_1,4c3h_1,4c3i_1,4c3j_1,5g5l_1,5lmx_1,5m3f_1,5m3m_1,5m5w_1,5m5x_1,5m5y_1,5m64_1,5n5y_1,5n5z_1,5n60_1,5n61_1,5oa1_1,5w5y_1,5w64_1,5w65_1,5w66_1,6h67_1,6h68_1,6hko_1,6hlq_1,6hlr_1,6hls_1,6rqh_1,6rql_1,6rqt_1,6rrd_1,6rui_1,6ruo_1,6rwe_1,6tps_1	14,14,14,14,15,14,14,14,14,14,14,14,18,18,18,18,15,17,17,17,17,14,14,14,12,12,12,18,18,15,18,18,18,18,18	18
P22138	P46669	TRUE	4c2m_1,4c3h_1,4c3i_1,4c3j_1,5g5l_1,5m3f_1,5m3m_1,5m5w_1,5m5x_1,5m5y_1,5m64_1,5n5y_1,5n5z_1,5n60_1,5n61_1,5oa1_1,5w5y_1,5w64_1,5w65_1,5w66_1,6h67_1,6h68_1,6hko_1,6hlq_1,6hlr_1,6hls_1,6rqh_1,6rql_1,6rqt_1,6rrd_1,6rui_1,6ruo_1,6rwe_1,6tps_1	14,14,14,14,15,14,14,14,14,14,14,18,18,18,18,15,17,17,17,17,14,14,14,12,12,12,18,18,15,18,18,18,18,18	18
P22138	P47006	TRUE	4c2m_1,4c3h_1,4c3i_1,4c3j_1,5g5l_1,5lmx_1,5m3f_1,5m3m_1,5m5w_1,5m5x_1,5m5y_1,5m64_1,5n5y_1,5n5z_1,5n60_1,5n61_1,5oa1_1,5w5y_1,5w64_1,5w65_1,5w66_1,6h67_1,6h68_1,6hko_1,6rqh_1,6rql_1,6rqt_1,6rrd_1,6rui_1,6ruo_1,6rwe_1,6tps_1	14,14,14,14,15,14,14,14,14,14,14,14,18,18,18,18,15,17,17,17,17,14,14,14,18,18,15,18,18,18,18,18	18
P22138	P50106	TRUE	4c2m_1,4c3h_1,4c3i_1,4c3j_1,5g5l_1,5lmx_1,5m3f_1,5m3m_1,5m5w_1,5m5y_1,5m64_1,5n5y_1,5n5z_1,5n60_1,5n61_1,5oa1_1,5w5y_1,5w64_1,5w65_1,6h67_1,6h68_1,6hko_1,6hlq_1,6hlr_1,6hls_1,6rqh_1,6rql_1,6rqt_1,6rrd_1,6rui_1,6ruo_1,6rwe_1,6tps_1	14,14,14,14,15,14,14,14,14,14,14,18,18,18,18,15,17,17,17,14,14,14,12,12,12,18,18,15,18,18,18,18,18	18
P22138	Q01080	TRUE	4c2m_1,4c3h_1,4c3i_1,4c3j_1,5g5l_1,5lmx_1,5m3f_1,5m3m_1,5m5w_1,5m5x_1,5m5y_1,5m64_1,5n5y_1,5n5z_1,5n60_1,5n61_1,5oa1_1,5w5y_1,5w64_1,5w65_1,5w66_1,6h67_1,6h68_1,6hko_1,6rqh_1,6rql_1,6rqt_1,6rrd_1,6rui_1,6ruo_1,6rwe_1,6tps_1	14,14,14,14,15,14,14,14,14,14,14,14,18,18,18,18,15,17,17,17,17,14,14,14,18,18,15,18,18,18,18,18	18
P22139	P47006	TRUE	4c2m_1,4c3h_1,4c3i_1,4c3j_1,5m3f_1,5m5x_1,5m64_1,5oa1_1,6h67_1,6rqh_1,6rql_1,6rui_1,6ruo_1,6tps_1	14,14,14,14,14,14,14,15,14,18,18,18,18,18	18
P32529	Q01080	TRUE	4c2m_1,4c3h_1,4c3i_1,4c3j_1,5g5l_1,5m3f_1,5m3m_1,5m5w_1,5m5x_1,5m5y_1,5m64_1,5n5y_1,5n5z_1,5n60_1,5n61_1,5oa1_1,5w5y_1,5w64_1,5w65_1,5w66_1,6h67_1,6h68_1,6hko_1,6rqh_1,6rql_1,6rqt_1,6rrd_1,6rui_1,6ruo_1,6rwe_1,6tps_1	14,14,14,14,15,14,14,14,14,14,14,18,18,18,18,15,17,17,17,17,14,14,14,18,18,15,18,18,18,18,18	18
P47006	Q01080	TRUE	4c2m_1,4c3h_1,4c3i_1,4c3j_1,5g5l_1,5lmx_1,5m3f_1,5m3m_1,5m5w_1,5m5x_1,5m5y_1,5m64_1,5n5y_1,5n5z_1,5n60_1,5n61_1,5oa1_1,5w5y_1,5w64_1,5w65_1,5w66_1,6h67_1,6h68_1,6hko_1,6rqh_1,6rql_1,6rqt_1,6rrd_1,6rui_1,6ruo_1,6rwe_1,6tps_1	14,14,14,14,15,14,14,14,14,14,14,14,18,18,18,18,15,17,17,17,17,14,14,14,18,18,15,18,18,18,18,18	18
P20676	P46674	TRUE	4c31_1,4mbe_1	3,4	4
P20676	Q6WNK7	TRUE	4c31_1,4mbe_1	3,4	4
P25644	P38203	TRUE	4c8q_1	8	8
P25644	P57743	TRUE	4c8q_1	8	8
P38203	P47017	TRUE	4c8q_1,4c92_1,4m75_1	8,7,7	8
P40070	P47017	TRUE	4c8q_1,4c92_1,4m75_1	8,7,7	8
P47017	P57743	TRUE	4c92_1,4m75_1	7,7	7
P47017	Q06406	TRUE	4c92_1,4m75_1	7,7	7
Q01454	Q03406	TRUE	4c95_1,5nxq_1,6ptj_1,6ptn_1	2,2,12,12	12
Q08096	Q08965	TRUE	4clq_1,5jpq_1,5tzs_1	2,5,12	12
P21242	P33297	TRUE	4cr2_1,5mp9_1	32,20	32
P21242	P53549	TRUE	4cr2_1,4cr3_1,5a5b_1,5mp9_1,5mpa_1	32,32,33,20,20	33
P21243	P33298	TRUE	4cr2_1,4cr3_1,4cr4_1,5a5b_1,5mp9_1,5mpa_1,6ef0_1,6ef1_1,6ef2_1,6ef3_1	32,32,33,33,20,20,13,13,13,22	33
P21243	P53549	TRUE	4cr2_1,5mp9_1	32,20	32
P21243	Q12250	TRUE	4cr2_1,4cr4_1	32,33	33
P23638	P25043	TRUE	4cr2_1,4cr3_1,4qby_1,4qux_1,4quy_1,4qv0_1,4qv1_1,4qv3_1,4qv4_1,4qv5_1,4qv6_1,4qv7_1,4qv8_1,4qv9_1,4qvl_1,4qvm_1,4qvn_1,4qvp_1,4qvq_1,4qvv_1,4qvw_1,4qvy_1,4qw0_1,4qw1_1,4qw3_1,4qwu_1,4qzz_1,4r00_1,4r02_1,4r17_1,4r18_1,4rur_1,4y69_1,4y6a_1,4y6v_1,4y8m_1,4y8n_1,4y8r_1,4y8t_1,4y8u_1,4y9y_1,4ya0_1,4ya1_1,4ya3_1,4ya4_1,4ya5_1,4z1l_1,5a5b_1,5bou_1,5cgf_1,5cz4_1,5cz6_1,5cz7_1,5cza_1,5d0t_1,5d0w_1,5d0x_1,…	32,32,14,14,14,14,14,14,14,14,14,14,14,14,14,14,14,14,14,14,14,14,14,14,14,14,14,14,14,14,14,14,14,14,14,14,14,14,14,14,14,14,14,14,14,14,14,33,14,14,14,14,14,14,14,14,14,14,14,14,14,14,14,14,14,14,14,14,14,14,14,14,14,14,14,14,14,14,14,14,14,14,14,14,14,14,14,14,14,14,14,14,14,14,14,14,14,14,14,20,20,22,14,14,14,14,14,14,14,14,14,14,14,14,14,14,14,14,14,14,14,14	33
P23638	P40327	TRUE	4cr2_1,4cr3_1,4cr4_1,5a5b_1,5mp9_1,5mpa_1,6ef0_1,6ef1_1,6ef2_1,6ef3_1	32,32,33,33,20,20,13,13,13,22	33
P23639	P33298	TRUE	4cr2_1,4cr3_1,4cr4_1,5a5b_1,5mp9_1,5mpa_1,6ef0_1,6ef1_1,6ef2_1,6ef3_1	32,32,33,33,20,20,13,13,13,22	33
P23639	Q12377	TRUE	4cr2_1,4cr3_1,5a5b_1	32,32,33	33
P32379	P33297	TRUE	4cr2_1,4cr4_1,5mp9_1,5mpa_1,6ef0_1,6ef1_1,6ef2_1,6ef3_1	32,33,20,20,13,13,13,22	33
P32379	P33299	TRUE	4cr2_1,4cr3_1,4cr4_1,5a5b_1,5mp9_1,5mpa_1,6ef0_1,6ef1_1,6ef2_1,6ef3_1	32,32,33,33,20,20,13,13,13,22	33
P32496	P32565	TRUE	4cr2_1,4cr3_1,4cr4_1,5a5b_1,5mpd_1,5mpe_1	32,32,33,33,12,12	33
P32565	P33298	TRUE	4cr2_1,4cr3_1,4cr4_1,5a5b_1	32,32,33,33	33
P32565	P40016	TRUE	4cr2_1,4cr3_1,4cr4_1,5a5b_1,5mpd_1,5mpe_1	32,32,33,33,12,12	33
P32565	P43588	TRUE	4cr2_1,4cr3_1,4cr4_1,5a5b_1,5mpd_1,5mpe_1	32,32,33,33,12,12	33
P32565	Q01939	TRUE	4cr2_1,4cr3_1,4cr4_1,5a5b_1	32,32,33,33	33
P33297	P33299	TRUE	4cr2_1,4cr3_1,4cr4_1,5a5b_1,5mp9_1,5mpa_1,6ef0_1,6ef1_1,6ef2_1,6ef3_1	32,32,33,33,20,20,13,13,13,22	33
P33297	P40302	TRUE	4cr2_1,4cr3_1,4cr4_1,5a5b_1,5mp9_1,5mpa_1,6ef0_1,6ef1_1,6ef2_1,6ef3_1	32,32,33,33,20,20,13,13,13,22	33
P33297	P53549	TRUE	4cr2_1,4cr3_1,4cr4_1,5a5b_1,5mp9_1,5mpa_1,6ef0_1,6ef1_1,6ef2_1,6ef3_1	32,32,33,33,20,20,13,13,13,22	33
P33298	P40327	TRUE	4cr2_1,5mp9_1,5mpa_1	32,20,20	32
P33298	P43588	TRUE	4cr2_1,4cr3_1,4cr4_1,5a5b_1,6ef3_1	32,32,33,33,22	33
P33298	P53549	TRUE	4cr2_1,4cr3_1,4cr4_1,5a5b_1,5mp9_1,5mpa_1,6ef0_1,6ef1_1,6ef2_1,6ef3_1	32,32,33,33,20,20,13,13,13,22	33
P33298	Q01939	TRUE	4cr2_1,4cr3_1,4cr4_1,5a5b_1,5mp9_1,5mpa_1,6ef0_1,6ef1_1,6ef2_1,6ef3_1	32,32,33,33,20,20,13,13,13,22	33
P33298	Q12250	TRUE	4cr2_1	32	32
P33298	Q12377	TRUE	4cr2_1,4cr3_1,4cr4_1,5a5b_1	32,32,33,33	33
P33299	P38764	TRUE	4cr2_1,4cr4_1	32,33	33
P33299	P40302	TRUE	4cr2_1,5mp9_1,5mpa_1	32,20,20	32
P33299	P40327	TRUE	4cr2_1,4cr3_1,4cr4_1,5a5b_1,5mp9_1,5mpa_1,6ef0_1,6ef1_1,6ef2_1,6ef3_1	32,32,33,33,20,20,13,13,13,22	33
P38764	P40327	TRUE	4cr2_1,4cr3_1,4cr4_1,5a5b_1	32,32,33,33	33
P38886	Q04062	TRUE	4cr2_1,4cr3_1,4cr4_1,5a5b_1,5mpd_1,5mpe_1	32,32,33,33,12,12	33
P38886	Q08723	TRUE	4cr2_1,4cr3_1,4cr4_1,5a5b_1,5mpd_1,5mpe_1	32,32,33,33,12,12	33
P40016	Q01939	TRUE	4cr2_1,4cr3_1,4cr4_1,5a5b_1	32,32,33,33	33
P40303	P40327	TRUE	4cr2_1,4cr3_1,4cr4_1,5a5b_1,5mp9_1,5mpa_1,6ef0_1,6ef1_1,6ef2_1,6ef3_1	32,32,33,33,20,20,13,13,13,22	33
P40327	Q01939	TRUE	4cr2_1,4cr3_1,4cr4_1,5a5b_1,5mp9_1,5mpa_1,6ef0_1,6ef1_1,6ef2_1,6ef3_1	32,32,33,33,20,20,13,13,13,22	33
P43588	P53549	TRUE	4cr2_1,4cr4_1	32,33	33
P53549	Q12250	TRUE	4cr2_1	32	32
Q01939	Q06103	TRUE	4cr2_1,4cr3_1,4cr4_1,5a5b_1	32,32,33,33	33
Q01939	Q12377	TRUE	4cr2_1,4cr4_1	32,33	33
P23639	P32379	TRUE	4cr3_1,5a5b_1,5mp9_1	32,33,20	33
P32496	P33298	TRUE	4cr3_1,5a5b_1	32,33	33
P33297	P38886	TRUE	4cr3_1,4cr4_1,5a5b_1	32,33,33	33
P33297	P43588	TRUE	4cr3_1,4cr4_1,5a5b_1,6ef3_1	32,33,33,22	33
P33297	Q04062	TRUE	4cr3_1,5a5b_1	32,33	33
P53549	Q08723	TRUE	4cr3_1,5a5b_1	32,33	33
O13563	P32565	TRUE	4cr4_1	33	33
P23638	Q01939	TRUE	4cr4_1,6ef0_1,6ef1_1,6ef2_1,6ef3_1	33,13,13,13,22	33
P33298	Q08723	TRUE	4cr4_1	33	33
P33299	P43588	TRUE	4cr4_1	33	33
P19736	P32524	TRUE	4dgw_1,5zwo_1,6g90_1	3,41,26	41
P32524	Q07350	TRUE	4dgw_1,5zwo_1,6g90_1	3,41,26	41
P14242	P38920	TRUE	4e4w_1,4fmn_1,4fmo_1	2,3,3	3
P02557	P09733	TRUE	4ffb_1,4u3j_1,5w3f_1,5w3h_1,5w3j_1	3,3,2,2,2	3
P02557	P46675	TRUE	4ffb_1,4u3j_1	3,3	3
P09733	P46675	TRUE	4ffb_1,4u3j_1	3,3	3
P38920	Q08214	TRUE	4fmn_1	3	3
P38920	P39875	TRUE	4fmo_1	3	3
P21242	P36040	TRUE	4g4s_1	16	16
P32379	P36040	TRUE	4g4s_1	16	16
P32379	Q05778	TRUE	4g4s_1	16	16
P36040	P40302	TRUE	4g4s_1	16	16
P36040	Q05778	TRUE	4g4s_1	16	16
P40302	Q05778	TRUE	4g4s_1	16	16
P40303	Q05778	TRUE	4g4s_1	16	16
P40014	P43618	TRUE	4geq_1	3	3
P43618	Q04477	TRUE	4geq_1	3	3
P32570	P38304	TRUE	4gwp_1,5sva_1	7,36	36
P32585	Q99278	TRUE	4gwp_1,4gwq_1	7,8	8
P04050	P32569	TRUE	4gwq_1,5sva_1	8,36	36
P04050	P38304	TRUE	4gwq_1,5sva_1	8,36	36
P04050	P38782	TRUE	4gwq_1,5sva_1	8,36	36
P07347	P12945	TRUE	4hnw_1,4hnx_1,4hny_1,4xnh_1,4xpd_1,4y49_1,6hd5_1,6o07_1	2,2,2,3,3,3,3,3	3
P22082	Q05123	TRUE	4i6m_1,6uxw_1	4,9	9
P22082	Q12406	TRUE	4i6m_1,6uxw_1	4,9	9
P53330	Q05123	TRUE	4i6m_1,5tgc_1,6kw3_1,6kw4_1,6tda_1,6uxw_1,6v92_1	4,3,15,15,12,9,16	16
P53330	Q12406	TRUE	4i6m_1,5tgc_1,6kw3_1,6kw4_1,6tda_1,6uxw_1,6v92_1	4,3,15,15,12,9,16	16
P25359	P48240	TRUE	4ifd_1,4oo1_1,5c0w_1,5c0x_1,5g06_1,5jea_1,5k36_1,5okz_1,5vzj_1	11,10,12,11,11,11,11,10,12	12
P25359	P53256	TRUE	4ifd_1,4oo1_1,5c0w_1,5c0x_1,5g06_1,5jea_1,5k36_1,5okz_1,5vzj_1	11,10,12,11,11,11,11,10,12	12
P25359	P53859	TRUE	4ifd_1,4oo1_1,5c0w_1,5c0x_1,5g06_1,5jea_1,5k36_1,5okz_1,5vzj_1	11,10,12,11,11,11,11,10,12	12
P25359	Q05636	TRUE	4ifd_1,4oo1_1,5c0x_1,5g06_1,5jea_1,5k36_1,5okz_1	11,10,11,11,11,11,10	11
P25359	Q08162	TRUE	4ifd_1,5c0x_1,5g06_1,5k36_1	11,11,11,11	11
P25359	Q12149	TRUE	4ifd_1,4oo1_1,5c0w_1,5c0x_1,5k36_1,5vzj_1	11,10,12,11,11,12	12
P38792	P46948	TRUE	4ifd_1,4oo1_1,5c0w_1,5c0x_1,5g06_1,5jea_1,5k36_1,5okz_1,5vzj_1	11,10,12,11,11,11,11,10,12	12
P38792	P53859	TRUE	4ifd_1,5c0w_1,5c0x_1,5g06_1,5jea_1,5k36_1,5vzj_1	11,12,11,11,11,11,12	12
P38792	Q05636	TRUE	4ifd_1,5c0x_1,5g06_1,5jea_1,5okz_1,5vzj_1	11,11,11,11,10,12	12
P38792	Q12277	TRUE	4ifd_1,4oo1_1,5c0w_1,5c0x_1,5g06_1,5jea_1,5k36_1,5okz_1,5vzj_1	11,10,12,11,11,11,11,10,12	12
P46948	Q12277	TRUE	4ifd_1,4oo1_1,5c0w_1,5c0x_1,5g06_1,5jea_1,5k36_1,5okz_1,5vzj_1	11,10,12,11,11,11,11,10,12	12
P48240	P53256	TRUE	4ifd_1,4oo1_1,5c0w_1,5c0x_1,5g06_1,5jea_1,5okz_1	11,10,12,11,11,11,10	12
P48240	P53859	TRUE	4ifd_1,4oo1_1,5c0w_1,5c0x_1,5g06_1,5jea_1,5k36_1,5okz_1,5vzj_1	11,10,12,11,11,11,11,10,12	12
P48240	Q12149	TRUE	4ifd_1,4oo1_1,5c0w_1,5c0x_1,5k36_1,5vzj_1	11,10,12,11,11,12	12
P48240	Q12277	TRUE	4ifd_1,4oo1_1,5c0w_1,5c0x_1,5g06_1,5jea_1,5k36_1,5okz_1,5vzj_1	11,10,12,11,11,11,11,10,12	12
P53256	P53859	TRUE	4ifd_1,4oo1_1,5c0w_1,5c0x_1,5g06_1,5jea_1,5k36_1,5okz_1,5vzj_1	11,10,12,11,11,11,11,10,12	12
P53256	Q05636	TRUE	4ifd_1,4oo1_1,5c0w_1,5c0x_1,5g06_1,5jea_1,5k36_1,5okz_1,5vzj_1	11,10,12,11,11,11,11,10,12	12
P53256	Q08285	TRUE	4ifd_1,4oo1_1,5c0w_1,5c0x_1,5g06_1,5jea_1,5k36_1,5okz_1,5vzj_1	11,10,12,11,11,11,11,10,12	12
P53859	Q08285	TRUE	4ifd_1,4oo1_1,5c0w_1,5c0x_1,5g06_1,5jea_1,5k36_1,5okz_1,5vzj_1	11,10,12,11,11,11,11,10,12	12
P53859	Q12149	TRUE	4ifd_1,4oo1_1,5c0w_1,5c0x_1,5k36_1,5vzj_1	11,10,12,11,11,12	12
Q05636	Q08285	TRUE	4ifd_1,4oo1_1,5c0w_1,5c0x_1,5g06_1,5jea_1,5k36_1,5okz_1,5vzj_1	11,10,12,11,11,11,11,10,12	12
Q08162	Q12277	TRUE	4ifd_1,5c0w_1,5c0x_1,5g06_1,5jea_1,5k36_1,5vzj_1	11,12,11,11,11,11,12	12
P38265	P38907	TRUE	4je3_1,6nuw_1,6qld_1,6qle_1,6qlf_1	2,9,16,11,8	16
P02293	P06701	TRUE	4jjn_1,4kud_1	6,5	6
P02294	P06701	TRUE	4jjn_1	6	6
P02309	P06701	TRUE	4jjn_1,4kud_1	6,5	6
P06701	P61830	TRUE	4jjn_1,4kud_1	6,5	6
P43563	P53894	TRUE	4lqp_1,4lqq_1,4lqs_1,5ncl_1,5ncm_1	2,2,2,3,2	3
P47093	P57743	TRUE	4m77_1,5vsu_1,6aso_1	7,8,8	8
P47093	Q06406	TRUE	4m77_1,5vsu_1,6aso_1	7,8,8	8
P33893	P53260	TRUE	4n0h_1,4n0i_1	3,3	3
P33893	Q03557	TRUE	4n0h_1,4n0i_1	3,3	3
P53260	Q03557	TRUE	4n0h_1,4n0i_1	3,3	3
P38792	Q12149	TRUE	4oo1_1,5c0w_1,5k36_1,5vzj_1	10,12,11,12	12
Q08285	Q12149	TRUE	4oo1_1,5c0w_1,5k36_1,5vzj_1	10,12,11,12	12
P39984	Q12341	TRUE	4psw_1,4psx_1	2,4	4
P02309	P39984	TRUE	4psx_1	4	4
P02309	Q12341	TRUE	4psx_1	4	4
P39984	P61830	TRUE	4psx_1	4	4
Q12125	Q12154	TRUE	4pwx_1,5bw8_1,5bwk_1	3,3,3	3
O13516	P0CX31	TRUE	4uer_1,5ll6_1,6eml_1,6fai_1,6rbd_1,6rbe_1,6y7c_1	29,19,30,35,33,30,31	35
O13516	P0CX33	TRUE	4uer_1,5ll6_1,6eml_1,6fai_1,6rbd_1,6rbe_1,6y7c_1	29,19,30,35,33,30,31	35
O13516	P0CX35	TRUE	4uer_1,5ll6_1,6eml_1,6fai_1,6rbd_1,6rbe_1,6y7c_1	29,19,30,35,33,30,31	35
O13516	P25443	TRUE	4uer_1,5ll6_1,6eml_1,6fai_1,6rbd_1,6rbe_1,6y7c_1	29,19,30,35,33,30,31	35
P05750	P38011	TRUE	4uer_1,6fai_1,6rbe_1	29,35,30	35
P05750	P38701	TRUE	4uer_1,6fai_1,6rbe_1	29,35,30	35
P05750	P41057	TRUE	4uer_1,6fai_1,6rbe_1	29,35,30	35
P05750	Q08745	TRUE	4uer_1,6rbe_1	29,30	30
P05756	P0C0W1	TRUE	4uer_1,5ll6_1,6eml_1,6fai_1,6rbd_1,6rbe_1,6y7c_1	29,19,30,35,33,30,31	35
P05756	P26786	TRUE	4uer_1,5ll6_1,6eml_1,6fai_1,6rbd_1,6rbe_1,6y7c_1	29,19,30,35,33,30,31	35
P05756	P35997	TRUE	4uer_1,5ll6_1,6eml_1,6fai_1,6rbd_1,6rbe_1,6y7c_1	29,19,30,35,33,30,31	35
P06367	P33442	TRUE	4uer_1,5ll6_1,6eml_1,6fai_1,6rbd_1,6y7c_1	29,19,30,35,33,31	35
P06367	P39938	TRUE	4uer_1,5ll6_1	29,19	29
P07280	P0CX51	TRUE	4uer_1,6eml_1,6fai_1,6rbd_1,6rbe_1,6y7c_1	29,30,35,33,30,31	35
P07280	P0CX55	TRUE	4uer_1,6eml_1,6fai_1,6rbd_1,6rbe_1,6y7c_1	29,30,35,33,30,31	35
P0C0V8	P0C0W1	TRUE	4uer_1,5ll6_1,6eml_1,6fai_1,6rbd_1,6rbe_1,6y7c_1	29,19,30,35,33,30,31	35
P0C0V8	P25443	TRUE	4uer_1,5ll6_1,6eml_1,6fai_1,6rbd_1,6rbe_1,6y7c_1	29,19,30,35,33,30,31	35
P0C0V8	P32905	TRUE	4uer_1,5ll6_1,6eml_1,6fai_1,6rbd_1,6rbe_1,6y7c_1	29,19,30,35,33,30,31	35
P0C0V8	P35997	TRUE	4uer_1,5ll6_1,6eml_1,6fai_1,6rbd_1,6rbe_1,6y7c_1	29,19,30,35,33,30,31	35
P0C0W1	P0CX29	TRUE	4uer_1,5ll6_1,6eml_1,6fai_1,6rbe_1,6y7c_1	29,19,30,35,30,31	35
P0C0W1	P0CX47	TRUE	4uer_1,6fai_1,6rbd_1,6rbe_1,6y7c_1	29,35,33,30,31	35
P0C0W1	P25443	TRUE	4uer_1,5ll6_1,6eml_1,6fai_1,6rbd_1,6rbe_1,6y7c_1	29,19,30,35,33,30,31	35
P0C0W1	P26786	TRUE	4uer_1,5ll6_1,5tzs_1,6eml_1,6fai_1,6rbd_1,6rbe_1,6y7c_1	29,19,12,30,35,33,30,31	35
P0C0W1	P35997	TRUE	4uer_1,5ll6_1,6eml_1,6fai_1,6rbd_1,6rbe_1,6y7c_1	29,19,30,35,33,30,31	35
P0C0X0	P26783	TRUE	4uer_1,5jpq_1,6eml_1,6fai_1,6rbd_1,6rbe_1,6y7c_1	29,5,30,35,33,30,31	35
P0CX29	P0CX33	TRUE	4uer_1,5ll6_1,6rbe_1	29,19,30	30
P0CX29	P0CX47	TRUE	4uer_1,5ll6_1,6eml_1,6fai_1,6rbd_1,6rbe_1,6y7c_1	29,19,30,35,33,30,31	35
P0CX31	P0CX35	TRUE	4uer_1,5ll6_1,6eml_1,6fai_1,6rbd_1,6rbe_1,6y7c_1	29,19,30,35,33,30,31	35
P0CX35	P0CX37	TRUE	4uer_1,5ll6_1,6eml_1,6fai_1,6rbd_1,6rbe_1,6y7c_1	29,19,30,35,33,30,31	35
P0CX51	P26783	TRUE	4uer_1,5tzs_1,6eml_1,6fai_1,6rbd_1,6rbe_1,6y7c_1	29,12,30,35,33,30,31	35
P0CX51	P38011	TRUE	4uer_1,6fai_1,6rbe_1	29,35,30	35
P0CX55	Q01855	TRUE	4uer_1,6eml_1,6fai_1,6rbd_1,6rbe_1,6y7c_1	29,30,35,33,30,31	35
P0CX55	Q3E792	TRUE	4uer_1,6fai_1,6rbd_1,6rbe_1,6y7c_1	29,35,33,30,31	35
P25443	P32905	TRUE	4uer_1,5ll6_1,6eml_1,6fai_1,6rbd_1,6rbe_1,6y7c_1	29,19,30,35,33,30,31	35
P26783	Q3E792	TRUE	4uer_1,6eml_1,6fai_1,6rbd_1,6rbe_1,6y7c_1	29,30,35,33,30,31	35
P33442	P39938	TRUE	4uer_1,5ll6_1	29,19	29
P38701	P41057	TRUE	4uer_1,6fai_1,6rbd_1,6rbe_1	29,35,33,30	35
P41057	Q08745	TRUE	4uer_1,6rbe_1	29,30	30
P13393	P29055	TRUE	4v1n_1,4v1o_1,5fmf_1,5fyw_1,5fz5_1,5oqj_1,5oqm_1,6gyk_1,6gyl_1,6gym_1	14,21,23,20,20,28,43,18,20,28	43
P04050	P32585	TRUE	4v1o_1,5oqm_1,5sva_1	21,43,36	43
P16370	P34162	TRUE	4v1o_1,5oqm_1,5sva_1	21,43,36	43
P32570	P38782	TRUE	4v1o_1,5oqm_1	21,43	43
P02406	P0CX49	TRUE	4v7f_1	28	28
P02406	Q12690	TRUE	4v7f_1	28	28
P04456	P17076	TRUE	4v7f_1,6em5_1	28,46	46
P05737	P10664	TRUE	4v7f_1,5z3g_1,6c0f_1,6cb1_1,6em5_1	28,30,37,32,46	46
P05737	Q02753	TRUE	4v7f_1	28	28
P05738	P36105	TRUE	4v7f_1,5z3g_1,6em5_1	28,30,46	46
P05744	Q02326	TRUE	4v7f_1,5z3g_1,6c0f_1,6cb1_1,6em3_1,6em4_1,6em5_1	28,30,37,32,24,28,46	46
P05748	Q12690	TRUE	4v7f_1,5z3g_1,6c0f_1,6cb1_1,6em3_1,6em4_1,6em5_1	28,30,37,32,24,28,46	46
P0C2H6	P40693	TRUE	4v7f_1	28	28
P0CX23	P26784	TRUE	4v7f_1,5z3g_1,6c0f_1,6cb1_1,6em3_1,6em4_1,6em5_1	28,30,37,32,24,28,46	46
P0CX23	P36105	TRUE	4v7f_1,5z3g_1,6c0f_1,6cb1_1,6em3_1,6em4_1,6em5_1	28,30,37,32,24,28,46	46
P0CX23	Q02753	TRUE	4v7f_1	28	28
P0CX25	P0CX45	TRUE	4v7f_1	28	28
P0CX41	P14126	TRUE	4v7f_1,6c0f_1	28,37	37
P0CX41	Q07915	TRUE	4v7f_1,6c0f_1,6em4_1,6em5_1	28,37,28,46	46
P0CX53	P25382	TRUE	4v7f_1	28	28
P0CX53	Q02892	TRUE	4v7f_1	28	28
P0CX84	Q12690	TRUE	4v7f_1,5z3g_1,6c0f_1,6cb1_1,6em3_1,6em4_1,6em5_1	28,30,37,32,24,28,46	46
P25382	P26321	TRUE	4v7f_1	28	28
P38801	Q12149	TRUE	4wfc_1,4wfd_1,5c0w_1	2,3,12	12
P38801	P47047	TRUE	4wfd_1	3	3
P47047	Q12149	TRUE	4wfd_1	3	3
P29465	P40955	TRUE	4wjw_1	3	3
P40955	Q12114	TRUE	4wjw_1,4yg8_1	3,2	3
P40090	Q04002	TRUE	4xdn_1,5w94_1	2,3	3
P46673	P49687	TRUE	4xmm_1	5	5
P07347	Q08689	TRUE	4xnh_1,4xpd_1,6hd5_1	3,3,3	3
P12945	Q08689	TRUE	4xnh_1,4xpd_1,4y49_1,6hd5_1,6o07_1	3,3,3,3,3	3
P38247	Q02205	TRUE	4xpm_1,6jwp_1	3,5	5
P38247	Q3E830	TRUE	4xpm_1,6jwp_1	3,5	5
Q02205	Q3E830	TRUE	4xpm_1,6jwp_1	3,5	5
P36102	P53010	TRUE	4xr7_1,6r5k_1	2,3	3
P33299	P43593	TRUE	5a5b_1	33	33
P02293	Q12373	TRUE	5bt1_1	3	3
P04911	Q12373	TRUE	5bt1_1	3	3
P38792	P48240	TRUE	5c0w_1	12	12
P22219	P22543	TRUE	5dfz_1,5kc2_1	4,2	4
P22219	Q02948	TRUE	5dfz_1	4	4
P22219	Q05919	TRUE	5dfz_1	4	4
Q02948	Q05919	TRUE	5dfz_1	4	4
P04051	P07703	TRUE	5fj8_1,5fj9_1,5fja_1,6cnb_1,6cnc_1,6cnd_1,6cnf_1,6eu0_1,6eu2_1,6eu3_1,6f40_1,6f41_1,6f42_1,6tut_1	17,17,17,19,19,19,19,20,17,17,20,20,20,18	20
P04051	P20434	TRUE	5fj8_1,5fj9_1,5fja_1,6cnb_1,6cnc_1,6cnd_1,6cnf_1,6eu0_1,6eu2_1,6eu3_1,6f40_1,6f41_1,6f42_1,6tut_1	17,17,17,19,19,19,19,20,17,17,20,20,20,18	20
P04051	P20435	TRUE	5fj8_1,5fj9_1,5fja_1,6cnb_1,6cnc_1,6cnd_1,6cnf_1,6eu0_1,6eu2_1,6eu3_1,6f40_1,6f41_1,6f42_1,6tut_1	17,17,17,19,19,19,19,20,17,17,20,20,20,18	20
P04051	P20436	TRUE	5fj8_1,5fj9_1,5fja_1,6cnb_1,6cnc_1,6cnd_1,6cnf_1,6eu0_1,6eu2_1,6eu3_1,6f40_1,6f41_1,6f42_1,6tut_1	17,17,17,19,19,19,19,20,17,17,20,20,20,18	20
P04051	P22276	TRUE	5fj8_1,5fj9_1,5fja_1,6cnb_1,6cnc_1,6cnd_1,6cnf_1,6eu0_1,6eu2_1,6eu3_1,6f40_1,6f41_1,6f42_1,6tut_1	17,17,17,19,19,19,19,20,17,17,20,20,20,18	20
P04051	P28000	TRUE	5fj8_1,5fj9_1,5fja_1,6cnb_1,6cnc_1,6cnd_1,6cnf_1,6eu0_1,6eu2_1,6eu3_1,6f40_1,6f41_1,6f42_1,6tut_1	17,17,17,19,19,19,19,20,17,17,20,20,20,18	20
P04051	P32349	TRUE	5fj8_1,5fj9_1,5fja_1,6cnb_1,6cnc_1,6cnd_1,6cnf_1,6eu0_1,6eu2_1,6eu3_1,6f40_1,6f41_1,6f42_1,6tut_1	17,17,17,19,19,19,19,20,17,17,20,20,20,18	20
P04051	P35718	TRUE	5fj8_1,5fj9_1,5fja_1,6cnb_1,6cnc_1,6cnd_1,6cnf_1,6eu0_1,6eu2_1,6eu3_1,6f40_1,6f41_1,6f42_1,6tut_1	17,17,17,19,19,19,19,20,17,17,20,20,20,18	20
P04051	P47076	TRUE	5fj8_1,5fj9_1,5fja_1,6cnb_1,6cnc_1,6cnd_1,6cnf_1,6eu0_1,6eu2_1,6eu3_1,6f40_1,6f41_1,6f42_1,6tut_1	17,17,17,19,19,19,19,20,17,17,20,20,20,18	20
P04051	Q04307	TRUE	5fj8_1,5fj9_1,5fja_1,6cnb_1,6cnc_1,6cnd_1,6cnf_1,6eu0_1,6eu2_1,6eu3_1,6f40_1,6f41_1,6f42_1,6tut_1	17,17,17,19,19,19,19,20,17,17,20,20,20,18	20
P07703	P20436	TRUE	5fj8_1,5fj9_1,5fja_1,6cnb_1,6cnc_1,6cnd_1,6cnf_1,6eu0_1,6eu2_1,6eu3_1,6f40_1,6f41_1,6f42_1,6tut_1	17,17,17,19,19,19,19,20,17,17,20,20,20,18	20
P07703	P22276	TRUE	5fj8_1,5fj9_1,5fja_1,6cnb_1,6cnc_1,6cnd_1,6cnf_1,6eu0_1,6eu2_1,6eu3_1,6f40_1,6f41_1,6f42_1,6tut_1	17,17,17,19,19,19,19,20,17,17,20,20,20,18	20
P17890	P32349	TRUE	5fj8_1,5fj9_1,5fja_1,6cnb_1,6cnc_1,6cnd_1,6cnf_1,6eu0_1,6eu2_1,6eu3_1,6f40_1,6f41_1,6f42_1,6tut_1	17,17,17,19,19,19,19,20,17,17,20,20,20,18	20
P17890	P32910	TRUE	5fj8_1,5fj9_1,6cnb_1,6cnc_1,6cnd_1,6cnf_1,6eu0_1,6eu2_1,6eu3_1,6f40_1,6f41_1,6f42_1,6tut_1	17,17,19,19,19,19,20,17,17,20,20,20,18	20
P20435	P22276	TRUE	5fj8_1,5fj9_1,5fja_1,6cnb_1,6cnc_1,6cnd_1,6cnf_1,6eu3_1,6f40_1,6f42_1	17,17,17,19,19,19,19,17,20,20	20
P20435	P35718	TRUE	5fj8_1,5fj9_1,5fja_1,6cnb_1,6cnc_1,6cnd_1,6cnf_1,6eu0_1,6eu2_1,6eu3_1,6f40_1,6f41_1,6f42_1,6tut_1	17,17,17,19,19,19,19,20,17,17,20,20,20,18	20
P20436	P28000	TRUE	5fj8_1,5fj9_1,5fja_1,5m5x_1,5n61_1,5oa1_1,6cnb_1,6cnc_1,6cnd_1,6cnf_1,6eu0_1,6eu2_1,6eu3_1,6f40_1,6f41_1,6f42_1,6hko_1,6hlq_1,6hlr_1,6rqh_1,6rrd_1,6rui_1,6tut_1	17,17,17,14,18,15,19,19,19,19,20,17,17,20,20,20,14,12,12,18,18,18,18	20
P22139	P22276	TRUE	5fj8_1,5fj9_1,5fja_1,6cnb_1,6cnc_1,6cnd_1,6cnf_1,6eu0_1,6eu2_1,6eu3_1,6f40_1,6f41_1,6f42_1,6tut_1	17,17,17,19,19,19,19,20,17,17,20,20,20,18	20
P22276	P25441	TRUE	5fj8_1,5fj9_1,5fja_1,6cnb_1,6cnc_1,6cnd_1,6cnf_1,6eu0_1,6eu2_1,6eu3_1,6f40_1,6f41_1,6f42_1,6tut_1	17,17,17,19,19,19,19,20,17,17,20,20,20,18	20
P22276	P28000	TRUE	5fj8_1,5fj9_1,5fja_1,6cnb_1,6cnc_1,6cnd_1,6cnf_1,6eu0_1,6eu2_1,6eu3_1,6f40_1,6f41_1,6f42_1,6tut_1	17,17,17,19,19,19,19,20,17,17,20,20,20,18	20
P22276	P35718	TRUE	5fj8_1,5fj9_1,5fja_1,6cnb_1,6cnc_1,6cnd_1,6cnf_1,6eu0_1,6eu2_1,6eu3_1,6f40_1,6f41_1,6f42_1,6tut_1	17,17,17,19,19,19,19,20,17,17,20,20,20,18	20
P22276	P36121	TRUE	5fj8_1,5fj9_1,5fja_1,6cnb_1,6cnc_1,6cnd_1,6cnf_1,6eu0_1,6eu2_1,6eu3_1,6f40_1,6f41_1,6f42_1,6tut_1	17,17,17,19,19,19,19,20,17,17,20,20,20,18	20
P22276	P40422	TRUE	5fj8_1,5fj9_1,5fja_1,6cnb_1,6cnc_1,6cnd_1,6cnf_1,6eu0_1,6eu2_1,6eu3_1,6f40_1,6f41_1,6f42_1,6tut_1	17,17,17,19,19,19,19,20,17,17,20,20,20,18	20
P22276	Q04307	TRUE	5fj8_1,5fj9_1,5fja_1,6cnb_1,6cnc_1,6cnd_1,6cnf_1,6eu0_1,6eu2_1,6eu3_1,6f40_1,6f41_1,6f42_1,6tut_1	17,17,17,19,19,19,19,20,17,17,20,20,20,18	20
P25441	P36121	TRUE	5fj8_1,5fj9_1,5fja_1,6cnb_1,6cnc_1,6cnd_1,6cnf_1,6eu0_1,6eu2_1,6eu3_1,6f40_1,6f41_1,6f42_1,6tut_1	17,17,17,19,19,19,19,20,17,17,20,20,20,18	20
P32349	P32910	TRUE	5fj8_1,5fj9_1,5fja_1,6cnb_1,6cnc_1,6cnd_1,6cnf_1,6eu0_1,6eu2_1,6eu3_1,6f40_1,6f41_1,6f42_1,6tut_1	17,17,17,19,19,19,19,20,17,17,20,20,20,18	20
P36121	Q04307	TRUE	5fj8_1,5fj9_1,5fja_1,6cnb_1,6cnc_1,6cnd_1,6cnf_1,6eu0_1,6eu2_1,6eu3_1,6f40_1,6f41_1,6f42_1,6tut_1	17,17,17,19,19,19,19,20,17,17,20,20,20,18	20
P20434	Q04307	TRUE	5fj9_1,5fja_1	17,17	17
P38863	P53378	TRUE	5flz_1,5fm1_1	3,3	3
P38863	P53540	TRUE	5flz_1,5fm1_1	3,3	3
P53378	P53540	TRUE	5flz_1,5fm1_1	3,3	3
P08518	P41895	TRUE	5fmf_1,5fyw_1,5fz5_1,5ip7_1,5ip9_1,5oqj_1,5oqm_1,5sva_1,6gyk_1,6gyl_1,6gym_1	23,20,20,13,13,28,43,36,18,20,28	43
P08518	P41896	TRUE	5fmf_1,5fyw_1,5fz5_1,5oqj_1,5oqm_1,5sva_1,6gyk_1,6gyl_1,6gym_1	23,20,20,28,43,36,18,20,28	43
P36145	P41896	TRUE	5fmf_1,5fyw_1,5fz5_1,5sva_1,6gyl_1,6gym_1	23,20,20,36,20,28	36
P41895	P41896	TRUE	5fmf_1,5fyw_1,5fz5_1,5oqj_1,5oqm_1,5sva_1,6gyk_1,6gyl_1,6gym_1	23,20,20,28,43,36,18,20,28	43
Q00578	Q02939	TRUE	5fmf_1,5sva_1	23,36	36
P04050	P36100	TRUE	5fyw_1,5oqj_1,5oqm_1	20,28,43	43
P27999	P41895	TRUE	5fyw_1,5fz5_1,6gym_1	20,20,28	28
P29055	P40422	TRUE	5fyw_1,5fz5_1,6gym_1	20,20,28	28
P29055	P41896	TRUE	5fyw_1,5fz5_1,5oqj_1,5oqm_1,6gyk_1,6gyl_1,6gym_1	20,20,28,43,18,20,28	43
P34087	P36100	TRUE	5fyw_1,5fz5_1,5oqj_1,5oqm_1,6gyl_1,6gym_1	20,20,28,43,20,28	43
P36100	P36145	TRUE	5fyw_1,5fz5_1,5oqj_1,5oqm_1,5sva_1,6gyl_1,6gym_1	20,20,28,43,36,20,28	43
P25359	Q08491	TRUE	5g06_1,5jea_1	11,11	11
P48240	Q08491	TRUE	5g06_1,5jea_1	11,11	11
P53859	Q08491	TRUE	5g06_1,5jea_1	11,11	11
P10964	P36070	TRUE	5g5l_1,5n5y_1,5n5z_1,5n60_1,5n61_1,5oa1_1,6rqh_1,6rql_1,6rqt_1,6rrd_1,6rui_1,6ruo_1,6rwe_1,6tps_1	15,18,18,18,18,15,18,18,15,18,18,18,18,18	18
P22138	P36070	TRUE	5g5l_1,5n5y_1,5n5z_1,5n60_1,5n61_1,5oa1_1,6rqh_1,6rql_1,6rrd_1,6rui_1,6rwe_1,6tps_1	15,18,18,18,18,15,18,18,18,18,18,18	18
P36070	P46669	TRUE	5g5l_1,5n5y_1,5n5z_1,5n60_1,5n61_1,5oa1_1,6rqh_1,6rql_1,6rqt_1,6rrd_1,6rui_1,6ruo_1,6rwe_1,6tps_1	15,18,18,18,18,15,18,18,15,18,18,18,18,18	18
P36070	P50106	TRUE	5g5l_1,5n5y_1,5n5z_1,5n60_1,5n61_1,5oa1_1,6rqh_1,6rql_1,6rqt_1,6rrd_1,6rui_1,6ruo_1,6rwe_1,6tps_1	15,18,18,18,18,15,18,18,15,18,18,18,18,18	18
P32639	Q02260	TRUE	5gan_1,5gao_1,5zwo_1	24,10,41	41
P32639	Q03338	TRUE	5gan_1,5gap_1,5zwo_1	24,8,41	41
P32639	Q12420	TRUE	5gan_1,5gao_1	24,10	24
P38203	Q03338	TRUE	5gan_1	24	24
Q06217	Q12420	TRUE	5gan_1,5gao_1	24,10	24
P21374	P28320	TRUE	5gmk_1,5lj3_1,5lj5_1,6j6q_1	29,23,27,28	29
P21374	P33334	TRUE	5gmk_1,5lj3_1,5lj5_1,6j6q_1	29,23,27,28	29
P21374	Q03654	TRUE	5gmk_1,5lj3_1,5lj5_1,6j6g_1,6j6n_1,6j6q_1	29,23,27,27,27,28	29
P21374	Q12046	TRUE	5gmk_1,5lj3_1,5lj5_1,6j6n_1,6j6q_1	29,23,27,27,28	29
P25337	P33334	TRUE	5gmk_1,5lj3_1,5lj5_1,5mps_1,5mq0_1,5wsg_1,5y88_1,5ylz_1,6bk8_1,6exn_1,6j6g_1,6j6h_1,6j6n_1,6j6q_1	29,23,27,23,28,27,29,29,29,30,27,26,27,28	30
P25337	P40968	TRUE	5gmk_1,5mps_1,5mq0_1,5wsg_1,5y88_1,5ylz_1,6bk8_1,6exn_1,6j6g_1,6j6h_1,6j6n_1,6j6q_1	29,23,28,27,29,29,29,30,27,26,27,28	30
P25337	Q12046	TRUE	5gmk_1,5lj3_1,5lj5_1,5mps_1,5mq0_1,5wsg_1,5y88_1,5ylz_1,6bk8_1,6exn_1,6j6g_1,6j6h_1,6j6n_1,6j6q_1	29,23,27,23,28,27,29,29,29,30,27,26,27,28	30
P28004	P33334	TRUE	5gmk_1,5lj3_1,5lj5_1,5lqw_1,5mps_1,5mq0_1,5wsg_1,5y88_1,5ylz_1,6bk8_1,6exn_1,6j6g_1,6j6h_1,6j6n_1,6j6q_1	29,23,27,12,23,28,27,29,29,29,30,27,26,27,28	30
P28004	P38241	TRUE	5gmk_1,5lj3_1,5lj5_1,5lqw_1,5mps_1,5mq0_1,5wsg_1,5y88_1,5ylz_1,6bk8_1,6exn_1,6j6g_1,6j6h_1,6j6n_1,6j6q_1	29,23,27,12,23,28,27,29,29,29,30,27,26,27,28	30
P28004	P53277	TRUE	5gmk_1,5mps_1,5mq0_1,5wsg_1,5y88_1,5ylz_1,6bk8_1,6exn_1,6j6g_1,6j6h_1,6j6n_1,6j6q_1	29,23,28,27,29,29,29,30,27,26,27,28	30
P28004	Q03654	TRUE	5gmk_1,5lj3_1,5lj5_1,5lqw_1,5mps_1,5mq0_1,5wsg_1,5y88_1,5ylz_1,6bk8_1,6exn_1,6j6g_1,6j6h_1,6j6n_1,6j6q_1	29,23,27,12,23,28,27,29,29,29,30,27,26,27,28	30
P28004	Q03772	TRUE	5gmk_1,5lj3_1,5lj5_1,5mps_1,5mq0_1,5wsg_1,5y88_1,5ylz_1,6bk8_1,6exn_1,6j6g_1,6j6h_1,6j6n_1,6j6q_1	29,23,27,23,28,27,29,29,29,30,27,26,27,28	30
P28004	Q12309	TRUE	5gmk_1,5lj3_1,5lj5_1,5lqw_1,5mps_1,5mq0_1,5wsg_1,5y88_1,5ylz_1,6bk8_1,6exn_1,6j6g_1,6j6h_1,6j6n_1,6j6q_1	29,23,27,12,23,28,27,29,29,29,30,27,26,27,28	30
P28004	Q12417	TRUE	5gmk_1,5lj3_1,5lj5_1,5lqw_1,5mps_1,5mq0_1,5wsg_1,5y88_1,5ylz_1,6bk8_1,6exn_1,6j6g_1,6j6h_1,6j6n_1,6j6q_1	29,23,27,12,23,28,27,29,29,29,30,27,26,27,28	30
P28320	P33334	TRUE	5gmk_1,5lj3_1,5lj5_1,5y88_1,6exn_1,6j6q_1	29,23,27,29,30,28	30
P28320	P53854	TRUE	5gmk_1,5lj3_1,5lj5_1	29,23,27	29
P28320	Q03654	TRUE	5gmk_1,5lj3_1,5lj5_1,5y88_1,6exn_1,6j6q_1	29,23,27,29,30,28	30
P32523	Q03654	TRUE	5gmk_1,5wsg_1,5y88_1,5ylz_1,6exn_1,6j6g_1,6j6h_1,6j6n_1,6j6q_1	29,27,29,29,30,27,26,27,28	30
P32523	Q06091	TRUE	5gmk_1,5lj5_1,5mq0_1,5wsg_1,5y88_1,5ylz_1,6bk8_1,6exn_1,6j6g_1,6j6h_1,6j6n_1,6j6q_1	29,27,28,27,29,29,29,30,27,26,27,28	30
P33334	P53333	TRUE	5gmk_1,5lqw_1,5mps_1,5mq0_1,5wsg_1,5ylz_1,6bk8_1,6exn_1,6j6g_1,6j6h_1,6j6n_1,6j6q_1	29,12,23,28,27,29,29,30,27,26,27,28	30
P33334	Q03375	TRUE	5gmk_1,5lj3_1,5lj5_1,5mps_1,5mq0_1,5wsg_1,5ylz_1,6bk8_1,6exn_1,6j6g_1,6j6h_1,6j6n_1,6j6q_1	29,23,27,23,28,27,29,29,30,27,26,27,28	30
P33334	Q03654	TRUE	5gmk_1,5lj3_1,5lj5_1,5mps_1,5mq0_1,5wsg_1,5y88_1,5ylz_1,6bk8_1,6exn_1,6j6g_1,6j6h_1,6j6n_1,6j6q_1	29,23,27,23,28,27,29,29,29,30,27,26,27,28	30
P33334	Q03772	TRUE	5gmk_1,5lj3_1,5lj5_1,5mps_1,5mq0_1,5wsg_1,5y88_1,5ylz_1,6bk8_1,6exn_1,6j6g_1,6j6h_1,6j6n_1,6j6q_1	29,23,27,23,28,27,29,29,29,30,27,26,27,28	30
P33334	Q06217	TRUE	5gmk_1,5lj3_1,5lj5_1,6j6g_1,6j6h_1,6j6n_1,6j6q_1	29,23,27,27,26,27,28	29
P33334	Q12046	TRUE	5gmk_1,5lj3_1,5lj5_1,5mps_1,5mq0_1,5wsg_1,5y88_1,5ylz_1,6bk8_1,6exn_1,6j6g_1,6j6h_1,6j6n_1,6j6q_1	29,23,27,23,28,27,29,29,29,30,27,26,27,28	30
P33334	Q12417	TRUE	5gmk_1,5lj3_1,5lj5_1,5mps_1,5mq0_1,5wsg_1,5y88_1,5ylz_1,6bk8_1,6exn_1,6j6g_1,6j6h_1,6j6n_1,6j6q_1	29,23,27,23,28,27,29,29,29,30,27,26,27,28	30
P36048	P53333	TRUE	5gmk_1,5mps_1,5mq0_1,5wsg_1,6bk8_1,6j6g_1,6j6h_1,6j6n_1,6j6q_1	29,23,28,27,29,27,26,27,28	29
P36048	Q12417	TRUE	5gmk_1,5lj3_1,5lj5_1,5mps_1,5mq0_1,5wsg_1,5y88_1,5ylz_1,6bk8_1,6exn_1,6j6g_1,6j6h_1,6j6n_1,6j6q_1	29,23,27,23,28,27,29,29,29,30,27,26,27,28	30
P38241	Q03654	TRUE	5gmk_1,5lj3_1,5lj5_1,5mps_1,5mq0_1,5wsg_1,5y88_1,5ylz_1,6bk8_1,6exn_1,6j6g_1,6j6h_1,6j6n_1,6j6q_1	29,23,27,23,28,27,29,29,29,30,27,26,27,28	30
P38241	Q12046	TRUE	5gmk_1,5lj3_1,5lj5_1,5mps_1,5mq0_1,5wsg_1,5y88_1,5ylz_1,6bk8_1,6exn_1,6j6g_1,6j6h_1,6j6n_1,6j6q_1	29,23,27,23,28,27,29,29,29,30,27,26,27,28	30
P40018	Q08963	TRUE	5gmk_1,5lj3_1,5lj5_1,5mq0_1,5wsg_1,5y88_1,5ylz_1,5zwo_1,6bk8_1,6exn_1,6g90_1,6j6g_1,6j6h_1,6j6n_1,6j6q_1	29,23,27,28,27,29,29,41,29,30,26,27,26,27,28	41
P40567	Q08963	TRUE	5gmk_1,5lj3_1,5lj5_1,5mq0_1,5wsg_1,5y88_1,5ylz_1,5zwo_1,6bk8_1,6exn_1,6g90_1,6j6g_1,6j6h_1,6j6n_1,6j6q_1	29,23,27,28,27,29,29,41,29,30,26,27,26,27,28	41
P53277	Q03654	TRUE	5gmk_1,5mps_1,5mq0_1,5wsg_1,5y88_1,5ylz_1,6bk8_1,6exn_1,6j6g_1,6j6h_1,6j6n_1,6j6q_1	29,23,28,27,29,29,29,30,27,26,27,28	30
P53277	Q12309	TRUE	5gmk_1,5mps_1,5mq0_1,5wsg_1,5y88_1,5ylz_1,6bk8_1,6exn_1,6j6g_1,6j6h_1,6j6n_1,6j6q_1	29,23,28,27,29,29,29,30,27,26,27,28	30
P53333	Q03375	TRUE	5gmk_1,5mps_1,5mq0_1,5wsg_1,5ylz_1,6bk8_1,6exn_1,6j6g_1,6j6h_1,6j6n_1,6j6q_1	29,23,28,27,29,29,30,27,26,27,28	30
Q03654	Q06091	TRUE	5gmk_1,5lj5_1,5wsg_1,5y88_1,5ylz_1,6exn_1,6j6g_1,6j6h_1,6j6n_1,6j6q_1	29,27,27,29,29,30,27,26,27,28	30
Q03654	Q12309	TRUE	5gmk_1,5lj3_1,5lj5_1,5mps_1,5mq0_1,5wsg_1,5y88_1,5ylz_1,6bk8_1,6exn_1,6j6g_1,6j6h_1,6j6n_1,6j6q_1	29,23,27,23,28,27,29,29,29,30,27,26,27,28	30
Q03772	Q12417	TRUE	5gmk_1,5lj3_1,5lj5_1,5mps_1,5mq0_1,5wsg_1,5y88_1,5ylz_1,6bk8_1,6exn_1,6j6g_1,6j6h_1,6j6n_1,6j6q_1	29,23,27,23,28,27,29,29,29,30,27,26,27,28	30
Q04048	Q12309	TRUE	5gmk_1,5wsg_1,5y88_1,5ylz_1,6bk8_1,6exn_1,6j6g_1,6j6h_1,6j6n_1,6j6q_1	29,27,29,29,29,30,27,26,27,28	30
Q12309	Q12417	TRUE	5gmk_1,5lj3_1,5lj5_1,5mps_1,5mq0_1,5wsg_1,5y88_1,5ylz_1,6bk8_1,6exn_1,6j6g_1,6j6h_1,6j6n_1,6j6q_1	29,23,27,23,28,27,29,29,29,30,27,26,27,28	30
P12612	P39077	TRUE	5gw4_1,5gw5_1,6krd_1,6kre_1,6ks6_1,6ks7_1,6ks8_1	8,8,8,8,8,8,8	8
P12612	P39078	TRUE	5gw4_1,5gw5_1,6krd_1,6kre_1,6ks6_1,6ks7_1,6ks8_1	8,8,8,8,8,8,8	8
P12612	P42943	TRUE	5gw4_1,5gw5_1,6krd_1,6kre_1,6ks6_1,6ks7_1,6ks8_1	8,8,8,8,8,8,8	8
P39076	P39078	TRUE	5gw4_1,5gw5_1,6krd_1,6kre_1,6ks6_1,6ks7_1,6ks8_1	8,8,8,8,8,8,8	8
P39076	P40413	TRUE	5gw4_1,5gw5_1,6krd_1,6kre_1,6ks6_1,6ks7_1,6ks8_1	8,8,8,8,8,8,8	8
P39077	P39079	TRUE	5gw4_1,5gw5_1,6krd_1,6kre_1,6ks6_1,6ks7_1,6ks8_1	8,8,8,8,8,8,8	8
P39077	P47079	TRUE	5gw4_1,5gw5_1,6krd_1,6kre_1,6ks6_1,6ks7_1,6ks8_1	8,8,8,8,8,8,8	8
P39078	P40413	TRUE	5gw4_1,5gw5_1,6krd_1,6kre_1,6ks6_1,6ks7_1,6ks8_1	8,8,8,8,8,8,8	8
P39079	P47079	TRUE	5gw4_1,5gw5_1,6krd_1,6kre_1,6ks6_1,6ks7_1,6ks8_1	8,8,8,8,8,8,8	8
P40413	P42943	TRUE	5gw4_1,5gw5_1,6krd_1,6kre_1,6ks6_1,6ks7_1,6ks8_1	8,8,8,8,8,8,8	8
P42943	P47079	TRUE	5gw4_1,5gw5_1,6krd_1,6kre_1,6ks6_1,6ks7_1,6ks8_1	8,8,8,8,8,8,8	8
P38806	P43572	TRUE	5j9q_1,5j9t_1,5j9u_1,5j9w_1	5,4,4,4	5
P38806	P47128	TRUE	5j9q_1,5j9t_1,5j9u_1,5j9w_1	5,4,4,4	5
P38806	Q08649	TRUE	5j9q_1,5j9t_1,5j9u_1,5j9w_1	5,4,4,4	5
P43572	P47128	TRUE	5j9q_1,5j9t_1,5j9u_1,5j9w_1	5,4,4,4	5
P43572	Q08649	TRUE	5j9q_1,5j9t_1,5j9u_1,5j9w_1	5,4,4,4	5
Q08649	Q12692	TRUE	5j9q_1	5	5
P38792	Q08491	TRUE	5jea_1	11	11
P15873	P50623	TRUE	5jne_1	4	4
P15873	Q04195	TRUE	5jne_1	4	4
P50623	Q04195	TRUE	5jne_1	4	4
Q04195	Q12306	TRUE	5jne_1	4	4
P26783	Q06287	TRUE	5jpq_1	5	5
P25337	P38241	TRUE	5lj3_1,5lj5_1,5mps_1,5mq0_1,6bk8_1,6exn_1,6j6g_1,6j6h_1,6j6n_1,6j6q_1	23,27,23,28,29,30,27,26,27,28	30
P33334	P53854	TRUE	5lj3_1,5lj5_1	23,27	27
P36048	Q03375	TRUE	5lj3_1,5lj5_1,5mps_1,5mq0_1,6bk8_1,6exn_1	23,27,23,28,29,30	30
P15938	P32639	TRUE	5lj5_1	27	27
P15938	P33334	TRUE	5lj5_1	27	27
P21374	P32523	TRUE	5lj5_1	27	27
P25337	P32523	TRUE	5lj5_1	27	27
P32523	Q12046	TRUE	5lj5_1	27	27
O13516	P0C0W1	TRUE	5ll6_1,6eml_1	19,30	30
P05756	P0CX47	TRUE	5ll6_1,6eml_1	19,30	30
P0CX29	Q03195	TRUE	5ll6_1	19	19
P0CX31	Q03195	TRUE	5ll6_1	19	19
P0CX39	P0CX47	TRUE	5ll6_1,5tzs_1,6eml_1,6fai_1,6rbd_1,6rbe_1,6y7c_1	19,12,30,35,33,30,31	35
P0C074	P49955	TRUE	5lqw_1,5zwo_1,6g90_1	12,41,26	41
P33334	P49955	TRUE	5lqw_1	12	12
Q02554	Q99181	TRUE	5lsb_1,5lsl_1,5zwo_1,6g90_1	2,2,41,26	41
P10964	Q01080	TRUE	5m64_1,5w66_1,6h68_1,6hko_1,6rqt_1,6rwe_1	14,17,14,14,15,18	18
P23639	P40302	TRUE	5mp9_1,5mpa_1	20,20	20
P33299	P40303	TRUE	5mp9_1,5mpa_1,6ef2_1,6ef3_1	20,20,13,22	22
P33299	P53549	TRUE	5mpa_1	20	20
P33299	Q01939	TRUE	5mpa_1,6ef3_1	20,22	22
P32565	P38764	TRUE	5mpd_1,5mpe_1	12,12	12
P33334	P33411	TRUE	5mps_1,5mq0_1,5wsg_1,5ylz_1,6bk8_1,6exn_1	23,28,27,29,29,30	30
P33334	P40968	TRUE	5mps_1,5mq0_1,5wsg_1,5ylz_1,6bk8_1,6exn_1	23,28,27,29,29,30	30
P33334	Q02775	TRUE	5mps_1,5mq0_1,5ylz_1,6bk8_1,6exn_1	23,28,29,29,30	30
P33334	Q12309	TRUE	5mps_1,5mq0_1,6bk8_1,6exn_1,6j6g_1,6j6h_1,6j6q_1	23,28,29,30,27,26,28	30
P33411	Q02775	TRUE	5mps_1,5mq0_1,6bk8_1,6exn_1	23,28,29,30	30
P40968	Q03654	TRUE	5mps_1,5mq0_1,5wsg_1,5ylz_1,6bk8_1,6exn_1	23,28,27,29,29,30	30
P24384	P33334	TRUE	5mq0_1,5ylz_1,6bk8_1,6exn_1	28,29,29,30	30
P25559	P38877	TRUE	5msm_1,5okc_1,5oki_1	3,3,4	4
P25559	P49956	TRUE	5msm_1,5okc_1,5oki_1	3,3,4	4
P38877	P49956	TRUE	5msm_1,5okc_1,5oki_1	3,3,4	4
P10964	P40992	TRUE	5n5y_1,5n5z_1,5n60_1,5n61_1,5w65_1,6rqh_1,6rql_1,6rrd_1,6rui_1,6ruo_1,6rwe_1,6tps_1	18,18,18,18,17,18,18,18,18,18,18,18	18
P10964	Q04712	TRUE	5n5y_1,5n5z_1,5n60_1	18,18,18	18
P22138	P40992	TRUE	5n5y_1,5n60_1,5n61_1,5w65_1,6rqh_1,6rql_1,6rrd_1,6rui_1,6ruo_1,6rwe_1,6tps_1	18,18,18,17,18,18,18,18,18,18,18	18
P32786	P40992	TRUE	5n5y_1,5n5z_1,5n60_1,5n61_1,5o7x_1,5w5y_1,5w64_1,5w65_1,5w66_1,6rqh_1,6rql_1,6rrd_1,6rui_1,6ruo_1,6rwe_1,6tps_1	18,18,18,18,3,17,17,17,17,18,18,18,18,18,18,18	18
P32786	Q04712	TRUE	5n5y_1,5n5z_1,5n60_1,5n61_1,5o7x_1,5w5y_1,5w64_1,5w65_1,5w66_1,6rqh_1,6rql_1,6rrd_1,6rui_1,6ruo_1,6rwe_1,6tps_1	18,18,18,18,3,17,17,17,17,18,18,18,18,18,18,18	18
P36070	P40992	TRUE	5n5y_1,5n5z_1,5n60_1,5n61_1,6rql_1,6rrd_1,6rui_1,6rwe_1,6tps_1	18,18,18,18,18,18,18,18,18	18
P40992	Q04712	TRUE	5n5y_1,5n5z_1,5n60_1,5n61_1,5o7x_1,5w5y_1,5w64_1,5w65_1,5w66_1,6rqh_1,6rql_1,6rrd_1,6rui_1,6ruo_1,6rwe_1,6tps_1	18,18,18,18,3,17,17,17,17,18,18,18,18,18,18,18	18
P22138	Q04712	TRUE	5n61_1,5w5y_1,5w64_1,5w65_1,5w66_1,6rqh_1,6rql_1,6rrd_1,6rui_1,6ruo_1,6rwe_1,6tps_1	18,17,17,17,17,18,18,18,18,18,18,18	18
P40422	P40992	TRUE	5n61_1,5w5y_1,5w64_1,5w65_1,5w66_1,6rqh_1,6rql_1	18,17,17,17,17,18,18	18
P60010	P80428	TRUE	5nbl_1,5nbm_1,5nbn_1,5y81_1	2,2,4,5	5
P53115	P60010	TRUE	5nbn_1	4	4
P53115	P80428	TRUE	5nbn_1	4	4
P53115	Q12386	TRUE	5nbn_1	4	4
P60010	Q12386	TRUE	5nbn_1	4	4
P24276	P53894	TRUE	5ncl_1	3	3
P21951	P25559	TRUE	5oki_1	4	4
P53725	Q08285	TRUE	5okz_1,5vzj_1	10,12	12
P06839	P32776	TRUE	5oqj_1,5oqm_1,6gym_1	28,43,28	43
P06839	Q03290	TRUE	5oqj_1,5oqm_1,6gym_1	28,43,28	43
P06839	Q04673	TRUE	5oqj_1,5oqm_1,6gym_1	28,43,28	43
P32776	P36100	TRUE	5oqj_1,5oqm_1,6gym_1	28,43,28	43
P32776	Q04673	TRUE	5oqj_1,5oqm_1,6gym_1	28,43,28	43
P32776	Q12004	TRUE	5oqj_1,5oqm_1,6gym_1	28,43,28	43
P36100	Q03290	TRUE	5oqj_1,5oqm_1,6gym_1	28,43,28	43
Q00578	Q3E7C1	TRUE	5oqj_1,5oqm_1,6gym_1	28,43,28	43
Q02939	Q12004	TRUE	5oqj_1,5oqm_1,6gym_1	28,43,28	43
Q04673	Q12004	TRUE	5oqj_1,5oqm_1,6gym_1	28,43,28	43
P19263	P25046	TRUE	5oqm_1	43	43
P19263	P32569	TRUE	5oqm_1	43	43
P19263	P38633	TRUE	5oqm_1	43	43
P19263	P47822	TRUE	5oqm_1	43	43
P19263	Q06213	TRUE	5oqm_1	43	43
P19263	Q08278	TRUE	5oqm_1	43	43
P19263	Q12343	TRUE	5oqm_1	43	43
P25046	Q06213	TRUE	5oqm_1	43	43
P25046	Q08278	TRUE	5oqm_1	43	43
P33308	P47822	TRUE	5oqm_1,5sva_1	43,36	43
P33308	Q12343	TRUE	5oqm_1,5sva_1	43,36	43
P34087	Q03290	TRUE	5oqm_1,6gym_1	43,28	43
P38304	Q99278	TRUE	5oqm_1	43	43
P38633	Q12343	TRUE	5oqm_1	43	43
P47822	Q06213	TRUE	5oqm_1	43	43
P47822	Q12343	TRUE	5oqm_1,5sva_1	43,36	43
Q06213	Q08278	TRUE	5oqm_1	43	43
Q08278	Q12343	TRUE	5oqm_1	43	43
P04050	P38633	TRUE	5sva_1	36	36
P04050	Q08278	TRUE	5sva_1	36	36
P27999	P35189	TRUE	5sva_1	36	36
P38304	P38633	TRUE	5sva_1	36	36
P38633	P38782	TRUE	5sva_1	36	36
P40014	P40568	TRUE	5t6j_1	3	3
P40568	Q04477	TRUE	5t6j_1	3	3
P33895	P40014	TRUE	5tcs_1,5td8_1	4,4	4
P33895	P40460	TRUE	5tcs_1,5td8_1	4,4	4
P33895	Q04477	TRUE	5tcs_1,5td8_1	4,4	4
P40014	P40460	TRUE	5tcs_1,5td8_1	4,4	4
P40460	Q04477	TRUE	5tcs_1,5td8_1	4,4	4
P23968	P25515	TRUE	5tj5_1,5vox_1,5voy_1,5voz_1,6c6l_1,6o7t_1,6o7u_1,6o7v_1,6o7w_1,6o7x_1	6,14,14,13,8,8,8,15,15,15	15
P23968	P32366	TRUE	5tj5_1,5vox_1,5voy_1,5voz_1,6c6l_1,6o7t_1,6o7u_1,6o7v_1,6o7w_1,6o7x_1	6,14,14,13,8,8,8,15,15,15	15
P23968	P32563	TRUE	5tj5_1,6c6l_1,6o7t_1	6,8,8	8
P23968	P32842	TRUE	5tj5_1,5vox_1,5voy_1,5voz_1,6c6l_1,6o7t_1,6o7u_1,6o7v_1,6o7w_1,6o7x_1	6,14,14,13,8,8,8,15,15,15	15
P25515	P32563	TRUE	5tj5_1,6c6l_1,6o7t_1	6,8,8	8
P25515	P32842	TRUE	5tj5_1,5vox_1,5voy_1,5voz_1,6c6l_1,6o7t_1,6o7u_1,6o7v_1,6o7w_1,6o7x_1	6,14,14,13,8,8,8,15,15,15	15
P32366	P32563	TRUE	5tj5_1,6c6l_1,6o7t_1	6,8,8	8
P32563	Q3E7B6	TRUE	5tj5_1,5vox_1,5voy_1,6c6l_1,6o7t_1	6,14,14,8,8	14
P0CX31	Q06506	TRUE	5tzs_1	12	12
P26783	Q3E7X9	TRUE	5tzs_1	12	12
P39990	Q06506	TRUE	5tzs_1,6nd4_1	12,24	24
P0CH08	P43588	TRUE	5u4p_1,6ef3_1	3,22	22
P29469	P30665	TRUE	5u8s_1,5u8t_1,6hv9_1,6ptn_1,6u0m_-	11,11,13,12,10	13
P04807	P30822	TRUE	5uwt_1	3	3
P09119	P24279	TRUE	5v8f_1	14	14
P09119	P32833	TRUE	5v8f_1	14	14
P09119	P38132	TRUE	5v8f_1	14	14
P09119	P54784	TRUE	5v8f_1	14	14
P09119	P54791	TRUE	5v8f_1	14	14
P24279	P32833	TRUE	5v8f_1	14	14
P29469	P47112	TRUE	5v8f_1,5xf8_1	14,7	14
P29469	P50874	TRUE	5v8f_1	14	14
P30665	P47112	TRUE	5v8f_1,5xf8_1	14,7	14
P30665	P54784	TRUE	5v8f_1	14	14
P30665	P54791	TRUE	5v8f_1	14	14
P32833	P50874	TRUE	5v8f_1,5zr1_1	14,6	14
P32833	P54790	TRUE	5v8f_1,5zr1_1	14,6	14
P38132	P54784	TRUE	5v8f_1	14	14
P38826	P54790	TRUE	5v8f_1,5zr1_1	14,6	14
P47112	P53091	TRUE	5v8f_1,5xf8_1	14,7	14
P47112	P54791	TRUE	5v8f_1	14	14
P50874	P53091	TRUE	5v8f_1	14	14
P50874	P54784	TRUE	5v8f_1,5zr1_1	14,6	14
P50874	P54790	TRUE	5v8f_1,5zr1_1	14,6	14
P50874	P54791	TRUE	5v8f_1,5zr1_1	14,6	14
P53091	P54791	TRUE	5v8f_1	14	14
P54784	P54791	TRUE	5v8f_1,5zr1_1	14,6	14
P54790	P54791	TRUE	5v8f_1,5zr1_1	14,6	14
P32366	P32842	TRUE	5vox_1,5voz_1,6c6l_1,6o7t_1,6o7u_1	14,13,8,8,8	14
P38203	P49960	TRUE	5vsu_1,6aso_1	8,8	8
P40089	P49960	TRUE	5vsu_1	8	8
P49960	P53905	TRUE	5vsu_1	8	8
P08518	P40352	TRUE	5vvr_1	13	13
P40090	Q02732	TRUE	5w94_1	3	3
Q03654	Q04048	TRUE	5wsg_1,5ylz_1	27,29	29
P34078	P38333	TRUE	5wwo_1,6fai_1,6y7c_1	2,35,31	35
P38751	P38957	TRUE	5xyn_1	4	4
P38751	Q12318	TRUE	5xyn_1	4	4
P38957	Q12318	TRUE	5xyn_1	4	4
P38811	P39995	TRUE	5y81_1	5	5
P38811	Q06337	TRUE	5y81_1	5	5
P60010	Q06337	TRUE	5y81_1	5	5
P80428	Q06337	TRUE	5y81_1	5	5
P33334	P36118	TRUE	5y88_1	29	29
P33334	Q06411	TRUE	5y88_1	29	29
P36048	Q06411	TRUE	5y88_1	29	29
P36118	Q06411	TRUE	5y88_1	29	29
P52868	Q06411	TRUE	5y88_1	29	29
P52868	Q12417	TRUE	5y88_1	29	29
P53131	Q04048	TRUE	5y88_1	29	29
P19658	P22224	TRUE	5yfp_1	8	8
P19658	P38261	TRUE	5yfp_1	8	8
P19658	P89102	TRUE	5yfp_1	8	8
P22224	P32855	TRUE	5yfp_1	8	8
P22224	P38261	TRUE	5yfp_1	8	8
P22224	Q06245	TRUE	5yfp_1	8	8
P32844	P32855	TRUE	5yfp_1	8	8
P32844	P33332	TRUE	5yfp_1	8	8
P32844	P89102	TRUE	5yfp_1	8	8
P32855	P33332	TRUE	5yfp_1	8	8
P32855	P38261	TRUE	5yfp_1	8	8
P32855	P89102	TRUE	5yfp_1	8	8
P32855	Q06245	TRUE	5yfp_1	8	8
P33332	P89102	TRUE	5yfp_1	8	8
P38261	P89102	TRUE	5yfp_1	8	8
P38261	Q06245	TRUE	5yfp_1	8	8
Q03772	Q12309	TRUE	5ylz_1,6bk8_1,6j6g_1,6j6h_1,6j6q_1	29,29,27,26,28	29
P36049	Q08235	TRUE	5z1g_1,5z3g_1,6em3_1,6em4_1,6em5_1	2,30,24,28,46	46
O14455	P05748	TRUE	5z3g_1,6em3_1,6em4_1,6em5_1	30,24,28,46	46
P05737	P0CX23	TRUE	5z3g_1,6c0f_1	30,37	37
P05737	P35178	TRUE	5z3g_1,6c0f_1	30,37	37
P05738	P0CX23	TRUE	5z3g_1	30	30
P05740	P38805	TRUE	5z3g_1,6c0f_1,6cb1_1,6em5_1	30,37,32,46	46
P05744	P26784	TRUE	5z3g_1,6c0f_1,6em3_1,6em5_1	30,37,24,46	46
P05748	P0CX84	TRUE	5z3g_1,6c0f_1,6cb1_1,6em5_1	30,37,32,46	46
P05748	P10664	TRUE	5z3g_1,6c0f_1,6cb1_1	30,37,32	37
P05748	P17076	TRUE	5z3g_1,6c0f_1,6cb1_1,6em5_1	30,37,32,46	46
P0CX23	P10664	TRUE	5z3g_1	30	30
P0CX49	P10664	TRUE	5z3g_1,6c0f_1,6cb1_1,6em3_1,6em4_1,6em5_1	30,37,32,24,28,46	46
P0CX49	P10962	TRUE	5z3g_1,6c0f_1	30,37	37
P0CX49	P35178	TRUE	5z3g_1,6c0f_1	30,37	37
P0CX84	P49166	TRUE	5z3g_1,6c0f_1	30,37	37
P10664	P10962	TRUE	5z3g_1,6c0f_1,6cb1_1,6em3_1,6em4_1,6em5_1	30,37,32,24,28,46	46
P10664	P35178	TRUE	5z3g_1,6c0f_1,6cb1_1,6em4_1,6em5_1	30,37,32,28,46	46
P10664	Q12690	TRUE	5z3g_1,6c0f_1	30,37	37
P10962	P35178	TRUE	5z3g_1,6c0f_1	30,37	37
P10962	P38061	TRUE	5z3g_1,6c0f_1,6cb1_1,6em3_1,6em4_1,6em5_1	30,37,32,24,28,46	46
P10962	P38805	TRUE	5z3g_1,6c0f_1,6cb1_1	30,37,32	37
P10962	P53136	TRUE	5z3g_1,6c0f_1	30,37	37
P10962	Q02326	TRUE	5z3g_1,6c0f_1,6cb1_1,6em5_1	30,37,32,46	46
P14126	P26784	TRUE	5z3g_1,6c0f_1	30,37	37
P17076	P53261	TRUE	5z3g_1,6c0f_1	30,37	37
P17076	P53927	TRUE	5z3g_1,6c0f_1	30,37	37
P26784	P36105	TRUE	5z3g_1,6c0f_1	30,37	37
P36105	Q02326	TRUE	5z3g_1,6c0f_1,6cb1_1,6em3_1,6em4_1,6em5_1	30,37,32,24,28,46	46
P38061	P38805	TRUE	5z3g_1,6c0f_1	30,37	37
P38779	P53927	TRUE	5z3g_1,6c0f_1,6em5_1	30,37,46	46
P38779	Q03532	TRUE	5z3g_1,6c0f_1,6cb1_1,6em3_1,6em4_1,6em5_1	30,37,32,24,28,46	46
P38805	P53136	TRUE	5z3g_1,6c0f_1,6cb1_1,6em3_1,6em4_1,6em5_1	30,37,32,24,28,46	46
P40693	P53261	TRUE	5z3g_1,6c0f_1,6cb1_1,6em3_1,6em4_1,6em5_1	30,37,32,24,28,46	46
P40693	P53927	TRUE	5z3g_1,6c0f_1	30,37	37
P32833	P38826	TRUE	5zr1_1	6	6
P32833	P54784	TRUE	5zr1_1	6	6
P38826	P50874	TRUE	5zr1_1	6	6
P54784	P54790	TRUE	5zr1_1	6	6
P39682	Q00539	TRUE	5zwn_1,6g90_1,6n7p_1,6n7r_1,6n7x_1	15,26,17,15,14	26
P39682	Q03776	TRUE	5zwn_1,6g90_1,6n7p_1,6n7r_1,6n7x_1	15,26,17,15,14	26
P39682	Q03782	TRUE	5zwn_1,6g90_1,6n7p_1,6n7r_1,6n7x_1	15,26,17,15,14	26
P39682	Q05900	TRUE	5zwn_1,6g90_1,6n7p_1,6n7r_1,6n7x_1	15,26,17,15,14	26
P40018	Q00916	TRUE	5zwn_1,6g90_1,6n7p_1,6n7r_1,6n7x_1	15,26,17,15,14	26
P40204	Q00916	TRUE	5zwn_1,6n7p_1,6n7x_1	15,17,14	17
P40204	Q03776	TRUE	5zwn_1,6g90_1,6n7p_1,6n7r_1,6n7x_1	15,26,17,15,14	26
P40204	Q07508	TRUE	5zwn_1,6g90_1,6n7p_1,6n7r_1	15,26,17,15	26
P43321	Q00916	TRUE	5zwn_1,6g90_1,6n7p_1,6n7r_1,6n7x_1	15,26,17,15,14	26
P43321	Q03776	TRUE	5zwn_1,6g90_1,6n7p_1,6n7r_1,6n7x_1	15,26,17,15,14	26
P43321	Q05900	TRUE	5zwn_1,6g90_1,6n7p_1,6n7r_1,6n7x_1	15,26,17,15,14	26
P53207	Q03776	TRUE	5zwn_1,6g90_1,6n7p_1,6n7r_1,6n7x_1	15,26,17,15,14	26
P53207	Q03782	TRUE	5zwn_1,6g90_1,6n7p_1,6n7r_1,6n7x_1	15,26,17,15,14	26
P54999	Q00916	TRUE	5zwn_1,6g90_1,6n7p_1,6n7r_1,6n7x_1	15,26,17,15,14	26
Q00539	Q03776	TRUE	5zwn_1,6g90_1,6n7p_1,6n7r_1,6n7x_1	15,26,17,15,14	26
Q00539	Q03782	TRUE	5zwn_1,6g90_1,6n7p_1,6n7r_1,6n7x_1	15,26,17,15,14	26
Q00539	Q05900	TRUE	5zwn_1,6g90_1,6n7p_1,6n7r_1,6n7x_1	15,26,17,15,14	26
Q00916	Q02260	TRUE	5zwn_1,6g90_1,6n7p_1,6n7r_1,6n7x_1	15,26,17,15,14	26
Q00916	Q03776	TRUE	5zwn_1,6g90_1,6n7p_1,6n7r_1,6n7x_1	15,26,17,15,14	26
Q00916	Q05900	TRUE	5zwn_1,6g90_1,6n7p_1,6n7r_1,6n7x_1	15,26,17,15,14	26
Q00916	Q06217	TRUE	5zwn_1,6g90_1,6n7p_1,6n7r_1,6n7x_1	15,26,17,15,14	26
Q03776	Q03782	TRUE	5zwn_1,6g90_1,6n7p_1,6n7r_1,6n7x_1	15,26,17,15,14	26
Q03776	Q05900	TRUE	5zwn_1,6g90_1,6n7p_1,6n7r_1,6n7x_1	15,26,17,15,14	26
Q05900	Q07508	TRUE	5zwn_1,6g90_1,6n7p_1,6n7r_1	15,26,17,15	26
Q07508	Q12330	TRUE	5zwn_1,6g90_1,6n7p_1,6n7r_1	15,26,17,15	26
P0C074	Q04693	TRUE	5zwo_1,6g90_1	41,26	41
P19736	Q02554	TRUE	5zwo_1,6g90_1	41,26	41
P19736	Q04693	TRUE	5zwo_1,6g90_1	41,26	41
P19736	Q06217	TRUE	5zwo_1,6g90_1	41,26	41
P32639	P38282	TRUE	5zwo_1	41	41
P33334	Q12368	TRUE	5zwo_1	41	41
P33334	Q12420	TRUE	5zwo_1	41	41
P40565	P49955	TRUE	5zwo_1	41	41
P49955	Q02554	TRUE	5zwo_1,6g90_1	41,26	41
P49955	Q04693	TRUE	5zwo_1,6g90_1	41,26	41
P49955	Q07350	TRUE	5zwo_1,6g90_1	41,26	41
Q00723	Q12368	TRUE	5zwo_1	41	41
Q02554	Q04693	TRUE	5zwo_1,6g90_1	41,26	41
Q02554	Q07350	TRUE	5zwo_1,6g90_1	41,26	41
Q04693	Q06835	TRUE	5zwo_1,6g90_1	41,26	41
P28005	P38208	TRUE	6agb_1,6ah3_1	9,9	9
P28005	P38291	TRUE	6agb_1,6ah3_1	9,9	9
P28005	P38786	TRUE	6agb_1,6ah3_1	9,9	9
P28005	P41812	TRUE	6agb_1,6ah3_1	9,9	9
P38208	P38786	TRUE	6agb_1,6ah3_1	9,9	9
P38291	P41812	TRUE	6agb_1,6ah3_1	9,9	9
P38336	P38786	TRUE	6agb_1,6ah3_1	9,9	9
P38336	P40571	TRUE	6agb_1,6ah3_1	9,9	9
P38336	P41812	TRUE	6agb_1	9	9
P38336	P53833	TRUE	6agb_1,6ah3_1	9,9	9
P38786	P41812	TRUE	6agb_1,6ah3_1	9,9	9
P38786	P53218	TRUE	6agb_1,6ah3_1	9,9	9
P40571	P53833	TRUE	6agb_1,6ah3_1	9,9	9
P41812	P53218	TRUE	6agb_1,6ah3_1	9,9	9
P00854	P00856	TRUE	6b2z_1,6b8h_1,6cp3_1,6cp5_1,6cp6_1,6cp7_1	8,13,14,7,14,7	14
P00854	P05626	TRUE	6b2z_1,6b8h_1,6cp3_1,6cp5_1,6cp6_1,6cp7_1	8,13,14,7,14,7	14
P00854	P30902	TRUE	6b2z_1,6b8h_1,6cp3_1,6cp5_1,6cp6_1,6cp7_1	8,13,14,7,14,7	14
P00854	P61829	TRUE	6b2z_1,6b8h_1,6cp3_1,6cp5_1,6cp6_1,6cp7_1	8,13,14,7,14,7	14
P00854	P81450	TRUE	6b2z_1,6b8h_1,6cp3_1,6cp5_1,6cp6_1,6cp7_1	8,13,14,7,14,7	14
P00854	P81451	TRUE	6b2z_1,6b8h_1	8,13	13
P00854	Q06405	TRUE	6b2z_1,6b8h_1,6cp3_1,6cp5_1,6cp6_1,6cp7_1	8,13,14,7,14,7	14
P00856	P05626	TRUE	6b2z_1,6b8h_1,6cp3_1,6cp5_1,6cp6_1	8,13,14,7,14	14
P00856	P30902	TRUE	6b2z_1,6b8h_1,6cp3_1,6cp5_1,6cp6_1,6cp7_1	8,13,14,7,14,7	14
P00856	P61829	TRUE	6b2z_1,6b8h_1	8,13	13
P00856	P81450	TRUE	6b2z_1,6b8h_1,6cp3_1,6cp5_1,6cp6_1,6cp7_1	8,13,14,7,14,7	14
P00856	Q06405	TRUE	6b2z_1,6b8h_1,6cp3_1,6cp5_1,6cp6_1	8,13,14,7,14	14
P05626	P30902	TRUE	6b2z_1,6b8h_1,6cp3_1,6cp5_1,6cp6_1,6cp7_1	8,13,14,7,14,7	14
P05626	Q06405	TRUE	6b2z_1,6b8h_1,6cp3_1,6cp5_1,6cp6_1,6cp7_1	8,13,14,7,14,7	14
P30902	P81450	TRUE	6b2z_1,6b8h_1,6cp3_1,6cp5_1,6cp6_1,6cp7_1	8,13,14,7,14,7	14
P30902	Q06405	TRUE	6b2z_1,6b8h_1,6cp3_1,6cp5_1,6cp6_1,6cp7_1	8,13,14,7,14,7	14
P00830	P09457	TRUE	6b8h_1,6cp3_1,6cp6_1	13,14,14	14
P07251	P09457	TRUE	6b8h_1,6cp3_1,6cp6_1	13,14,14	14
P53333	Q02775	TRUE	6bk8_1,6exn_1	29,30	30
P38123	P39706	TRUE	6bx3_1,6ven_1	5,6	6
P38123	Q03012	TRUE	6bx3_1,6ven_1	5,6	6
P39706	P43132	TRUE	6bx3_1,6ven_1	5,6	6
P39706	Q03012	TRUE	6bx3_1,6ven_1	5,6	6
P43132	Q03323	TRUE	6bx3_1,6ven_1	5,6	6
P05737	P10962	TRUE	6c0f_1	37	37
P05740	P10962	TRUE	6c0f_1	37	37
P05743	P40007	TRUE	6c0f_1,6cb1_1	37,32	37
P05745	P05748	TRUE	6c0f_1,6cb1_1	37,32	37
P05745	P17076	TRUE	6c0f_1	37	37
P05745	Q03532	TRUE	6c0f_1	37	37
P05745	Q04660	TRUE	6c0f_1,6cb1_1	37,32	37
P05745	Q08235	TRUE	6c0f_1	37	37
P05745	Q12690	TRUE	6c0f_1,6cb1_1	37,32	37
P0CX49	Q08235	TRUE	6c0f_1	37	37
P0CX84	P40007	TRUE	6c0f_1,6cb1_1	37,32	37
P10664	P40007	TRUE	6c0f_1,6cb1_1	37,32	37
P10664	Q08235	TRUE	6c0f_1	37	37
P14126	Q02892	TRUE	6c0f_1,6em5_1	37,46	46
P14126	Q07915	TRUE	6c0f_1	37	37
P14126	Q12522	TRUE	6c0f_1	37	37
P17076	P38779	TRUE	6c0f_1,6cb1_1	37,32	37
P17076	P40007	TRUE	6c0f_1	37	37
P17076	Q04660	TRUE	6c0f_1,6cb1_1,6em3_1,6em4_1,6em5_1	37,32,24,28,46	46
P35178	Q08235	TRUE	6c0f_1	37	37
P36080	P38789	TRUE	6c0f_1	37	37
P38061	Q02326	TRUE	6c0f_1	37	37
P38789	Q06511	TRUE	6c0f_1	37	37
P38805	Q02326	TRUE	6c0f_1	37	37
P38805	Q06511	TRUE	6c0f_1	37	37
P40007	P49166	TRUE	6c0f_1,6cb1_1	37,32	37
P40007	Q03532	TRUE	6c0f_1	37	37
P40007	Q04660	TRUE	6c0f_1	37	37
P40007	Q08235	TRUE	6c0f_1	37	37
P40007	Q12690	TRUE	6c0f_1,6cb1_1,6em3_1,6em4_1,6em5_1	37,32,24,28,46	46
P40693	Q04660	TRUE	6c0f_1,6cb1_1,6em3_1,6em4_1,6em5_1	37,32,24,28,46	46
P53261	Q04660	TRUE	6c0f_1,6cb1_1,6em3_1,6em4_1,6em5_1	37,32,24,28,46	46
Q02892	Q07915	TRUE	6c0f_1,6em5_1	37,46	46
Q02892	Q12522	TRUE	6c0f_1,6em5_1	37,46	46
Q03532	Q04660	TRUE	6c0f_1,6cb1_1	37,32	37
Q07915	Q12522	TRUE	6c0f_1,6em4_1	37,28	37
Q08235	Q12690	TRUE	6c0f_1	37	37
P33767	P39007	TRUE	6c26_1,6ezn_1	8,8	8
P33767	P46964	TRUE	6c26_1,6ezn_1	8,8	8
P33767	Q02795	TRUE	6c26_1,6ezn_1	8,8	8
P39007	P41543	TRUE	6c26_1,6ezn_1	8,8	8
P39007	P46964	TRUE	6c26_1,6ezn_1	8,8	8
P39007	P48439	TRUE	6c26_1,6ezn_1	8,8	8
P39007	Q02795	TRUE	6c26_1,6ezn_1	8,8	8
P39007	Q99380	TRUE	6c26_1,6ezn_1	8,8	8
P41543	P46964	TRUE	6c26_1	8	8
P41543	Q02795	TRUE	6c26_1,6ezn_1	8,8	8
P41543	Q92316	TRUE	6c26_1,6ezn_1	8,8	8
P46964	Q02795	TRUE	6c26_1,6ezn_1	8,8	8
P0C5R9	P32563	TRUE	6c6l_1,6o7t_1	8,8	8
P0C5R9	Q3E7B6	TRUE	6c6l_1,6o7t_1,6o7u_1,6o7v_1,6o7w_1,6o7x_1	8,8,8,15,15,15	15
P23968	P53262	TRUE	6c6l_1,6o7t_1,6o7u_1	8,8,8	8
P25515	P53262	TRUE	6c6l_1,6o7t_1,6o7u_1	8,8,8	8
P32366	P53262	TRUE	6c6l_1,6o7u_1,6o7v_1,6o7w_1,6o7x_1	8,8,15,15,15	15
P0C2H6	P14120	TRUE	6cb1_1,6em5_1	32,46	46
P0C2H6	P87262	TRUE	6cb1_1,6em5_1	32,46	46
P0C2H6	Q04660	TRUE	6cb1_1	32	32
P49167	Q04660	TRUE	6cb1_1,6em5_1	32,46	46
P04051	P13393	TRUE	6cnb_1,6cnc_1,6cnd_1,6cnf_1	19,19,19,19	19
P13393	P22276	TRUE	6cnb_1,6cnc_1,6cnd_1,6cnf_1	19,19,19,19	19
P13393	P32910	TRUE	6cnb_1,6cnc_1,6cnd_1,6cnf_1	19,19,19,19	19
P13393	P46678	TRUE	6cnb_1,6cnc_1,6cnd_1,6cnf_1,6eu0_1,6f40_1,6f41_1,6f42_1	19,19,19,19,20,20,20,20	20
P22276	P32910	TRUE	6cnb_1,6cnc_1,6cnf_1,6eu0_1,6f40_1,6f41_1,6tut_1	19,19,19,20,20,20,18	20
P22276	P46678	TRUE	6cnb_1,6cnc_1,6cnd_1,6cnf_1,6eu0_1,6f40_1,6f41_1,6f42_1	19,19,19,19,20,20,20,20	20
P32910	P46678	TRUE	6cnb_1,6cnc_1,6cnd_1,6cnf_1,6eu0_1,6f40_1,6f41_1	19,19,19,19,20,20,20	20
P36121	P46678	TRUE	6cnb_1,6cnf_1,6eu0_1,6f40_1,6f41_1	19,19,20,20,20	20
P05626	P07251	TRUE	6cp3_1,6cp6_1	14,14	14
P05626	P09457	TRUE	6cp3_1,6cp6_1	14,14	14
P05626	Q12349	TRUE	6cp3_1,6cp6_1	14,14	14
P07251	P30902	TRUE	6cp3_1,6cp6_1	14,14	14
P07251	Q12349	TRUE	6cp3_1,6cp6_1	14,14	14
P30902	Q12349	TRUE	6cp3_1,6cp6_1	14,14	14
P38077	P61829	TRUE	6cp3_1,6cp6_1	14,14	14
Q06405	Q12349	TRUE	6cp3_1,6cp6_1	14,14	14
P23639	Q01939	TRUE	6ef0_1,6ef1_1,6ef2_1,6ef3_1	13,13,13,22	22
P04456	P53927	TRUE	6em5_1	46	46
P10664	P25582	TRUE	6em5_1	46	46
P14126	P38202	TRUE	6em5_1	46	46
P25582	Q07896	TRUE	6em5_1	46	46
P25582	Q07915	TRUE	6em5_1	46	46
P33201	P40078	TRUE	6em5_1	46	46
P40078	Q02892	TRUE	6em5_1	46	46
P40991	Q08962	TRUE	6em5_1	46	46
Q04660	Q08235	TRUE	6em5_1	46	46
P32600	P41318	TRUE	6emk_1	4	4
P32600	Q04749	TRUE	6emk_1	4	4
P32600	Q08236	TRUE	6emk_1	4	4
P41318	Q08236	TRUE	6emk_1	4	4
P02407	P32905	TRUE	6eml_1,6fai_1,6rbd_1,6rbe_1,6y7c_1	30,35,33,30,31	35
P05759	P48589	TRUE	6eml_1,6rbe_1	30,30	30
P06367	Q99216	TRUE	6eml_1,6fai_1,6rbd_1,6y7c_1	30,35,33,31	35
P0CX29	P40160	TRUE	6eml_1,6fai_1	30,35	35
P0CX29	Q07381	TRUE	6eml_1,6fai_1,6rbd_1,6y7c_1	30,35,33,31	35
P0CX33	Q07381	TRUE	6eml_1,6fai_1,6rbd_1,6y7c_1	30,35,33,31	35
P0CX51	P40160	TRUE	6eml_1	30	30
P40160	Q07381	TRUE	6eml_1,6fai_1,6y7c_1	30,35,31	35
P42841	Q06102	TRUE	6eoj_1	3	3
P42841	Q06632	TRUE	6eoj_1	3	3
Q06102	Q06632	TRUE	6eoj_1	3	3
P04051	P29056	TRUE	6eu0_1,6f40_1,6f41_1,6f42_1	20,20,20,20	20
P17890	P47076	TRUE	6eu0_1,6tut_1	20,18	20
P22276	P29056	TRUE	6eu0_1,6f40_1,6f41_1,6f42_1	20,20,20,20	20
P29056	P32910	TRUE	6eu0_1	20	20
P29056	P40422	TRUE	6eu0_1,6f40_1,6f42_1	20,20,20	20
P29056	P46678	TRUE	6eu0_1,6f40_1,6f41_1,6f42_1	20,20,20,20	20
P32910	P36121	TRUE	6eu0_1,6f40_1,6f41_1	20,20,20	20
P20434	P32349	TRUE	6eu2_1,6eu3_1	17,17	17
P24384	P28320	TRUE	6exn_1	30	30
P28320	Q04048	TRUE	6exn_1	30	30
Q04048	Q08963	TRUE	6exn_1	30	30
P24279	P29469	TRUE	6eyc_1,6f0l_1	6,6	6
P33767	P41543	TRUE	6ezn_1	8	8
P40969	P52286	TRUE	6f07_1,6fe8_1,6gsa_1,6gyp_1,6gys_1,6gyu_1	2,3,3,4,4,4	4
P02407	P38011	TRUE	6fai_1,6rbe_1	35,30	35
P05750	P38333	TRUE	6fai_1,6rbd_1	35,33	35
P0CX55	Q07381	TRUE	6fai_1,6y7c_1	35,31	35
P26783	Q99216	TRUE	6fai_1	35	35
P33442	Q99216	TRUE	6fai_1,6rbd_1,6y7c_1	35,33,31	35
P34078	P48589	TRUE	6fai_1,6y7c_1	35,31	35
P38333	P41057	TRUE	6fai_1	35	35
P38333	P48589	TRUE	6fai_1,6rbd_1,6y7c_1	35,33,31	35
P40160	Q01855	TRUE	6fai_1,6y7c_1	35,31	35
Q01855	Q07381	TRUE	6fai_1,6y7c_1	35,31	35
P35203	P40969	TRUE	6fe8_1,6gsa_1,6gyp_1,6gys_1,6gyu_1	3,3,4,4,4	4
P35203	P52286	TRUE	6fe8_1,6gsa_1,6gyp_1,6gys_1,6gyu_1	3,3,4,4,4	4
P0C074	Q02554	TRUE	6g90_1	26	26
P0C074	Q06835	TRUE	6g90_1	26	26
P19736	Q02260	TRUE	6g90_1	26	26
P19736	Q99181	TRUE	6g90_1	26	26
P39682	Q08963	TRUE	6g90_1	26	26
P49955	Q06835	TRUE	6g90_1	26	26
Q00916	Q12330	TRUE	6g90_1,6n7r_1	26,15	26
Q03782	Q05900	TRUE	6g90_1,6n7p_1,6n7r_1,6n7x_1	26,17,15,14	26
Q04693	Q99181	TRUE	6g90_1	26	26
Q07350	Q99181	TRUE	6g90_1	26	26
P02293	Q03433	TRUE	6gej_1,6gen_1	9,9	9
P04911	Q03433	TRUE	6gej_1,6gen_1	9,9	9
Q03433	Q03940	TRUE	6gej_1,6gen_1	9,9	9
Q03433	Q12464	TRUE	6gej_1,6gen_1	9,9	9
Q03433	Q12509	TRUE	6gej_1,6gen_1	9,9	9
Q03940	Q05471	TRUE	6gej_1,6gen_1	9,9	9
Q03940	Q12464	TRUE	6gej_1,6gen_1	9,9	9
Q03940	Q12509	TRUE	6gej_1,6gen_1	9,9	9
Q05471	Q12464	TRUE	6gej_1,6gen_1	9,9	9
Q05471	Q12509	TRUE	6gej_1,6gen_1	9,9	9
P00128	P37299	TRUE	6giq_1,6hu9_1	21,22	22
P00163	P37299	TRUE	6giq_1,6hu9_1	21,22	22
P00401	P00410	TRUE	6giq_1,6hu9_1	21,22	22
P00401	P00420	TRUE	6giq_1,6hu9_1	21,22	22
P00401	P00424	TRUE	6giq_1,6hu9_1	21,22	22
P00401	P00427	TRUE	6giq_1,6hu9_1	21,22	22
P00401	P04037	TRUE	6giq_1,6hu9_1	21,22	22
P00401	P04039	TRUE	6giq_1,6hu9_1	21,22	22
P00401	P07255	TRUE	6giq_1,6hu9_1	21,22	22
P00401	P10174	TRUE	6giq_1,6hu9_1	21,22	22
P00410	P00424	TRUE	6giq_1,6hu9_1	21,22	22
P00410	P00427	TRUE	6giq_1,6hu9_1	21,22	22
P00410	P07255	TRUE	6giq_1,6hu9_1	21,22	22
P00410	Q01519	TRUE	6giq_1,6hu9_1	21,22	22
P00420	P04037	TRUE	6giq_1,6hu9_1	21,22	22
P00420	P10174	TRUE	6giq_1,6hu9_1	21,22	22
P00420	P32799	TRUE	6giq_1,6hu9_1	21,22	22
P00420	Q01519	TRUE	6giq_1,6hu9_1	21,22	22
P00424	P00427	TRUE	6giq_1,6hu9_1	21,22	22
P00424	P07256	TRUE	6giq_1,6hu9_1	21,22	22
P00427	P07255	TRUE	6giq_1,6hu9_1	21,22	22
P07256	P37299	TRUE	6giq_1,6hu9_1	21,22	22
P08067	P37299	TRUE	6giq_1,6hu9_1	21,22	22
P22289	P37299	TRUE	6giq_1,6hu9_1	21,22	22
P32776	Q02939	TRUE	6gym_1	28	28
P32504	P35203	TRUE	6gyp_1,6gys_1,6gyu_1	4,4,4	4
P00401	P32799	TRUE	6hu9_1	22	22
P00401	Q01519	TRUE	6hu9_1	22	22
P00401	Q2V2P9	TRUE	6hu9_1	22	22
P00410	P04037	TRUE	6hu9_1	22	22
P00410	Q2V2P9	TRUE	6hu9_1	22	22
P00424	P07255	TRUE	6hu9_1	22	22
P00424	Q2V2P9	TRUE	6hu9_1	22	22
P00427	P04037	TRUE	6hu9_1	22	22
P00427	Q2V2P9	TRUE	6hu9_1	22	22
P04037	P10174	TRUE	6hu9_1	22	22
P04037	P32799	TRUE	6hu9_1	22	22
P07143	P37299	TRUE	6hu9_1	22	22
P07255	Q2V2P9	TRUE	6hu9_1	22	22
P07257	P37299	TRUE	6hu9_1	22	22
P32799	Q01519	TRUE	6hu9_1	22	22
P21951	P24482	TRUE	6hv8_1,6hv9_1	2,13	13
P21951	P29469	TRUE	6hv9_1	13	13
P21951	P29496	TRUE	6hv9_1	13	13
P24279	P24482	TRUE	6hv9_1	13	13
P24482	P29496	TRUE	6hv9_1	13	13
P24482	Q12488	TRUE	6hv9_1	13	13
P09032	P12754	TRUE	6i3m_1,6i7t_1,6qg0_1,6qg1_1,6qg2_1,6qg3_1,6qg5_1,6qg6_1	8,8,8,8,8,8,8,8	8
P09032	P32501	TRUE	6i3m_1,6i7t_1,6qg0_1,6qg1_1,6qg2_1,6qg3_1,6qg5_1,6qg6_1	8,8,8,8,8,8,8,8	8
P12754	P14741	TRUE	6i3m_1,6i7t_1,6qg0_1,6qg1_1,6qg2_1,6qg3_1,6qg5_1,6qg6_1	8,8,8,8,8,8,8,8	8
P12754	P20459	TRUE	6i3m_1,6i7t_1,6qg0_1,6qg1_1,6qg2_1,6qg3_1,6qg5_1,6qg6_1	8,8,8,8,8,8,8,8	8
P12754	P32501	TRUE	6i3m_1,6i7t_1,6qg0_1,6qg1_1,6qg2_1,6qg3_1,6qg5_1,6qg6_1	8,8,8,8,8,8,8,8	8
P12754	P32502	TRUE	6i3m_1,6i7t_1,6qg0_1,6qg1_1,6qg2_1,6qg3_1,6qg5_1,6qg6_1	8,8,8,8,8,8,8,8	8
P14741	P20459	TRUE	6i3m_1,6i7t_1,6qg0_1,6qg1_1,6qg2_1,6qg3_1,6qg5_1,6qg6_1	8,8,8,8,8,8,8,8	8
P14741	P32501	TRUE	6i3m_1,6i7t_1,6qg0_1,6qg1_1,6qg2_1,6qg3_1,6qg5_1,6qg6_1	8,8,8,8,8,8,8,8	8
P14741	P32502	TRUE	6i3m_1,6i7t_1,6qg0_1,6qg1_1,6qg2_1,6qg3_1,6qg5_1,6qg6_1	8,8,8,8,8,8,8,8	8
P32501	P32502	TRUE	6i3m_1,6i7t_1,6qg0_1,6qg1_1,6qg2_1,6qg3_1,6qg5_1,6qg6_1	8,8,8,8,8,8,8,8	8
P22336	P26754	TRUE	6i52_1	3	3
P22336	P26755	TRUE	6i52_1	3	3
P26754	P26755	TRUE	6i52_1	3	3
P33334	Q02260	TRUE	6j6g_1,6j6h_1	27,26	27
P53277	Q04048	TRUE	6j6g_1,6j6h_1	27,26	27
P21374	P40968	TRUE	6j6q_1	28	28
P23644	P33448	TRUE	6jnf_1,6ucu_1,6ucv_1	5,5,5	5
P23644	P49334	TRUE	6jnf_1,6ucu_1,6ucv_1	5,5,5	5
P23644	P53507	TRUE	6jnf_1,6ucu_1,6ucv_1	5,5,5	5
P23644	P80967	TRUE	6jnf_1,6ucu_1,6ucv_1	5,5,5	5
P38247	P53290	TRUE	6jwp_1	5	5
P38247	Q00582	TRUE	6jwp_1	5	5
P53290	Q02205	TRUE	6jwp_1	5	5
Q00582	Q02205	TRUE	6jwp_1	5	5
P25632	P32597	TRUE	6k15_1,6kw3_1,6kw4_1,6tda_1,6v8o_1,6v92_1	12,15,15,12,13,16	16
P25632	P43609	TRUE	6k15_1,6kw3_1,6kw4_1,6tda_1,6v8o_1,6v92_1	12,15,15,12,13,16	16
P25632	Q03124	TRUE	6k15_1,6kw3_1,6kw4_1,6tda_1,6v8o_1,6v92_1	12,15,15,12,13,16	16
P25632	Q07979	TRUE	6k15_1,6kw3_1,6kw4_1,6tda_1,6v8o_1,6v92_1	12,15,15,12,13,16	16
P25632	Q9URQ5	TRUE	6k15_1,6kw3_1,6kw4_1,6tda_1,6v8o_1,6v92_1	12,15,15,12,13,16	16
P32597	P43609	TRUE	6k15_1,6kw3_1,6kw4_1,6tda_1,6v8o_1,6v92_1	12,15,15,12,13,16	16
P32597	Q03124	TRUE	6k15_1,6kw3_1,6kw4_1,6tda_1,6v8o_1,6v92_1	12,15,15,12,13,16	16
P32597	Q06488	TRUE	6k15_1,6kw3_1,6kw4_1,6v8o_1,6v92_1	12,15,15,13,16	16
P32597	Q06639	TRUE	6k15_1,6kw3_1,6kw4_1,6v8o_1,6v92_1	12,15,15,13,16	16
P32597	Q07979	TRUE	6k15_1,6kw3_1,6kw4_1,6tda_1,6v8o_1,6v92_1	12,15,15,12,13,16	16
P32597	Q9URQ5	TRUE	6k15_1,6kw3_1,6kw4_1,6tda_1,6v8o_1,6v92_1	12,15,15,12,13,16	16
P32832	P43609	TRUE	6k15_1,6kw3_1,6kw4_1,6tda_1,6v8o_1,6v92_1	12,15,15,12,13,16	16
P32832	Q06168	TRUE	6k15_1,6kw3_1,6kw4_1,6tda_1,6v8o_1,6v92_1	12,15,15,12,13,16	16
P38781	Q03124	TRUE	6k15_1,6kw3_1,6kw4_1,6v8o_1,6v92_1	12,15,15,13,16	16
P38781	Q06639	TRUE	6k15_1,6kw3_1,6kw4_1,6v8o_1,6v92_1	12,15,15,13,16	16
P43609	Q03124	TRUE	6k15_1,6kw3_1,6kw4_1,6tda_1,6v8o_1,6v92_1	12,15,15,12,13,16	16
P43609	Q06168	TRUE	6k15_1,6kw3_1,6kw4_1,6tda_1,6v8o_1,6v92_1	12,15,15,12,13,16	16
P43609	Q06488	TRUE	6k15_1,6kw3_1,6kw4_1,6v8o_1,6v92_1	12,15,15,13,16	16
P43609	Q07979	TRUE	6k15_1,6kw3_1,6kw4_1,6tda_1,6v8o_1,6v92_1	12,15,15,12,13,16	16
P43609	Q9URQ5	TRUE	6k15_1,6kw3_1,6kw4_1,6tda_1,6v8o_1,6v92_1	12,15,15,12,13,16	16
Q02206	Q06488	TRUE	6k15_1,6kw3_1,6kw4_1,6v8o_1,6v92_1	12,15,15,13,16	16
Q02206	Q07979	TRUE	6k15_1,6kw3_1,6kw4_1,6tda_1,6v8o_1,6v92_1	12,15,15,12,13,16	16
Q03124	Q06168	TRUE	6k15_1,6kw3_1,6kw4_1,6tda_1,6v8o_1,6v92_1	12,15,15,12,13,16	16
Q03124	Q06488	TRUE	6k15_1,6kw3_1,6kw4_1	12,15,15	15
Q03124	Q06639	TRUE	6k15_1,6kw3_1,6kw4_1,6v8o_1,6v92_1	12,15,15,13,16	16
Q03124	Q07979	TRUE	6k15_1,6kw3_1,6kw4_1,6tda_1,6v8o_1,6v92_1	12,15,15,12,13,16	16
Q06488	Q07979	TRUE	6k15_1,6kw3_1,6kw4_1,6v8o_1,6v92_1	12,15,15,13,16	16
Q06639	Q07979	TRUE	6k15_1,6kw3_1,6kw4_1,6v8o_1,6v92_1	12,15,15,13,16	16
Q07979	Q9URQ5	TRUE	6k15_1,6kw3_1,6kw4_1,6tda_1,6v8o_1,6v92_1	12,15,15,12,13,16	16
P12612	P40413	TRUE	6ks6_1	8	8
P39077	P40413	TRUE	6ks6_1	8	8
P39077	P42943	TRUE	6ks6_1	8	8
P39079	P42943	TRUE	6ks6_1	8	8
P12612	P47079	TRUE	6ks8_1	8	8
P32597	Q05123	TRUE	6kw3_1,6kw4_1,6tda_1,6v92_1	15,15,12,16	16
P32597	Q12406	TRUE	6kw3_1,6kw4_1,6tda_1,6v92_1	15,15,12,16	16
P14906	P32915	TRUE	6n3q_1,6nd1_1	6,6	6
P14906	P33754	TRUE	6n3q_1,6nd1_1	6,6	6
P14906	P35179	TRUE	6n3q_1,6nd1_1	6,6	6
P14906	P39742	TRUE	6n3q_1,6nd1_1	6,6	6
P14906	P52870	TRUE	6n3q_1,6nd1_1	6,6	6
P32915	P33754	TRUE	6n3q_1,6nd1_1	6,6	6
P32915	P35179	TRUE	6n3q_1,6nd1_1	6,6	6
P32915	P52870	TRUE	6n3q_1,6nd1_1	6,6	6
P33754	P39742	TRUE	6n3q_1,6nd1_1	6,6	6
P35179	P52870	TRUE	6n3q_1,6nd1_1	6,6	6
P34160	Q08920	TRUE	6n7p_1	17	17
P53207	Q07508	TRUE	6n7p_1,6n7r_1	17,15	17
Q00916	Q08920	TRUE	6n7p_1	17	17
Q06217	Q07508	TRUE	6n7p_1	17	17
P33754	P52870	TRUE	6nd1_1	6	6
P15646	Q06679	TRUE	6nd4_1	24	24
P15646	Q12460	TRUE	6nd4_1	24	24
P15646	Q12499	TRUE	6nd4_1	24	24
P25635	P32899	TRUE	6nd4_1	24	24
P25635	P40055	TRUE	6nd4_1	24	24
P25635	P47083	TRUE	6nd4_1	24	24
P25635	Q06078	TRUE	6nd4_1	24	24
P25635	Q12220	TRUE	6nd4_1	24	24
P32899	P40055	TRUE	6nd4_1	24	24
P32899	Q05498	TRUE	6nd4_1	24	24
P33750	P40055	TRUE	6nd4_1	24	24
P33750	P42945	TRUE	6nd4_1	24	24
P33750	Q02354	TRUE	6nd4_1	24	24
P33750	Q12460	TRUE	6nd4_1	24	24
P38882	P53276	TRUE	6nd4_1	24	24
P38882	Q04177	TRUE	6nd4_1	24	24
P38882	Q04305	TRUE	6nd4_1	24	24
P39990	P40362	TRUE	6nd4_1	24	24
P39990	Q06679	TRUE	6nd4_1	24	24
P39990	Q12460	TRUE	6nd4_1	24	24
P39990	Q12499	TRUE	6nd4_1	24	24
P40055	P42945	TRUE	6nd4_1	24	24
P40055	Q05498	TRUE	6nd4_1	24	24
P40362	P42945	TRUE	6nd4_1	24	24
P40362	Q02354	TRUE	6nd4_1	24	24
P40362	Q02931	TRUE	6nd4_1	24	24
P40362	Q04177	TRUE	6nd4_1	24	24
P40362	Q04305	TRUE	6nd4_1	24	24
P40362	Q06078	TRUE	6nd4_1	24	24
P40362	Q06679	TRUE	6nd4_1	24	24
P42945	Q02931	TRUE	6nd4_1	24	24
P42945	Q06078	TRUE	6nd4_1	24	24
P42945	Q12499	TRUE	6nd4_1	24	24
P53276	Q02931	TRUE	6nd4_1	24	24
P53276	Q04177	TRUE	6nd4_1	24	24
P53276	Q06679	TRUE	6nd4_1	24	24
Q02354	Q12460	TRUE	6nd4_1	24	24
Q02931	Q04177	TRUE	6nd4_1	24	24
Q02931	Q04305	TRUE	6nd4_1	24	24
Q02931	Q06679	TRUE	6nd4_1	24	24
Q04177	Q04305	TRUE	6nd4_1	24	24
Q04177	Q06078	TRUE	6nd4_1	24	24
Q05946	Q06078	TRUE	6nd4_1	24	24
Q05946	Q12220	TRUE	6nd4_1	24	24
Q06078	Q12499	TRUE	6nd4_1	24	24
Q06506	Q12460	TRUE	6nd4_1	24	24
Q06679	Q08492	TRUE	6nd4_1	24	24
Q12460	Q12499	TRUE	6nd4_1	24	24
P38265	Q12748	TRUE	6nuw_1,6qld_1,6qle_1	9,16,11	16
P38313	P38907	TRUE	6nuw_1,6qld_1,6qle_1,6qlf_1	9,16,11,8	16
P38313	P53298	TRUE	6nuw_1,6qld_1,6qle_1,6qlf_1	9,16,11,8	16
P38313	Q02732	TRUE	6nuw_1,6qld_1,6qle_1,6qlf_1	9,16,11,8	16
P38313	Q06162	TRUE	6nuw_1	9	9
P38907	P53298	TRUE	6nuw_1,6qld_1,6qle_1,6qlf_1	9,16,11,8	16
P38907	Q02732	TRUE	6nuw_1,6qld_1,6qle_1,6qlf_1	9,16,11,8	16
P38907	Q06675	TRUE	6nuw_1,6qld_1,6qle_1,6qlf_1	9,16,11,8	16
P38907	Q12493	TRUE	6nuw_1,6qld_1,6qle_1,6qlf_1	9,16,11,8	16
P53298	Q02732	TRUE	6nuw_1,6qld_1,6qle_1,6qlf_1	9,16,11,8	16
P53298	Q06162	TRUE	6nuw_1,6qld_1,6qle_1,6qlf_1	9,16,11,8	16
P53298	Q06675	TRUE	6nuw_1,6qld_1,6qle_1,6qlf_1	9,16,11,8	16
P53298	Q12493	TRUE	6nuw_1,6qld_1,6qle_1,6qlf_1	9,16,11,8	16
Q02732	Q06675	TRUE	6nuw_1,6qld_1,6qle_1,6qlf_1	9,16,11,8	16
Q06162	Q12493	TRUE	6nuw_1,6qld_1,6qle_1,6qlf_1	9,16,11,8	16
Q06675	Q12493	TRUE	6nuw_1,6qld_1,6qle_1,6qlf_1	9,16,11,8	16
P0C5R9	P37296	TRUE	6o7u_1,6o7v_1,6o7w_1,6o7x_1	8,15,15,15	15
P23968	P37296	TRUE	6o7u_1	8	8
P25515	P37296	TRUE	6o7u_1,6o7w_1	8,15	15
P32366	P37296	TRUE	6o7u_1	8	8
P37296	Q3E7B6	TRUE	6o7u_1,6o7v_1,6o7w_1,6o7x_1	8,15,15,15	15
P31412	P37296	TRUE	6o7v_1,6o7w_1,6o7x_1	15,15,15	15
P37296	P41807	TRUE	6o7v_1,6o7w_1,6o7x_1	15,15,15	15
P37296	P48836	TRUE	6o7v_1,6o7w_1,6o7x_1	15,15,15	15
P22203	P37296	TRUE	6o7w_1,6o7x_1	15,15	15
P0CH08	P25694	TRUE	6oa9_1,6oaa_1	3,3	3
P0CH08	P33755	TRUE	6oa9_1,6oaa_1	3,3	3
P25694	P33755	TRUE	6oa9_1,6oaa_1	3,3	3
P47167	Q12262	TRUE	6oua_1,6qld_1,6qle_1	3,16,11	16
P47167	Q12748	TRUE	6oua_1,6qld_1,6qle_1	3,16,11	16
Q12262	Q12748	TRUE	6oua_1,6qld_1,6qle_1	3,16,11	16
P15436	P46957	TRUE	6p1h_1	3	3
P46957	P47110	TRUE	6p1h_1	3	3
P40359	Q01454	TRUE	6ptj_1,6ptn_1	12,12	12
Q01454	Q08032	TRUE	6ptj_1,6ptn_1	12,12	12
P09032	P09064	TRUE	6qg2_1,6qg3_1,6qg5_1	8,8,8	8
P09064	P32501	TRUE	6qg2_1,6qg3_1,6qg5_1	8,8,8	8
P09032	P32481	TRUE	6qg5_1	8	8
P42935	Q02908	TRUE	6qk7_1	3	3
P42935	Q06706	TRUE	6qk7_1	3	3
Q02908	Q06706	TRUE	6qk7_1	3	3
P02293	P35201	TRUE	6qld_1	16	16
P02309	P35201	TRUE	6qld_1	16	16
P02309	P36012	TRUE	6qld_1	16	16
P04911	P35201	TRUE	6qld_1	16	16
P04911	P36012	TRUE	6qld_1	16	16
P35201	P36012	TRUE	6qld_1	16	16
P36012	P38907	TRUE	6qld_1	16	16
P38313	Q12493	TRUE	6qld_1,6qle_1,6qlf_1	16,11,8	16
Q02732	Q12493	TRUE	6qld_1,6qle_1,6qlf_1	16,11,8	16
Q02732	Q12748	TRUE	6qld_1,6qle_1	16,11	16
Q06162	Q06675	TRUE	6qld_1,6qle_1,6qlf_1	16,11,8	16
P04147	P36102	TRUE	6r5k_1	3	3
P04147	P53010	TRUE	6r5k_1	3	3
P25443	P40160	TRUE	6rbd_1	33	33
P26783	P40160	TRUE	6rbd_1,6y7c_1	33,31	33
P02407	P05750	TRUE	6rbe_1	30	30
P28000	P36070	TRUE	6rqh_1,6ruo_1	18,18	18
P40992	P50106	TRUE	6rql_1,6ruo_1,6rwe_1	18,18,18	18
P07703	P36070	TRUE	6rqt_1,6ruo_1	15,18	18
P20435	P36070	TRUE	6rqt_1	15	15
P36070	Q01080	TRUE	6rqt_1	15	15
P40992	Q01080	TRUE	6rwe_1	18	18
P38263	P40547	TRUE	6swy_1	5	5
P38263	P53076	TRUE	6swy_1	5	5
P40208	P40492	TRUE	6swy_1	5	5
P40208	P40547	TRUE	6swy_1	5	5
P40208	P53076	TRUE	6swy_1	5	5
P40492	P40547	TRUE	6swy_1	5	5
P40547	P53076	TRUE	6swy_1	5	5
P06844	P35177	TRUE	6t9i_1,6t9k_1	11,10	11
P06844	P53040	TRUE	6t9i_1,6t9k_1	11,10	11
P06844	Q03761	TRUE	6t9i_1,6t9k_1	11,10	11
P06844	Q12030	TRUE	6t9i_1,6t9k_1	11,10	11
P06844	Q12060	TRUE	6t9i_1,6t9k_1	11,10	11
P35177	P38129	TRUE	6t9i_1,6t9k_1	11,10	11
P35177	P53040	TRUE	6t9i_1,6t9k_1	11,10	11
P35177	Q05027	TRUE	6t9i_1,6t9k_1	11,10	11
P35177	Q12030	TRUE	6t9i_1,6t9k_1	11,10	11
P35177	Q12060	TRUE	6t9i_1,6t9k_1	11,10	11
P38129	P50875	TRUE	6t9i_1,6t9k_1	11,10	11
P38129	P53040	TRUE	6t9i_1,6t9k_1	11,10	11
P38129	Q05027	TRUE	6t9i_1,6t9k_1	11,10	11
P38129	Q12030	TRUE	6t9i_1,6t9k_1	11,10	11
P38129	Q12060	TRUE	6t9i_1,6t9k_1	11,10	11
P38811	P50875	TRUE	6t9i_1,6t9j_1	11,3	11
P38811	Q03761	TRUE	6t9i_1,6t9j_1	11,3	11
P50875	P53165	TRUE	6t9i_1,6t9k_1	11,10	11
P50875	Q03761	TRUE	6t9i_1,6t9j_1	11,3	11
P50875	Q05027	TRUE	6t9i_1,6t9k_1	11,10	11
P50875	Q12060	TRUE	6t9i_1,6t9k_1	11,10	11
P53040	P53165	TRUE	6t9i_1,6t9k_1	11,10	11
P53040	Q03761	TRUE	6t9i_1,6t9k_1	11,10	11
P53040	Q05027	TRUE	6t9i_1,6t9k_1	11,10	11
P53040	Q12030	TRUE	6t9i_1,6t9k_1	11,10	11
P53040	Q12060	TRUE	6t9i_1,6t9k_1	11,10	11
P53165	Q03761	TRUE	6t9i_1,6t9k_1	11,10	11
P53165	Q05027	TRUE	6t9i_1,6t9k_1	11,10	11
P53165	Q12060	TRUE	6t9i_1,6t9k_1	11,10	11
Q03761	Q05027	TRUE	6t9i_1,6t9k_1	11,10	11
Q03761	Q12030	TRUE	6t9i_1,6t9k_1	11,10	11
Q03761	Q12060	TRUE	6t9i_1,6t9k_1	11,10	11
Q05027	Q12030	TRUE	6t9i_1,6t9k_1	11,10	11
Q05027	Q12060	TRUE	6t9i_1,6t9k_1	11,10	11
Q12030	Q12060	TRUE	6t9i_1,6t9k_1	11,10	11
P04051	P41910	TRUE	6tut_1	18	18
P22276	P41910	TRUE	6tut_1	18	18
P32349	P41910	TRUE	6tut_1	18	18
P32910	P41910	TRUE	6tut_1	18	18
P33448	P49334	TRUE	6ucv_1	5	5
P49334	P80967	TRUE	6ucv_1	5	5
P09547	P18480	TRUE	6uxv_1,6uxw_1	6,9	9
P09547	P18888	TRUE	6uxv_1,6uxw_1	6,9	9
P09547	P22082	TRUE	6uxv_1,6uxw_1	6,9	9
P09547	P32591	TRUE	6uxv_1,6uxw_1	6,9	9
P09547	P53628	TRUE	6uxv_1,6uxw_1	6,9	9
P18480	P32591	TRUE	6uxv_1,6uxw_1	6,9	9
P18888	P22082	TRUE	6uxv_1,6uxw_1	6,9	9
P18888	P32591	TRUE	6uxv_1,6uxw_1	6,9	9
P18888	P53628	TRUE	6uxv_1,6uxw_1	6,9	9
P22082	P32591	TRUE	6uxv_1,6uxw_1	6,9	9
P22082	P53628	TRUE	6uxv_1,6uxw_1	6,9	9
P32591	P53628	TRUE	6uxv_1,6uxw_1	6,9	9
P32597	P38210	TRUE	6v8o_1,6v92_1	13,16	16
P38210	P43609	TRUE	6v8o_1,6v92_1	13,16	16
P38210	Q02206	TRUE	6v8o_1,6v92_1	13,16	16
P38210	Q07979	TRUE	6v8o_1,6v92_1	13,16	16
P43609	Q02206	TRUE	6v8o_1,6v92_1	13,16	16
P38123	P38827	TRUE	6ven_1	6	6
P38827	P39706	TRUE	6ven_1	6	6
P38827	P43132	TRUE	6ven_1	6	6
P00127	P00128	FALSE	1ezv_1,1kb9_1,1kyo_1,1p84_1,2ibz_1,3cx5_1,3cxh_1,4pd4_1,6giq_1,6hu9_1	9,9,10,9,9,10,10,9,21,22	22
P00127	P00163	FALSE	1ezv_1,1kb9_1,1kyo_1,1p84_1,2ibz_1,3cx5_1,3cxh_1,4pd4_1,6giq_1,6hu9_1	9,9,10,9,9,10,10,9,21,22	22
P00127	P07256	FALSE	1ezv_1,1kb9_1,1kyo_1,1p84_1,2ibz_1,3cx5_1,3cxh_1,4pd4_1,6giq_1,6hu9_1	9,9,10,9,9,10,10,9,21,22	22
P00127	P07257	FALSE	1ezv_1,1kb9_1,1kyo_1,1p84_1,2ibz_1,3cx5_1,3cxh_1,4pd4_1,6giq_1,6hu9_1	9,9,10,9,9,10,10,9,21,22	22
P00127	P08067	FALSE	1ezv_1,1kb9_1,1kyo_1,1p84_1,2ibz_1,3cx5_1,3cxh_1,4pd4_1,6giq_1,6hu9_1	9,9,10,9,9,10,10,9,21,22	22
P00127	P22289	FALSE	1ezv_1,1kb9_1,1kyo_1,1p84_1,2ibz_1,3cx5_1,3cxh_1,4pd4_1,6giq_1,6hu9_1	9,9,10,9,9,10,10,9,21,22	22
P00128	P08067	FALSE	1ezv_1,1kb9_1,1kyo_1,1p84_1,2ibz_1,3cx5_1,3cxh_1,4pd4_1,6giq_1,6hu9_1	9,9,10,9,9,10,10,9,21,22	22
P00128	P22289	FALSE	1ezv_1,1kb9_1,1kyo_1,1p84_1,2ibz_1,3cx5_1,3cxh_1,4pd4_1,6giq_1,6hu9_1	9,9,10,9,9,10,10,9,21,22	22
P00163	P07257	FALSE	1ezv_1,1kb9_1,1kyo_1,1p84_1,2ibz_1,3cx5_1,3cxh_1,4pd4_1,6giq_1,6hu9_1	9,9,10,9,9,10,10,9,21,22	22
P00163	P22289	FALSE	1ezv_1,1kb9_1,1kyo_1,1p84_1,2ibz_1,3cx5_1,3cxh_1,4pd4_1,6giq_1,6hu9_1	9,9,10,9,9,10,10,9,21,22	22
P07143	P07257	FALSE	1ezv_1,1kb9_1,1kyo_1,1p84_1,2ibz_1,3cx5_1,3cxh_1,4pd4_1,6giq_1,6hu9_1	9,9,10,9,9,10,10,9,21,22	22
P07257	P08067	FALSE	1ezv_1,1kb9_1,1kyo_1,1p84_1,2ibz_1,3cx5_1,3cxh_1,4pd4_1,6giq_1,6hu9_1	9,9,10,9,9,10,10,9,21,22	22
P07257	P08525	FALSE	1ezv_1,1kb9_1,1kyo_1,1p84_1,2ibz_1,3cx5_1,3cxh_1,4pd4_1,6giq_1,6hu9_1	9,9,10,9,9,10,10,9,21,22	22
P07257	P22289	FALSE	1ezv_1,1kb9_1,1kyo_1,1p84_1,2ibz_1,3cx5_1,3cxh_1,4pd4_1,6giq_1,6hu9_1	9,9,10,9,9,10,10,9,21,22	22
P08525	P22289	FALSE	1ezv_1,1kb9_1,1kyo_1,1p84_1,2ibz_1,3cx5_1,3cxh_1,4pd4_1,6giq_1,6hu9_1	9,9,10,9,9,10,10,9,21,22	22
P21242	P22141	FALSE	1fnt_1,1g0u_1,1g65_1,1jd2_1,1ryp_1,1z7q_1,2f16_1,2fak_1,2gpl_1,2zcy_1,3bdm_1,3d29_1,3dy3_1,3dy4_1,3e47_1,3gpj_1,3gpt_1,3gpw_1,3hye_1,3mg0_1,3mg4_1,3mg6_1,3mg7_1,3mg8_1,3nzj_1,3nzw_1,3nzx_1,3oeu_1,3oev_1,3okj_1,3sdi_1,3sdk_1,3shj_1,3tdd_1,3un4_1,3un8_1,3wxr_1,4cr2_1,4cr3_1,4cr4_1,4eu2_1,4fzc_1,4fzg_1,4g4s_1,4gk7_1,4hnp_1,4hrc_1,4hrd_1,4inr_1,4int_1,4inu_1,4j70_1,4jsq_1,4jsu_1,4jt0_1,4lqi_1,4ltc_1,…	14,14,14,14,14,14,14,14,14,14,14,14,14,14,14,14,14,14,14,14,14,14,14,14,14,14,14,14,14,14,14,14,14,14,14,14,14,32,32,33,14,14,14,16,14,14,14,14,14,14,14,14,14,14,14,14,14,14,14,14,14,14,14,14,14,14,14,14,14,14,14,14,14,14,14,14,14,14,14,14,14,14,14,14,14,14,14,14,14,14,14,14,14,14,14,14,14,14,14,14,14,14,14,14,14,14,14,14,14,14,14,14,14,14,14,14,14,14,14,14,14,14,14,14,14,14,14,14,14,14,14,14,14,…	33
P21242	P23724	FALSE	1fnt_1,1g0u_1,1g65_1,1jd2_1,1ryp_1,1z7q_1,2f16_1,2fak_1,2gpl_1,2zcy_1,3bdm_1,3d29_1,3dy3_1,3dy4_1,3e47_1,3gpj_1,3gpt_1,3gpw_1,3hye_1,3mg0_1,3mg4_1,3mg6_1,3mg7_1,3mg8_1,3nzj_1,3nzw_1,3nzx_1,3oeu_1,3oev_1,3okj_1,3sdi_1,3sdk_1,3shj_1,3tdd_1,3un4_1,3un8_1,3wxr_1,4cr2_1,4cr3_1,4cr4_1,4eu2_1,4fzc_1,4fzg_1,4g4s_1,4gk7_1,4hnp_1,4hrc_1,4hrd_1,4inr_1,4int_1,4inu_1,4j70_1,4jsq_1,4jsu_1,4jt0_1,4lqi_1,4ltc_1,…	14,14,14,14,14,14,14,14,14,14,14,14,14,14,14,14,14,14,14,14,14,14,14,14,14,14,14,14,14,14,14,14,14,14,14,14,14,32,32,33,14,14,14,16,14,14,14,14,14,14,14,14,14,14,14,14,14,14,14,14,14,14,14,14,14,14,14,14,14,14,14,14,14,14,14,14,14,14,14,14,14,14,14,14,14,14,14,14,14,14,14,14,14,14,14,14,14,14,14,14,14,14,14,14,14,14,14,14,14,14,14,14,14,14,14,14,14,14,14,14,14,14,14,14,14,14,14,14,14,14,14,14,14,…	33
P21242	P25043	FALSE	1fnt_1,1g0u_1,1g65_1,1jd2_1,1ryp_1,1z7q_1,2f16_1,2fak_1,2gpl_1,2zcy_1,3bdm_1,3d29_1,3dy3_1,3dy4_1,3e47_1,3gpj_1,3gpt_1,3gpw_1,3hye_1,3mg0_1,3mg4_1,3mg6_1,3mg7_1,3mg8_1,3nzj_1,3nzw_1,3nzx_1,3oeu_1,3oev_1,3okj_1,3sdi_1,3sdk_1,3shj_1,3tdd_1,3un4_1,3un8_1,3wxr_1,4cr2_1,4cr3_1,4cr4_1,4eu2_1,4fzc_1,4fzg_1,4g4s_1,4gk7_1,4hnp_1,4hrc_1,4hrd_1,4inr_1,4int_1,4inu_1,4j70_1,4jsq_1,4jsu_1,4jt0_1,4lqi_1,4ltc_1,…	14,14,14,14,14,14,14,14,14,14,14,14,14,14,14,14,14,14,14,14,14,14,14,14,14,14,14,14,14,14,14,14,14,14,14,14,14,32,32,33,14,14,14,16,14,14,14,14,14,14,14,14,14,14,14,14,14,14,14,14,14,14,14,14,14,14,14,14,14,14,14,14,14,14,14,14,14,14,14,14,14,14,14,14,14,14,14,14,14,14,14,14,14,14,14,14,14,14,14,14,14,14,14,14,14,14,14,14,14,14,14,14,14,14,14,14,14,14,14,14,14,14,14,14,14,14,14,14,14,14,14,14,14,…	33
P21242	P25451	FALSE	1fnt_1,1g0u_1,1g65_1,1jd2_1,1ryp_1,1z7q_1,2f16_1,2fak_1,2gpl_1,2zcy_1,3bdm_1,3d29_1,3dy3_1,3dy4_1,3e47_1,3gpj_1,3gpt_1,3gpw_1,3hye_1,3mg0_1,3mg4_1,3mg6_1,3mg7_1,3mg8_1,3nzj_1,3nzw_1,3nzx_1,3oeu_1,3oev_1,3okj_1,3sdi_1,3sdk_1,3shj_1,3tdd_1,3un4_1,3un8_1,3wxr_1,4cr2_1,4cr3_1,4cr4_1,4eu2_1,4fzc_1,4fzg_1,4g4s_1,4gk7_1,4hnp_1,4hrc_1,4hrd_1,4inr_1,4int_1,4inu_1,4j70_1,4jsq_1,4jsu_1,4jt0_1,4lqi_1,4ltc_1,…	14,14,14,14,14,14,14,14,14,14,14,14,14,14,14,14,14,14,14,14,14,14,14,14,14,14,14,14,14,14,14,14,14,14,14,14,14,32,32,33,14,14,14,16,14,14,14,14,14,14,14,14,14,14,14,14,14,14,14,14,14,14,14,14,14,14,14,14,14,14,14,14,14,14,14,14,14,14,14,14,14,14,14,14,14,14,14,14,14,14,14,14,14,14,14,14,14,14,14,14,14,14,14,14,14,14,14,14,14,14,14,14,14,14,14,14,14,14,14,14,14,14,14,14,14,14,14,14,14,14,14,14,14,…	33
P21242	P30656	FALSE	1fnt_1,1g0u_1,1g65_1,1jd2_1,1ryp_1,1z7q_1,2f16_1,2fak_1,2gpl_1,2zcy_1,3bdm_1,3d29_1,3dy3_1,3dy4_1,3e47_1,3gpj_1,3gpt_1,3gpw_1,3hye_1,3mg0_1,3mg4_1,3mg6_1,3mg7_1,3mg8_1,3nzj_1,3nzw_1,3nzx_1,3oeu_1,3oev_1,3okj_1,3sdi_1,3sdk_1,3shj_1,3tdd_1,3un4_1,3un8_1,3wxr_1,4cr2_1,4cr3_1,4cr4_1,4eu2_1,4fzc_1,4fzg_1,4g4s_1,4gk7_1,4hnp_1,4hrc_1,4hrd_1,4inr_1,4int_1,4inu_1,4j70_1,4jsq_1,4jsu_1,4jt0_1,4lqi_1,4ltc_1,…	14,14,14,14,14,14,14,14,14,14,14,14,14,14,14,14,14,14,14,14,14,14,14,14,14,14,14,14,14,14,14,14,14,14,14,14,14,32,32,33,14,14,14,16,14,14,14,14,14,14,14,14,14,14,14,14,14,14,14,14,14,14,14,14,14,14,14,14,14,14,14,14,14,14,14,14,14,14,14,14,14,14,14,14,14,14,14,14,14,14,14,14,14,14,14,14,14,14,14,14,14,14,14,14,14,14,14,14,14,14,14,14,14,14,14,14,14,14,14,14,14,14,14,14,14,14,14,14,14,14,14,14,14,…	33
P21242	P32379	FALSE	1fnt_1,1g0u_1,1g65_1,1jd2_1,1ryp_1,1z7q_1,2f16_1,2fak_1,2gpl_1,2zcy_1,3bdm_1,3d29_1,3dy3_1,3dy4_1,3e47_1,3gpj_1,3gpt_1,3gpw_1,3hye_1,3mg0_1,3mg4_1,3mg6_1,3mg7_1,3mg8_1,3nzj_1,3nzw_1,3nzx_1,3oeu_1,3oev_1,3okj_1,3sdi_1,3sdk_1,3shj_1,3tdd_1,3un4_1,3un8_1,3wxr_1,4cr2_1,4cr3_1,4cr4_1,4eu2_1,4fzc_1,4fzg_1,4g4s_1,4gk7_1,4hnp_1,4hrc_1,4hrd_1,4inr_1,4int_1,4inu_1,4j70_1,4jsq_1,4jsu_1,4jt0_1,4lqi_1,4ltc_1,…	14,14,14,14,14,14,14,14,14,14,14,14,14,14,14,14,14,14,14,14,14,14,14,14,14,14,14,14,14,14,14,14,14,14,14,14,14,32,32,33,14,14,14,16,14,14,14,14,14,14,14,14,14,14,14,14,14,14,14,14,14,14,14,14,14,14,14,14,14,14,14,14,14,14,14,14,14,14,14,14,14,14,14,14,14,14,14,14,14,14,14,14,14,14,14,14,14,14,14,14,14,14,14,14,14,14,14,14,14,14,14,14,14,14,14,14,14,14,14,14,14,14,14,14,14,14,14,14,14,14,14,14,14,…	33
P21242	P40303	FALSE	1fnt_1,1g0u_1,1g65_1,1jd2_1,1ryp_1,1z7q_1,2f16_1,2fak_1,2gpl_1,2zcy_1,3bdm_1,3d29_1,3dy3_1,3dy4_1,3e47_1,3gpj_1,3gpt_1,3gpw_1,3hye_1,3mg0_1,3mg4_1,3mg6_1,3mg7_1,3mg8_1,3nzj_1,3nzw_1,3nzx_1,3oeu_1,3oev_1,3okj_1,3sdi_1,3sdk_1,3shj_1,3tdd_1,3un4_1,3un8_1,3wxr_1,4cr2_1,4cr3_1,4cr4_1,4eu2_1,4fzc_1,4fzg_1,4g4s_1,4gk7_1,4hnp_1,4hrc_1,4hrd_1,4inr_1,4int_1,4inu_1,4j70_1,4jsq_1,4jsu_1,4jt0_1,4lqi_1,4ltc_1,…	14,14,14,14,14,14,14,14,14,14,14,14,14,14,14,14,14,14,14,14,14,14,14,14,14,14,14,14,14,14,14,14,14,14,14,14,14,32,32,33,14,14,14,16,14,14,14,14,14,14,14,14,14,14,14,14,14,14,14,14,14,14,14,14,14,14,14,14,14,14,14,14,14,14,14,14,14,14,14,14,14,14,14,14,14,14,14,14,14,14,14,14,14,14,14,14,14,14,14,14,14,14,14,14,14,14,14,14,14,14,14,14,14,14,14,14,14,14,14,14,14,14,14,14,14,14,14,14,14,14,14,14,14,…	33
P21243	P22141	FALSE	1fnt_1,1g0u_1,1g65_1,1jd2_1,1ryp_1,1z7q_1,2f16_1,2fak_1,2gpl_1,2zcy_1,3bdm_1,3d29_1,3dy3_1,3dy4_1,3e47_1,3gpj_1,3gpt_1,3gpw_1,3hye_1,3mg0_1,3mg4_1,3mg6_1,3mg7_1,3mg8_1,3nzj_1,3nzw_1,3nzx_1,3oeu_1,3oev_1,3okj_1,3sdi_1,3sdk_1,3shj_1,3tdd_1,3un4_1,3un8_1,3wxr_1,4cr2_1,4cr3_1,4cr4_1,4eu2_1,4fzc_1,4fzg_1,4g4s_1,4gk7_1,4hnp_1,4hrc_1,4hrd_1,4inr_1,4int_1,4inu_1,4j70_1,4jsq_1,4jsu_1,4jt0_1,4lqi_1,4ltc_1,…	14,14,14,14,14,14,14,14,14,14,14,14,14,14,14,14,14,14,14,14,14,14,14,14,14,14,14,14,14,14,14,14,14,14,14,14,14,32,32,33,14,14,14,16,14,14,14,14,14,14,14,14,14,14,14,14,14,14,14,14,14,14,14,14,14,14,14,14,14,14,14,14,14,14,14,14,14,14,14,14,14,14,14,14,14,14,14,14,14,14,14,14,14,14,14,14,14,14,14,14,14,14,14,14,14,14,14,14,14,14,14,14,14,14,14,14,14,14,14,14,14,14,14,14,14,14,14,14,14,14,14,14,14,…	33
P21243	P23724	FALSE	1fnt_1,1g0u_1,1g65_1,1jd2_1,1ryp_1,1z7q_1,2f16_1,2fak_1,2gpl_1,2zcy_1,3bdm_1,3d29_1,3dy3_1,3dy4_1,3e47_1,3gpj_1,3gpt_1,3gpw_1,3hye_1,3mg0_1,3mg4_1,3mg6_1,3mg7_1,3mg8_1,3nzj_1,3nzw_1,3nzx_1,3oeu_1,3oev_1,3okj_1,3sdi_1,3sdk_1,3shj_1,3tdd_1,3un4_1,3un8_1,3wxr_1,4cr2_1,4cr3_1,4cr4_1,4eu2_1,4fzc_1,4fzg_1,4g4s_1,4gk7_1,4hnp_1,4hrc_1,4hrd_1,4inr_1,4int_1,4inu_1,4j70_1,4jsq_1,4jsu_1,4jt0_1,4lqi_1,4ltc_1,…	14,14,14,14,14,14,14,14,14,14,14,14,14,14,14,14,14,14,14,14,14,14,14,14,14,14,14,14,14,14,14,14,14,14,14,14,14,32,32,33,14,14,14,16,14,14,14,14,14,14,14,14,14,14,14,14,14,14,14,14,14,14,14,14,14,14,14,14,14,14,14,14,14,14,14,14,14,14,14,14,14,14,14,14,14,14,14,14,14,14,14,14,14,14,14,14,14,14,14,14,14,14,14,14,14,14,14,14,14,14,14,14,14,14,14,14,14,14,14,14,14,14,14,14,14,14,14,14,14,14,14,14,14,…	33
P21243	P25451	FALSE	1fnt_1,1g0u_1,1g65_1,1jd2_1,1ryp_1,1z7q_1,2f16_1,2fak_1,2gpl_1,2zcy_1,3bdm_1,3d29_1,3dy3_1,3dy4_1,3e47_1,3gpj_1,3gpt_1,3gpw_1,3hye_1,3mg0_1,3mg4_1,3mg6_1,3mg7_1,3mg8_1,3nzj_1,3nzw_1,3nzx_1,3oeu_1,3oev_1,3okj_1,3sdi_1,3sdk_1,3shj_1,3tdd_1,3un4_1,3un8_1,3wxr_1,4cr2_1,4cr3_1,4cr4_1,4eu2_1,4fzc_1,4fzg_1,4g4s_1,4gk7_1,4hnp_1,4hrc_1,4hrd_1,4inr_1,4int_1,4inu_1,4j70_1,4jsq_1,4jsu_1,4jt0_1,4lqi_1,4ltc_1,…	14,14,14,14,14,14,14,14,14,14,14,14,14,14,14,14,14,14,14,14,14,14,14,14,14,14,14,14,14,14,14,14,14,14,14,14,14,32,32,33,14,14,14,16,14,14,14,14,14,14,14,14,14,14,14,14,14,14,14,14,14,14,14,14,14,14,14,14,14,14,14,14,14,14,14,14,14,14,14,14,14,14,14,14,14,14,14,14,14,14,14,14,14,14,14,14,14,14,14,14,14,14,14,14,14,14,14,14,14,14,14,14,14,14,14,14,14,14,14,14,14,14,14,14,14,14,14,14,14,14,14,14,14,…	33
P21243	P30656	FALSE	1fnt_1,1g0u_1,1g65_1,1jd2_1,1ryp_1,1z7q_1,2f16_1,2fak_1,2gpl_1,2zcy_1,3bdm_1,3d29_1,3dy3_1,3dy4_1,3e47_1,3gpj_1,3gpt_1,3gpw_1,3hye_1,3mg0_1,3mg4_1,3mg6_1,3mg7_1,3mg8_1,3nzj_1,3nzw_1,3nzx_1,3oeu_1,3oev_1,3okj_1,3sdi_1,3sdk_1,3shj_1,3tdd_1,3un4_1,3un8_1,3wxr_1,4cr2_1,4cr3_1,4cr4_1,4eu2_1,4fzc_1,4fzg_1,4g4s_1,4gk7_1,4hnp_1,4hrc_1,4hrd_1,4inr_1,4int_1,4inu_1,4j70_1,4jsq_1,4jsu_1,4jt0_1,4lqi_1,4ltc_1,…	14,14,14,14,14,14,14,14,14,14,14,14,14,14,14,14,14,14,14,14,14,14,14,14,14,14,14,14,14,14,14,14,14,14,14,14,14,32,32,33,14,14,14,16,14,14,14,14,14,14,14,14,14,14,14,14,14,14,14,14,14,14,14,14,14,14,14,14,14,14,14,14,14,14,14,14,14,14,14,14,14,14,14,14,14,14,14,14,14,14,14,14,14,14,14,14,14,14,14,14,14,14,14,14,14,14,14,14,14,14,14,14,14,14,14,14,14,14,14,14,14,14,14,14,14,14,14,14,14,14,14,14,14,…	33
P21243	P32379	FALSE	1fnt_1,1g0u_1,1g65_1,1jd2_1,1ryp_1,1z7q_1,2f16_1,2fak_1,2gpl_1,2zcy_1,3bdm_1,3d29_1,3dy3_1,3dy4_1,3e47_1,3gpj_1,3gpt_1,3gpw_1,3hye_1,3mg0_1,3mg4_1,3mg6_1,3mg7_1,3mg8_1,3nzj_1,3nzw_1,3nzx_1,3oeu_1,3oev_1,3okj_1,3sdi_1,3sdk_1,3shj_1,3tdd_1,3un4_1,3un8_1,3wxr_1,4cr2_1,4cr3_1,4cr4_1,4eu2_1,4fzc_1,4fzg_1,4g4s_1,4gk7_1,4hnp_1,4hrc_1,4hrd_1,4inr_1,4int_1,4inu_1,4j70_1,4jsq_1,4jsu_1,4jt0_1,4lqi_1,4ltc_1,…	14,14,14,14,14,14,14,14,14,14,14,14,14,14,14,14,14,14,14,14,14,14,14,14,14,14,14,14,14,14,14,14,14,14,14,14,14,32,32,33,14,14,14,16,14,14,14,14,14,14,14,14,14,14,14,14,14,14,14,14,14,14,14,14,14,14,14,14,14,14,14,14,14,14,14,14,14,14,14,14,14,14,14,14,14,14,14,14,14,14,14,14,14,14,14,14,14,14,14,14,14,14,14,14,14,14,14,14,14,14,14,14,14,14,14,14,14,14,14,14,14,14,14,14,14,14,14,14,14,14,14,14,14,…	33
P21243	P40302	FALSE	1fnt_1,1g0u_1,1g65_1,1jd2_1,1ryp_1,1z7q_1,2f16_1,2fak_1,2gpl_1,2zcy_1,3bdm_1,3d29_1,3dy3_1,3dy4_1,3e47_1,3gpj_1,3gpt_1,3gpw_1,3hye_1,3mg0_1,3mg4_1,3mg6_1,3mg7_1,3mg8_1,3nzj_1,3nzw_1,3nzx_1,3oeu_1,3oev_1,3okj_1,3sdi_1,3sdk_1,3shj_1,3tdd_1,3un4_1,3un8_1,3wxr_1,4cr2_1,4cr3_1,4cr4_1,4eu2_1,4fzc_1,4fzg_1,4g4s_1,4gk7_1,4hnp_1,4hrc_1,4hrd_1,4inr_1,4int_1,4inu_1,4j70_1,4jsq_1,4jsu_1,4jt0_1,4lqi_1,4ltc_1,…	14,14,14,14,14,14,14,14,14,14,14,14,14,14,14,14,14,14,14,14,14,14,14,14,14,14,14,14,14,14,14,14,14,14,14,14,14,32,32,33,14,14,14,16,14,14,14,14,14,14,14,14,14,14,14,14,14,14,14,14,14,14,14,14,14,14,14,14,14,14,14,14,14,14,14,14,14,14,14,14,14,14,14,14,14,14,14,14,14,14,14,14,14,14,14,14,14,14,14,14,14,14,14,14,14,14,14,14,14,14,14,14,14,14,14,14,14,14,14,14,14,14,14,14,14,14,14,14,14,14,14,14,14,…	33
P21243	P40303	FALSE	1fnt_1,1g0u_1,1g65_1,1jd2_1,1ryp_1,1z7q_1,2f16_1,2fak_1,2gpl_1,2zcy_1,3bdm_1,3d29_1,3dy3_1,3dy4_1,3e47_1,3gpj_1,3gpt_1,3gpw_1,3hye_1,3mg0_1,3mg4_1,3mg6_1,3mg7_1,3mg8_1,3nzj_1,3nzw_1,3nzx_1,3oeu_1,3oev_1,3okj_1,3sdi_1,3sdk_1,3shj_1,3tdd_1,3un4_1,3un8_1,3wxr_1,4cr2_1,4cr3_1,4cr4_1,4eu2_1,4fzc_1,4fzg_1,4g4s_1,4gk7_1,4hnp_1,4hrc_1,4hrd_1,4inr_1,4int_1,4inu_1,4j70_1,4jsq_1,4jsu_1,4jt0_1,4lqi_1,4ltc_1,…	14,14,14,14,14,14,14,14,14,14,14,14,14,14,14,14,14,14,14,14,14,14,14,14,14,14,14,14,14,14,14,14,14,14,14,14,14,32,32,33,14,14,14,16,14,14,14,14,14,14,14,14,14,14,14,14,14,14,14,14,14,14,14,14,14,14,14,14,14,14,14,14,14,14,14,14,14,14,14,14,14,14,14,14,14,14,14,14,14,14,14,14,14,14,14,14,14,14,14,14,14,14,14,14,14,14,14,14,14,14,14,14,14,14,14,14,14,14,14,14,14,14,14,14,14,14,14,14,14,14,14,14,14,…	33
P22141	P23639	FALSE	1fnt_1,1g0u_1,1g65_1,1jd2_1,1ryp_1,1z7q_1,2f16_1,2fak_1,2gpl_1,2zcy_1,3bdm_1,3d29_1,3dy3_1,3dy4_1,3e47_1,3gpj_1,3gpt_1,3gpw_1,3hye_1,3mg0_1,3mg4_1,3mg6_1,3mg7_1,3mg8_1,3nzj_1,3nzw_1,3nzx_1,3oeu_1,3oev_1,3okj_1,3sdi_1,3sdk_1,3shj_1,3tdd_1,3un4_1,3un8_1,3wxr_1,4cr2_1,4cr3_1,4cr4_1,4eu2_1,4fzc_1,4fzg_1,4g4s_1,4gk7_1,4hnp_1,4hrc_1,4hrd_1,4inr_1,4int_1,4inu_1,4j70_1,4jsq_1,4jsu_1,4jt0_1,4lqi_1,4ltc_1,…	14,14,14,14,14,14,14,14,14,14,14,14,14,14,14,14,14,14,14,14,14,14,14,14,14,14,14,14,14,14,14,14,14,14,14,14,14,32,32,33,14,14,14,16,14,14,14,14,14,14,14,14,14,14,14,14,14,14,14,14,14,14,14,14,14,14,14,14,14,14,14,14,14,14,14,14,14,14,14,14,14,14,14,14,14,14,14,14,14,14,14,14,14,14,14,14,14,14,14,14,14,14,14,14,14,14,14,14,14,14,14,14,14,14,14,14,14,14,14,14,14,14,14,14,14,14,14,14,14,14,14,14,14,…	33
P22141	P23724	FALSE	1fnt_1,1g0u_1,1g65_1,1jd2_1,1ryp_1,1z7q_1,2f16_1,2fak_1,2gpl_1,2zcy_1,3bdm_1,3d29_1,3dy3_1,3dy4_1,3e47_1,3gpj_1,3gpt_1,3gpw_1,3hye_1,3mg0_1,3mg4_1,3mg6_1,3mg7_1,3mg8_1,3nzj_1,3nzw_1,3nzx_1,3oeu_1,3oev_1,3okj_1,3sdi_1,3sdk_1,3shj_1,3tdd_1,3un4_1,3un8_1,3wxr_1,4cr2_1,4cr3_1,4cr4_1,4eu2_1,4fzc_1,4fzg_1,4g4s_1,4gk7_1,4hnp_1,4hrc_1,4hrd_1,4inr_1,4int_1,4inu_1,4j70_1,4jsq_1,4jsu_1,4jt0_1,4lqi_1,4ltc_1,…	14,14,14,14,14,14,14,14,14,14,14,14,14,14,14,14,14,14,14,14,14,14,14,14,14,14,14,14,14,14,14,14,14,14,14,14,14,32,32,33,14,14,14,16,14,14,14,14,14,14,14,14,14,14,14,14,14,14,14,14,14,14,14,14,14,14,14,14,14,14,14,14,14,14,14,14,14,14,14,14,14,14,14,14,14,14,14,14,14,14,14,14,14,14,14,14,14,14,14,14,14,14,14,14,14,14,14,14,14,14,14,14,14,14,14,14,14,14,14,14,14,14,14,14,14,14,14,14,14,14,14,14,14,…	33
P22141	P25043	FALSE	1fnt_1,1g0u_1,1g65_1,1jd2_1,1ryp_1,1z7q_1,2f16_1,2fak_1,2gpl_1,2zcy_1,3bdm_1,3d29_1,3dy3_1,3dy4_1,3e47_1,3gpj_1,3gpt_1,3gpw_1,3hye_1,3mg0_1,3mg4_1,3mg6_1,3mg7_1,3mg8_1,3nzj_1,3nzw_1,3nzx_1,3oeu_1,3oev_1,3okj_1,3sdi_1,3sdk_1,3shj_1,3tdd_1,3un4_1,3un8_1,3wxr_1,4cr2_1,4cr3_1,4cr4_1,4eu2_1,4fzc_1,4fzg_1,4g4s_1,4gk7_1,4hnp_1,4hrc_1,4hrd_1,4inr_1,4int_1,4inu_1,4j70_1,4jsq_1,4jsu_1,4jt0_1,4lqi_1,4ltc_1,…	14,14,14,14,14,14,14,14,14,14,14,14,14,14,14,14,14,14,14,14,14,14,14,14,14,14,14,14,14,14,14,14,14,14,14,14,14,32,32,33,14,14,14,16,14,14,14,14,14,14,14,14,14,14,14,14,14,14,14,14,14,14,14,14,14,14,14,14,14,14,14,14,14,14,14,14,14,14,14,14,14,14,14,14,14,14,14,14,14,14,14,14,14,14,14,14,14,14,14,14,14,14,14,14,14,14,14,14,14,14,14,14,14,14,14,14,14,14,14,14,14,14,14,14,14,14,14,14,14,14,14,14,14,…	33
P22141	P30657	FALSE	1fnt_1,1g0u_1,1g65_1,1jd2_1,1ryp_1,1z7q_1,2f16_1,2fak_1,2gpl_1,2zcy_1,3bdm_1,3d29_1,3dy3_1,3dy4_1,3e47_1,3gpj_1,3gpt_1,3gpw_1,3hye_1,3mg0_1,3mg4_1,3mg6_1,3mg7_1,3mg8_1,3nzj_1,3nzw_1,3nzx_1,3oeu_1,3oev_1,3okj_1,3sdi_1,3sdk_1,3shj_1,3tdd_1,3un4_1,3un8_1,3wxr_1,4cr2_1,4cr3_1,4cr4_1,4eu2_1,4fzc_1,4fzg_1,4g4s_1,4gk7_1,4hnp_1,4hrc_1,4hrd_1,4inr_1,4int_1,4inu_1,4j70_1,4jsq_1,4jsu_1,4jt0_1,4lqi_1,4ltc_1,…	14,14,14,14,14,14,14,14,14,14,14,14,14,14,14,14,14,14,14,14,14,14,14,14,14,14,14,14,14,14,14,14,14,14,14,14,14,32,32,33,14,14,14,16,14,14,14,14,14,14,14,14,14,14,14,14,14,14,14,14,14,14,14,14,14,14,14,14,14,14,14,14,14,14,14,14,14,14,14,14,14,14,14,14,14,14,14,14,14,14,14,14,14,14,14,14,14,14,14,14,14,14,14,14,14,14,14,14,14,14,14,14,14,14,14,14,14,14,14,14,14,14,14,14,14,14,14,14,14,14,14,14,14,…	33
P22141	P32379	FALSE	1fnt_1,1g0u_1,1g65_1,1jd2_1,1ryp_1,1z7q_1,2f16_1,2fak_1,2gpl_1,2zcy_1,3bdm_1,3d29_1,3dy3_1,3dy4_1,3e47_1,3gpj_1,3gpt_1,3gpw_1,3hye_1,3mg0_1,3mg4_1,3mg6_1,3mg7_1,3mg8_1,3nzj_1,3nzw_1,3nzx_1,3oeu_1,3oev_1,3okj_1,3sdi_1,3sdk_1,3shj_1,3tdd_1,3un4_1,3un8_1,3wxr_1,4cr2_1,4cr3_1,4cr4_1,4eu2_1,4fzc_1,4fzg_1,4g4s_1,4gk7_1,4hnp_1,4hrc_1,4hrd_1,4inr_1,4int_1,4inu_1,4j70_1,4jsq_1,4jsu_1,4jt0_1,4lqi_1,4ltc_1,…	14,14,14,14,14,14,14,14,14,14,14,14,14,14,14,14,14,14,14,14,14,14,14,14,14,14,14,14,14,14,14,14,14,14,14,14,14,32,32,33,14,14,14,16,14,14,14,14,14,14,14,14,14,14,14,14,14,14,14,14,14,14,14,14,14,14,14,14,14,14,14,14,14,14,14,14,14,14,14,14,14,14,14,14,14,14,14,14,14,14,14,14,14,14,14,14,14,14,14,14,14,14,14,14,14,14,14,14,14,14,14,14,14,14,14,14,14,14,14,14,14,14,14,14,14,14,14,14,14,14,14,14,14,…	33
P22141	P38624	FALSE	1fnt_1,1g0u_1,1g65_1,1jd2_1,1ryp_1,1z7q_1,2f16_1,2fak_1,2gpl_1,2zcy_1,3bdm_1,3d29_1,3dy3_1,3dy4_1,3e47_1,3gpj_1,3gpt_1,3gpw_1,3hye_1,3mg0_1,3mg4_1,3mg6_1,3mg7_1,3mg8_1,3nzj_1,3nzw_1,3nzx_1,3oeu_1,3oev_1,3okj_1,3sdi_1,3sdk_1,3shj_1,3tdd_1,3un4_1,3un8_1,3wxr_1,4cr2_1,4cr3_1,4cr4_1,4eu2_1,4fzc_1,4fzg_1,4g4s_1,4gk7_1,4hnp_1,4hrc_1,4hrd_1,4inr_1,4int_1,4inu_1,4j70_1,4jsq_1,4jsu_1,4jt0_1,4lqi_1,4ltc_1,…	14,14,14,14,14,14,14,14,14,14,14,14,14,14,14,14,14,14,14,14,14,14,14,14,14,14,14,14,14,14,14,14,14,14,14,14,14,32,32,33,14,14,14,16,14,14,14,14,14,14,14,14,14,14,14,14,14,14,14,14,14,14,14,14,14,14,14,14,14,14,14,14,14,14,14,14,14,14,14,14,14,14,14,14,14,14,14,14,14,14,14,14,14,14,14,14,14,14,14,14,14,14,14,14,14,14,14,14,14,14,14,14,14,14,14,14,14,14,14,14,14,14,14,14,14,14,14,14,14,14,14,14,14,…	33
P22141	P40302	FALSE	1fnt_1,1g0u_1,1g65_1,1jd2_1,1ryp_1,1z7q_1,2f16_1,2fak_1,2gpl_1,2zcy_1,3bdm_1,3d29_1,3dy3_1,3dy4_1,3e47_1,3gpj_1,3gpt_1,3gpw_1,3hye_1,3mg0_1,3mg4_1,3mg6_1,3mg7_1,3mg8_1,3nzj_1,3nzw_1,3nzx_1,3oeu_1,3oev_1,3okj_1,3sdi_1,3sdk_1,3shj_1,3tdd_1,3un4_1,3un8_1,3wxr_1,4cr2_1,4cr3_1,4cr4_1,4eu2_1,4fzc_1,4fzg_1,4g4s_1,4gk7_1,4hnp_1,4hrc_1,4hrd_1,4inr_1,4int_1,4inu_1,4j70_1,4jsq_1,4jsu_1,4jt0_1,4lqi_1,4ltc_1,…	14,14,14,14,14,14,14,14,14,14,14,14,14,14,14,14,14,14,14,14,14,14,14,14,14,14,14,14,14,14,14,14,14,14,14,14,14,32,32,33,14,14,14,16,14,14,14,14,14,14,14,14,14,14,14,14,14,14,14,14,14,14,14,14,14,14,14,14,14,14,14,14,14,14,14,14,14,14,14,14,14,14,14,14,14,14,14,14,14,14,14,14,14,14,14,14,14,14,14,14,14,14,14,14,14,14,14,14,14,14,14,14,14,14,14,14,14,14,14,14,14,14,14,14,14,14,14,14,14,14,14,14,14,…	33
P23638	P23724	FALSE	1fnt_1,1g0u_1,1g65_1,1jd2_1,1ryp_1,1z7q_1,2f16_1,2fak_1,2gpl_1,2zcy_1,3bdm_1,3d29_1,3dy3_1,3dy4_1,3e47_1,3gpj_1,3gpt_1,3gpw_1,3hye_1,3mg0_1,3mg4_1,3mg6_1,3mg7_1,3mg8_1,3nzj_1,3nzw_1,3nzx_1,3oeu_1,3oev_1,3okj_1,3sdi_1,3sdk_1,3shj_1,3tdd_1,3un4_1,3un8_1,3wxr_1,4cr2_1,4cr3_1,4cr4_1,4eu2_1,4fzc_1,4fzg_1,4g4s_1,4gk7_1,4hnp_1,4hrc_1,4hrd_1,4inr_1,4int_1,4inu_1,4j70_1,4jsq_1,4jsu_1,4jt0_1,4lqi_1,4ltc_1,…	14,14,14,14,14,14,14,14,14,14,14,14,14,14,14,14,14,14,14,14,14,14,14,14,14,14,14,14,14,14,14,14,14,14,14,14,14,32,32,33,14,14,14,16,14,14,14,14,14,14,14,14,14,14,14,14,14,14,14,14,14,14,14,14,14,14,14,14,14,14,14,14,14,14,14,14,14,14,14,14,14,14,14,14,14,14,14,14,14,14,14,14,14,14,14,14,14,14,14,14,14,14,14,14,14,14,14,14,14,14,14,14,14,14,14,14,14,14,14,14,14,14,14,14,14,14,14,14,14,14,14,14,14,…	33
P23638	P30656	FALSE	1fnt_1,1g0u_1,1g65_1,1jd2_1,1ryp_1,1z7q_1,2f16_1,2fak_1,2gpl_1,2zcy_1,3bdm_1,3d29_1,3dy3_1,3dy4_1,3e47_1,3gpj_1,3gpt_1,3gpw_1,3hye_1,3mg0_1,3mg4_1,3mg6_1,3mg7_1,3mg8_1,3nzj_1,3nzw_1,3nzx_1,3oeu_1,3oev_1,3okj_1,3sdi_1,3sdk_1,3shj_1,3tdd_1,3un4_1,3un8_1,3wxr_1,4cr2_1,4cr3_1,4cr4_1,4eu2_1,4fzc_1,4fzg_1,4g4s_1,4gk7_1,4hnp_1,4hrc_1,4hrd_1,4inr_1,4int_1,4inu_1,4j70_1,4jsq_1,4jsu_1,4jt0_1,4lqi_1,4ltc_1,…	14,14,14,14,14,14,14,14,14,14,14,14,14,14,14,14,14,14,14,14,14,14,14,14,14,14,14,14,14,14,14,14,14,14,14,14,14,32,32,33,14,14,14,16,14,14,14,14,14,14,14,14,14,14,14,14,14,14,14,14,14,14,14,14,14,14,14,14,14,14,14,14,14,14,14,14,14,14,14,14,14,14,14,14,14,14,14,14,14,14,14,14,14,14,14,14,14,14,14,14,14,14,14,14,14,14,14,14,14,14,14,14,14,14,14,14,14,14,14,14,14,14,14,14,14,14,14,14,14,14,14,14,14,…	33
P23638	P30657	FALSE	1fnt_1,1g0u_1,1g65_1,1jd2_1,1ryp_1,1z7q_1,2f16_1,2fak_1,2gpl_1,2zcy_1,3bdm_1,3d29_1,3dy3_1,3dy4_1,3e47_1,3gpj_1,3gpt_1,3gpw_1,3hye_1,3mg0_1,3mg4_1,3mg6_1,3mg7_1,3mg8_1,3nzj_1,3nzw_1,3nzx_1,3oeu_1,3oev_1,3okj_1,3sdi_1,3sdk_1,3shj_1,3tdd_1,3un4_1,3un8_1,3wxr_1,4cr2_1,4cr3_1,4cr4_1,4eu2_1,4fzc_1,4fzg_1,4g4s_1,4gk7_1,4hnp_1,4hrc_1,4hrd_1,4inr_1,4int_1,4inu_1,4j70_1,4jsq_1,4jsu_1,4jt0_1,4lqi_1,4ltc_1,…	14,14,14,14,14,14,14,14,14,14,14,14,14,14,14,14,14,14,14,14,14,14,14,14,14,14,14,14,14,14,14,14,14,14,14,14,14,32,32,33,14,14,14,16,14,14,14,14,14,14,14,14,14,14,14,14,14,14,14,14,14,14,14,14,14,14,14,14,14,14,14,14,14,14,14,14,14,14,14,14,14,14,14,14,14,14,14,14,14,14,14,14,14,14,14,14,14,14,14,14,14,14,14,14,14,14,14,14,14,14,14,14,14,14,14,14,14,14,14,14,14,14,14,14,14,14,14,14,14,14,14,14,14,…	33
P23638	P38624	FALSE	1fnt_1,1g0u_1,1g65_1,1jd2_1,1ryp_1,1z7q_1,2f16_1,2fak_1,2gpl_1,2zcy_1,3bdm_1,3d29_1,3dy3_1,3dy4_1,3e47_1,3gpj_1,3gpt_1,3gpw_1,3hye_1,3mg0_1,3mg4_1,3mg6_1,3mg7_1,3mg8_1,3nzj_1,3nzw_1,3nzx_1,3oeu_1,3oev_1,3okj_1,3sdi_1,3sdk_1,3shj_1,3tdd_1,3un4_1,3un8_1,3wxr_1,4cr2_1,4cr3_1,4cr4_1,4eu2_1,4fzc_1,4fzg_1,4g4s_1,4gk7_1,4hnp_1,4hrc_1,4hrd_1,4inr_1,4int_1,4inu_1,4j70_1,4jsq_1,4jsu_1,4jt0_1,4lqi_1,4ltc_1,…	14,14,14,14,14,14,14,14,14,14,14,14,14,14,14,14,14,14,14,14,14,14,14,14,14,14,14,14,14,14,14,14,14,14,14,14,14,32,32,33,14,14,14,16,14,14,14,14,14,14,14,14,14,14,14,14,14,14,14,14,14,14,14,14,14,14,14,14,14,14,14,14,14,14,14,14,14,14,14,14,14,14,14,14,14,14,14,14,14,14,14,14,14,14,14,14,14,14,14,14,14,14,14,14,14,14,14,14,14,14,14,14,14,14,14,14,14,14,14,14,14,14,14,14,14,14,14,14,14,14,14,14,14,…	33
P23639	P23724	FALSE	1fnt_1,1g0u_1,1g65_1,1jd2_1,1ryp_1,1z7q_1,2f16_1,2fak_1,2gpl_1,2zcy_1,3bdm_1,3d29_1,3dy3_1,3dy4_1,3e47_1,3gpj_1,3gpt_1,3gpw_1,3hye_1,3mg0_1,3mg4_1,3mg6_1,3mg7_1,3mg8_1,3nzj_1,3nzw_1,3nzx_1,3oeu_1,3oev_1,3okj_1,3sdi_1,3sdk_1,3shj_1,3tdd_1,3un4_1,3un8_1,3wxr_1,4cr2_1,4cr3_1,4cr4_1,4eu2_1,4fzc_1,4fzg_1,4g4s_1,4gk7_1,4hnp_1,4hrc_1,4hrd_1,4inr_1,4int_1,4inu_1,4j70_1,4jsq_1,4jsu_1,4jt0_1,4lqi_1,4ltc_1,…	14,14,14,14,14,14,14,14,14,14,14,14,14,14,14,14,14,14,14,14,14,14,14,14,14,14,14,14,14,14,14,14,14,14,14,14,14,32,32,33,14,14,14,16,14,14,14,14,14,14,14,14,14,14,14,14,14,14,14,14,14,14,14,14,14,14,14,14,14,14,14,14,14,14,14,14,14,14,14,14,14,14,14,14,14,14,14,14,14,14,14,14,14,14,14,14,14,14,14,14,14,14,14,14,14,14,14,14,14,14,14,14,14,14,14,14,14,14,14,14,14,14,14,14,14,14,14,14,14,14,14,14,14,…	33
P23639	P30656	FALSE	1fnt_1,1g0u_1,1g65_1,1jd2_1,1ryp_1,1z7q_1,2f16_1,2fak_1,2gpl_1,2zcy_1,3bdm_1,3d29_1,3dy3_1,3dy4_1,3e47_1,3gpj_1,3gpt_1,3gpw_1,3hye_1,3mg0_1,3mg4_1,3mg6_1,3mg7_1,3mg8_1,3nzj_1,3nzw_1,3nzx_1,3oeu_1,3oev_1,3okj_1,3sdi_1,3sdk_1,3shj_1,3tdd_1,3un4_1,3un8_1,3wxr_1,4cr2_1,4cr3_1,4cr4_1,4eu2_1,4fzc_1,4fzg_1,4g4s_1,4gk7_1,4hnp_1,4hrc_1,4hrd_1,4inr_1,4int_1,4inu_1,4j70_1,4jsq_1,4jsu_1,4jt0_1,4lqi_1,4ltc_1,…	14,14,14,14,14,14,14,14,14,14,14,14,14,14,14,14,14,14,14,14,14,14,14,14,14,14,14,14,14,14,14,14,14,14,14,14,14,32,32,33,14,14,14,16,14,14,14,14,14,14,14,14,14,14,14,14,14,14,14,14,14,14,14,14,14,14,14,14,14,14,14,14,14,14,14,14,14,14,14,14,14,14,14,14,14,14,14,14,14,14,14,14,14,14,14,14,14,14,14,14,14,14,14,14,14,14,14,14,14,14,14,14,14,14,14,14,14,14,14,14,14,14,14,14,14,14,14,14,14,14,14,14,14,…	33
P23639	P30657	FALSE	1fnt_1,1g0u_1,1g65_1,1jd2_1,1ryp_1,1z7q_1,2f16_1,2fak_1,2gpl_1,2zcy_1,3bdm_1,3d29_1,3dy3_1,3dy4_1,3e47_1,3gpj_1,3gpt_1,3gpw_1,3hye_1,3mg0_1,3mg4_1,3mg6_1,3mg7_1,3mg8_1,3nzj_1,3nzw_1,3nzx_1,3oeu_1,3oev_1,3okj_1,3sdi_1,3sdk_1,3shj_1,3tdd_1,3un4_1,3un8_1,3wxr_1,4cr2_1,4cr3_1,4cr4_1,4eu2_1,4fzc_1,4fzg_1,4g4s_1,4gk7_1,4hnp_1,4hrc_1,4hrd_1,4inr_1,4int_1,4inu_1,4j70_1,4jsq_1,4jsu_1,4jt0_1,4lqi_1,4ltc_1,…	14,14,14,14,14,14,14,14,14,14,14,14,14,14,14,14,14,14,14,14,14,14,14,14,14,14,14,14,14,14,14,14,14,14,14,14,14,32,32,33,14,14,14,16,14,14,14,14,14,14,14,14,14,14,14,14,14,14,14,14,14,14,14,14,14,14,14,14,14,14,14,14,14,14,14,14,14,14,14,14,14,14,14,14,14,14,14,14,14,14,14,14,14,14,14,14,14,14,14,14,14,14,14,14,14,14,14,14,14,14,14,14,14,14,14,14,14,14,14,14,14,14,14,14,14,14,14,14,14,14,14,14,14,…	33
P23639	P38624	FALSE	1fnt_1,1g0u_1,1g65_1,1jd2_1,1ryp_1,1z7q_1,2f16_1,2fak_1,2gpl_1,2zcy_1,3bdm_1,3d29_1,3dy3_1,3dy4_1,3e47_1,3gpj_1,3gpt_1,3gpw_1,3hye_1,3mg0_1,3mg4_1,3mg6_1,3mg7_1,3mg8_1,3nzj_1,3nzw_1,3nzx_1,3oeu_1,3oev_1,3okj_1,3sdi_1,3sdk_1,3shj_1,3tdd_1,3un4_1,3un8_1,3wxr_1,4cr2_1,4cr3_1,4cr4_1,4eu2_1,4fzc_1,4fzg_1,4g4s_1,4gk7_1,4hnp_1,4hrc_1,4hrd_1,4inr_1,4int_1,4inu_1,4j70_1,4jsq_1,4jsu_1,4jt0_1,4lqi_1,4ltc_1,…	14,14,14,14,14,14,14,14,14,14,14,14,14,14,14,14,14,14,14,14,14,14,14,14,14,14,14,14,14,14,14,14,14,14,14,14,14,32,32,33,14,14,14,16,14,14,14,14,14,14,14,14,14,14,14,14,14,14,14,14,14,14,14,14,14,14,14,14,14,14,14,14,14,14,14,14,14,14,14,14,14,14,14,14,14,14,14,14,14,14,14,14,14,14,14,14,14,14,14,14,14,14,14,14,14,14,14,14,14,14,14,14,14,14,14,14,14,14,14,14,14,14,14,14,14,14,14,14,14,14,14,14,14,…	33
P23724	P38624	FALSE	1fnt_1,1g0u_1,1g65_1,1jd2_1,1ryp_1,1z7q_1,2f16_1,2fak_1,2gpl_1,2zcy_1,3bdm_1,3d29_1,3dy3_1,3dy4_1,3e47_1,3gpj_1,3gpt_1,3gpw_1,3hye_1,3mg0_1,3mg4_1,3mg6_1,3mg7_1,3mg8_1,3nzj_1,3nzw_1,3nzx_1,3oeu_1,3oev_1,3okj_1,3sdi_1,3sdk_1,3shj_1,3tdd_1,3un4_1,3un8_1,3wxr_1,4cr2_1,4cr3_1,4cr4_1,4eu2_1,4fzc_1,4fzg_1,4g4s_1,4gk7_1,4hnp_1,4hrc_1,4hrd_1,4inr_1,4int_1,4inu_1,4j70_1,4jsq_1,4jsu_1,4jt0_1,4lqi_1,4ltc_1,…	14,14,14,14,14,14,14,14,14,14,14,14,14,14,14,14,14,14,14,14,14,14,14,14,14,14,14,14,14,14,14,14,14,14,14,14,14,32,32,33,14,14,14,16,14,14,14,14,14,14,14,14,14,14,14,14,14,14,14,14,14,14,14,14,14,14,14,14,14,14,14,14,14,14,14,14,14,14,14,14,14,14,14,14,14,14,14,14,14,14,14,14,14,14,14,14,14,14,14,14,14,14,14,14,14,14,14,14,14,14,14,14,14,14,14,14,14,14,14,14,14,14,14,14,14,14,14,14,14,14,14,14,14,…	33
P23724	P40303	FALSE	1fnt_1,1g0u_1,1g65_1,1jd2_1,1ryp_1,1z7q_1,2f16_1,2fak_1,2gpl_1,2zcy_1,3bdm_1,3d29_1,3dy3_1,3dy4_1,3e47_1,3gpj_1,3gpt_1,3gpw_1,3hye_1,3mg0_1,3mg4_1,3mg6_1,3mg7_1,3mg8_1,3nzj_1,3nzw_1,3nzx_1,3oeu_1,3oev_1,3okj_1,3sdi_1,3sdk_1,3shj_1,3tdd_1,3un4_1,3un8_1,3wxr_1,4cr2_1,4cr3_1,4cr4_1,4eu2_1,4fzc_1,4fzg_1,4g4s_1,4gk7_1,4hnp_1,4hrc_1,4hrd_1,4inr_1,4int_1,4inu_1,4j70_1,4jsq_1,4jsu_1,4jt0_1,4lqi_1,4ltc_1,…	14,14,14,14,14,14,14,14,14,14,14,14,14,14,14,14,14,14,14,14,14,14,14,14,14,14,14,14,14,14,14,14,14,14,14,14,14,32,32,33,14,14,14,16,14,14,14,14,14,14,14,14,14,14,14,14,14,14,14,14,14,14,14,14,14,14,14,14,14,14,14,14,14,14,14,14,14,14,14,14,14,14,14,14,14,14,14,14,14,14,14,14,14,14,14,14,14,14,14,14,14,14,14,14,14,14,14,14,14,14,14,14,14,14,14,14,14,14,14,14,14,14,14,14,14,14,14,14,14,14,14,14,14,…	33
P25043	P32379	FALSE	1fnt_1,1g0u_1,1g65_1,1jd2_1,1ryp_1,1z7q_1,2f16_1,2fak_1,2gpl_1,2zcy_1,3bdm_1,3d29_1,3dy3_1,3dy4_1,3e47_1,3gpj_1,3gpt_1,3gpw_1,3hye_1,3mg0_1,3mg4_1,3mg6_1,3mg7_1,3mg8_1,3nzj_1,3nzw_1,3nzx_1,3oeu_1,3oev_1,3okj_1,3sdi_1,3sdk_1,3shj_1,3tdd_1,3un4_1,3un8_1,3wxr_1,4cr2_1,4cr3_1,4cr4_1,4eu2_1,4fzc_1,4fzg_1,4g4s_1,4gk7_1,4hnp_1,4hrc_1,4hrd_1,4inr_1,4int_1,4inu_1,4j70_1,4jsq_1,4jsu_1,4jt0_1,4lqi_1,4ltc_1,…	14,14,14,14,14,14,14,14,14,14,14,14,14,14,14,14,14,14,14,14,14,14,14,14,14,14,14,14,14,14,14,14,14,14,14,14,14,32,32,33,14,14,14,16,14,14,14,14,14,14,14,14,14,14,14,14,14,14,14,14,14,14,14,14,14,14,14,14,14,14,14,14,14,14,14,14,14,14,14,14,14,14,14,14,14,14,14,14,14,14,14,14,14,14,14,14,14,14,14,14,14,14,14,14,14,14,14,14,14,14,14,14,14,14,14,14,14,14,14,14,14,14,14,14,14,14,14,14,14,14,14,14,14,…	33
P25043	P40302	FALSE	1fnt_1,1g0u_1,1g65_1,1jd2_1,1ryp_1,1z7q_1,2f16_1,2fak_1,2gpl_1,2zcy_1,3bdm_1,3d29_1,3dy3_1,3dy4_1,3e47_1,3gpj_1,3gpt_1,3gpw_1,3hye_1,3mg0_1,3mg4_1,3mg6_1,3mg7_1,3mg8_1,3nzj_1,3nzw_1,3nzx_1,3oeu_1,3oev_1,3okj_1,3sdi_1,3sdk_1,3shj_1,3tdd_1,3un4_1,3un8_1,3wxr_1,4cr2_1,4cr3_1,4cr4_1,4eu2_1,4fzc_1,4fzg_1,4g4s_1,4gk7_1,4hnp_1,4hrc_1,4hrd_1,4inr_1,4int_1,4inu_1,4j70_1,4jsq_1,4jsu_1,4jt0_1,4lqi_1,4ltc_1,…	14,14,14,14,14,14,14,14,14,14,14,14,14,14,14,14,14,14,14,14,14,14,14,14,14,14,14,14,14,14,14,14,14,14,14,14,14,32,32,33,14,14,14,16,14,14,14,14,14,14,14,14,14,14,14,14,14,14,14,14,14,14,14,14,14,14,14,14,14,14,14,14,14,14,14,14,14,14,14,14,14,14,14,14,14,14,14,14,14,14,14,14,14,14,14,14,14,14,14,14,14,14,14,14,14,14,14,14,14,14,14,14,14,14,14,14,14,14,14,14,14,14,14,14,14,14,14,14,14,14,14,14,14,…	33
P25043	P40303	FALSE	1fnt_1,1g0u_1,1g65_1,1jd2_1,1ryp_1,1z7q_1,2f16_1,2fak_1,2gpl_1,2zcy_1,3bdm_1,3d29_1,3dy3_1,3dy4_1,3e47_1,3gpj_1,3gpt_1,3gpw_1,3hye_1,3mg0_1,3mg4_1,3mg6_1,3mg7_1,3mg8_1,3nzj_1,3nzw_1,3nzx_1,3oeu_1,3oev_1,3okj_1,3sdi_1,3sdk_1,3shj_1,3tdd_1,3un4_1,3un8_1,3wxr_1,4cr2_1,4cr3_1,4cr4_1,4eu2_1,4fzc_1,4fzg_1,4g4s_1,4gk7_1,4hnp_1,4hrc_1,4hrd_1,4inr_1,4int_1,4inu_1,4j70_1,4jsq_1,4jsu_1,4jt0_1,4lqi_1,4ltc_1,…	14,14,14,14,14,14,14,14,14,14,14,14,14,14,14,14,14,14,14,14,14,14,14,14,14,14,14,14,14,14,14,14,14,14,14,14,14,32,32,33,14,14,14,16,14,14,14,14,14,14,14,14,14,14,14,14,14,14,14,14,14,14,14,14,14,14,14,14,14,14,14,14,14,14,14,14,14,14,14,14,14,14,14,14,14,14,14,14,14,14,14,14,14,14,14,14,14,14,14,14,14,14,14,14,14,14,14,14,14,14,14,14,14,14,14,14,14,14,14,14,14,14,14,14,14,14,14,14,14,14,14,14,14,…	33
P25451	P30657	FALSE	1fnt_1,1g0u_1,1g65_1,1jd2_1,1ryp_1,1z7q_1,2f16_1,2fak_1,2gpl_1,2zcy_1,3bdm_1,3d29_1,3dy3_1,3dy4_1,3e47_1,3gpj_1,3gpt_1,3gpw_1,3hye_1,3mg0_1,3mg4_1,3mg6_1,3mg7_1,3mg8_1,3nzj_1,3nzw_1,3nzx_1,3oeu_1,3oev_1,3okj_1,3sdi_1,3sdk_1,3shj_1,3tdd_1,3un4_1,3un8_1,3wxr_1,4cr2_1,4cr3_1,4cr4_1,4eu2_1,4fzc_1,4fzg_1,4g4s_1,4gk7_1,4hnp_1,4hrc_1,4hrd_1,4inr_1,4int_1,4inu_1,4j70_1,4jsq_1,4jsu_1,4jt0_1,4lqi_1,4ltc_1,…	14,14,14,14,14,14,14,14,14,14,14,14,14,14,14,14,14,14,14,14,14,14,14,14,14,14,14,14,14,14,14,14,14,14,14,14,14,32,32,33,14,14,14,16,14,14,14,14,14,14,14,14,14,14,14,14,14,14,14,14,14,14,14,14,14,14,14,14,14,14,14,14,14,14,14,14,14,14,14,14,14,14,14,14,14,14,14,14,14,14,14,14,14,14,14,14,14,14,14,14,14,14,14,14,14,14,14,14,14,14,14,14,14,14,14,14,14,14,14,14,14,14,14,14,14,14,14,14,14,14,14,14,14,…	33
P25451	P32379	FALSE	1fnt_1,1g0u_1,1g65_1,1jd2_1,1ryp_1,1z7q_1,2f16_1,2fak_1,2gpl_1,2zcy_1,3bdm_1,3d29_1,3dy3_1,3dy4_1,3e47_1,3gpj_1,3gpt_1,3gpw_1,3hye_1,3mg0_1,3mg4_1,3mg6_1,3mg7_1,3mg8_1,3nzj_1,3nzw_1,3nzx_1,3oeu_1,3oev_1,3okj_1,3sdi_1,3sdk_1,3shj_1,3tdd_1,3un4_1,3un8_1,3wxr_1,4cr2_1,4cr3_1,4cr4_1,4eu2_1,4fzc_1,4fzg_1,4g4s_1,4gk7_1,4hnp_1,4hrc_1,4hrd_1,4inr_1,4int_1,4inu_1,4j70_1,4jsq_1,4jsu_1,4jt0_1,4lqi_1,4ltc_1,…	14,14,14,14,14,14,14,14,14,14,14,14,14,14,14,14,14,14,14,14,14,14,14,14,14,14,14,14,14,14,14,14,14,14,14,14,14,32,32,33,14,14,14,16,14,14,14,14,14,14,14,14,14,14,14,14,14,14,14,14,14,14,14,14,14,14,14,14,14,14,14,14,14,14,14,14,14,14,14,14,14,14,14,14,14,14,14,14,14,14,14,14,14,14,14,14,14,14,14,14,14,14,14,14,14,14,14,14,14,14,14,14,14,14,14,14,14,14,14,14,14,14,14,14,14,14,14,14,14,14,14,14,14,…	33
P25451	P38624	FALSE	1fnt_1,1g0u_1,1g65_1,1jd2_1,1ryp_1,1z7q_1,2f16_1,2fak_1,2gpl_1,2zcy_1,3bdm_1,3d29_1,3dy3_1,3dy4_1,3e47_1,3gpj_1,3gpt_1,3gpw_1,3hye_1,3mg0_1,3mg4_1,3mg6_1,3mg7_1,3mg8_1,3nzj_1,3nzw_1,3nzx_1,3oeu_1,3oev_1,3okj_1,3sdi_1,3sdk_1,3shj_1,3tdd_1,3un4_1,3un8_1,3wxr_1,4cr2_1,4cr3_1,4cr4_1,4eu2_1,4fzc_1,4fzg_1,4g4s_1,4gk7_1,4hnp_1,4hrc_1,4hrd_1,4inr_1,4int_1,4inu_1,4j70_1,4jsq_1,4jsu_1,4jt0_1,4lqi_1,4ltc_1,…	14,14,14,14,14,14,14,14,14,14,14,14,14,14,14,14,14,14,14,14,14,14,14,14,14,14,14,14,14,14,14,14,14,14,14,14,14,32,32,33,14,14,14,16,14,14,14,14,14,14,14,14,14,14,14,14,14,14,14,14,14,14,14,14,14,14,14,14,14,14,14,14,14,14,14,14,14,14,14,14,14,14,14,14,14,14,14,14,14,14,14,14,14,14,14,14,14,14,14,14,14,14,14,14,14,14,14,14,14,14,14,14,14,14,14,14,14,14,14,14,14,14,14,14,14,14,14,14,14,14,14,14,14,…	33
P25451	P40302	FALSE	1fnt_1,1g0u_1,1g65_1,1jd2_1,1ryp_1,1z7q_1,2f16_1,2fak_1,2gpl_1,2zcy_1,3bdm_1,3d29_1,3dy3_1,3dy4_1,3e47_1,3gpj_1,3gpt_1,3gpw_1,3hye_1,3mg0_1,3mg4_1,3mg6_1,3mg7_1,3mg8_1,3nzj_1,3nzw_1,3nzx_1,3oeu_1,3oev_1,3okj_1,3sdi_1,3sdk_1,3shj_1,3tdd_1,3un4_1,3un8_1,3wxr_1,4cr2_1,4cr3_1,4cr4_1,4eu2_1,4fzc_1,4fzg_1,4g4s_1,4gk7_1,4hnp_1,4hrc_1,4hrd_1,4inr_1,4int_1,4inu_1,4j70_1,4jsq_1,4jsu_1,4jt0_1,4lqi_1,4ltc_1,…	14,14,14,14,14,14,14,14,14,14,14,14,14,14,14,14,14,14,14,14,14,14,14,14,14,14,14,14,14,14,14,14,14,14,14,14,14,32,32,33,14,14,14,16,14,14,14,14,14,14,14,14,14,14,14,14,14,14,14,14,14,14,14,14,14,14,14,14,14,14,14,14,14,14,14,14,14,14,14,14,14,14,14,14,14,14,14,14,14,14,14,14,14,14,14,14,14,14,14,14,14,14,14,14,14,14,14,14,14,14,14,14,14,14,14,14,14,14,14,14,14,14,14,14,14,14,14,14,14,14,14,14,14,…	33
P25451	P40303	FALSE	1fnt_1,1g0u_1,1g65_1,1jd2_1,1ryp_1,1z7q_1,2f16_1,2fak_1,2gpl_1,2zcy_1,3bdm_1,3d29_1,3dy3_1,3dy4_1,3e47_1,3gpj_1,3gpt_1,3gpw_1,3hye_1,3mg0_1,3mg4_1,3mg6_1,3mg7_1,3mg8_1,3nzj_1,3nzw_1,3nzx_1,3oeu_1,3oev_1,3okj_1,3sdi_1,3sdk_1,3shj_1,3tdd_1,3un4_1,3un8_1,3wxr_1,4cr2_1,4cr3_1,4cr4_1,4eu2_1,4fzc_1,4fzg_1,4g4s_1,4gk7_1,4hnp_1,4hrc_1,4hrd_1,4inr_1,4int_1,4inu_1,4j70_1,4jsq_1,4jsu_1,4jt0_1,4lqi_1,4ltc_1,…	14,14,14,14,14,14,14,14,14,14,14,14,14,14,14,14,14,14,14,14,14,14,14,14,14,14,14,14,14,14,14,14,14,14,14,14,14,32,32,33,14,14,14,16,14,14,14,14,14,14,14,14,14,14,14,14,14,14,14,14,14,14,14,14,14,14,14,14,14,14,14,14,14,14,14,14,14,14,14,14,14,14,14,14,14,14,14,14,14,14,14,14,14,14,14,14,14,14,14,14,14,14,14,14,14,14,14,14,14,14,14,14,14,14,14,14,14,14,14,14,14,14,14,14,14,14,14,14,14,14,14,14,14,…	33
P30656	P30657	FALSE	1fnt_1,1g0u_1,1g65_1,1jd2_1,1ryp_1,1z7q_1,2f16_1,2fak_1,2gpl_1,2zcy_1,3bdm_1,3d29_1,3dy3_1,3dy4_1,3e47_1,3gpj_1,3gpt_1,3gpw_1,3hye_1,3mg0_1,3mg4_1,3mg6_1,3mg7_1,3mg8_1,3nzj_1,3nzw_1,3nzx_1,3oeu_1,3oev_1,3okj_1,3sdi_1,3sdk_1,3shj_1,3tdd_1,3un4_1,3un8_1,3wxr_1,4cr2_1,4cr3_1,4cr4_1,4eu2_1,4fzc_1,4fzg_1,4g4s_1,4gk7_1,4hnp_1,4hrc_1,4hrd_1,4inr_1,4int_1,4inu_1,4j70_1,4jsq_1,4jsu_1,4jt0_1,4lqi_1,4ltc_1,…	14,14,14,14,14,14,14,14,14,14,14,14,14,14,14,14,14,14,14,14,14,14,14,14,14,14,14,14,14,14,14,14,14,14,14,14,14,32,32,33,14,14,14,16,14,14,14,14,14,14,14,14,14,14,14,14,14,14,14,14,14,14,14,14,14,14,14,14,14,14,14,14,14,14,14,14,14,14,14,14,14,14,14,14,14,14,14,14,14,14,14,14,14,14,14,14,14,14,14,14,14,14,14,14,14,14,14,14,14,14,14,14,14,14,14,14,14,14,14,14,14,14,14,14,14,14,14,14,14,14,14,14,14,…	33
P30656	P38624	FALSE	1fnt_1,1g0u_1,1g65_1,1jd2_1,1ryp_1,1z7q_1,2f16_1,2fak_1,2gpl_1,2zcy_1,3bdm_1,3d29_1,3dy3_1,3dy4_1,3e47_1,3gpj_1,3gpt_1,3gpw_1,3hye_1,3mg0_1,3mg4_1,3mg6_1,3mg7_1,3mg8_1,3nzj_1,3nzw_1,3nzx_1,3oeu_1,3oev_1,3okj_1,3sdi_1,3sdk_1,3shj_1,3tdd_1,3un4_1,3un8_1,3wxr_1,4cr2_1,4cr3_1,4cr4_1,4eu2_1,4fzc_1,4fzg_1,4g4s_1,4gk7_1,4hnp_1,4hrc_1,4hrd_1,4inr_1,4int_1,4inu_1,4j70_1,4jsq_1,4jsu_1,4jt0_1,4lqi_1,4ltc_1,…	14,14,14,14,14,14,14,14,14,14,14,14,14,14,14,14,14,14,14,14,14,14,14,14,14,14,14,14,14,14,14,14,14,14,14,14,14,32,32,33,14,14,14,16,14,14,14,14,14,14,14,14,14,14,14,14,14,14,14,14,14,14,14,14,14,14,14,14,14,14,14,14,14,14,14,14,14,14,14,14,14,14,14,14,14,14,14,14,14,14,14,14,14,14,14,14,14,14,14,14,14,14,14,14,14,14,14,14,14,14,14,14,14,14,14,14,14,14,14,14,14,14,14,14,14,14,14,14,14,14,14,14,14,…	33
P30656	P40302	FALSE	1fnt_1,1g0u_1,1g65_1,1jd2_1,1ryp_1,1z7q_1,2f16_1,2fak_1,2gpl_1,2zcy_1,3bdm_1,3d29_1,3dy3_1,3dy4_1,3e47_1,3gpj_1,3gpt_1,3gpw_1,3hye_1,3mg0_1,3mg4_1,3mg6_1,3mg7_1,3mg8_1,3nzj_1,3nzw_1,3nzx_1,3oeu_1,3oev_1,3okj_1,3sdi_1,3sdk_1,3shj_1,3tdd_1,3un4_1,3un8_1,3wxr_1,4cr2_1,4cr3_1,4cr4_1,4eu2_1,4fzc_1,4fzg_1,4g4s_1,4gk7_1,4hnp_1,4hrc_1,4hrd_1,4inr_1,4int_1,4inu_1,4j70_1,4jsq_1,4jsu_1,4jt0_1,4lqi_1,4ltc_1,…	14,14,14,14,14,14,14,14,14,14,14,14,14,14,14,14,14,14,14,14,14,14,14,14,14,14,14,14,14,14,14,14,14,14,14,14,14,32,32,33,14,14,14,16,14,14,14,14,14,14,14,14,14,14,14,14,14,14,14,14,14,14,14,14,14,14,14,14,14,14,14,14,14,14,14,14,14,14,14,14,14,14,14,14,14,14,14,14,14,14,14,14,14,14,14,14,14,14,14,14,14,14,14,14,14,14,14,14,14,14,14,14,14,14,14,14,14,14,14,14,14,14,14,14,14,14,14,14,14,14,14,14,14,…	33
P30657	P32379	FALSE	1fnt_1,1g0u_1,1g65_1,1jd2_1,1ryp_1,1z7q_1,2f16_1,2fak_1,2gpl_1,2zcy_1,3bdm_1,3d29_1,3dy3_1,3dy4_1,3e47_1,3gpj_1,3gpt_1,3gpw_1,3hye_1,3mg0_1,3mg4_1,3mg6_1,3mg7_1,3mg8_1,3nzj_1,3nzw_1,3nzx_1,3oeu_1,3oev_1,3okj_1,3sdi_1,3sdk_1,3shj_1,3tdd_1,3un4_1,3un8_1,3wxr_1,4cr2_1,4cr3_1,4cr4_1,4eu2_1,4fzc_1,4fzg_1,4g4s_1,4gk7_1,4hnp_1,4hrc_1,4hrd_1,4inr_1,4int_1,4inu_1,4j70_1,4jsq_1,4jsu_1,4jt0_1,4lqi_1,4ltc_1,…	14,14,14,14,14,14,14,14,14,14,14,14,14,14,14,14,14,14,14,14,14,14,14,14,14,14,14,14,14,14,14,14,14,14,14,14,14,32,32,33,14,14,14,16,14,14,14,14,14,14,14,14,14,14,14,14,14,14,14,14,14,14,14,14,14,14,14,14,14,14,14,14,14,14,14,14,14,14,14,14,14,14,14,14,14,14,14,14,14,14,14,14,14,14,14,14,14,14,14,14,14,14,14,14,14,14,14,14,14,14,14,14,14,14,14,14,14,14,14,14,14,14,14,14,14,14,14,14,14,14,14,14,14,…	33
P30657	P40303	FALSE	1fnt_1,1g0u_1,1g65_1,1jd2_1,1ryp_1,1z7q_1,2f16_1,2fak_1,2gpl_1,2zcy_1,3bdm_1,3d29_1,3dy3_1,3dy4_1,3e47_1,3gpj_1,3gpt_1,3gpw_1,3hye_1,3mg0_1,3mg4_1,3mg6_1,3mg7_1,3mg8_1,3nzj_1,3nzw_1,3nzx_1,3oeu_1,3oev_1,3okj_1,3sdi_1,3sdk_1,3shj_1,3tdd_1,3un4_1,3un8_1,3wxr_1,4cr2_1,4cr3_1,4cr4_1,4eu2_1,4fzc_1,4fzg_1,4g4s_1,4gk7_1,4hnp_1,4hrc_1,4hrd_1,4inr_1,4int_1,4inu_1,4j70_1,4jsq_1,4jsu_1,4jt0_1,4lqi_1,4ltc_1,…	14,14,14,14,14,14,14,14,14,14,14,14,14,14,14,14,14,14,14,14,14,14,14,14,14,14,14,14,14,14,14,14,14,14,14,14,14,32,32,33,14,14,14,16,14,14,14,14,14,14,14,14,14,14,14,14,14,14,14,14,14,14,14,14,14,14,14,14,14,14,14,14,14,14,14,14,14,14,14,14,14,14,14,14,14,14,14,14,14,14,14,14,14,14,14,14,14,14,14,14,14,14,14,14,14,14,14,14,14,14,14,14,14,14,14,14,14,14,14,14,14,14,14,14,14,14,14,14,14,14,14,14,14,…	33
P32379	P38624	FALSE	1fnt_1,1g0u_1,1g65_1,1jd2_1,1ryp_1,1z7q_1,2f16_1,2fak_1,2gpl_1,2zcy_1,3bdm_1,3d29_1,3dy3_1,3dy4_1,3e47_1,3gpj_1,3gpt_1,3gpw_1,3hye_1,3mg0_1,3mg4_1,3mg6_1,3mg7_1,3mg8_1,3nzj_1,3nzw_1,3nzx_1,3oeu_1,3oev_1,3okj_1,3sdi_1,3sdk_1,3shj_1,3tdd_1,3un4_1,3un8_1,3wxr_1,4cr2_1,4cr3_1,4cr4_1,4eu2_1,4fzc_1,4fzg_1,4g4s_1,4gk7_1,4hnp_1,4hrc_1,4hrd_1,4inr_1,4int_1,4inu_1,4j70_1,4jsq_1,4jsu_1,4jt0_1,4lqi_1,4ltc_1,…	14,14,14,14,14,14,14,14,14,14,14,14,14,14,14,14,14,14,14,14,14,14,14,14,14,14,14,14,14,14,14,14,14,14,14,14,14,32,32,33,14,14,14,16,14,14,14,14,14,14,14,14,14,14,14,14,14,14,14,14,14,14,14,14,14,14,14,14,14,14,14,14,14,14,14,14,14,14,14,14,14,14,14,14,14,14,14,14,14,14,14,14,14,14,14,14,14,14,14,14,14,14,14,14,14,14,14,14,14,14,14,14,14,14,14,14,14,14,14,14,14,14,14,14,14,14,14,14,14,14,14,14,14,…	33
P38624	P40302	FALSE	1fnt_1,1g0u_1,1g65_1,1jd2_1,1ryp_1,1z7q_1,2f16_1,2fak_1,2gpl_1,2zcy_1,3bdm_1,3d29_1,3dy3_1,3dy4_1,3e47_1,3gpj_1,3gpt_1,3gpw_1,3hye_1,3mg0_1,3mg4_1,3mg6_1,3mg7_1,3mg8_1,3nzj_1,3nzw_1,3nzx_1,3oeu_1,3oev_1,3okj_1,3sdi_1,3sdk_1,3shj_1,3tdd_1,3un4_1,3un8_1,3wxr_1,4cr2_1,4cr3_1,4cr4_1,4eu2_1,4fzc_1,4fzg_1,4g4s_1,4gk7_1,4hnp_1,4hrc_1,4hrd_1,4inr_1,4int_1,4inu_1,4j70_1,4jsq_1,4jsu_1,4jt0_1,4lqi_1,4ltc_1,…	14,14,14,14,14,14,14,14,14,14,14,14,14,14,14,14,14,14,14,14,14,14,14,14,14,14,14,14,14,14,14,14,14,14,14,14,14,32,32,33,14,14,14,16,14,14,14,14,14,14,14,14,14,14,14,14,14,14,14,14,14,14,14,14,14,14,14,14,14,14,14,14,14,14,14,14,14,14,14,14,14,14,14,14,14,14,14,14,14,14,14,14,14,14,14,14,14,14,14,14,14,14,14,14,14,14,14,14,14,14,14,14,14,14,14,14,14,14,14,14,14,14,14,14,14,14,14,14,14,14,14,14,14,…	33
P38624	P40303	FALSE	1fnt_1,1g0u_1,1g65_1,1jd2_1,1ryp_1,1z7q_1,2f16_1,2fak_1,2gpl_1,2zcy_1,3bdm_1,3d29_1,3dy3_1,3dy4_1,3e47_1,3gpj_1,3gpt_1,3gpw_1,3hye_1,3mg0_1,3mg4_1,3mg6_1,3mg7_1,3mg8_1,3nzj_1,3nzw_1,3nzx_1,3oeu_1,3oev_1,3okj_1,3sdi_1,3sdk_1,3shj_1,3tdd_1,3un4_1,3un8_1,3wxr_1,4cr2_1,4cr3_1,4cr4_1,4eu2_1,4fzc_1,4fzg_1,4g4s_1,4gk7_1,4hnp_1,4hrc_1,4hrd_1,4inr_1,4int_1,4inu_1,4j70_1,4jsq_1,4jsu_1,4jt0_1,4lqi_1,4ltc_1,…	14,14,14,14,14,14,14,14,14,14,14,14,14,14,14,14,14,14,14,14,14,14,14,14,14,14,14,14,14,14,14,14,14,14,14,14,14,32,32,33,14,14,14,16,14,14,14,14,14,14,14,14,14,14,14,14,14,14,14,14,14,14,14,14,14,14,14,14,14,14,14,14,14,14,14,14,14,14,14,14,14,14,14,14,14,14,14,14,14,14,14,14,14,14,14,14,14,14,14,14,14,14,14,14,14,14,14,14,14,14,14,14,14,14,14,14,14,14,14,14,14,14,14,14,14,14,14,14,14,14,14,14,14,…	33
P40302	P40303	FALSE	1fnt_1,1g0u_1,1g65_1,1jd2_1,1ryp_1,1z7q_1,2f16_1,2fak_1,2gpl_1,2zcy_1,3bdm_1,3d29_1,3dy3_1,3dy4_1,3e47_1,3gpj_1,3gpt_1,3gpw_1,3hye_1,3mg0_1,3mg4_1,3mg6_1,3mg7_1,3mg8_1,3nzj_1,3nzw_1,3nzx_1,3oeu_1,3oev_1,3okj_1,3sdi_1,3sdk_1,3shj_1,3tdd_1,3un4_1,3un8_1,3wxr_1,4cr2_1,4cr3_1,4cr4_1,4eu2_1,4fzc_1,4fzg_1,4g4s_1,4gk7_1,4hnp_1,4hrc_1,4hrd_1,4inr_1,4int_1,4inu_1,4j70_1,4jsq_1,4jsu_1,4jt0_1,4lqi_1,4ltc_1,…	14,14,14,14,14,14,14,14,14,14,14,14,14,14,14,14,14,14,14,14,14,14,14,14,14,14,14,14,14,14,14,14,14,14,14,14,14,32,32,33,14,14,14,16,14,14,14,14,14,14,14,14,14,14,14,14,14,14,14,14,14,14,14,14,14,14,14,14,14,14,14,14,14,14,14,14,14,14,14,14,14,14,14,14,14,14,14,14,14,14,14,14,14,14,14,14,14,14,14,14,14,14,14,14,14,14,14,14,14,14,14,14,14,14,14,14,14,14,14,14,14,14,14,14,14,14,14,14,14,14,14,14,14,…	33
P04037	P11914	FALSE	1hr8_1	3	3
P11914	P17505	FALSE	1hr9_1	3	3
P04050	P22139	FALSE	1i3q_1,1i50_1,1i6h_1,1k83_1,1nik_1,1r5u_1,1r9s_1,1r9t_1,1sfo_1,1twa_1,1twc_1,1twf_1,1twg_1,1twh_1,1wcm_1,1y1v_1,1y1w_1,1y1y_1,1y77_1,2b63_1,2b8k_1,2e2h_1,2e2i_1,2e2j_1,2ja5_1,2ja6_1,2ja7_1,2ja8_1,2nvq_1,2nvt_1,2nvx_1,2nvy_1,2nvz_1,2r7z_1,2r92_1,2r93_1,2vum_1,2yu9_1,3cqz_1,3fki_1,3gtg_1,3gtj_1,3gtk_1,3gtl_1,3gtm_1,3gto_1,3gtp_1,3gtq_1,3h3v_1,3hou_1,3hov_1,3how_1,3hox_1,3hoy_1,3hoz_1,3i4m_1,3i4n_1,…	10,10,10,10,10,10,10,10,10,10,10,10,10,10,12,13,12,10,12,12,12,10,10,10,12,12,12,12,10,10,10,10,10,12,12,12,12,10,10,12,10,10,10,10,11,10,10,10,12,12,12,12,12,12,12,12,12,12,11,13,11,10,10,12,13,12,10,10,10,10,10,10,10,10,10,10,10,10,12,12,12,12,12,12,12,12,12,12,12,12,13,13,13,13,13,13,10,14,21,10,10,10,10,12,12,12,10,12,23,20,20,13,13,28,43,12,36,12,13,12,10,10,10,10,10,10,10,18,20,28,12,10	43
P04050	P40422	FALSE	1i3q_1,1i50_1,1i6h_1,1k83_1,1nik_1,1r5u_1,1r9s_1,1r9t_1,1sfo_1,1twa_1,1twc_1,1twf_1,1twg_1,1twh_1,1wcm_1,1y1v_1,1y1w_1,1y77_1,2b63_1,2b8k_1,2e2h_1,2e2i_1,2e2j_1,2ja5_1,2ja6_1,2ja7_1,2ja8_1,2nvq_1,2nvt_1,2nvx_1,2nvy_1,2nvz_1,2r7z_1,2r92_1,2r93_1,2vum_1,2yu9_1,3cqz_1,3fki_1,3gtg_1,3gtj_1,3gtk_1,3gtl_1,3gtm_1,3gto_1,3gtp_1,3gtq_1,3h3v_1,3hou_1,3hov_1,3how_1,3hox_1,3hoy_1,3hoz_1,3i4m_1,3i4n_1,3j0k_1,…	10,10,10,10,10,10,10,10,10,10,10,10,10,10,12,13,12,12,12,12,10,10,10,12,12,12,12,10,10,10,10,10,12,12,12,12,10,10,12,10,10,10,10,11,10,10,10,12,12,12,12,12,12,12,12,12,12,11,13,11,10,10,12,13,12,10,10,10,10,10,10,10,10,10,10,10,10,12,12,12,12,12,12,12,12,12,12,12,12,13,13,13,13,13,13,10,14,21,10,10,10,10,12,12,12,10,12,23,20,20,13,13,28,43,12,36,12,13,12,10,10,10,10,10,10,10,18,20,28,12,10	43
P08518	P20436	FALSE	1i3q_1,1i50_1,1i6h_1,1k83_1,1nik_1,1nt9_1,1pqv_1,1r5u_1,1r9s_1,1r9t_1,1sfo_1,1twa_1,1twc_1,1twf_1,1twg_1,1twh_1,1wcm_1,1y1v_1,1y1w_1,1y1y_1,1y77_1,2b63_1,2b8k_1,2e2h_1,2e2i_1,2e2j_1,2ja5_1,2ja6_1,2ja7_1,2ja8_1,2nvq_1,2nvt_1,2nvx_1,2nvy_1,2nvz_1,2r7z_1,2r92_1,2r93_1,2vum_1,2yu9_1,3cqz_1,3fki_1,3gtg_1,3gtj_1,3gtk_1,3gtl_1,3gtm_1,3gto_1,3gtp_1,3gtq_1,3h3v_1,3hou_1,3hov_1,3how_1,3hox_1,3hoy_1,3hoz_1,…	10,10,10,10,10,6,7,10,10,10,10,10,10,10,10,10,12,13,12,10,12,12,12,10,10,10,12,12,12,12,10,10,10,10,10,12,12,12,12,10,10,12,10,10,10,10,11,10,10,10,12,12,12,12,12,12,12,12,12,12,13,11,10,10,12,13,12,10,10,10,10,10,10,10,10,10,10,10,10,12,12,12,12,12,12,12,12,12,12,12,12,13,13,13,13,13,13,10,14,21,10,10,10,10,12,12,12,10,12,23,20,20,13,13,28,43,12,36,12,13,12,10,10,10,10,10,10,10,18,20,28,12,10	43
P16370	P20434	FALSE	1i3q_1,1i50_1,1i6h_1,1k83_1,1nik_1,1r5u_1,1r9s_1,1r9t_1,1sfo_1,1twa_1,1twc_1,1twf_1,1twg_1,1twh_1,1wcm_1,1y1v_1,1y1w_1,1y77_1,2b63_1,2b8k_1,2e2h_1,2e2i_1,2e2j_1,2ja5_1,2ja6_1,2ja7_1,2ja8_1,2nvq_1,2nvt_1,2nvx_1,2nvy_1,2nvz_1,2r7z_1,2r92_1,2r93_1,2vum_1,2yu9_1,3cqz_1,3fki_1,3gtg_1,3gtj_1,3gtk_1,3gtl_1,3gtm_1,3gto_1,3gtp_1,3gtq_1,3h3v_1,3hou_1,3hov_1,3how_1,3hox_1,3hoy_1,3hoz_1,3i4m_1,3i4n_1,3j0k_1,…	10,10,10,10,10,10,10,10,10,10,10,10,10,10,12,13,12,12,12,12,10,10,10,12,12,12,12,10,10,10,10,10,12,12,12,12,10,10,12,10,10,10,10,11,10,10,10,12,12,12,12,12,12,12,12,12,12,11,13,11,10,10,12,13,12,10,10,10,10,10,10,10,10,10,10,10,10,12,12,12,12,12,12,12,12,12,12,12,12,13,13,13,13,13,13,10,14,21,10,10,10,10,12,12,12,10,12,23,20,20,13,13,28,43,12,36,12,13,12,10,10,10,10,10,10,10,18,20,28,12,10	43
P16370	P20435	FALSE	1i3q_1,1i50_1,1i6h_1,1k83_1,1nik_1,1r5u_1,1r9s_1,1r9t_1,1sfo_1,1twa_1,1twc_1,1twf_1,1twg_1,1twh_1,1wcm_1,1y1v_1,1y1w_1,1y77_1,2b63_1,2b8k_1,2e2h_1,2e2i_1,2e2j_1,2ja5_1,2ja6_1,2ja7_1,2ja8_1,2nvq_1,2nvt_1,2nvx_1,2nvy_1,2nvz_1,2r7z_1,2r92_1,2r93_1,2vum_1,2yu9_1,3cqz_1,3fki_1,3gtg_1,3gtj_1,3gtk_1,3gtl_1,3gtm_1,3gto_1,3gtp_1,3gtq_1,3h3v_1,3hou_1,3hov_1,3how_1,3hox_1,3hoy_1,3hoz_1,3i4m_1,3i4n_1,3j0k_1,…	10,10,10,10,10,10,10,10,10,10,10,10,10,10,12,13,12,12,12,12,10,10,10,12,12,12,12,10,10,10,10,10,12,12,12,12,10,10,12,10,10,10,10,11,10,10,10,12,12,12,12,12,12,12,12,12,12,11,13,11,10,10,12,13,12,10,10,10,10,10,10,10,10,10,10,10,10,12,12,12,12,12,12,12,12,12,12,12,12,13,13,13,13,13,13,10,14,21,10,10,10,10,12,12,12,10,12,23,20,20,13,13,28,43,12,36,12,13,12,10,10,10,10,10,10,10,18,20,28,12,10	43
P16370	P27999	FALSE	1i3q_1,1i50_1,1i6h_1,1k83_1,1nik_1,1r5u_1,1r9s_1,1r9t_1,1sfo_1,1twa_1,1twc_1,1twf_1,1twg_1,1twh_1,1wcm_1,1y1v_1,1y1w_1,1y77_1,2b63_1,2b8k_1,2e2h_1,2e2i_1,2e2j_1,2ja5_1,2ja6_1,2ja7_1,2ja8_1,2nvq_1,2nvt_1,2nvx_1,2nvy_1,2nvz_1,2r7z_1,2r92_1,2r93_1,2vum_1,2yu9_1,3cqz_1,3fki_1,3gtg_1,3gtj_1,3gtk_1,3gtl_1,3gtm_1,3gto_1,3gtp_1,3gtq_1,3h3v_1,3hou_1,3hov_1,3how_1,3hox_1,3hoy_1,3hoz_1,3i4m_1,3i4n_1,3j0k_1,…	10,10,10,10,10,10,10,10,10,10,10,10,10,10,12,13,12,12,12,12,10,10,10,12,12,12,12,10,10,10,10,10,12,12,12,12,10,10,12,10,10,10,10,11,10,10,10,12,12,12,12,12,12,12,12,12,12,11,13,11,10,10,12,13,12,10,10,10,10,10,10,10,10,10,10,10,10,12,12,12,12,12,12,12,12,12,12,12,12,13,13,13,13,13,13,10,14,21,10,10,10,10,12,12,12,10,12,23,20,20,13,13,28,43,12,36,12,13,12,10,10,10,10,10,10,10,18,20,28,12,10	43
P20434	P20436	FALSE	1i3q_1,1i50_1,1i6h_1,1k83_1,1nik_1,1nt9_1,1pqv_1,1r5u_1,1r9s_1,1r9t_1,1sfo_1,1twa_1,1twc_1,1twf_1,1twg_1,1twh_1,1wcm_1,1y1v_1,1y1w_1,1y1y_1,1y77_1,2b63_1,2b8k_1,2e2h_1,2e2i_1,2e2j_1,2ja5_1,2ja6_1,2ja7_1,2ja8_1,2nvq_1,2nvt_1,2nvx_1,2nvy_1,2nvz_1,2r7z_1,2r92_1,2r93_1,2vum_1,2yu9_1,3cqz_1,3fki_1,3gtg_1,3gtj_1,3gtk_1,3gtl_1,3gtm_1,3gto_1,3gtp_1,3gtq_1,3h3v_1,3hou_1,3hov_1,3how_1,3hox_1,3hoy_1,3hoz_1,…	10,10,10,10,10,6,7,10,10,10,10,10,10,10,10,10,12,13,12,10,12,12,12,10,10,10,12,12,12,12,10,10,10,10,10,12,12,12,12,10,10,12,10,10,10,10,11,10,10,10,12,12,12,12,12,12,12,12,12,12,13,11,10,10,12,13,12,10,10,10,10,10,10,10,10,10,10,10,10,12,12,12,12,12,12,12,12,12,12,12,12,13,13,13,13,13,13,14,14,14,14,10,14,21,10,10,10,10,12,12,12,10,12,17,17,17,23,20,20,15,13,13,14,14,14,14,14,14,14,18,18,18,18,15…	43
P20434	P22139	FALSE	1i3q_1,1i50_1,1i6h_1,1k83_1,1nik_1,1r5u_1,1r9s_1,1r9t_1,1sfo_1,1twa_1,1twc_1,1twf_1,1twg_1,1twh_1,1wcm_1,1y1v_1,1y1w_1,1y1y_1,1y77_1,2b63_1,2b8k_1,2e2h_1,2e2i_1,2e2j_1,2ja5_1,2ja6_1,2ja7_1,2ja8_1,2nvq_1,2nvt_1,2nvx_1,2nvy_1,2nvz_1,2r7z_1,2r92_1,2r93_1,2vum_1,2yu9_1,3cqz_1,3fki_1,3gtg_1,3gtj_1,3gtk_1,3gtl_1,3gtm_1,3gto_1,3gtp_1,3gtq_1,3h3v_1,3hou_1,3hov_1,3how_1,3hox_1,3hoy_1,3hoz_1,3i4m_1,3i4n_1,…	10,10,10,10,10,10,10,10,10,10,10,10,10,10,12,13,12,10,12,12,12,10,10,10,12,12,12,12,10,10,10,10,10,12,12,12,12,10,10,12,10,10,10,10,11,10,10,10,12,12,12,12,12,12,12,12,12,12,11,13,11,10,10,12,13,12,10,10,10,10,10,10,10,10,10,10,10,10,12,12,12,12,12,12,12,12,12,12,12,12,13,13,13,13,13,13,14,14,14,14,10,14,21,10,10,10,10,12,12,12,10,12,17,17,17,23,20,20,15,13,13,14,14,14,14,14,14,14,18,18,18,18,15,…	43
P20434	P27999	FALSE	1i3q_1,1i50_1,1i6h_1,1k83_1,1nik_1,1nt9_1,1pqv_1,1r5u_1,1r9s_1,1r9t_1,1sfo_1,1twa_1,1twc_1,1twf_1,1twg_1,1twh_1,1wcm_1,1y1v_1,1y1w_1,1y1y_1,1y77_1,2b63_1,2b8k_1,2e2h_1,2e2i_1,2e2j_1,2ja5_1,2ja6_1,2ja7_1,2ja8_1,2nvq_1,2nvt_1,2nvx_1,2nvy_1,2nvz_1,2r7z_1,2r92_1,2r93_1,2vum_1,2yu9_1,3cqz_1,3fki_1,3gtg_1,3gtj_1,3gtk_1,3gtl_1,3gtm_1,3gto_1,3gtp_1,3gtq_1,3h3v_1,3hou_1,3hov_1,3how_1,3hox_1,3hoy_1,3hoz_1,…	10,10,10,10,10,6,7,10,10,10,10,10,10,10,10,10,12,13,12,10,12,12,12,10,10,10,12,12,12,12,10,10,10,10,10,12,12,12,12,10,10,12,10,10,10,10,11,10,10,10,12,12,12,12,12,12,12,12,12,12,11,13,11,10,10,12,13,12,10,10,10,10,10,10,10,10,10,10,10,10,12,12,12,12,12,12,12,12,12,12,12,12,13,13,13,13,13,13,10,14,21,10,10,10,10,12,12,12,10,12,23,20,20,13,13,28,43,12,36,12,13,12,10,10,10,10,10,10,10,18,20,28,12,10	43
P20434	P38902	FALSE	1i3q_1,1i50_1,1i6h_1,1k83_1,1nik_1,1r5u_1,1r9s_1,1r9t_1,1sfo_1,1twa_1,1twc_1,1twf_1,1twg_1,1twh_1,1wcm_1,1y1v_1,1y1w_1,1y77_1,2b63_1,2b8k_1,2e2h_1,2e2i_1,2e2j_1,2ja5_1,2ja6_1,2ja7_1,2ja8_1,2nvq_1,2nvt_1,2nvx_1,2nvy_1,2nvz_1,2r7z_1,2r92_1,2r93_1,2vum_1,2yu9_1,3cqz_1,3fki_1,3gtg_1,3gtj_1,3gtk_1,3gtl_1,3gtm_1,3gto_1,3gtp_1,3gtq_1,3h3v_1,3hou_1,3hov_1,3how_1,3hox_1,3hoy_1,3hoz_1,3i4m_1,3i4n_1,3j0k_1,…	10,10,10,10,10,10,10,10,10,10,10,10,10,10,12,13,12,12,12,12,10,10,10,12,12,12,12,10,10,10,10,10,12,12,12,12,10,10,12,10,10,10,10,11,10,10,10,12,12,12,12,12,12,12,12,12,12,11,13,11,10,10,12,13,12,10,10,10,10,10,10,10,10,10,10,10,10,12,12,12,12,12,12,12,12,12,12,12,12,13,13,13,13,13,13,10,14,21,10,10,10,10,12,12,12,10,12,23,20,20,13,13,28,43,12,36,12,13,12,10,10,10,10,10,10,10,18,20,28,12,10	43
P20434	P40422	FALSE	1i3q_1,1i50_1,1i6h_1,1k83_1,1nik_1,1r5u_1,1r9s_1,1r9t_1,1sfo_1,1twa_1,1twc_1,1twf_1,1twg_1,1twh_1,1wcm_1,1y1v_1,1y1w_1,1y77_1,2b63_1,2b8k_1,2e2h_1,2e2i_1,2e2j_1,2ja5_1,2ja6_1,2ja7_1,2ja8_1,2nvq_1,2nvt_1,2nvx_1,2nvy_1,2nvz_1,2r7z_1,2r92_1,2r93_1,2vum_1,2yu9_1,3cqz_1,3fki_1,3gtg_1,3gtj_1,3gtk_1,3gtl_1,3gtm_1,3gto_1,3gtp_1,3gtq_1,3h3v_1,3hou_1,3hov_1,3how_1,3hox_1,3hoy_1,3hoz_1,3i4m_1,3i4n_1,3j0k_1,…	10,10,10,10,10,10,10,10,10,10,10,10,10,10,12,13,12,12,12,12,10,10,10,12,12,12,12,10,10,10,10,10,12,12,12,12,10,10,12,10,10,10,10,11,10,10,10,12,12,12,12,12,12,12,12,12,12,11,13,11,10,10,12,13,12,10,10,10,10,10,10,10,10,10,10,10,10,12,12,12,12,12,12,12,12,12,12,12,12,13,13,13,13,13,13,14,14,14,14,10,14,21,10,10,10,10,12,12,12,10,12,17,17,17,23,20,20,15,13,13,14,14,14,14,14,14,14,18,18,18,18,15,28,…	43
P20435	P20436	FALSE	1i3q_1,1i50_1,1i6h_1,1k83_1,1nik_1,1nt9_1,1pqv_1,1r5u_1,1r9s_1,1r9t_1,1sfo_1,1twa_1,1twc_1,1twf_1,1twg_1,1twh_1,1wcm_1,1y1v_1,1y1w_1,1y1y_1,1y77_1,2b63_1,2b8k_1,2e2h_1,2e2i_1,2e2j_1,2ja5_1,2ja6_1,2ja7_1,2ja8_1,2nvq_1,2nvt_1,2nvx_1,2nvy_1,2nvz_1,2r7z_1,2r92_1,2r93_1,2vum_1,2yu9_1,3cqz_1,3fki_1,3gtg_1,3gtj_1,3gtk_1,3gtl_1,3gtm_1,3gto_1,3gtp_1,3gtq_1,3h3v_1,3hou_1,3hov_1,3how_1,3hox_1,3hoy_1,3hoz_1,…	10,10,10,10,10,6,7,10,10,10,10,10,10,10,10,10,12,13,12,10,12,12,12,10,10,10,12,12,12,12,10,10,10,10,10,12,12,12,12,10,10,12,10,10,10,10,11,10,10,10,12,12,12,12,12,12,12,12,12,12,13,11,10,10,12,13,12,10,10,10,10,10,10,10,10,10,10,10,10,12,12,12,12,12,12,12,12,12,12,12,12,13,13,13,13,13,13,14,14,14,14,10,14,21,10,10,10,10,12,12,12,10,12,17,17,17,23,20,20,15,13,13,14,14,14,14,14,14,14,18,18,18,18,15…	43
P20435	P22139	FALSE	1i3q_1,1i50_1,1i6h_1,1k83_1,1nik_1,1r5u_1,1r9s_1,1r9t_1,1sfo_1,1twa_1,1twc_1,1twf_1,1twg_1,1twh_1,1wcm_1,1y1v_1,1y1w_1,1y1y_1,1y77_1,2b63_1,2b8k_1,2e2h_1,2e2i_1,2e2j_1,2ja5_1,2ja6_1,2ja7_1,2ja8_1,2nvq_1,2nvt_1,2nvx_1,2nvy_1,2nvz_1,2r7z_1,2r92_1,2r93_1,2vum_1,2yu9_1,3cqz_1,3fki_1,3gtg_1,3gtj_1,3gtk_1,3gtl_1,3gtm_1,3gto_1,3gtp_1,3gtq_1,3h3v_1,3hou_1,3hov_1,3how_1,3hox_1,3hoy_1,3hoz_1,3i4m_1,3i4n_1,…	10,10,10,10,10,10,10,10,10,10,10,10,10,10,12,13,12,10,12,12,12,10,10,10,12,12,12,12,10,10,10,10,10,12,12,12,12,10,10,12,10,10,10,10,11,10,10,10,12,12,12,12,12,12,12,12,12,12,11,13,11,10,10,12,13,12,10,10,10,10,10,10,10,10,10,10,10,10,12,12,12,12,12,12,12,12,12,12,12,12,13,13,13,13,13,13,14,14,14,14,10,14,21,10,10,10,10,12,12,12,10,12,17,17,17,23,20,20,15,13,13,14,14,14,14,14,14,14,18,18,18,18,15,…	43
P20435	P27999	FALSE	1i3q_1,1i50_1,1i6h_1,1k83_1,1nik_1,1nt9_1,1pqv_1,1r5u_1,1r9s_1,1r9t_1,1sfo_1,1twa_1,1twc_1,1twf_1,1twg_1,1twh_1,1wcm_1,1y1v_1,1y1w_1,1y1y_1,1y77_1,2b63_1,2b8k_1,2e2h_1,2e2i_1,2e2j_1,2ja5_1,2ja6_1,2ja7_1,2ja8_1,2nvq_1,2nvt_1,2nvx_1,2nvy_1,2nvz_1,2r7z_1,2r92_1,2r93_1,2vum_1,2yu9_1,3cqz_1,3fki_1,3gtg_1,3gtj_1,3gtk_1,3gtl_1,3gtm_1,3gto_1,3gtp_1,3gtq_1,3h3v_1,3hou_1,3hov_1,3how_1,3hox_1,3hoy_1,3hoz_1,…	10,10,10,10,10,6,7,10,10,10,10,10,10,10,10,10,12,13,12,10,12,12,12,10,10,10,12,12,12,12,10,10,10,10,10,12,12,12,12,10,10,12,10,10,10,10,11,10,10,10,12,12,12,12,12,12,12,12,12,12,11,13,11,10,10,12,13,12,10,10,10,10,10,10,10,10,10,10,10,10,12,12,12,12,12,12,12,12,12,12,12,12,13,13,13,13,13,13,10,14,21,10,10,10,10,12,12,12,10,12,23,20,20,13,13,28,43,12,36,12,13,12,10,10,10,10,10,10,10,18,20,28,12,10	43
P20435	P38902	FALSE	1i3q_1,1i50_1,1i6h_1,1k83_1,1nik_1,1r5u_1,1r9s_1,1r9t_1,1sfo_1,1twa_1,1twc_1,1twf_1,1twg_1,1twh_1,1wcm_1,1y1v_1,1y1w_1,1y77_1,2b63_1,2b8k_1,2e2h_1,2e2i_1,2e2j_1,2ja5_1,2ja6_1,2ja7_1,2ja8_1,2nvq_1,2nvt_1,2nvx_1,2nvy_1,2nvz_1,2r7z_1,2r92_1,2r93_1,2vum_1,2yu9_1,3cqz_1,3fki_1,3gtg_1,3gtj_1,3gtk_1,3gtl_1,3gtm_1,3gto_1,3gtp_1,3gtq_1,3h3v_1,3hou_1,3hov_1,3how_1,3hox_1,3hoy_1,3hoz_1,3i4m_1,3i4n_1,3j0k_1,…	10,10,10,10,10,10,10,10,10,10,10,10,10,10,12,13,12,12,12,12,10,10,10,12,12,12,12,10,10,10,10,10,12,12,12,12,10,10,12,10,10,10,10,11,10,10,10,12,12,12,12,12,12,12,12,12,12,11,13,11,10,10,12,13,12,10,10,10,10,10,10,10,10,10,10,10,10,12,12,12,12,12,12,12,12,12,12,12,12,13,13,13,13,13,13,10,14,21,10,10,10,10,12,12,12,10,12,23,20,20,13,13,28,43,12,36,12,13,12,10,10,10,10,10,10,10,18,20,28,12,10	43
P20435	P40422	FALSE	1i3q_1,1i50_1,1i6h_1,1k83_1,1nik_1,1r5u_1,1r9s_1,1r9t_1,1sfo_1,1twa_1,1twc_1,1twf_1,1twg_1,1twh_1,1wcm_1,1y1v_1,1y1w_1,1y77_1,2b63_1,2b8k_1,2e2h_1,2e2i_1,2e2j_1,2ja5_1,2ja6_1,2ja7_1,2ja8_1,2nvq_1,2nvt_1,2nvx_1,2nvy_1,2nvz_1,2r7z_1,2r92_1,2r93_1,2vum_1,2yu9_1,3cqz_1,3fki_1,3gtg_1,3gtj_1,3gtk_1,3gtl_1,3gtm_1,3gto_1,3gtp_1,3gtq_1,3h3v_1,3hou_1,3hov_1,3how_1,3hox_1,3hoy_1,3hoz_1,3i4m_1,3i4n_1,3j0k_1,…	10,10,10,10,10,10,10,10,10,10,10,10,10,10,12,13,12,12,12,12,10,10,10,12,12,12,12,10,10,10,10,10,12,12,12,12,10,10,12,10,10,10,10,11,10,10,10,12,12,12,12,12,12,12,12,12,12,11,13,11,10,10,12,13,12,10,10,10,10,10,10,10,10,10,10,10,10,12,12,12,12,12,12,12,12,12,12,12,12,13,13,13,13,13,13,14,14,14,14,10,14,21,10,10,10,10,12,12,12,10,12,17,17,17,23,20,20,15,13,13,14,14,14,14,14,14,14,18,18,18,18,15,28,…	43
P20436	P22139	FALSE	1i3q_1,1i50_1,1i6h_1,1k83_1,1nik_1,1r5u_1,1r9s_1,1r9t_1,1sfo_1,1twa_1,1twc_1,1twf_1,1twg_1,1twh_1,1wcm_1,1y1v_1,1y1w_1,1y1y_1,1y77_1,2b63_1,2b8k_1,2e2h_1,2e2i_1,2e2j_1,2ja5_1,2ja6_1,2ja7_1,2ja8_1,2nvq_1,2nvt_1,2nvx_1,2nvy_1,2nvz_1,2r7z_1,2r92_1,2r93_1,2vum_1,2yu9_1,3cqz_1,3fki_1,3gtg_1,3gtj_1,3gtk_1,3gtl_1,3gtm_1,3gto_1,3gtp_1,3gtq_1,3h3v_1,3hou_1,3hov_1,3how_1,3hox_1,3hoy_1,3hoz_1,3i4m_1,3i4n_1,…	10,10,10,10,10,10,10,10,10,10,10,10,10,10,12,13,12,10,12,12,12,10,10,10,12,12,12,12,10,10,10,10,10,12,12,12,12,10,10,12,10,10,10,10,11,10,10,10,12,12,12,12,12,12,12,12,12,12,13,11,10,10,12,13,12,10,10,10,10,10,10,10,10,10,10,10,10,12,12,12,12,12,12,12,12,12,12,12,12,13,13,13,13,13,13,14,14,14,14,10,14,21,10,10,10,10,12,12,12,10,12,17,17,17,23,20,20,15,13,13,14,14,14,14,14,14,14,18,18,18,18,15,28,…	43
P20436	P27999	FALSE	1i3q_1,1i50_1,1i6h_1,1k83_1,1nik_1,1nt9_1,1pqv_1,1r5u_1,1r9s_1,1r9t_1,1sfo_1,1twa_1,1twc_1,1twf_1,1twg_1,1twh_1,1wcm_1,1y1v_1,1y1w_1,1y1y_1,1y77_1,2b63_1,2b8k_1,2e2h_1,2e2i_1,2e2j_1,2ja5_1,2ja6_1,2ja7_1,2ja8_1,2nvq_1,2nvt_1,2nvx_1,2nvy_1,2nvz_1,2r7z_1,2r92_1,2r93_1,2vum_1,2yu9_1,3cqz_1,3fki_1,3gtg_1,3gtj_1,3gtk_1,3gtl_1,3gtm_1,3gto_1,3gtp_1,3gtq_1,3h3v_1,3hou_1,3hov_1,3how_1,3hox_1,3hoy_1,3hoz_1,…	10,10,10,10,10,6,7,10,10,10,10,10,10,10,10,10,12,13,12,10,12,12,12,10,10,10,12,12,12,12,10,10,10,10,10,12,12,12,12,10,10,12,10,10,10,10,11,10,10,10,12,12,12,12,12,12,12,12,12,12,13,11,10,10,12,13,12,10,10,10,10,10,10,10,10,10,10,10,10,12,12,12,12,12,12,12,12,12,12,12,12,13,13,13,13,13,13,10,14,21,10,10,10,10,12,12,12,10,12,23,20,20,13,13,28,43,12,36,12,13,12,10,10,10,10,10,10,10,18,20,28,12,10	43
P20436	P40422	FALSE	1i3q_1,1i50_1,1i6h_1,1k83_1,1nik_1,1r5u_1,1r9s_1,1r9t_1,1sfo_1,1twa_1,1twc_1,1twf_1,1twg_1,1twh_1,1wcm_1,1y1v_1,1y1w_1,1y77_1,2b63_1,2b8k_1,2e2h_1,2e2i_1,2e2j_1,2ja5_1,2ja6_1,2ja7_1,2ja8_1,2nvq_1,2nvt_1,2nvx_1,2nvy_1,2nvz_1,2r7z_1,2r92_1,2r93_1,2vum_1,2yu9_1,3cqz_1,3fki_1,3gtg_1,3gtj_1,3gtk_1,3gtl_1,3gtm_1,3gto_1,3gtp_1,3gtq_1,3h3v_1,3hou_1,3hov_1,3how_1,3hox_1,3hoy_1,3hoz_1,3i4m_1,3i4n_1,3j0k_1,…	10,10,10,10,10,10,10,10,10,10,10,10,10,10,12,13,12,12,12,12,10,10,10,12,12,12,12,10,10,10,10,10,12,12,12,12,10,10,12,10,10,10,10,11,10,10,10,12,12,12,12,12,12,12,12,12,12,13,11,10,10,12,13,12,10,10,10,10,10,10,10,10,10,10,10,10,12,12,12,12,12,12,12,12,12,12,12,12,13,13,13,13,13,13,14,14,14,14,10,14,21,10,10,10,10,12,12,12,10,12,17,17,17,23,20,20,15,13,13,14,14,14,14,14,14,14,18,18,18,18,15,28,43,…	43
P22139	P27999	FALSE	1i3q_1,1i50_1,1i6h_1,1k83_1,1nik_1,1r5u_1,1r9s_1,1r9t_1,1sfo_1,1twa_1,1twc_1,1twf_1,1twg_1,1twh_1,1wcm_1,1y1v_1,1y1w_1,1y1y_1,1y77_1,2b63_1,2b8k_1,2e2h_1,2e2i_1,2e2j_1,2ja5_1,2ja6_1,2ja7_1,2ja8_1,2nvq_1,2nvt_1,2nvx_1,2nvy_1,2nvz_1,2r7z_1,2r92_1,2r93_1,2vum_1,2yu9_1,3cqz_1,3fki_1,3gtg_1,3gtj_1,3gtk_1,3gtl_1,3gtm_1,3gto_1,3gtp_1,3gtq_1,3h3v_1,3hou_1,3hov_1,3how_1,3hox_1,3hoy_1,3hoz_1,3i4m_1,3i4n_1,…	10,10,10,10,10,10,10,10,10,10,10,10,10,10,12,13,12,10,12,12,12,10,10,10,12,12,12,12,10,10,10,10,10,12,12,12,12,10,10,12,10,10,10,10,11,10,10,10,12,12,12,12,12,12,12,12,12,12,11,13,11,10,10,12,13,12,10,10,10,10,10,10,10,10,10,10,10,10,12,12,12,12,12,12,12,12,12,12,12,12,13,13,13,13,13,13,10,14,21,10,10,10,10,12,12,12,10,12,23,20,20,13,13,28,43,12,36,12,13,12,10,10,10,10,10,10,10,18,20,28,12,10	43
P22139	P38902	FALSE	1i3q_1,1i50_1,1i6h_1,1k83_1,1nik_1,1r5u_1,1r9s_1,1r9t_1,1sfo_1,1twa_1,1twc_1,1twf_1,1twg_1,1twh_1,1wcm_1,1y1v_1,1y1w_1,1y77_1,2b63_1,2b8k_1,2e2h_1,2e2i_1,2e2j_1,2ja5_1,2ja6_1,2ja7_1,2ja8_1,2nvq_1,2nvt_1,2nvx_1,2nvy_1,2nvz_1,2r7z_1,2r92_1,2r93_1,2vum_1,2yu9_1,3cqz_1,3fki_1,3gtg_1,3gtj_1,3gtk_1,3gtl_1,3gtm_1,3gto_1,3gtp_1,3gtq_1,3h3v_1,3hou_1,3hov_1,3how_1,3hox_1,3hoy_1,3hoz_1,3i4m_1,3i4n_1,3j0k_1,…	10,10,10,10,10,10,10,10,10,10,10,10,10,10,12,13,12,12,12,12,10,10,10,12,12,12,12,10,10,10,10,10,12,12,12,12,10,10,12,10,10,10,10,11,10,10,10,12,12,12,12,12,12,12,12,12,12,11,13,11,10,10,12,13,12,10,10,10,10,10,10,10,10,10,10,10,10,12,12,12,12,12,12,12,12,12,12,12,12,13,13,13,13,13,13,10,14,21,10,10,10,10,12,12,12,10,12,23,20,20,13,13,28,43,12,36,12,13,12,10,10,10,10,10,10,10,18,20,28,12,10	43
P27999	P38902	FALSE	1i3q_1,1i50_1,1i6h_1,1k83_1,1nik_1,1r5u_1,1r9s_1,1r9t_1,1sfo_1,1twa_1,1twc_1,1twf_1,1twg_1,1twh_1,1wcm_1,1y1v_1,1y1w_1,1y77_1,2b63_1,2b8k_1,2e2h_1,2e2i_1,2e2j_1,2ja5_1,2ja6_1,2ja7_1,2ja8_1,2nvq_1,2nvt_1,2nvx_1,2nvy_1,2nvz_1,2r7z_1,2r92_1,2r93_1,2vum_1,2yu9_1,3cqz_1,3fki_1,3gtg_1,3gtj_1,3gtk_1,3gtl_1,3gtm_1,3gto_1,3gtp_1,3gtq_1,3h3v_1,3hou_1,3hov_1,3how_1,3hox_1,3hoy_1,3hoz_1,3i4m_1,3i4n_1,3j0k_1,…	10,10,10,10,10,10,10,10,10,10,10,10,10,10,12,13,12,12,12,12,10,10,10,12,12,12,12,10,10,10,10,10,12,12,12,12,10,10,12,10,10,10,10,11,10,10,10,12,12,12,12,12,12,12,12,12,12,11,13,11,10,10,12,13,12,10,10,10,10,10,10,10,10,10,10,10,10,12,12,12,12,12,12,12,12,12,12,12,12,13,13,13,13,13,13,10,14,21,10,10,10,10,12,12,12,10,12,23,20,20,13,13,28,43,12,36,12,13,12,10,10,10,10,10,10,10,18,20,28,12,10	43
P27999	P40422	FALSE	1i3q_1,1i50_1,1i6h_1,1k83_1,1nik_1,1r5u_1,1r9s_1,1r9t_1,1sfo_1,1twa_1,1twc_1,1twf_1,1twg_1,1twh_1,1wcm_1,1y1v_1,1y1w_1,1y77_1,2b63_1,2b8k_1,2e2h_1,2e2i_1,2e2j_1,2ja5_1,2ja6_1,2ja7_1,2ja8_1,2nvq_1,2nvt_1,2nvx_1,2nvy_1,2nvz_1,2r7z_1,2r92_1,2r93_1,2vum_1,2yu9_1,3cqz_1,3fki_1,3gtg_1,3gtj_1,3gtk_1,3gtl_1,3gtm_1,3gto_1,3gtp_1,3gtq_1,3h3v_1,3hou_1,3hov_1,3how_1,3hox_1,3hoy_1,3hoz_1,3i4m_1,3i4n_1,3j0k_1,…	10,10,10,10,10,10,10,10,10,10,10,10,10,10,12,13,12,12,12,12,10,10,10,12,12,12,12,10,10,10,10,10,12,12,12,12,10,10,12,10,10,10,10,11,10,10,10,12,12,12,12,12,12,12,12,12,12,11,13,11,10,10,12,13,12,10,10,10,10,10,10,10,10,10,10,10,10,12,12,12,12,12,12,12,12,12,12,12,12,13,13,13,13,13,13,10,14,21,10,10,10,10,12,12,12,10,12,23,20,20,13,13,28,43,12,36,12,13,12,10,10,10,10,10,10,10,18,20,28,12,10	43
P38902	P40422	FALSE	1i3q_1,1i50_1,1i6h_1,1k83_1,1nik_1,1r5u_1,1r9s_1,1r9t_1,1sfo_1,1twa_1,1twc_1,1twf_1,1twg_1,1twh_1,1wcm_1,1y1v_1,1y1w_1,1y77_1,2b63_1,2b8k_1,2e2h_1,2e2i_1,2e2j_1,2ja5_1,2ja6_1,2ja7_1,2ja8_1,2nvq_1,2nvt_1,2nvx_1,2nvy_1,2nvz_1,2r7z_1,2r92_1,2r93_1,2vum_1,2yu9_1,3cqz_1,3fki_1,3gtg_1,3gtj_1,3gtk_1,3gtl_1,3gtm_1,3gto_1,3gtp_1,3gtq_1,3h3v_1,3hou_1,3hov_1,3how_1,3hox_1,3hoy_1,3hoz_1,3i4m_1,3i4n_1,3j0k_1,…	10,10,10,10,10,10,10,10,10,10,10,10,10,10,12,13,12,12,12,12,10,10,10,12,12,12,12,10,10,10,10,10,12,12,12,12,10,10,12,10,10,10,10,11,10,10,10,12,12,12,12,12,12,12,12,12,12,11,13,11,10,10,12,13,12,10,10,10,10,10,10,10,10,10,10,10,10,12,12,12,12,12,12,12,12,12,12,12,12,13,13,13,13,13,13,10,14,21,10,10,10,10,12,12,12,10,12,23,20,20,13,13,28,43,12,36,12,13,12,10,10,10,10,10,10,10,18,20,28,12,10	43
P02293	P02294	FALSE	1id3_1,4jjn_1	5,6	6
P02293	P61830	FALSE	1id3_1,4jjn_1,4kud_1,6gej_1,6gen_1	5,6,5,9,9	9
P02294	P61830	FALSE	1id3_1,4jjn_1	5,6	6
P00044	P00127	FALSE	1kyo_1,3cx5_1	10,10	10
P00044	P00128	FALSE	1kyo_1,3cx5_1	10,10	10
P00044	P00163	FALSE	1kyo_1,3cx5_1	10,10	10
P00044	P07256	FALSE	1kyo_1,3cx5_1	10,10	10
P00044	P07257	FALSE	1kyo_1,3cx5_1	10,10	10
P00044	P08067	FALSE	1kyo_1,3cx5_1	10,10	10
P00044	P08525	FALSE	1kyo_1,3cx5_1	10,10	10
P00044	P22289	FALSE	1kyo_1,3cx5_1	10,10	10
P07273	P20434	FALSE	1pqv_1,1y1v_1,1y1y_1,3gtm_1,3po3_1,5fmf_1	7,13,10,11,13,23	23
P07273	P20435	FALSE	1pqv_1,1y1v_1,1y1y_1,3gtm_1,3po3_1,5fmf_1	7,13,10,11,13,23	23
P07273	P20436	FALSE	1pqv_1,1y1v_1,1y1y_1,3gtm_1,3po3_1,5fmf_1	7,13,10,11,13,23	23
P07273	P27999	FALSE	1pqv_1,1y1v_1,1y1y_1,3gtm_1,3po3_1,5fmf_1	7,13,10,11,13,23	23
P15873	P38251	FALSE	1sxj_1	6	6
P15873	P40348	FALSE	1sxj_1	6	6
P38251	P38629	FALSE	1sxj_1	6	6
P38251	P40339	FALSE	1sxj_1	6	6
P38630	P40348	FALSE	1sxj_1	6	6
P40339	P40348	FALSE	1sxj_1	6	6
P16370	P20433	FALSE	1wcm_1,1y1v_1,1y1w_1,1y77_1,2b63_1,2b8k_1,2ja5_1,2ja6_1,2ja7_1,2ja8_1,2r7z_1,2r92_1,2r93_1,2vum_1,3fki_1,3h3v_1,3hou_1,3hov_1,3how_1,3hox_1,3hoy_1,3hoz_1,3i4m_1,3i4n_1,3j0k_1,3j1n_1,3k1f_1,3po2_1,3po3_1,3qt1_1,4a3b_1,4a3c_1,4a3d_1,4a3e_1,4a3f_1,4a3g_1,4a3i_1,4a3j_1,4a3k_1,4a3l_1,4a3m_1,4a93_1,4bbr_1,4bbs_1,4bxx_1,4bxz_1,4by1_1,4by7_1,4v1n_1,4v1o_1,5c3e_1,5c44_1,5c4a_1,5c4x_1,5fmf_1,5fyw_1,5fz5_1,…	12,13,12,12,12,12,12,12,12,12,12,12,12,12,12,12,12,12,12,12,12,12,12,12,12,11,13,12,13,12,12,12,12,12,12,12,12,12,12,12,12,12,13,13,13,13,13,13,14,21,12,12,12,12,23,20,20,13,13,28,43,12,36,12,13,12,18,20,28,12	43
P16370	P34087	FALSE	1wcm_1,1y1v_1,1y1w_1,1y77_1,2b63_1,2b8k_1,2ja5_1,2ja6_1,2ja7_1,2ja8_1,2r7z_1,2r92_1,2r93_1,2vum_1,3fki_1,3h3v_1,3hou_1,3hov_1,3how_1,3hox_1,3hoy_1,3hoz_1,3i4m_1,3i4n_1,3j0k_1,3j1n_1,3k1f_1,3po2_1,3po3_1,3qt1_1,4a3b_1,4a3c_1,4a3d_1,4a3e_1,4a3f_1,4a3g_1,4a3i_1,4a3j_1,4a3k_1,4a3l_1,4a3m_1,4a93_1,4bbr_1,4bbs_1,4bxx_1,4bxz_1,4by1_1,4by7_1,4v1n_1,4v1o_1,5c3e_1,5c44_1,5c4a_1,5c4x_1,5fmf_1,5fyw_1,5fz5_1,…	12,13,12,12,12,12,12,12,12,12,12,12,12,12,12,12,12,12,12,12,12,12,12,12,12,11,13,12,13,12,12,12,12,12,12,12,12,12,12,12,12,12,13,13,13,13,13,13,14,21,12,12,12,12,23,20,20,13,13,28,43,12,36,12,13,12,18,20,28,12	43
P20433	P20434	FALSE	1wcm_1,1y1v_1,1y1w_1,1y1y_1,1y77_1,2b63_1,2b8k_1,2ja5_1,2ja6_1,2ja7_1,2ja8_1,2r7z_1,2r92_1,2r93_1,2vum_1,3fki_1,3h3v_1,3hou_1,3hov_1,3how_1,3hox_1,3hoy_1,3hoz_1,3i4m_1,3i4n_1,3j0k_1,3j1n_1,3k1f_1,3po2_1,3po3_1,3qt1_1,4a3b_1,4a3c_1,4a3d_1,4a3e_1,4a3f_1,4a3g_1,4a3i_1,4a3j_1,4a3k_1,4a3l_1,4a3m_1,4a93_1,4bbr_1,4bbs_1,4bxx_1,4bxz_1,4by1_1,4by7_1,4v1n_1,4v1o_1,5c3e_1,5c44_1,5c4a_1,5c4x_1,5fmf_1,5fyw_1,…	12,13,12,10,12,12,12,12,12,12,12,12,12,12,12,12,12,12,12,12,12,12,12,12,12,12,11,13,12,13,12,12,12,12,12,12,12,12,12,12,12,12,12,13,13,13,13,13,13,14,21,12,12,12,12,23,20,20,13,13,28,43,12,36,12,13,12,18,20,28,12	43
P20433	P20435	FALSE	1wcm_1,1y1v_1,1y1w_1,1y1y_1,1y77_1,2b63_1,2b8k_1,2ja5_1,2ja6_1,2ja7_1,2ja8_1,2r7z_1,2r92_1,2r93_1,2vum_1,3fki_1,3h3v_1,3hou_1,3hov_1,3how_1,3hox_1,3hoy_1,3hoz_1,3i4m_1,3i4n_1,3j0k_1,3j1n_1,3k1f_1,3po2_1,3po3_1,3qt1_1,4a3b_1,4a3c_1,4a3d_1,4a3e_1,4a3f_1,4a3g_1,4a3i_1,4a3j_1,4a3k_1,4a3l_1,4a3m_1,4a93_1,4bbr_1,4bbs_1,4bxx_1,4bxz_1,4by1_1,4by7_1,4v1n_1,4v1o_1,5c3e_1,5c44_1,5c4a_1,5c4x_1,5fmf_1,5fyw_1,…	12,13,12,10,12,12,12,12,12,12,12,12,12,12,12,12,12,12,12,12,12,12,12,12,12,12,11,13,12,13,12,12,12,12,12,12,12,12,12,12,12,12,12,13,13,13,13,13,13,14,21,12,12,12,12,23,20,20,13,13,28,43,12,36,12,13,12,18,20,28,12	43
P20433	P20436	FALSE	1wcm_1,1y1v_1,1y1w_1,1y1y_1,1y77_1,2b63_1,2b8k_1,2ja5_1,2ja6_1,2ja7_1,2ja8_1,2r7z_1,2r92_1,2r93_1,2vum_1,3fki_1,3h3v_1,3hou_1,3hov_1,3how_1,3hox_1,3hoy_1,3hoz_1,3i4m_1,3i4n_1,3j0k_1,3k1f_1,3po2_1,3po3_1,3qt1_1,4a3b_1,4a3c_1,4a3d_1,4a3e_1,4a3f_1,4a3g_1,4a3i_1,4a3j_1,4a3k_1,4a3l_1,4a3m_1,4a93_1,4bbr_1,4bbs_1,4bxx_1,4bxz_1,4by1_1,4by7_1,4v1n_1,4v1o_1,5c3e_1,5c44_1,5c4a_1,5c4x_1,5fmf_1,5fyw_1,5fz5_1,…	12,13,12,10,12,12,12,12,12,12,12,12,12,12,12,12,12,12,12,12,12,12,12,12,12,12,13,12,13,12,12,12,12,12,12,12,12,12,12,12,12,12,13,13,13,13,13,13,14,21,12,12,12,12,23,20,20,13,13,28,43,12,36,12,13,12,18,20,28,12	43
P20433	P22139	FALSE	1wcm_1,1y1v_1,1y1w_1,1y1y_1,1y77_1,2b63_1,2b8k_1,2ja5_1,2ja6_1,2ja7_1,2ja8_1,2r7z_1,2r92_1,2r93_1,2vum_1,3fki_1,3h3v_1,3hou_1,3hov_1,3how_1,3hox_1,3hoy_1,3hoz_1,3i4m_1,3i4n_1,3j0k_1,3j1n_1,3k1f_1,3po2_1,3po3_1,3qt1_1,4a3b_1,4a3c_1,4a3d_1,4a3e_1,4a3f_1,4a3g_1,4a3i_1,4a3j_1,4a3k_1,4a3l_1,4a3m_1,4a93_1,4bbr_1,4bbs_1,4bxx_1,4bxz_1,4by1_1,4by7_1,4v1n_1,4v1o_1,5c3e_1,5c44_1,5c4a_1,5c4x_1,5fmf_1,5fyw_1,…	12,13,12,10,12,12,12,12,12,12,12,12,12,12,12,12,12,12,12,12,12,12,12,12,12,12,11,13,12,13,12,12,12,12,12,12,12,12,12,12,12,12,12,13,13,13,13,13,13,14,21,12,12,12,12,23,20,20,13,13,28,43,12,36,12,13,12,18,20,28,12	43
P20433	P27999	FALSE	1wcm_1,1y1v_1,1y1w_1,1y1y_1,1y77_1,2b63_1,2b8k_1,2ja5_1,2ja6_1,2ja7_1,2ja8_1,2r7z_1,2r92_1,2r93_1,2vum_1,3fki_1,3h3v_1,3hou_1,3hov_1,3how_1,3hox_1,3hoy_1,3hoz_1,3i4m_1,3i4n_1,3j0k_1,3j1n_1,3k1f_1,3po2_1,3po3_1,3qt1_1,4a3b_1,4a3c_1,4a3d_1,4a3e_1,4a3f_1,4a3g_1,4a3i_1,4a3j_1,4a3k_1,4a3l_1,4a3m_1,4a93_1,4bbr_1,4bbs_1,4bxx_1,4bxz_1,4by1_1,4by7_1,4v1n_1,4v1o_1,5c3e_1,5c44_1,5c4a_1,5c4x_1,5fmf_1,5fyw_1,…	12,13,12,10,12,12,12,12,12,12,12,12,12,12,12,12,12,12,12,12,12,12,12,12,12,12,11,13,12,13,12,12,12,12,12,12,12,12,12,12,12,12,12,13,13,13,13,13,13,14,21,12,12,12,12,23,20,20,13,13,28,43,12,36,12,13,12,18,20,28,12	43
P20433	P38902	FALSE	1wcm_1,1y1v_1,1y1w_1,1y77_1,2b63_1,2b8k_1,2ja5_1,2ja6_1,2ja7_1,2ja8_1,2r7z_1,2r92_1,2r93_1,2vum_1,3fki_1,3h3v_1,3hou_1,3hov_1,3how_1,3hox_1,3hoy_1,3hoz_1,3i4m_1,3i4n_1,3j0k_1,3j1n_1,3k1f_1,3po2_1,3po3_1,3qt1_1,4a3b_1,4a3c_1,4a3d_1,4a3e_1,4a3f_1,4a3g_1,4a3i_1,4a3j_1,4a3k_1,4a3l_1,4a3m_1,4a93_1,4bbr_1,4bbs_1,4bxx_1,4bxz_1,4by1_1,4by7_1,4v1n_1,4v1o_1,5c3e_1,5c44_1,5c4a_1,5c4x_1,5fmf_1,5fyw_1,5fz5_1,…	12,13,12,12,12,12,12,12,12,12,12,12,12,12,12,12,12,12,12,12,12,12,12,12,12,11,13,12,13,12,12,12,12,12,12,12,12,12,12,12,12,12,13,13,13,13,13,13,14,21,12,12,12,12,23,20,20,13,13,28,43,12,36,12,13,12,18,20,28,12	43
P20433	P40422	FALSE	1wcm_1,1y1v_1,1y1w_1,1y77_1,2b63_1,2b8k_1,2ja5_1,2ja6_1,2ja7_1,2ja8_1,2r7z_1,2r92_1,2r93_1,2vum_1,3fki_1,3h3v_1,3hou_1,3hov_1,3how_1,3hox_1,3hoy_1,3hoz_1,3i4m_1,3i4n_1,3j0k_1,3j1n_1,3k1f_1,3po2_1,3po3_1,3qt1_1,4a3b_1,4a3c_1,4a3d_1,4a3e_1,4a3f_1,4a3g_1,4a3i_1,4a3j_1,4a3k_1,4a3l_1,4a3m_1,4a93_1,4bbr_1,4bbs_1,4bxx_1,4bxz_1,4by1_1,4by7_1,4v1n_1,4v1o_1,5c3e_1,5c44_1,5c4a_1,5c4x_1,5fmf_1,5fyw_1,5fz5_1,…	12,13,12,12,12,12,12,12,12,12,12,12,12,12,12,12,12,12,12,12,12,12,12,12,12,11,13,12,13,12,12,12,12,12,12,12,12,12,12,12,12,12,13,13,13,13,13,13,14,21,12,12,12,12,23,20,20,13,13,28,43,12,36,12,13,12,18,20,28,12	43
P20434	P34087	FALSE	1wcm_1,1y1v_1,1y1w_1,1y1y_1,1y77_1,2b63_1,2b8k_1,2ja5_1,2ja6_1,2ja7_1,2ja8_1,2r7z_1,2r92_1,2r93_1,2vum_1,3fki_1,3h3v_1,3hou_1,3hov_1,3how_1,3hox_1,3hoy_1,3hoz_1,3i4m_1,3i4n_1,3j0k_1,3j1n_1,3k1f_1,3po2_1,3po3_1,3qt1_1,4a3b_1,4a3c_1,4a3d_1,4a3e_1,4a3f_1,4a3g_1,4a3i_1,4a3j_1,4a3k_1,4a3l_1,4a3m_1,4a93_1,4bbr_1,4bbs_1,4bxx_1,4bxz_1,4by1_1,4by7_1,4v1n_1,4v1o_1,5c3e_1,5c44_1,5c4a_1,5c4x_1,5fmf_1,5fyw_1,…	12,13,12,10,12,12,12,12,12,12,12,12,12,12,12,12,12,12,12,12,12,12,12,12,12,12,11,13,12,13,12,12,12,12,12,12,12,12,12,12,12,12,12,13,13,13,13,13,13,14,21,12,12,12,12,23,20,20,13,13,28,43,12,36,12,13,12,18,20,28,12	43
P20436	P34087	FALSE	1wcm_1,1y1v_1,1y1w_1,1y1y_1,1y77_1,2b63_1,2b8k_1,2ja5_1,2ja6_1,2ja7_1,2ja8_1,2r7z_1,2r92_1,2r93_1,2vum_1,3fki_1,3h3v_1,3hou_1,3hov_1,3how_1,3hox_1,3hoy_1,3hoz_1,3i4m_1,3i4n_1,3j0k_1,3k1f_1,3po2_1,3po3_1,3qt1_1,4a3b_1,4a3c_1,4a3d_1,4a3e_1,4a3f_1,4a3g_1,4a3i_1,4a3j_1,4a3k_1,4a3l_1,4a3m_1,4a93_1,4bbr_1,4bbs_1,4bxx_1,4bxz_1,4by1_1,4by7_1,4v1n_1,4v1o_1,5c3e_1,5c44_1,5c4a_1,5c4x_1,5fmf_1,5fyw_1,5fz5_1,…	12,13,12,10,12,12,12,12,12,12,12,12,12,12,12,12,12,12,12,12,12,12,12,12,12,12,13,12,13,12,12,12,12,12,12,12,12,12,12,12,12,12,13,13,13,13,13,13,14,21,12,12,12,12,23,20,20,13,13,28,43,12,36,12,13,12,18,20,28,12	43
P22139	P34087	FALSE	1wcm_1,1y1v_1,1y1w_1,1y1y_1,1y77_1,2b63_1,2b8k_1,2ja5_1,2ja6_1,2ja7_1,2ja8_1,2r7z_1,2r92_1,2r93_1,2vum_1,3fki_1,3h3v_1,3hou_1,3hov_1,3how_1,3hox_1,3hoy_1,3hoz_1,3i4m_1,3i4n_1,3j0k_1,3j1n_1,3k1f_1,3po2_1,3po3_1,3qt1_1,4a3b_1,4a3c_1,4a3d_1,4a3e_1,4a3f_1,4a3g_1,4a3i_1,4a3j_1,4a3k_1,4a3l_1,4a3m_1,4a93_1,4bbr_1,4bbs_1,4bxx_1,4bxz_1,4by1_1,4by7_1,4v1n_1,4v1o_1,5c3e_1,5c44_1,5c4a_1,5c4x_1,5fmf_1,5fyw_1,…	12,13,12,10,12,12,12,12,12,12,12,12,12,12,12,12,12,12,12,12,12,12,12,12,12,12,11,13,12,13,12,12,12,12,12,12,12,12,12,12,12,12,12,13,13,13,13,13,13,14,21,12,12,12,12,23,20,20,13,13,28,43,12,36,12,13,12,18,20,28,12	43
P27999	P34087	FALSE	1wcm_1,1y1v_1,1y1w_1,1y1y_1,1y77_1,2b63_1,2b8k_1,2ja5_1,2ja6_1,2ja7_1,2ja8_1,2r7z_1,2r92_1,2r93_1,2vum_1,3fki_1,3h3v_1,3hou_1,3hov_1,3how_1,3hox_1,3hoy_1,3hoz_1,3i4m_1,3i4n_1,3j0k_1,3j1n_1,3k1f_1,3po2_1,3po3_1,3qt1_1,4a3b_1,4a3c_1,4a3d_1,4a3e_1,4a3f_1,4a3g_1,4a3i_1,4a3j_1,4a3k_1,4a3l_1,4a3m_1,4a93_1,4bbr_1,4bbs_1,4bxx_1,4bxz_1,4by1_1,4by7_1,4v1n_1,4v1o_1,5c3e_1,5c44_1,5c4a_1,5c4x_1,5fmf_1,5fyw_1,…	12,13,12,10,12,12,12,12,12,12,12,12,12,12,12,12,12,12,12,12,12,12,12,12,12,12,11,13,12,13,12,12,12,12,12,12,12,12,12,12,12,12,12,13,13,13,13,13,13,14,21,12,12,12,12,23,20,20,13,13,28,43,12,36,12,13,12,18,20,28,12	43
P34087	P38902	FALSE	1wcm_1,1y1v_1,1y1w_1,1y77_1,2b63_1,2b8k_1,2ja5_1,2ja6_1,2ja7_1,2ja8_1,2r7z_1,2r92_1,2r93_1,2vum_1,3fki_1,3h3v_1,3hou_1,3hov_1,3how_1,3hox_1,3hoy_1,3hoz_1,3i4m_1,3i4n_1,3j0k_1,3j1n_1,3k1f_1,3po2_1,3po3_1,3qt1_1,4a3b_1,4a3c_1,4a3d_1,4a3e_1,4a3f_1,4a3g_1,4a3i_1,4a3j_1,4a3k_1,4a3l_1,4a3m_1,4a93_1,4bbr_1,4bbs_1,4bxx_1,4bxz_1,4by1_1,4by7_1,4v1n_1,4v1o_1,5c3e_1,5c44_1,5c4a_1,5c4x_1,5fmf_1,5fyw_1,5fz5_1,…	12,13,12,12,12,12,12,12,12,12,12,12,12,12,12,12,12,12,12,12,12,12,12,12,12,11,13,12,13,12,12,12,12,12,12,12,12,12,12,12,12,12,13,13,13,13,13,13,14,21,12,12,12,12,23,20,20,13,13,28,43,12,36,12,13,12,18,20,28,12	43
P34087	P40422	FALSE	1wcm_1,1y1v_1,1y1w_1,1y77_1,2b63_1,2b8k_1,2ja5_1,2ja6_1,2ja7_1,2ja8_1,2r7z_1,2r92_1,2r93_1,2vum_1,3fki_1,3h3v_1,3hou_1,3hov_1,3how_1,3hox_1,3hoy_1,3hoz_1,3i4m_1,3i4n_1,3j0k_1,3j1n_1,3k1f_1,3po2_1,3po3_1,3qt1_1,4a3b_1,4a3c_1,4a3d_1,4a3e_1,4a3f_1,4a3g_1,4a3i_1,4a3j_1,4a3k_1,4a3l_1,4a3m_1,4a93_1,4bbr_1,4bbs_1,4bxx_1,4bxz_1,4by1_1,4by7_1,4v1n_1,4v1o_1,5c3e_1,5c44_1,5c4a_1,5c4x_1,5fmf_1,5fyw_1,5fz5_1,…	12,13,12,12,12,12,12,12,12,12,12,12,12,12,12,12,12,12,12,12,12,12,12,12,12,11,13,12,13,12,12,12,12,12,12,12,12,12,12,12,12,12,13,13,13,13,13,13,14,21,12,12,12,12,23,20,20,13,13,28,43,12,36,12,13,12,18,20,28,12	43
P07273	P16370	FALSE	1y1v_1,3gtm_1,3po3_1,5fmf_1	13,11,13,23	23
P07273	P20433	FALSE	1y1v_1,1y1y_1,3po3_1,5fmf_1	13,10,13,23	23
P07273	P22139	FALSE	1y1v_1,1y1y_1,3gtm_1,3po3_1,5fmf_1	13,10,11,13,23	23
P07273	P34087	FALSE	1y1v_1,1y1y_1,3po3_1,5fmf_1	13,10,13,23	23
P07273	P38902	FALSE	1y1v_1,3gtm_1,3po3_1,5fmf_1	13,11,13,23	23
P07273	P40422	FALSE	1y1v_1,3gtm_1,3po3_1,5fmf_1	13,11,13,23	23
Q02767	Q99176	FALSE	2caz_1,2f66_1,2p22_1	3,3,4	4
P00830	P21306	FALSE	2hld_1,2wpd_1,3fks_1,3oe7_1,3oee_1,3oeh_1,3ofn_1,3zia_1,4b2q_1,6cp3_1,6cp6_1	5,6,5,5,5,5,5,6,6,14,14	14
P00830	Q12165	FALSE	2hld_1,2wpd_1,2xok_1,3fks_1,3oe7_1,3oee_1,3oeh_1,3ofn_1,3zia_1,3zry_1,4b2q_1,6b8h_1,6cp3_1,6cp6_1	5,6,5,5,5,5,5,5,6,4,6,13,14,14	14
P07251	P21306	FALSE	2hld_1,2wpd_1,3fks_1,3oe7_1,3oee_1,3oeh_1,3ofn_1,3zia_1,4b2q_1,6cp3_1,6cp6_1	5,6,5,5,5,5,5,6,6,14,14	14
P07251	Q12165	FALSE	2hld_1,2wpd_1,2xok_1,3fks_1,3oe7_1,3oee_1,3oeh_1,3ofn_1,3zia_1,3zry_1,4b2q_1,6b8h_1,6cp3_1,6cp6_1	5,6,5,5,5,5,5,5,6,4,6,13,14,14	14
P34162	P38304	FALSE	2hzs_1,3j1o_1,3rj1_1,4gwp_1,4gwq_1,4v1o_1,5oqm_1,5sva_1	3,7,7,7,8,21,43,36	43
P46947	Q07930	FALSE	2mkc_1,5zwo_1	3,41	41
P42939	Q02767	FALSE	2p22_1	4	4
P00830	P61829	FALSE	2wpd_1,2xok_1,4b2q_1,6b8h_1,6cp3_1,6cp6_1	6,5,6,13,14,14	14
P07251	P61829	FALSE	2wpd_1,2xok_1,4b2q_1,6b8h_1,6cp3_1,6cp6_1	6,5,6,13,14,14	14
P21306	P61829	FALSE	2wpd_1,4b2q_1,6cp3_1,6cp6_1	6,6,14,14	14
P04456	P05743	FALSE	2ww9_1,2wwa_1,2wwb_1,6cb1_1	8,8,5,32	32
P04456	P10664	FALSE	2ww9_1,2wwa_1,2wwb_1,4v7f_1,6cb1_1,6em5_1	8,8,5,28,32,46	46
P04456	P35179	FALSE	2ww9_1,2wwa_1	8,8	8
P04456	P38353	FALSE	2ww9_1,2wwa_1	8,8	8
P04456	P52871	FALSE	2ww9_1,2wwa_1	8,8	8
P04650	P05743	FALSE	2ww9_1,2wwa_1,2wwb_1	8,8,5	8
P04650	P0CX84	FALSE	2ww9_1,2wwa_1,2wwb_1	8,8,5	8
P04650	P10664	FALSE	2ww9_1,2wwa_1,2wwb_1	8,8,5	8
P04650	P35179	FALSE	2ww9_1,2wwa_1	8,8	8
P04650	P52871	FALSE	2ww9_1,2wwa_1	8,8	8
P05743	P0CX84	FALSE	2ww9_1,2wwa_1,2wwb_1,5z3g_1,6c0f_1,6cb1_1	8,8,5,30,37,32	37
P05743	P35179	FALSE	2ww9_1,2wwa_1	8,8	8
P05743	P52871	FALSE	2ww9_1,2wwa_1	8,8	8
P0CX84	P10664	FALSE	2ww9_1,2wwa_1,2wwb_1,4v7f_1,5z3g_1,6c0f_1,6cb1_1,6em3_1,6em4_1,6em5_1	8,8,5,28,30,37,32,24,28,46	46
P0CX84	P35179	FALSE	2ww9_1,2wwa_1	8,8	8
P0CX84	P52871	FALSE	2ww9_1,2wwa_1	8,8	8
P10664	P35179	FALSE	2ww9_1,2wwa_1	8,8	8
P10664	P38353	FALSE	2ww9_1,2wwa_1	8,8	8
P10664	P52871	FALSE	2ww9_1,2wwa_1	8,8	8
P35179	P52871	FALSE	2ww9_1,2wwa_1	8,8	8
P01123	Q03337	FALSE	3cue_1	5	5
Q03337	Q03630	FALSE	3cue_1	5	5
P00045	P00127	FALSE	3cxh_1	10	10
P00045	P00128	FALSE	3cxh_1	10	10
P00045	P00163	FALSE	3cxh_1	10	10
P00045	P07256	FALSE	3cxh_1	10	10
P00045	P07257	FALSE	3cxh_1	10	10
P00045	P08067	FALSE	3cxh_1	10	10
P00045	P08525	FALSE	3cxh_1	10	10
P00045	P22289	FALSE	3cxh_1	10	10
P52891	Q04491	FALSE	3iko_1,4xmm_1,4xmn_1	3,5,3	5
P05317	P05738	FALSE	3j16_1	7	7
P05317	P0CX33	FALSE	3j16_1	7	7
P05317	P0CX37	FALSE	3j16_1	7	7
P05317	P0CX53	FALSE	3j16_1	7	7
P05317	P33309	FALSE	3j16_1	7	7
P05738	P0CX33	FALSE	3j16_1	7	7
P05738	P0CX37	FALSE	3j16_1	7	7
P05738	P0CX53	FALSE	3j16_1,4v7f_1	7,28	28
P05738	P33309	FALSE	3j16_1	7	7
P0CX33	P0CX37	FALSE	3j16_1,4uer_1,5ll6_1,6eml_1,6fai_1,6rbd_1,6rbe_1,6y7c_1	7,29,19,30,35,33,30,31	35
P0CX33	P0CX53	FALSE	3j16_1	7	7
P0CX33	Q03195	FALSE	3j16_1,5ll6_1	7,19	19
P0CX37	P0CX53	FALSE	3j16_1	7	7
P0CX37	P33309	FALSE	3j16_1	7	7
P0CX53	Q03195	FALSE	3j16_1	7	7
P32569	P34162	FALSE	3j1o_1,3rj1_1,4gwp_1,4gwq_1,4v1o_1,5oqm_1,5sva_1	7,7,7,8,21,43,36	43
P32570	P32585	FALSE	3j1o_1,3rj1_1,4gwp_1,4gwq_1,4v1o_1,5oqm_1,5sva_1	7,7,7,8,21,43,36	43
P32570	P34162	FALSE	3j1o_1,3rj1_1,4gwp_1,4gwq_1,4v1o_1,5oqm_1,5sva_1	7,7,7,8,21,43,36	43
P32585	P38782	FALSE	3j1o_1,3rj1_1,4gwp_1,4gwq_1,4v1o_1,5oqm_1,5sva_1	7,7,7,8,21,43,36	43
P34162	P38782	FALSE	3j1o_1,3rj1_1,4gwp_1,4gwq_1,4v1o_1,5oqm_1,5sva_1	7,7,7,8,21,43,36	43
P34162	Q99278	FALSE	3j1o_1,3rj1_1,4gwp_1,4gwq_1,4v1o_1,5oqm_1,5sva_1	7,7,7,8,21,43,36	43
P38782	Q99278	FALSE	3j1o_1,3rj1_1,4gwp_1,4gwq_1,4v1o_1,5oqm_1,5sva_1	7,7,7,8,21,43,36	43
P32496	Q06103	FALSE	3j47_1,3jck_1,4cr2_1,4cr3_1,4cr4_1,5a5b_1,5mpd_1,5mpe_1	8,9,32,32,33,33,12,12	33
P32496	Q12250	FALSE	3j47_1,3jck_1,4cr2_1,4cr3_1,4cr4_1,5a5b_1,5mpd_1,5mpe_1	8,9,32,32,33,33,12,12	33
P32496	Q12377	FALSE	3j47_1,3jck_1,4cr2_1,4cr3_1,4cr4_1,5a5b_1,5mpd_1,5mpe_1	8,9,32,32,33,33,12,12	33
P40016	P43588	FALSE	3j47_1,3jck_1,4cr2_1,4cr3_1,4cr4_1,5a5b_1,5mpd_1,5mpe_1	8,9,32,32,33,33,12,12	33
P40016	Q04062	FALSE	3j47_1,3jck_1,4cr2_1,4cr3_1,4cr4_1,5a5b_1,5mpd_1,5mpe_1	8,9,32,32,33,33,12,12	33
P40016	Q12250	FALSE	3j47_1,3jck_1,4cr2_1,4cr3_1,4cr4_1,5a5b_1,5mpd_1,5mpe_1	8,9,32,32,33,33,12,12	33
P40016	Q12377	FALSE	3j47_1,3jck_1,4cr2_1,4cr3_1,4cr4_1,5a5b_1,5mpd_1,5mpe_1	8,9,32,32,33,33,12,12	33
P43588	Q06103	FALSE	3j47_1,3jck_1,4cr2_1,4cr3_1,4cr4_1,5a5b_1,5mpd_1,5mpe_1	8,9,32,32,33,33,12,12	33
Q04062	Q06103	FALSE	3j47_1,3jck_1,4cr2_1,4cr3_1,4cr4_1,5a5b_1,5mpd_1,5mpe_1	8,9,32,32,33,33,12,12	33
Q04062	Q12377	FALSE	3j47_1,3jck_1,4cr2_1,4cr3_1,4cr4_1,5a5b_1,5mpd_1,5mpe_1	8,9,32,32,33,33,12,12	33
Q06103	Q12250	FALSE	3j47_1,3jck_1,4cr2_1,4cr3_1,4cr4_1,5a5b_1,5mpd_1,5mpe_1	8,9,32,32,33,33,12,12	33
P16140	P25515	FALSE	3j9t_1,3j9u_1,3j9v_1,5vox_1,5voy_1,5voz_1,6o7v_1,6o7w_1,6o7x_1	11,11,11,14,14,13,15,15,15	15
P16140	P31412	FALSE	3j9t_1,3j9u_1,3j9v_1,5vox_1,5voy_1,5voz_1,6o7v_1,6o7w_1,6o7x_1	11,11,11,14,14,13,15,15,15	15
P16140	P32366	FALSE	3j9t_1,3j9u_1,3j9v_1,5vox_1,5voy_1,5voz_1,6o7v_1,6o7w_1,6o7x_1	11,11,11,14,14,13,15,15,15	15
P16140	P32563	FALSE	3j9t_1,3j9u_1,3j9v_1,5vox_1,5voy_1,5voz_1	11,11,11,14,14,13	14
P16140	P39111	FALSE	3j9t_1,3j9u_1,3j9v_1,5d80_1,5vox_1,5voy_1,5voz_1,6o7v_1,6o7w_1,6o7x_1	11,11,11,6,14,14,13,15,15,15	15
P16140	P41807	FALSE	3j9t_1,3j9u_1,3j9v_1,5vox_1,5voy_1,5voz_1,6o7v_1,6o7w_1,6o7x_1	11,11,11,14,14,13,15,15,15	15
P16140	P48836	FALSE	3j9t_1,3j9u_1,3j9v_1,5bw9_1,5d80_1,5vox_1,5voy_1,5voz_1,6o7v_1,6o7w_1,6o7x_1	11,11,11,4,6,14,14,13,15,15,15	15
P17255	P22203	FALSE	3j9t_1,3j9u_1,3j9v_1,5bw9_1,5d80_1,5vox_1,5voy_1,5voz_1	11,11,11,4,6,14,14,13	14
P17255	P25515	FALSE	3j9t_1,3j9u_1,3j9v_1,5vox_1,5voy_1,5voz_1	11,11,11,14,14,13	14
P17255	P31412	FALSE	3j9t_1,3j9u_1,3j9v_1,5vox_1,5voy_1,5voz_1	11,11,11,14,14,13	14
P17255	P32366	FALSE	3j9t_1,3j9u_1,3j9v_1,5vox_1,5voy_1,5voz_1	11,11,11,14,14,13	14
P17255	P32563	FALSE	3j9t_1,3j9u_1,3j9v_1,5vox_1,5voy_1,5voz_1	11,11,11,14,14,13	14
P17255	P41807	FALSE	3j9t_1,3j9u_1,3j9v_1,5vox_1,5voy_1,5voz_1	11,11,11,14,14,13	14
P17255	P48836	FALSE	3j9t_1,3j9u_1,3j9v_1,5bw9_1,5d80_1,5vox_1,5voy_1,5voz_1	11,11,11,4,6,14,14,13	14
P22203	P25515	FALSE	3j9t_1,3j9u_1,3j9v_1,5vox_1,5voy_1,5voz_1,6o7v_1,6o7w_1,6o7x_1	11,11,11,14,14,13,15,15,15	15
P22203	P32366	FALSE	3j9t_1,3j9u_1,3j9v_1,5vox_1,5voy_1,5voz_1,6o7v_1,6o7w_1,6o7x_1	11,11,11,14,14,13,15,15,15	15
P22203	P32610	FALSE	3j9t_1,3j9u_1,3j9v_1,5d80_1,5vox_1,5voy_1,5voz_1,6o7v_1,6o7w_1,6o7x_1	11,11,11,6,14,14,13,15,15,15	15
P22203	P39111	FALSE	3j9t_1,3j9u_1,3j9v_1,5d80_1,5vox_1,5voy_1,5voz_1,6o7v_1,6o7w_1,6o7x_1	11,11,11,6,14,14,13,15,15,15	15
P25515	P32610	FALSE	3j9t_1,3j9u_1,3j9v_1,5vox_1,5voy_1,5voz_1,6o7v_1,6o7w_1,6o7x_1	11,11,11,14,14,13,15,15,15	15
P25515	P39111	FALSE	3j9t_1,3j9u_1,3j9v_1,5vox_1,5voy_1,5voz_1,6o7v_1,6o7w_1,6o7x_1	11,11,11,14,14,13,15,15,15	15
P25515	P41807	FALSE	3j9t_1,3j9u_1,3j9v_1,5vox_1,5voy_1,5voz_1,6o7v_1,6o7w_1,6o7x_1	11,11,11,14,14,13,15,15,15	15
P25515	P48836	FALSE	3j9t_1,3j9u_1,3j9v_1,5vox_1,5voy_1,5voz_1,6o7v_1,6o7w_1,6o7x_1	11,11,11,14,14,13,15,15,15	15
P31412	P32610	FALSE	3j9t_1,3j9u_1,3j9v_1,5vox_1,5voy_1,5voz_1,6o7v_1,6o7w_1,6o7x_1	11,11,11,14,14,13,15,15,15	15
P31412	P39111	FALSE	3j9t_1,3j9u_1,3j9v_1,5vox_1,5voy_1,5voz_1,6o7v_1,6o7w_1,6o7x_1	11,11,11,14,14,13,15,15,15	15
P31412	P41807	FALSE	3j9t_1,3j9u_1,3j9v_1,5vox_1,5voy_1,5voz_1,6o7v_1,6o7w_1,6o7x_1	11,11,11,14,14,13,15,15,15	15
P32366	P39111	FALSE	3j9t_1,3j9u_1,3j9v_1,5vox_1,5voy_1,5voz_1,6o7v_1,6o7w_1,6o7x_1	11,11,11,14,14,13,15,15,15	15
P32366	P41807	FALSE	3j9t_1,3j9u_1,3j9v_1,5vox_1,5voy_1,5voz_1,6o7v_1,6o7w_1,6o7x_1	11,11,11,14,14,13,15,15,15	15
P32366	P48836	FALSE	3j9t_1,3j9u_1,3j9v_1,5vox_1,5voy_1,5voz_1,6o7v_1,6o7w_1,6o7x_1	11,11,11,14,14,13,15,15,15	15
P32563	P32610	FALSE	3j9t_1,3j9u_1,3j9v_1,5vox_1,5voy_1,5voz_1	11,11,11,14,14,13	14
P32563	P39111	FALSE	3j9t_1,3j9u_1,3j9v_1,5vox_1,5voy_1,5voz_1	11,11,11,14,14,13	14
P32610	P41807	FALSE	3j9t_1,3j9u_1,3j9v_1,5vox_1,5voy_1,5voz_1,6o7v_1,6o7w_1,6o7x_1	11,11,11,14,14,13,15,15,15	15
P32610	P48836	FALSE	3j9t_1,3j9u_1,3j9v_1,5d80_1,5vox_1,5voy_1,5voz_1,6o7v_1,6o7w_1,6o7x_1	11,11,11,6,14,14,13,15,15,15	15
P39111	P41807	FALSE	3j9t_1,3j9u_1,3j9v_1,5vox_1,5voy_1,5voz_1,6o7v_1,6o7w_1,6o7x_1	11,11,11,14,14,13,15,15,15	15
P39111	P48836	FALSE	3j9t_1,3j9u_1,3j9v_1,5d80_1,5vox_1,5voy_1,5voz_1,6o7v_1,6o7w_1,6o7x_1	11,11,11,6,14,14,13,15,15,15	15
P24279	P53091	FALSE	3ja8_1,3jc5_1,3jc6_1,3jc7_1,5bk4_1,5u8s_1,5u8t_1,5v8f_1,5xf8_1,6eyc_1,6f0l_1,6hv9_1,6ptj_1,6ptn_1	6,11,11,11,6,11,11,14,7,6,6,13,12,12	14
P29469	P38132	FALSE	3ja8_1,3jc5_1,3jc6_1,3jc7_1,5bk4_1,5u8s_1,5u8t_1,5v8f_1,5xf8_1,6eyc_1,6f0l_1,6hv9_1,6ptj_1,6ptn_1,6u0m_-	6,11,11,11,6,11,11,14,7,6,6,13,12,12,10	14
P29496	P30665	FALSE	3ja8_1,3jc5_1,3jc6_1,3jc7_1,5bk4_1,5u8s_1,5u8t_1,5v8f_1,5xf8_1,6eyc_1,6f0l_1,6hv9_1,6ptj_1,6ptn_1,6u0m_-	6,11,11,11,6,11,11,14,7,6,6,13,12,12,10	14
P06103	P09064	FALSE	3jap_1,3jaq_1	9,8	9
P06103	P20459	FALSE	3jap_1,3jaq_1	9,8	9
P06103	P32481	FALSE	3jap_1,3jaq_1	9,8	9
P06103	P32497	FALSE	3jap_1	9	9
P06103	P38249	FALSE	3jap_1	9	9
P06103	P38912	FALSE	3jap_1,3jaq_1	9,8	9
P06103	Q04067	FALSE	3jap_1,3jaq_1	9,8	9
P09064	P20459	FALSE	3jap_1,3jaq_1,6i3m_1,6i7t_1,6qg0_1,6qg1_1,6qg2_1,6qg3_1,6qg5_1,6qg6_1	9,8,8,8,8,8,8,8,8,8	9
P09064	P32497	FALSE	3jap_1	9	9
P09064	P38249	FALSE	3jap_1	9	9
P09064	P40217	FALSE	3jap_1,3jaq_1	9,8	9
P09064	Q04067	FALSE	3jap_1,3jaq_1	9,8	9
P20459	P32497	FALSE	3jap_1	9	9
P20459	P38249	FALSE	3jap_1	9	9
P20459	P38912	FALSE	3jap_1,3jaq_1	9,8	9
P20459	P40217	FALSE	3jap_1,3jaq_1	9,8	9
P20459	Q04067	FALSE	3jap_1,3jaq_1	9,8	9
P32481	P32497	FALSE	3jap_1	9	9
P32481	P38249	FALSE	3jap_1	9	9
P32481	P38912	FALSE	3jap_1,3jaq_1	9,8	9
P32481	P40217	FALSE	3jap_1,3jaq_1	9,8	9
P32481	Q04067	FALSE	3jap_1,3jaq_1	9,8	9
P32497	P38912	FALSE	3jap_1	9	9
P32497	P40217	FALSE	3jap_1	9	9
P32497	Q04067	FALSE	3jap_1	9	9
P38249	P38912	FALSE	3jap_1	9	9
P38249	Q04067	FALSE	3jap_1	9	9
P38912	P40217	FALSE	3jap_1,3jaq_1	9,8	9
P38912	Q04067	FALSE	3jap_1,3jaq_1	9,8	9
P06103	P32911	FALSE	3jaq_1	8	8
P20459	P32911	FALSE	3jaq_1	8	8
P32481	P32911	FALSE	3jaq_1	8	8
P32911	P38912	FALSE	3jaq_1	8	8
P32911	P40217	FALSE	3jaq_1	8	8
P32911	Q04067	FALSE	3jaq_1	8	8
P24279	P40359	FALSE	3jc5_1,3jc6_1,3jc7_1,5u8s_1,5u8t_1,6hv9_1,6ptj_1,6ptn_1,6u0m_-	11,11,11,11,11,13,12,12,10	13
P24279	Q03406	FALSE	3jc5_1,3jc6_1,3jc7_1,5u8s_1,5u8t_1,6hv9_1,6ptj_1,6ptn_1,6u0m_-	11,11,11,11,11,13,12,12,10	13
P24279	Q08032	FALSE	3jc5_1,3jc6_1,3jc7_1,5u8s_1,5u8t_1,6hv9_1,6ptj_1,6ptn_1,6u0m_-	11,11,11,11,11,13,12,12,10	13
P24279	Q12488	FALSE	3jc5_1,3jc6_1,3jc7_1,5u8s_1,5u8t_1,6hv9_1,6ptj_1,6ptn_1,6u0m_-	11,11,11,11,11,13,12,12,10	13
P29469	P40359	FALSE	3jc5_1,3jc6_1,3jc7_1,5u8s_1,5u8t_1,6hv9_1,6ptj_1,6ptn_1,6u0m_-	11,11,11,11,11,13,12,12,10	13
P29469	Q03406	FALSE	3jc5_1,3jc6_1,3jc7_1,5u8s_1,5u8t_1,6hv9_1,6ptj_1,6ptn_1,6u0m_-	11,11,11,11,11,13,12,12,10	13
P29469	Q12146	FALSE	3jc5_1,3jc6_1,3jc7_1,5u8s_1,5u8t_1,6hv9_1,6ptj_1,6ptn_1,6u0m_-	11,11,11,11,11,13,12,12,10	13
P29469	Q12488	FALSE	3jc5_1,3jc6_1,3jc7_1,5u8s_1,5u8t_1,6hv9_1,6ptj_1,6ptn_1,6u0m_-	11,11,11,11,11,13,12,12,10	13
P29496	Q03406	FALSE	3jc5_1,3jc6_1,3jc7_1,5u8s_1,5u8t_1,6hv9_1,6ptj_1,6ptn_1,6u0m_-	11,11,11,11,11,13,12,12,10	13
P30665	P40359	FALSE	3jc5_1,3jc6_1,3jc7_1,5u8s_1,5u8t_1,6hv9_1,6ptj_1,6ptn_1,6u0m_-	11,11,11,11,11,13,12,12,10	13
P30665	Q03406	FALSE	3jc5_1,3jc6_1,3jc7_1,5u8s_1,5u8t_1,6hv9_1,6ptj_1,6ptn_1,6u0m_-	11,11,11,11,11,13,12,12,10	13
P30665	Q08032	FALSE	3jc5_1,3jc6_1,3jc7_1,5u8s_1,5u8t_1,6hv9_1,6ptj_1,6ptn_1,6u0m_-	11,11,11,11,11,13,12,12,10	13
P30665	Q12146	FALSE	3jc5_1,3jc6_1,3jc7_1,5u8s_1,5u8t_1,6hv9_1,6ptj_1,6ptn_1,6u0m_-	11,11,11,11,11,13,12,12,10	13
P30665	Q12488	FALSE	3jc5_1,3jc6_1,3jc7_1,5u8s_1,5u8t_1,6hv9_1,6ptj_1,6ptn_1,6u0m_-	11,11,11,11,11,13,12,12,10	13
P38132	P40359	FALSE	3jc5_1,3jc6_1,3jc7_1,5u8s_1,5u8t_1,6hv9_1,6ptj_1,6ptn_1,6u0m_-	11,11,11,11,11,13,12,12,10	13
P38132	Q03406	FALSE	3jc5_1,3jc6_1,3jc7_1,5u8s_1,5u8t_1,6hv9_1,6ptj_1,6ptn_1,6u0m_-	11,11,11,11,11,13,12,12,10	13
P38132	Q08032	FALSE	3jc5_1,3jc6_1,3jc7_1,5u8s_1,5u8t_1,6hv9_1,6ptj_1,6ptn_1,6u0m_-	11,11,11,11,11,13,12,12,10	13
P38132	Q12146	FALSE	3jc5_1,3jc6_1,3jc7_1,5u8s_1,5u8t_1,6hv9_1,6ptj_1,6ptn_1,6u0m_-	11,11,11,11,11,13,12,12,10	13
P38132	Q12488	FALSE	3jc5_1,3jc6_1,3jc7_1,5u8s_1,5u8t_1,6hv9_1,6ptj_1,6ptn_1,6u0m_-	11,11,11,11,11,13,12,12,10	13
P40359	P53091	FALSE	3jc5_1,3jc6_1,3jc7_1,5u8s_1,5u8t_1,6hv9_1,6ptj_1,6ptn_1	11,11,11,11,11,13,12,12	13
P53091	Q03406	FALSE	3jc5_1,3jc6_1,3jc7_1,5u8s_1,5u8t_1,6hv9_1,6ptj_1,6ptn_1	11,11,11,11,11,13,12,12	13
P53091	Q08032	FALSE	3jc5_1,3jc6_1,3jc7_1,5u8s_1,5u8t_1,6hv9_1,6ptj_1,6ptn_1	11,11,11,11,11,13,12,12	13
P53091	Q12146	FALSE	3jc5_1,3jc6_1,3jc7_1,5u8s_1,5u8t_1,6hv9_1,6ptj_1,6ptn_1	11,11,11,11,11,13,12,12	13
P53091	Q12488	FALSE	3jc5_1,3jc6_1,3jc7_1,5u8s_1,5u8t_1,6hv9_1,6ptj_1,6ptn_1	11,11,11,11,11,13,12,12	13
Q08032	Q12146	FALSE	3jc5_1,3jc6_1,3jc7_1,5u8s_1,5u8t_1,6hv9_1,6ptj_1,6ptn_1,6u0m_-	11,11,11,11,11,13,12,12,10	13
O94742	P32496	FALSE	3jck_1,4cr2_1,4cr3_1,4cr4_1,5a5b_1,5mpd_1,5mpe_1	9,32,32,33,33,12,12	33
O94742	P43588	FALSE	3jck_1,4cr2_1,4cr3_1,4cr4_1,5a5b_1,5mpd_1,5mpe_1	9,32,32,33,33,12,12	33
O94742	Q04062	FALSE	3jck_1,4cr2_1,4cr3_1,4cr4_1,5a5b_1,5mpd_1,5mpe_1	9,32,32,33,33,12,12	33
O94742	Q08723	FALSE	3jck_1,4cr2_1,4cr3_1,4cr4_1,5a5b_1,5mpd_1,5mpe_1	9,32,32,33,33,12,12	33
O94742	Q12250	FALSE	3jck_1,4cr2_1,4cr3_1,4cr4_1,5a5b_1,5mpd_1,5mpe_1	9,32,32,33,33,12,12	33
O94742	Q12377	FALSE	3jck_1,4cr2_1,4cr3_1,4cr4_1,5a5b_1,5mpd_1,5mpe_1	9,32,32,33,33,12,12	33
P19735	P36048	FALSE	3jcm_1,5gan_1,5zwo_1	22,24,41	41
P19735	P38203	FALSE	3jcm_1,5gan_1,5zwo_1	22,24,41	41
P19735	P40018	FALSE	3jcm_1,5gan_1,5zwo_1	22,24,41	41
P19735	P40070	FALSE	3jcm_1,5gan_1,5zwo_1	22,24,41	41
P19735	P40089	FALSE	3jcm_1,5gan_1,5zwo_1	22,24,41	41
P19735	P40204	FALSE	3jcm_1,5gan_1,5zwo_1	22,24,41	41
P19735	P43321	FALSE	3jcm_1,5gan_1,5zwo_1	22,24,41	41
P19735	P47093	FALSE	3jcm_1,5gan_1,5zwo_1	22,24,41	41
P19735	P53905	FALSE	3jcm_1,5gan_1,5zwo_1	22,24,41	41
P19735	P54999	FALSE	3jcm_1,5gan_1,5zwo_1	22,24,41	41
P19735	P57743	FALSE	3jcm_1,5gan_1,5zwo_1	22,24,41	41
P19735	Q02260	FALSE	3jcm_1,5gan_1,5zwo_1	22,24,41	41
P19735	Q03338	FALSE	3jcm_1,5gan_1,5gap_1,5zwo_1	22,24,8,41	41
P19735	Q06217	FALSE	3jcm_1,5gan_1,5zwo_1	22,24,41	41
P19735	Q06406	FALSE	3jcm_1,5gan_1,5zwo_1	22,24,41	41
P19735	Q12330	FALSE	3jcm_1,5gan_1,5zwo_1	22,24,41	41
P20053	P33334	FALSE	3jcm_1,5gan_1,5gap_1,5zwo_1	22,24,8,41	41
P20053	P36048	FALSE	3jcm_1,5gan_1,5zwo_1	22,24,41	41
P20053	P38203	FALSE	3jcm_1,5gan_1,5zwo_1	22,24,41	41
P20053	P40018	FALSE	3jcm_1,5gan_1,5zwo_1	22,24,41	41
P20053	P40070	FALSE	3jcm_1,5gan_1,5zwo_1	22,24,41	41
P20053	P40089	FALSE	3jcm_1,5gan_1,5zwo_1	22,24,41	41
P20053	P40204	FALSE	3jcm_1,5gan_1,5zwo_1	22,24,41	41
P20053	P43321	FALSE	3jcm_1,5gan_1,5zwo_1	22,24,41	41
P20053	P47093	FALSE	3jcm_1,5gan_1,5zwo_1	22,24,41	41
P20053	P49704	FALSE	3jcm_1,5gan_1,5gap_1,5zwo_1	22,24,8,41	41
P20053	P53905	FALSE	3jcm_1,5gan_1,5zwo_1	22,24,41	41
P20053	P54999	FALSE	3jcm_1,5gan_1,5zwo_1	22,24,41	41
P20053	P57743	FALSE	3jcm_1,5gan_1,5zwo_1	22,24,41	41
P20053	Q02260	FALSE	3jcm_1,5gan_1,5zwo_1	22,24,41	41
P20053	Q06217	FALSE	3jcm_1,5gan_1,5zwo_1	22,24,41	41
P20053	Q06406	FALSE	3jcm_1,5gan_1,5zwo_1	22,24,41	41
P20053	Q06819	FALSE	3jcm_1,5gan_1,5gap_1,5zwo_1	22,24,8,41	41
P20053	Q12330	FALSE	3jcm_1,5gan_1,5zwo_1	22,24,41	41
P33334	P38203	FALSE	3jcm_1,5gan_1,5zwo_1	22,24,41	41
P33334	P39990	FALSE	3jcm_1,5gan_1,5gap_1,5zwo_1	22,24,8,41	41
P33334	P40018	FALSE	3jcm_1,5gam_1,5gan_1,5gao_1,5gmk_1,5lj3_1,5lj5_1,5mps_1,5mq0_1,5wsg_1,5y88_1,5ylz_1,5zwo_1,6bk8_1,6exn_1,6j6g_1,6j6h_1,6j6n_1,6j6q_1	22,9,24,10,29,23,27,23,28,27,29,29,41,29,30,27,26,27,28	41
P33334	P40070	FALSE	3jcm_1,5gan_1,5zwo_1	22,24,41	41
P33334	P40089	FALSE	3jcm_1,5gan_1,5zwo_1	22,24,41	41
P33334	P40204	FALSE	3jcm_1,5gam_1,5gan_1,5gao_1,5gmk_1,5lj3_1,5lj5_1,5mps_1,5mq0_1,5wsg_1,5y88_1,5ylz_1,5zwo_1,6bk8_1,6exn_1,6j6g_1,6j6h_1,6j6n_1,6j6q_1	22,9,24,10,29,23,27,23,28,27,29,29,41,29,30,27,26,27,28	41
P33334	P43321	FALSE	3jcm_1,5gam_1,5gan_1,5gao_1,5gmk_1,5lj3_1,5lj5_1,5mps_1,5mq0_1,5wsg_1,5y88_1,5ylz_1,5zwo_1,6bk8_1,6exn_1,6j6g_1,6j6h_1,6j6n_1,6j6q_1	22,9,24,10,29,23,27,23,28,27,29,29,41,29,30,27,26,27,28	41
P33334	P47093	FALSE	3jcm_1,5gan_1,5zwo_1	22,24,41	41
P33334	P53905	FALSE	3jcm_1,5gan_1,5zwo_1	22,24,41	41
P33334	P54999	FALSE	3jcm_1,5gam_1,5gan_1,5gao_1,5gmk_1,5lj3_1,5lj5_1,5mps_1,5mq0_1,5wsg_1,5y88_1,5ylz_1,5zwo_1,6bk8_1,6exn_1,6j6g_1,6j6h_1,6j6n_1,6j6q_1	22,9,24,10,29,23,27,23,28,27,29,29,41,29,30,27,26,27,28	41
P33334	P57743	FALSE	3jcm_1,5gan_1,5zwo_1	22,24,41	41
P33334	Q06406	FALSE	3jcm_1,5gan_1,5zwo_1	22,24,41	41
P33334	Q12330	FALSE	3jcm_1,5gam_1,5gan_1,5gao_1,5gmk_1,5lj3_1,5lj5_1,5mps_1,5mq0_1,5wsg_1,5y88_1,5ylz_1,5zwo_1,6bk8_1,6exn_1,6j6g_1,6j6h_1,6j6n_1,6j6q_1	22,9,24,10,29,23,27,23,28,27,29,29,41,29,30,27,26,27,28	41
P36048	P38203	FALSE	3jcm_1,5gan_1,5zwo_1	22,24,41	41
P36048	P39990	FALSE	3jcm_1,5gan_1,5zwo_1	22,24,41	41
P36048	P40018	FALSE	3jcm_1,5gam_1,5gan_1,5gmk_1,5lj3_1,5lj5_1,5mps_1,5mq0_1,5wsg_1,5y88_1,5ylz_1,5zwo_1,6bk8_1,6exn_1,6j6g_1,6j6h_1,6j6n_1,6j6q_1	22,9,24,29,23,27,23,28,27,29,29,41,29,30,27,26,27,28	41
P36048	P40070	FALSE	3jcm_1,5gan_1,5zwo_1	22,24,41	41
P36048	P40089	FALSE	3jcm_1,5gan_1,5zwo_1	22,24,41	41
P36048	P40204	FALSE	3jcm_1,5gam_1,5gan_1,5gmk_1,5lj3_1,5lj5_1,5mps_1,5mq0_1,5wsg_1,5y88_1,5ylz_1,5zwo_1,6bk8_1,6exn_1,6j6g_1,6j6h_1,6j6n_1,6j6q_1	22,9,24,29,23,27,23,28,27,29,29,41,29,30,27,26,27,28	41
P36048	P47093	FALSE	3jcm_1,5gan_1,5zwo_1	22,24,41	41
P36048	P49704	FALSE	3jcm_1,5gan_1,5zwo_1	22,24,41	41
P36048	P53905	FALSE	3jcm_1,5gan_1,5zwo_1	22,24,41	41
P36048	P54999	FALSE	3jcm_1,5gam_1,5gan_1,5gmk_1,5lj3_1,5lj5_1,5mps_1,5mq0_1,5wsg_1,5y88_1,5ylz_1,5zwo_1,6bk8_1,6exn_1,6j6g_1,6j6h_1,6j6n_1,6j6q_1	22,9,24,29,23,27,23,28,27,29,29,41,29,30,27,26,27,28	41
P36048	P57743	FALSE	3jcm_1,5gan_1,5zwo_1	22,24,41	41
P36048	Q02260	FALSE	3jcm_1,5gam_1,5gan_1,5gmk_1,5lj3_1,5lj5_1,5mps_1,5mq0_1,5wsg_1,5y88_1,5ylz_1,5zwo_1,6bk8_1,6exn_1,6j6g_1,6j6h_1,6j6n_1,6j6q_1	22,9,24,29,23,27,23,28,27,29,29,41,29,30,27,26,27,28	41
P36048	Q03338	FALSE	3jcm_1,5gan_1,5zwo_1	22,24,41	41
P36048	Q06217	FALSE	3jcm_1,5gam_1,5gan_1,5gmk_1,5lj3_1,5lj5_1,5mps_1,5mq0_1,5wsg_1,5y88_1,5ylz_1,5zwo_1,6bk8_1,6exn_1,6j6g_1,6j6h_1,6j6n_1,6j6q_1	22,9,24,29,23,27,23,28,27,29,29,41,29,30,27,26,27,28	41
P36048	Q06406	FALSE	3jcm_1,5gan_1,5zwo_1	22,24,41	41
P36048	Q06819	FALSE	3jcm_1,5gan_1,5zwo_1	22,24,41	41
P36048	Q12330	FALSE	3jcm_1,5gam_1,5gan_1,5gmk_1,5lj3_1,5lj5_1,5mps_1,5mq0_1,5wsg_1,5y88_1,5ylz_1,5zwo_1,6bk8_1,6exn_1,6j6g_1,6j6h_1,6j6n_1,6j6q_1	22,9,24,29,23,27,23,28,27,29,29,41,29,30,27,26,27,28	41
P38203	P39990	FALSE	3jcm_1,5gan_1,5zwo_1	22,24,41	41
P38203	P40018	FALSE	3jcm_1,5gan_1,5zwo_1	22,24,41	41
P38203	P40070	FALSE	3jcm_1,4c8q_1,4c92_1,4m75_1,4m77_1,4m78_1,4m7a_1,4m7d_1,5gan_1,5vsu_1,5zwo_1,6aso_1	22,8,7,7,7,7,7,7,24,8,41,8	41
P38203	P40089	FALSE	3jcm_1,4c8q_1,4c92_1,4m75_1,4m77_1,4m78_1,4m7a_1,4m7d_1,5gan_1,5vsu_1,5zwo_1,6aso_1	22,8,7,7,7,7,7,7,24,8,41,8	41
P38203	P40204	FALSE	3jcm_1,5gan_1,5zwo_1	22,24,41	41
P38203	P43321	FALSE	3jcm_1,5gan_1,5zwo_1	22,24,41	41
P38203	P49704	FALSE	3jcm_1,5gan_1,5zwo_1	22,24,41	41
P38203	P53905	FALSE	3jcm_1,4c8q_1,4c92_1,4m75_1,4m77_1,4m78_1,4m7a_1,4m7d_1,5gan_1,5vsu_1,5zwo_1,6aso_1	22,8,7,7,7,7,7,7,24,8,41,8	41
P38203	P54999	FALSE	3jcm_1,5gan_1,5zwo_1	22,24,41	41
P38203	Q02260	FALSE	3jcm_1,5gan_1,5zwo_1	22,24,41	41
P38203	Q06217	FALSE	3jcm_1,5gan_1,5zwo_1	22,24,41	41
P38203	Q06406	FALSE	3jcm_1,4c8q_1,4c92_1,4m75_1,4m77_1,4m78_1,4m7a_1,4m7d_1,5gan_1,5vsu_1,5zwo_1,6aso_1	22,8,7,7,7,7,7,7,24,8,41,8	41
P38203	Q06819	FALSE	3jcm_1,5gan_1,5zwo_1	22,24,41	41
P38203	Q12330	FALSE	3jcm_1,5gan_1,5zwo_1	22,24,41	41
P39990	P40018	FALSE	3jcm_1,5gan_1,5zwo_1	22,24,41	41
P39990	P40070	FALSE	3jcm_1,5gan_1,5zwo_1	22,24,41	41
P39990	P40089	FALSE	3jcm_1,5gan_1,5zwo_1	22,24,41	41
P39990	P40204	FALSE	3jcm_1,5gan_1,5zwo_1	22,24,41	41
P39990	P43321	FALSE	3jcm_1,5gan_1,5zwo_1	22,24,41	41
P39990	P47093	FALSE	3jcm_1,5gan_1,5zwo_1	22,24,41	41
P39990	P53905	FALSE	3jcm_1,5gan_1,5zwo_1	22,24,41	41
P39990	P54999	FALSE	3jcm_1,5gan_1,5zwo_1	22,24,41	41
P39990	P57743	FALSE	3jcm_1,5gan_1,5zwo_1	22,24,41	41
P39990	Q02260	FALSE	3jcm_1,5gan_1,5zwo_1	22,24,41	41
P39990	Q06217	FALSE	3jcm_1,5gan_1,5zwo_1	22,24,41	41
P39990	Q06406	FALSE	3jcm_1,5gan_1,5zwo_1	22,24,41	41
P39990	Q06819	FALSE	3jcm_1,5gan_1,5gap_1,5zwo_1	22,24,8,41	41
P39990	Q12330	FALSE	3jcm_1,5gan_1,5zwo_1	22,24,41	41
P40018	P40070	FALSE	3jcm_1,5gan_1,5zwo_1	22,24,41	41
P40018	P40089	FALSE	3jcm_1,5gan_1,5zwo_1	22,24,41	41
P40018	P40204	FALSE	3jcm_1,5gam_1,5gan_1,5gao_1,5gmk_1,5lj3_1,5lj5_1,5mps_1,5mq0_1,5wsg_1,5y88_1,5ylz_1,5zwn_1,5zwo_1,6bk8_1,6exn_1,6g90_1,6j6g_1,6j6h_1,6j6n_1,6j6q_1,6n7p_1,6n7r_1,6n7x_1	22,9,24,10,29,23,27,23,28,27,29,29,15,41,29,30,26,27,26,27,28,17,15,14	41
P40018	P47093	FALSE	3jcm_1,5gan_1,5zwo_1	22,24,41	41
P40018	P49704	FALSE	3jcm_1,5gan_1,5zwo_1	22,24,41	41
P40018	P53905	FALSE	3jcm_1,5gan_1,5zwo_1	22,24,41	41
P40018	P54999	FALSE	3jcm_1,5gam_1,5gan_1,5gao_1,5gmk_1,5lj3_1,5lj5_1,5mps_1,5mq0_1,5wsg_1,5y88_1,5ylz_1,5zwn_1,5zwo_1,6bk8_1,6exn_1,6g90_1,6j6g_1,6j6h_1,6j6n_1,6j6q_1,6n7p_1,6n7r_1,6n7x_1	22,9,24,10,29,23,27,23,28,27,29,29,15,41,29,30,26,27,26,27,28,17,15,14	41
P40018	P57743	FALSE	3jcm_1,5gan_1,5zwo_1	22,24,41	41
P40018	Q03338	FALSE	3jcm_1,5gan_1,5zwo_1	22,24,41	41
P40018	Q06217	FALSE	3jcm_1,5gam_1,5gan_1,5gao_1,5gmk_1,5lj3_1,5lj5_1,5mps_1,5mq0_1,5wsg_1,5y88_1,5ylz_1,5zwn_1,5zwo_1,6bk8_1,6exn_1,6g90_1,6j6g_1,6j6h_1,6j6n_1,6j6q_1,6n7p_1,6n7r_1,6n7x_1	22,9,24,10,29,23,27,23,28,27,29,29,15,41,29,30,26,27,26,27,28,17,15,14	41
P40018	Q06406	FALSE	3jcm_1,5gan_1,5zwo_1	22,24,41	41
P40018	Q06819	FALSE	3jcm_1,5gan_1,5zwo_1	22,24,41	41
P40018	Q12330	FALSE	3jcm_1,5gam_1,5gan_1,5gao_1,5gmk_1,5lj3_1,5lj5_1,5mps_1,5mq0_1,5wsg_1,5y88_1,5ylz_1,5zwn_1,5zwo_1,6bk8_1,6exn_1,6g90_1,6j6g_1,6j6h_1,6j6n_1,6j6q_1,6n7p_1,6n7r_1,6n7x_1	22,9,24,10,29,23,27,23,28,27,29,29,15,41,29,30,26,27,26,27,28,17,15,14	41
P40070	P40089	FALSE	3jcm_1,4c8q_1,4c92_1,4m75_1,4m77_1,4m78_1,4m7a_1,4m7d_1,5gan_1,5vsu_1,5zwo_1,6aso_1	22,8,7,7,7,7,7,7,24,8,41,8	41
P40070	P40204	FALSE	3jcm_1,5gan_1,5zwo_1	22,24,41	41
P40070	P43321	FALSE	3jcm_1,5gan_1,5zwo_1	22,24,41	41
P40070	P49704	FALSE	3jcm_1,5gan_1,5zwo_1	22,24,41	41
P40070	P54999	FALSE	3jcm_1,5gan_1,5zwo_1	22,24,41	41
P40070	P57743	FALSE	3jcm_1,4c8q_1,4c92_1,4m75_1,4m77_1,4m78_1,4m7a_1,4m7d_1,5gan_1,5vsu_1,5zwo_1,6aso_1	22,8,7,7,7,7,7,7,24,8,41,8	41
P40070	Q02260	FALSE	3jcm_1,5gan_1,5zwo_1	22,24,41	41
P40070	Q03338	FALSE	3jcm_1,5gan_1,5zwo_1	22,24,41	41
P40070	Q06217	FALSE	3jcm_1,5gan_1,5zwo_1	22,24,41	41
P40070	Q06406	FALSE	3jcm_1,4c8q_1,4c92_1,4m75_1,4m77_1,4m78_1,4m7a_1,4m7d_1,5gan_1,5vsu_1,5zwo_1,6aso_1	22,8,7,7,7,7,7,7,24,8,41,8	41
P40070	Q06819	FALSE	3jcm_1,5gan_1,5zwo_1	22,24,41	41
P40070	Q12330	FALSE	3jcm_1,5gan_1,5zwo_1	22,24,41	41
P40089	P40204	FALSE	3jcm_1,5gan_1,5zwo_1	22,24,41	41
P40089	P43321	FALSE	3jcm_1,5gan_1,5zwo_1	22,24,41	41
P40089	P47093	FALSE	3jcm_1,4m77_1,4m78_1,4m7a_1,4m7d_1,5gan_1,5vsu_1,5zwo_1,6aso_1	22,7,7,7,7,24,8,41,8	41
P40089	P49704	FALSE	3jcm_1,5gan_1,5zwo_1	22,24,41	41
P40089	P54999	FALSE	3jcm_1,5gan_1,5zwo_1	22,24,41	41
P40089	P57743	FALSE	3jcm_1,4c8q_1,4c92_1,4m75_1,4m77_1,4m78_1,4m7a_1,4m7d_1,5gan_1,5vsu_1,5zwo_1,6aso_1	22,8,7,7,7,7,7,7,24,8,41,8	41
P40089	Q02260	FALSE	3jcm_1,5gan_1,5zwo_1	22,24,41	41
P40089	Q03338	FALSE	3jcm_1,5gan_1,5zwo_1	22,24,41	41
P40089	Q06217	FALSE	3jcm_1,5gan_1,5zwo_1	22,24,41	41
P40089	Q06819	FALSE	3jcm_1,5gan_1,5zwo_1	22,24,41	41
P40089	Q12330	FALSE	3jcm_1,5gan_1,5zwo_1	22,24,41	41
P40204	P47093	FALSE	3jcm_1,5gan_1,5zwo_1	22,24,41	41
P40204	P49704	FALSE	3jcm_1,5gan_1,5zwo_1	22,24,41	41
P40204	P53905	FALSE	3jcm_1,5gan_1,5zwo_1	22,24,41	41
P40204	P54999	FALSE	3jcm_1,5gam_1,5gan_1,5gao_1,5gmk_1,5lj3_1,5lj5_1,5mps_1,5mq0_1,5wsg_1,5y88_1,5ylz_1,5zwn_1,5zwo_1,6bk8_1,6exn_1,6g90_1,6j6g_1,6j6h_1,6j6n_1,6j6q_1,6n7p_1,6n7r_1,6n7x_1	22,9,24,10,29,23,27,23,28,27,29,29,15,41,29,30,26,27,26,27,28,17,15,14	41
P40204	P57743	FALSE	3jcm_1,5gan_1,5zwo_1	22,24,41	41
P40204	Q02260	FALSE	3jcm_1,5gam_1,5gan_1,5gao_1,5gmk_1,5lj3_1,5lj5_1,5mps_1,5mq0_1,5wsg_1,5y88_1,5ylz_1,5zwn_1,5zwo_1,6bk8_1,6exn_1,6g90_1,6j6g_1,6j6h_1,6j6n_1,6j6q_1,6n7p_1,6n7r_1,6n7x_1	22,9,24,10,29,23,27,23,28,27,29,29,15,41,29,30,26,27,26,27,28,17,15,14	41
P40204	Q03338	FALSE	3jcm_1,5gan_1,5zwo_1	22,24,41	41
P40204	Q06217	FALSE	3jcm_1,5gam_1,5gan_1,5gao_1,5gmk_1,5lj3_1,5lj5_1,5mps_1,5mq0_1,5wsg_1,5y88_1,5ylz_1,5zwn_1,5zwo_1,6bk8_1,6exn_1,6g90_1,6j6g_1,6j6h_1,6j6n_1,6j6q_1,6n7p_1,6n7r_1,6n7x_1	22,9,24,10,29,23,27,23,28,27,29,29,15,41,29,30,26,27,26,27,28,17,15,14	41
P40204	Q06406	FALSE	3jcm_1,5gan_1,5zwo_1	22,24,41	41
P40204	Q06819	FALSE	3jcm_1,5gan_1,5zwo_1	22,24,41	41
P43321	P47093	FALSE	3jcm_1,5gan_1,5zwo_1	22,24,41	41
P43321	P49704	FALSE	3jcm_1,5gan_1,5zwo_1	22,24,41	41
P43321	P53905	FALSE	3jcm_1,5gan_1,5zwo_1	22,24,41	41
P43321	P54999	FALSE	3jcm_1,5gam_1,5gan_1,5gao_1,5gmk_1,5lj3_1,5lj5_1,5mps_1,5mq0_1,5wsg_1,5y88_1,5ylz_1,5zwn_1,5zwo_1,6bk8_1,6exn_1,6g90_1,6j6g_1,6j6h_1,6j6n_1,6j6q_1,6n7p_1,6n7r_1,6n7x_1	22,9,24,10,29,23,27,23,28,27,29,29,15,41,29,30,26,27,26,27,28,17,15,14	41
P43321	P57743	FALSE	3jcm_1,5gan_1,5zwo_1	22,24,41	41
P43321	Q02260	FALSE	3jcm_1,5gam_1,5gan_1,5gao_1,5gmk_1,5lj3_1,5lj5_1,5mps_1,5mq0_1,5wsg_1,5y88_1,5ylz_1,5zwn_1,5zwo_1,6bk8_1,6exn_1,6g90_1,6j6g_1,6j6h_1,6j6n_1,6j6q_1,6n7p_1,6n7r_1,6n7x_1	22,9,24,10,29,23,27,23,28,27,29,29,15,41,29,30,26,27,26,27,28,17,15,14	41
P43321	Q03338	FALSE	3jcm_1,5gan_1,5zwo_1	22,24,41	41
P43321	Q06217	FALSE	3jcm_1,5gam_1,5gan_1,5gao_1,5gmk_1,5lj3_1,5lj5_1,5mps_1,5mq0_1,5wsg_1,5y88_1,5ylz_1,5zwn_1,5zwo_1,6bk8_1,6exn_1,6g90_1,6j6g_1,6j6h_1,6j6n_1,6j6q_1,6n7p_1,6n7r_1,6n7x_1	22,9,24,10,29,23,27,23,28,27,29,29,15,41,29,30,26,27,26,27,28,17,15,14	41
P43321	Q06406	FALSE	3jcm_1,5gan_1,5zwo_1	22,24,41	41
P43321	Q06819	FALSE	3jcm_1,5gan_1,5zwo_1	22,24,41	41
P43321	Q12330	FALSE	3jcm_1,5gam_1,5gan_1,5gao_1,5gmk_1,5lj3_1,5lj5_1,5mps_1,5mq0_1,5wsg_1,5y88_1,5ylz_1,5zwn_1,5zwo_1,6bk8_1,6exn_1,6g90_1,6j6g_1,6j6h_1,6j6n_1,6j6q_1,6n7p_1,6n7r_1,6n7x_1	22,9,24,10,29,23,27,23,28,27,29,29,15,41,29,30,26,27,26,27,28,17,15,14	41
P47093	P49704	FALSE	3jcm_1,5gan_1,5zwo_1	22,24,41	41
P47093	P53905	FALSE	3jcm_1,4m77_1,4m78_1,4m7a_1,4m7d_1,5gan_1,5vsu_1,5zwo_1,6aso_1	22,7,7,7,7,24,8,41,8	41
P47093	P54999	FALSE	3jcm_1,5gan_1,5zwo_1	22,24,41	41
P47093	Q02260	FALSE	3jcm_1,5gan_1,5zwo_1	22,24,41	41
P47093	Q03338	FALSE	3jcm_1,5gan_1,5zwo_1	22,24,41	41
P47093	Q06217	FALSE	3jcm_1,5gan_1,5zwo_1	22,24,41	41
P47093	Q06819	FALSE	3jcm_1,5gan_1,5zwo_1	22,24,41	41
P47093	Q12330	FALSE	3jcm_1,5gan_1,5zwo_1	22,24,41	41
P49704	P53905	FALSE	3jcm_1,5gan_1,5zwo_1	22,24,41	41
P49704	P54999	FALSE	3jcm_1,5gan_1,5zwo_1	22,24,41	41
P49704	P57743	FALSE	3jcm_1,5gan_1,5zwo_1	22,24,41	41
P49704	Q02260	FALSE	3jcm_1,5gan_1,5zwo_1	22,24,41	41
P49704	Q03338	FALSE	3jcm_1,5gan_1,5gap_1,5zwo_1	22,24,8,41	41
P49704	Q06217	FALSE	3jcm_1,5gan_1,5zwo_1	22,24,41	41
P49704	Q06406	FALSE	3jcm_1,5gan_1,5zwo_1	22,24,41	41
P49704	Q12330	FALSE	3jcm_1,5gan_1,5zwo_1	22,24,41	41
P53905	P54999	FALSE	3jcm_1,5gan_1,5zwo_1	22,24,41	41
P53905	P57743	FALSE	3jcm_1,4c8q_1,4c92_1,4m75_1,4m77_1,4m78_1,4m7a_1,4m7d_1,5gan_1,5vsu_1,5zwo_1,6aso_1	22,8,7,7,7,7,7,7,24,8,41,8	41
P53905	Q02260	FALSE	3jcm_1,5gan_1,5zwo_1	22,24,41	41
P53905	Q03338	FALSE	3jcm_1,5gan_1,5zwo_1	22,24,41	41
P53905	Q06217	FALSE	3jcm_1,5gan_1,5zwo_1	22,24,41	41
P53905	Q06406	FALSE	3jcm_1,4c8q_1,4c92_1,4m75_1,4m77_1,4m78_1,4m7a_1,4m7d_1,5gan_1,5vsu_1,5zwo_1,6aso_1	22,8,7,7,7,7,7,7,24,8,41,8	41
P53905	Q06819	FALSE	3jcm_1,5gan_1,5zwo_1	22,24,41	41
P53905	Q12330	FALSE	3jcm_1,5gan_1,5zwo_1	22,24,41	41
P54999	P57743	FALSE	3jcm_1,5gan_1,5zwo_1	22,24,41	41
P54999	Q02260	FALSE	3jcm_1,5gam_1,5gan_1,5gao_1,5gmk_1,5lj3_1,5lj5_1,5mps_1,5mq0_1,5wsg_1,5y88_1,5ylz_1,5zwn_1,5zwo_1,6bk8_1,6exn_1,6g90_1,6j6g_1,6j6h_1,6j6n_1,6j6q_1,6n7p_1,6n7r_1,6n7x_1	22,9,24,10,29,23,27,23,28,27,29,29,15,41,29,30,26,27,26,27,28,17,15,14	41
P54999	Q03338	FALSE	3jcm_1,5gan_1,5zwo_1	22,24,41	41
P54999	Q06406	FALSE	3jcm_1,5gan_1,5zwo_1	22,24,41	41
P54999	Q06819	FALSE	3jcm_1,5gan_1,5zwo_1	22,24,41	41
P57743	Q02260	FALSE	3jcm_1,5gan_1,5zwo_1	22,24,41	41
P57743	Q03338	FALSE	3jcm_1,5gan_1,5zwo_1	22,24,41	41
P57743	Q06217	FALSE	3jcm_1,5gan_1,5zwo_1	22,24,41	41
P57743	Q06819	FALSE	3jcm_1,5gan_1,5zwo_1	22,24,41	41
P57743	Q12330	FALSE	3jcm_1,5gan_1,5zwo_1	22,24,41	41
Q02260	Q03338	FALSE	3jcm_1,5gan_1,5zwo_1	22,24,41	41
Q02260	Q06406	FALSE	3jcm_1,5gan_1,5zwo_1	22,24,41	41
Q02260	Q06819	FALSE	3jcm_1,5gan_1,5zwo_1	22,24,41	41
Q02260	Q12330	FALSE	3jcm_1,5gam_1,5gan_1,5gao_1,5gmk_1,5lj3_1,5lj5_1,5mps_1,5mq0_1,5wsg_1,5y88_1,5ylz_1,5zwn_1,5zwo_1,6bk8_1,6exn_1,6g90_1,6j6g_1,6j6h_1,6j6n_1,6j6q_1,6n7p_1,6n7r_1,6n7x_1	22,9,24,10,29,23,27,23,28,27,29,29,15,41,29,30,26,27,26,27,28,17,15,14	41
Q03338	Q06217	FALSE	3jcm_1,5gan_1,5zwo_1	22,24,41	41
Q03338	Q06406	FALSE	3jcm_1,5gan_1,5zwo_1	22,24,41	41
Q03338	Q06819	FALSE	3jcm_1,5gan_1,5gap_1,5zwo_1	22,24,8,41	41
Q03338	Q12330	FALSE	3jcm_1,5gan_1,5zwo_1	22,24,41	41
Q06217	Q06406	FALSE	3jcm_1,5gan_1,5zwo_1	22,24,41	41
Q06217	Q06819	FALSE	3jcm_1,5gan_1,5zwo_1	22,24,41	41
Q06217	Q12330	FALSE	3jcm_1,5gam_1,5gan_1,5gao_1,5gmk_1,5lj3_1,5lj5_1,5mps_1,5mq0_1,5wsg_1,5y88_1,5ylz_1,5zwn_1,5zwo_1,6bk8_1,6exn_1,6g90_1,6j6g_1,6j6h_1,6j6n_1,6j6q_1,6n7p_1,6n7r_1,6n7x_1	22,9,24,10,29,23,27,23,28,27,29,29,15,41,29,30,26,27,26,27,28,17,15,14	41
Q06406	Q06819	FALSE	3jcm_1,5gan_1,5zwo_1	22,24,41	41
Q06406	Q12330	FALSE	3jcm_1,5gan_1,5zwo_1	22,24,41	41
Q06819	Q12330	FALSE	3jcm_1,5gan_1,5zwo_1	22,24,41	41
P16370	P29055	FALSE	3k1f_1,3k7a_1,4bbr_1,4bbs_1,4v1n_1,4v1o_1,5fmf_1,5fyw_1,5fz5_1,5oqj_1,5oqm_1,5sva_1,6gyk_1,6gyl_1,6gym_1	13,11,13,13,14,21,23,20,20,28,43,36,18,20,28	43
P20433	P29055	FALSE	3k1f_1,4bbr_1,4bbs_1,4v1n_1,4v1o_1,5fmf_1,5fyw_1,5fz5_1,5oqj_1,5oqm_1,5sva_1,6gyk_1,6gyl_1,6gym_1	13,13,13,14,21,23,20,20,28,43,36,18,20,28	43
P20434	P29055	FALSE	3k1f_1,3k7a_1,4bbr_1,4bbs_1,4v1n_1,4v1o_1,5fmf_1,5fyw_1,5fz5_1,5oqj_1,5oqm_1,5sva_1,6gyk_1,6gyl_1,6gym_1	13,11,13,13,14,21,23,20,20,28,43,36,18,20,28	43
P20435	P29055	FALSE	3k1f_1,3k7a_1,4bbr_1,4bbs_1,4v1n_1,4v1o_1,5fmf_1,5fyw_1,5fz5_1,5oqj_1,5oqm_1,5sva_1,6gyk_1,6gyl_1,6gym_1	13,11,13,13,14,21,23,20,20,28,43,36,18,20,28	43
P20436	P29055	FALSE	3k1f_1,3k7a_1,4bbr_1,4bbs_1,4v1n_1,4v1o_1,5fmf_1,5fyw_1,5fz5_1,5oqj_1,5oqm_1,5sva_1,6gyk_1,6gyl_1,6gym_1	13,11,13,13,14,21,23,20,20,28,43,36,18,20,28	43
P22139	P29055	FALSE	3k1f_1,3k7a_1,4bbr_1,4bbs_1,4v1n_1,4v1o_1,5fmf_1,5fyw_1,5fz5_1,5oqj_1,5oqm_1,5sva_1,6gyk_1,6gyl_1,6gym_1	13,11,13,13,14,21,23,20,20,28,43,36,18,20,28	43
P27999	P29055	FALSE	3k1f_1,3k7a_1,4bbr_1,4bbs_1,4v1n_1,4v1o_1,5fmf_1,5fyw_1,5fz5_1,5oqj_1,5oqm_1,5sva_1,6gyk_1,6gyl_1,6gym_1	13,11,13,13,14,21,23,20,20,28,43,36,18,20,28	43
P29055	P34087	FALSE	3k1f_1,4bbr_1,4bbs_1,4v1n_1,4v1o_1,5fmf_1,5fyw_1,5fz5_1,5oqj_1,5oqm_1,5sva_1,6gyk_1,6gyl_1,6gym_1	13,13,13,14,21,23,20,20,28,43,36,18,20,28	43
P29055	P38902	FALSE	3k1f_1,3k7a_1,4bbr_1,4bbs_1,4v1n_1,4v1o_1,5fmf_1,5fyw_1,5fz5_1,5oqj_1,5oqm_1,5sva_1,6gyk_1,6gyl_1,6gym_1	13,11,13,13,14,21,23,20,20,28,43,36,18,20,28	43
P40477	Q02630	FALSE	3pbp_1	3	3
P40477	Q12315	FALSE	3rrm_1	3	3
P28007	Q6Q547	FALSE	3u28_1,3uai_1	3,4	4
P28007	P40486	FALSE	3uai_1	4	4
P40486	Q6Q547	FALSE	3uai_1	4	4
P38634	P52286	FALSE	3v7d_1	3	3
P38316	Q03818	FALSE	3w1s_1	3	3
P01097	P21306	FALSE	3zia_1	6	6
P01097	Q12165	FALSE	3zia_1	6	6
P25655	P31384	FALSE	4b8c_1	3	3
P41695	P53148	FALSE	4bl0_1	3	3
P08518	P36106	FALSE	4bxx_1,4bxz_1,4by1_1,4by7_1	13,13,13,13	13
P16370	P36106	FALSE	4bxx_1,4bxz_1,4by1_1,4by7_1	13,13,13,13	13
P20433	P36106	FALSE	4bxx_1,4bxz_1,4by1_1,4by7_1	13,13,13,13	13
P20435	P36106	FALSE	4bxx_1,4bxz_1,4by1_1,4by7_1	13,13,13,13	13
P20436	P36106	FALSE	4bxx_1,4bxz_1,4by1_1,4by7_1	13,13,13,13	13
P22139	P36106	FALSE	4bxx_1,4bxz_1,4by1_1,4by7_1	13,13,13,13	13
P27999	P36106	FALSE	4bxx_1,4bxz_1,4by1_1,4by7_1	13,13,13,13	13
P34087	P36106	FALSE	4bxx_1,4bxz_1,4by1_1,4by7_1	13,13,13,13	13
P36106	P38902	FALSE	4bxx_1,4bxz_1,4by1_1,4by7_1	13,13,13,13	13
P36106	P40422	FALSE	4bxx_1,4bxz_1,4by1_1,4by7_1	13,13,13,13	13
P20606	P40482	FALSE	4bzi_1,6gni_1	3,3	3
P07703	P10964	FALSE	4c2m_1,4c3h_1,4c3i_1,4c3j_1,5g5l_1,5lmx_1,5m3f_1,5m3m_1,5m5w_1,5m5x_1,5m5y_1,5m64_1,5n5y_1,5n5z_1,5n60_1,5n61_1,5oa1_1,5w5y_1,5w64_1,5w65_1,5w66_1,6h67_1,6h68_1,6hko_1,6hlq_1,6hlr_1,6hls_1,6rqh_1,6rql_1,6rqt_1,6rrd_1,6rui_1,6ruo_1,6rwe_1,6tps_1	14,14,14,14,15,14,14,14,14,14,14,14,18,18,18,18,15,17,17,17,17,14,14,14,12,12,12,18,18,15,18,18,18,18,18	18
P07703	P20434	FALSE	4c2m_1,4c3h_1,4c3i_1,4c3j_1,5fj8_1,5fj9_1,5fja_1,5g5l_1,5lmx_1,5m3f_1,5m3m_1,5m5w_1,5m5x_1,5m5y_1,5m64_1,5n5y_1,5n5z_1,5n60_1,5n61_1,5oa1_1,5w5y_1,5w64_1,5w65_1,5w66_1,6cnb_1,6cnc_1,6cnd_1,6cnf_1,6eu0_1,6eu2_1,6eu3_1,6f40_1,6f41_1,6f42_1,6h67_1,6h68_1,6hko_1,6hlq_1,6hlr_1,6hls_1,6rqh_1,6rql_1,6rqt_1,6rrd_1,6rui_1,6ruo_1,6rwe_1,6tps_1,6tut_1	14,14,14,14,17,17,17,15,14,14,14,14,14,14,14,18,18,18,18,15,17,17,17,17,19,19,19,19,20,17,17,20,20,20,14,14,14,12,12,12,18,18,15,18,18,18,18,18,18	20
P07703	P20435	FALSE	4c2m_1,4c3h_1,4c3i_1,4c3j_1,5fj8_1,5fj9_1,5fja_1,5g5l_1,5lmx_1,5m3f_1,5m3m_1,5m5w_1,5m5x_1,5m5y_1,5m64_1,5n5y_1,5n5z_1,5n60_1,5n61_1,5oa1_1,5w5y_1,5w64_1,5w65_1,5w66_1,6cnb_1,6cnc_1,6cnd_1,6cnf_1,6eu0_1,6eu2_1,6eu3_1,6f40_1,6f41_1,6f42_1,6h67_1,6h68_1,6hko_1,6hlq_1,6hlr_1,6hls_1,6rqh_1,6rql_1,6rqt_1,6rrd_1,6rui_1,6ruo_1,6rwe_1,6tps_1,6tut_1	14,14,14,14,17,17,17,15,14,14,14,14,14,14,14,18,18,18,18,15,17,17,17,17,19,19,19,19,20,17,17,20,20,20,14,14,14,12,12,12,18,18,15,18,18,18,18,18,18	20
P07703	P32529	FALSE	4c2m_1,4c3h_1,4c3i_1,4c3j_1,5g5l_1,5lmx_1,5m3f_1,5m3m_1,5m5w_1,5m5x_1,5m5y_1,5m64_1,5n5y_1,5n5z_1,5n60_1,5n61_1,5oa1_1,5w5y_1,5w64_1,5w65_1,5w66_1,6h67_1,6h68_1,6hko_1,6hlq_1,6hlr_1,6hls_1,6rqh_1,6rql_1,6rqt_1,6rrd_1,6rui_1,6ruo_1,6rwe_1,6tps_1	14,14,14,14,15,14,14,14,14,14,14,14,18,18,18,18,15,17,17,17,17,14,14,14,12,12,12,18,18,15,18,18,18,18,18	18
P07703	P46669	FALSE	4c2m_1,4c3h_1,4c3i_1,4c3j_1,5g5l_1,5lmx_1,5m3f_1,5m3m_1,5m5w_1,5m5x_1,5m5y_1,5m64_1,5n5y_1,5n5z_1,5n60_1,5n61_1,5oa1_1,5w5y_1,5w64_1,5w65_1,5w66_1,6h67_1,6h68_1,6hko_1,6hlq_1,6hlr_1,6hls_1,6rqh_1,6rql_1,6rqt_1,6rrd_1,6rui_1,6ruo_1,6rwe_1,6tps_1	14,14,14,14,15,14,14,14,14,14,14,14,18,18,18,18,15,17,17,17,17,14,14,14,12,12,12,18,18,15,18,18,18,18,18	18
P07703	P50106	FALSE	4c2m_1,4c3h_1,4c3i_1,4c3j_1,5g5l_1,5lmx_1,5m3f_1,5m3m_1,5m5w_1,5m5x_1,5m5y_1,5m64_1,5n5y_1,5n5z_1,5n60_1,5n61_1,5oa1_1,5w5y_1,5w64_1,5w65_1,5w66_1,6h67_1,6h68_1,6hko_1,6hlq_1,6hlr_1,6hls_1,6rqh_1,6rql_1,6rqt_1,6rrd_1,6rui_1,6ruo_1,6rwe_1,6tps_1	14,14,14,14,15,14,14,14,14,14,14,14,18,18,18,18,15,17,17,17,17,14,14,14,12,12,12,18,18,15,18,18,18,18,18	18
P07703	Q01080	FALSE	4c2m_1,4c3h_1,4c3i_1,4c3j_1,5g5l_1,5lmx_1,5m3f_1,5m3m_1,5m5w_1,5m5x_1,5m5y_1,5m64_1,5n5y_1,5n5z_1,5n60_1,5n61_1,5oa1_1,5w5y_1,5w64_1,5w65_1,5w66_1,6h67_1,6h68_1,6hko_1,6rqh_1,6rql_1,6rqt_1,6rrd_1,6rui_1,6ruo_1,6rwe_1,6tps_1	14,14,14,14,15,14,14,14,14,14,14,14,18,18,18,18,15,17,17,17,17,14,14,14,18,18,15,18,18,18,18,18	18
P10964	P22139	FALSE	4c2m_1,4c3h_1,4c3i_1,4c3j_1,5g5l_1,5lmx_1,5m3f_1,5m3m_1,5m5w_1,5m5x_1,5m5y_1,5m64_1,5n5y_1,5n5z_1,5n60_1,5n61_1,5oa1_1,5w5y_1,5w64_1,5w65_1,5w66_1,6h67_1,6h68_1,6hko_1,6hlq_1,6hlr_1,6hls_1,6rqh_1,6rql_1,6rqt_1,6rrd_1,6rui_1,6ruo_1,6rwe_1,6tps_1	14,14,14,14,15,14,14,14,14,14,14,14,18,18,18,18,15,17,17,17,17,14,14,14,12,12,12,18,18,15,18,18,18,18,18	18
P10964	P40422	FALSE	4c2m_1,4c3h_1,4c3i_1,4c3j_1,5g5l_1,5lmx_1,5m3f_1,5m3m_1,5m5w_1,5m5x_1,5m5y_1,5m64_1,5n5y_1,5n5z_1,5n60_1,5n61_1,5oa1_1,5w5y_1,5w64_1,5w65_1,5w66_1,6h67_1,6h68_1,6hko_1,6hlq_1,6hlr_1,6hls_1,6rqh_1,6rql_1,6rqt_1,6rrd_1,6rui_1,6ruo_1,6rwe_1,6tps_1	14,14,14,14,15,14,14,14,14,14,14,14,18,18,18,18,15,17,17,17,17,14,14,14,12,12,12,18,18,15,18,18,18,18,18	18
P10964	P47006	FALSE	4c2m_1,4c3h_1,4c3i_1,4c3j_1,5g5l_1,5lmx_1,5m3f_1,5m3m_1,5m5w_1,5m5x_1,5m5y_1,5m64_1,5n5y_1,5n5z_1,5n60_1,5n61_1,5oa1_1,5w5y_1,5w64_1,5w65_1,5w66_1,6h67_1,6h68_1,6hko_1,6rqh_1,6rql_1,6rqt_1,6rrd_1,6rui_1,6ruo_1,6rwe_1,6tps_1	14,14,14,14,15,14,14,14,14,14,14,14,18,18,18,18,15,17,17,17,17,14,14,14,18,18,15,18,18,18,18,18	18
P20434	P22138	FALSE	4c2m_1,4c3h_1,4c3i_1,4c3j_1,5g5l_1,5lmx_1,5m3f_1,5m3m_1,5m5w_1,5m5x_1,5m5y_1,5m64_1,5n5y_1,5n5z_1,5n60_1,5n61_1,5oa1_1,5w5y_1,5w64_1,5w65_1,5w66_1,6h67_1,6h68_1,6hko_1,6hlq_1,6hlr_1,6hls_1,6rqh_1,6rql_1,6rqt_1,6rrd_1,6rui_1,6ruo_1,6rwe_1,6tps_1	14,14,14,14,15,14,14,14,14,14,14,14,18,18,18,18,15,17,17,17,17,14,14,14,12,12,12,18,18,15,18,18,18,18,18	18
P20434	P28000	FALSE	4c2m_1,4c3h_1,4c3i_1,4c3j_1,5fj8_1,5fj9_1,5fja_1,5g5l_1,5lmx_1,5m3f_1,5m3m_1,5m5w_1,5m5x_1,5m5y_1,5m64_1,5n5y_1,5n5z_1,5n60_1,5n61_1,5oa1_1,5w5y_1,5w64_1,5w65_1,5w66_1,6cnb_1,6cnc_1,6cnd_1,6cnf_1,6eu0_1,6eu2_1,6eu3_1,6f40_1,6f41_1,6f42_1,6h67_1,6h68_1,6hko_1,6hlq_1,6hlr_1,6hls_1,6rqh_1,6rql_1,6rqt_1,6rrd_1,6rui_1,6ruo_1,6rwe_1,6tps_1,6tut_1	14,14,14,14,17,17,17,15,14,14,14,14,14,14,14,18,18,18,18,15,17,17,17,17,19,19,19,19,20,17,17,20,20,20,14,14,14,12,12,12,18,18,15,18,18,18,18,18,18	20
P20434	P32529	FALSE	4c2m_1,4c3h_1,4c3i_1,4c3j_1,5g5l_1,5lmx_1,5m3f_1,5m3m_1,5m5w_1,5m5x_1,5m5y_1,5m64_1,5n5y_1,5n5z_1,5n60_1,5n61_1,5oa1_1,5w5y_1,5w64_1,5w65_1,5w66_1,6h67_1,6h68_1,6hko_1,6hlq_1,6hlr_1,6hls_1,6rqh_1,6rql_1,6rqt_1,6rrd_1,6rui_1,6ruo_1,6rwe_1,6tps_1	14,14,14,14,15,14,14,14,14,14,14,14,18,18,18,18,15,17,17,17,17,14,14,14,12,12,12,18,18,15,18,18,18,18,18	18
P20434	P46669	FALSE	4c2m_1,4c3h_1,4c3i_1,4c3j_1,5g5l_1,5lmx_1,5m3f_1,5m3m_1,5m5w_1,5m5x_1,5m5y_1,5m64_1,5n5y_1,5n5z_1,5n60_1,5n61_1,5oa1_1,5w5y_1,5w64_1,5w65_1,5w66_1,6h67_1,6h68_1,6hko_1,6hlq_1,6hlr_1,6hls_1,6rqh_1,6rql_1,6rqt_1,6rrd_1,6rui_1,6ruo_1,6rwe_1,6tps_1	14,14,14,14,15,14,14,14,14,14,14,14,18,18,18,18,15,17,17,17,17,14,14,14,12,12,12,18,18,15,18,18,18,18,18	18
P20434	P47006	FALSE	4c2m_1,4c3h_1,4c3i_1,4c3j_1,5g5l_1,5lmx_1,5m3f_1,5m3m_1,5m5w_1,5m5x_1,5m5y_1,5m64_1,5n5y_1,5n5z_1,5n60_1,5n61_1,5oa1_1,5w5y_1,5w64_1,5w65_1,5w66_1,6h67_1,6h68_1,6hko_1,6rqh_1,6rql_1,6rqt_1,6rrd_1,6rui_1,6ruo_1,6rwe_1,6tps_1	14,14,14,14,15,14,14,14,14,14,14,14,18,18,18,18,15,17,17,17,17,14,14,14,18,18,15,18,18,18,18,18	18
P20434	P50106	FALSE	4c2m_1,4c3h_1,4c3i_1,4c3j_1,5g5l_1,5lmx_1,5m3f_1,5m3m_1,5m5w_1,5m5x_1,5m5y_1,5m64_1,5n5y_1,5n5z_1,5n60_1,5n61_1,5oa1_1,5w5y_1,5w64_1,5w65_1,5w66_1,6h67_1,6h68_1,6hko_1,6hlq_1,6hlr_1,6hls_1,6rqh_1,6rql_1,6rqt_1,6rrd_1,6rui_1,6ruo_1,6rwe_1,6tps_1	14,14,14,14,15,14,14,14,14,14,14,14,18,18,18,18,15,17,17,17,17,14,14,14,12,12,12,18,18,15,18,18,18,18,18	18
P20434	Q01080	FALSE	4c2m_1,4c3h_1,4c3i_1,4c3j_1,5g5l_1,5lmx_1,5m3f_1,5m3m_1,5m5w_1,5m5x_1,5m5y_1,5m64_1,5n5y_1,5n5z_1,5n60_1,5n61_1,5oa1_1,5w5y_1,5w64_1,5w65_1,5w66_1,6h67_1,6h68_1,6hko_1,6rqh_1,6rql_1,6rqt_1,6rrd_1,6rui_1,6ruo_1,6rwe_1,6tps_1	14,14,14,14,15,14,14,14,14,14,14,14,18,18,18,18,15,17,17,17,17,14,14,14,18,18,15,18,18,18,18,18	18
P20435	P28000	FALSE	4c2m_1,4c3h_1,4c3i_1,4c3j_1,5fj8_1,5fj9_1,5fja_1,5g5l_1,5lmx_1,5m3f_1,5m3m_1,5m5w_1,5m5x_1,5m5y_1,5m64_1,5n5y_1,5n5z_1,5n60_1,5n61_1,5oa1_1,5w5y_1,5w64_1,5w65_1,5w66_1,6cnb_1,6cnc_1,6cnd_1,6cnf_1,6eu0_1,6eu2_1,6eu3_1,6f40_1,6f41_1,6f42_1,6h67_1,6h68_1,6hko_1,6hlq_1,6hlr_1,6hls_1,6rqh_1,6rql_1,6rqt_1,6rrd_1,6rui_1,6ruo_1,6rwe_1,6tps_1,6tut_1	14,14,14,14,17,17,17,15,14,14,14,14,14,14,14,18,18,18,18,15,17,17,17,17,19,19,19,19,20,17,17,20,20,20,14,14,14,12,12,12,18,18,15,18,18,18,18,18,18	20
P20435	P32529	FALSE	4c2m_1,4c3h_1,4c3i_1,4c3j_1,5g5l_1,5lmx_1,5m3f_1,5m3m_1,5m5w_1,5m5x_1,5m5y_1,5m64_1,5n5y_1,5n5z_1,5n60_1,5n61_1,5oa1_1,5w5y_1,5w64_1,5w65_1,5w66_1,6h67_1,6h68_1,6hko_1,6hlq_1,6hlr_1,6hls_1,6rqh_1,6rql_1,6rqt_1,6rrd_1,6rui_1,6ruo_1,6rwe_1,6tps_1	14,14,14,14,15,14,14,14,14,14,14,14,18,18,18,18,15,17,17,17,17,14,14,14,12,12,12,18,18,15,18,18,18,18,18	18
P20435	P47006	FALSE	4c2m_1,4c3h_1,4c3i_1,4c3j_1,5g5l_1,5lmx_1,5m3f_1,5m3m_1,5m5w_1,5m5x_1,5m5y_1,5m64_1,5n5y_1,5n5z_1,5n60_1,5n61_1,5oa1_1,5w5y_1,5w64_1,5w65_1,5w66_1,6h67_1,6h68_1,6hko_1,6rqh_1,6rql_1,6rqt_1,6rrd_1,6rui_1,6ruo_1,6rwe_1,6tps_1	14,14,14,14,15,14,14,14,14,14,14,14,18,18,18,18,15,17,17,17,17,14,14,14,18,18,15,18,18,18,18,18	18
P20435	Q01080	FALSE	4c2m_1,4c3h_1,4c3i_1,4c3j_1,5g5l_1,5lmx_1,5m3f_1,5m3m_1,5m5w_1,5m5x_1,5m5y_1,5m64_1,5n5y_1,5n5z_1,5n60_1,5n61_1,5oa1_1,5w5y_1,5w64_1,5w65_1,5w66_1,6h67_1,6h68_1,6hko_1,6rqh_1,6rql_1,6rqt_1,6rrd_1,6rui_1,6ruo_1,6rwe_1,6tps_1	14,14,14,14,15,14,14,14,14,14,14,14,18,18,18,18,15,17,17,17,17,14,14,14,18,18,15,18,18,18,18,18	18
P20436	P22138	FALSE	4c2m_1,4c3h_1,4c3i_1,4c3j_1,5g5l_1,5lmx_1,5m3f_1,5m3m_1,5m5w_1,5m5x_1,5m5y_1,5m64_1,5n5y_1,5n5z_1,5n60_1,5n61_1,5oa1_1,5w5y_1,5w64_1,5w65_1,5w66_1,6h67_1,6h68_1,6hko_1,6hlq_1,6hlr_1,6hls_1,6rqh_1,6rql_1,6rqt_1,6rrd_1,6rui_1,6ruo_1,6rwe_1,6tps_1	14,14,14,14,15,14,14,14,14,14,14,14,18,18,18,18,15,17,17,17,17,14,14,14,12,12,12,18,18,15,18,18,18,18,18	18
P20436	P32529	FALSE	4c2m_1,4c3h_1,4c3i_1,4c3j_1,5g5l_1,5lmx_1,5m3f_1,5m3m_1,5m5w_1,5m5x_1,5m5y_1,5m64_1,5n5y_1,5n5z_1,5n60_1,5n61_1,5oa1_1,5w5y_1,5w64_1,5w65_1,5w66_1,6h67_1,6h68_1,6hko_1,6hlq_1,6hlr_1,6hls_1,6rqh_1,6rql_1,6rqt_1,6rrd_1,6rui_1,6ruo_1,6rwe_1,6tps_1	14,14,14,14,15,14,14,14,14,14,14,14,18,18,18,18,15,17,17,17,17,14,14,14,12,12,12,18,18,15,18,18,18,18,18	18
P20436	P46669	FALSE	4c2m_1,4c3h_1,4c3i_1,4c3j_1,5g5l_1,5lmx_1,5m3f_1,5m3m_1,5m5w_1,5m5x_1,5m5y_1,5m64_1,5n5y_1,5n5z_1,5n60_1,5n61_1,5oa1_1,5w5y_1,5w64_1,5w65_1,5w66_1,6h67_1,6h68_1,6hko_1,6hlq_1,6hlr_1,6hls_1,6rqh_1,6rql_1,6rqt_1,6rrd_1,6rui_1,6ruo_1,6rwe_1,6tps_1	14,14,14,14,15,14,14,14,14,14,14,14,18,18,18,18,15,17,17,17,17,14,14,14,12,12,12,18,18,15,18,18,18,18,18	18
P20436	P47006	FALSE	4c2m_1,4c3h_1,4c3i_1,4c3j_1,5g5l_1,5lmx_1,5m3f_1,5m3m_1,5m5w_1,5m5x_1,5m5y_1,5m64_1,5n5y_1,5n5z_1,5n60_1,5n61_1,5oa1_1,5w5y_1,5w64_1,5w65_1,5w66_1,6h67_1,6h68_1,6hko_1,6rqh_1,6rql_1,6rqt_1,6rrd_1,6rui_1,6ruo_1,6rwe_1,6tps_1	14,14,14,14,15,14,14,14,14,14,14,14,18,18,18,18,15,17,17,17,17,14,14,14,18,18,15,18,18,18,18,18	18
P20436	P50106	FALSE	4c2m_1,4c3h_1,4c3i_1,4c3j_1,5g5l_1,5lmx_1,5m3f_1,5m3m_1,5m5w_1,5m5x_1,5m5y_1,5m64_1,5n5y_1,5n5z_1,5n60_1,5n61_1,5oa1_1,5w5y_1,5w64_1,5w65_1,5w66_1,6h67_1,6h68_1,6hko_1,6hlq_1,6hlr_1,6hls_1,6rqh_1,6rql_1,6rqt_1,6rrd_1,6rui_1,6ruo_1,6rwe_1,6tps_1	14,14,14,14,15,14,14,14,14,14,14,14,18,18,18,18,15,17,17,17,17,14,14,14,12,12,12,18,18,15,18,18,18,18,18	18
P20436	Q01080	FALSE	4c2m_1,4c3h_1,4c3i_1,4c3j_1,5g5l_1,5lmx_1,5m3f_1,5m3m_1,5m5w_1,5m5x_1,5m5y_1,5m64_1,5n5y_1,5n5z_1,5n60_1,5n61_1,5oa1_1,5w5y_1,5w64_1,5w65_1,5w66_1,6h67_1,6h68_1,6hko_1,6rqh_1,6rql_1,6rqt_1,6rrd_1,6rui_1,6ruo_1,6rwe_1,6tps_1	14,14,14,14,15,14,14,14,14,14,14,14,18,18,18,18,15,17,17,17,17,14,14,14,18,18,15,18,18,18,18,18	18
P22139	P28000	FALSE	4c2m_1,4c3h_1,4c3i_1,4c3j_1,5fj8_1,5fj9_1,5fja_1,5g5l_1,5lmx_1,5m3f_1,5m3m_1,5m5w_1,5m5x_1,5m5y_1,5m64_1,5n5y_1,5n5z_1,5n60_1,5n61_1,5oa1_1,5w5y_1,5w64_1,5w65_1,5w66_1,6cnb_1,6cnc_1,6cnd_1,6cnf_1,6eu0_1,6eu2_1,6eu3_1,6f40_1,6f41_1,6f42_1,6h67_1,6h68_1,6hko_1,6hlq_1,6hlr_1,6hls_1,6rqh_1,6rql_1,6rqt_1,6rrd_1,6rui_1,6ruo_1,6rwe_1,6tps_1,6tut_1	14,14,14,14,17,17,17,15,14,14,14,14,14,14,14,18,18,18,18,15,17,17,17,17,19,19,19,19,20,17,17,20,20,20,14,14,14,12,12,12,18,18,15,18,18,18,18,18,18	20
P22139	P32529	FALSE	4c2m_1,4c3h_1,4c3i_1,4c3j_1,5g5l_1,5lmx_1,5m3f_1,5m3m_1,5m5w_1,5m5x_1,5m5y_1,5m64_1,5n5y_1,5n5z_1,5n60_1,5n61_1,5oa1_1,5w5y_1,5w64_1,5w65_1,5w66_1,6h67_1,6h68_1,6hko_1,6hlq_1,6hlr_1,6hls_1,6rqh_1,6rql_1,6rqt_1,6rrd_1,6rui_1,6ruo_1,6rwe_1,6tps_1	14,14,14,14,15,14,14,14,14,14,14,14,18,18,18,18,15,17,17,17,17,14,14,14,12,12,12,18,18,15,18,18,18,18,18	18
[truncated: 5,677 more rows]
