# Supplementary material for: Experimental assessment of AI-based interactome mapping
Source: Nat Commun. 2026 Apr 4;17:4894. doi: 10.1038/s41467-026-70942-x (PMC13230783; doi:10.1038/s41467-026-70942-x)
Supplement: Supplementary file 14 — Supplementary Data 13 [file 41467_2026_70942_MOESM14_ESM.xlsx]

## Sheet: Supplementary_Data_13
orf_name	Publication count
YAL069W	0
YAL068W-A	0
YAL068C	13
YAL067W-A	3
YAL067C	14
YAL066W	0
YAL065C	6
YAL064W-B	7
YAL064C-A	8
YAL064W	3
YAL063C-A	5
YAL063C	14
YAL062W	26
YAL061W	16
YAL060W	25
YAL059W	34
YAL059C-A	0
YAL058W	31
YAL056C-A	0
YAL056W	29
YAL055W	29
YAL054C	35
YAL053W	33
YAL051W	36
YAL049C	12
YAL047W-A	0
YAL048C	33
YAL047C	44
YAL046C	18
YAL044W-A	11
YAL045C	0
YAL044C	24
YAL043C	51
YAL042W	38
YAL042C-A	0
YAL041W	102
YAL040C	120
YAL039C	22
YAL038W	85
YAL037C-B	0
YAL037C-A	3
YAL037W	6
YAL036C	39
YAL035W	75
YAL034W-A	52
YAL034C-B	0
YAL034C	17
YAL033W	29
YAL032C	36
YAL031W-A	0
YAL031C	25
YAL030W	77
YAL029C	63
YAL028W	27
YAL027W	26
YAL026C-A	0
YAL026C	86
YAL025C	40
YAL024C	87
YAL023C	66
YAL022C	20
YAL021C	134
YAL019W-A	0
YAL020C	31
YAL019W	45
YAL018C	13
YAL017W	38
YAL016C-B	0
YAL016W	59
YAL016C-A	0
YAL015C	52
YAL014C	21
YAL013W	78
YAL012W	47
YAL011W	70
YAL010C	53
YAL009W	30
YAL008W	20
YAL007C	33
YAL004W	0
YAL005C	257
YAL003W	41
YAL002W	59
YAL001C	46
YAR002W	103
YAR002C-A	40
YAR003W	73
YAR007C	141
YAR008W	16
YAR014C	51
YAR015W	25
YAR018C	33
YAR019W-A	0
YAR019C	91
YAR020C	6
YAR023C	10
YAR027W	18
YAR028W	15
YAR029W	12
YAR031W	17
YAR030C	0
YAR033W	16
YAR035W	22
YAR035C-A	3
YAR042W	41
YAR047C	0
YAR050W	35
YAR053W	0
YAR060C	0
YAR064W	3
YAR066W	9
YAR068W	6
YAR069C	2
YAR070C	0
YAR071W	12
YAR073W	0
YAR075W	0
YJL225W-A	0
YJL225C	7
YJL223C	7
YJL222W-B	0
YJL222W-A	0
YJL222W	10
YJL220W	0
YJL221C	12
YJL219W	10
YJL218W	13
YJL217W	14
YJL216C	10
YJL215C	0
YJL214W	24
YJL213W	13
YJL212C	29
YJL210W	32
YJL211C	0
YJL209W	23
YJL208C	39
YJL207C	19
YJL206C	16
YJL205C	13
YJL204C	49
YJL203W	40
YJL202C	0
YJL201W	15
YJL200C	25
YJL199C	0
YJL198W	29
YJL197W	29
YJL197C-A	0
YJL196C	24
YJL194W	103
YJL195C	0
YJL193W	13
YJL192C	25
YJL191W	49
YJL190C	52
YJL189W	39
YJL188C	0
YJL187C	138
YJL186W	19
YJL185C	17
YJL184W	31
YJL183W	48
YJL181W	14
YJL182C	0
YJL180C	27
YJL179W	30
YJL178C	31
YJL177W	65
YJL175W	0
YJL176C	84
YJL174W	18
YJL173C	51
YJL172W	29
YJL171C	20
YJL170C	17
YJL169W	0
YJL168C	118
YJL167W	28
YJL166W	36
YJL165C	52
YJL164C	111
YJL163C	11
YJL162C	12
YJL161W	18
YJL160C	12
YJL159W	41
YJL158C	26
YJL157C	70
YJL156W-A	0
YJL156C	23
YJL155C	23
YJL154C	73
YJL153C	49
YJL152W	0
YJL151C	44
YJL150W	0
YJL149W	27
YJL148W	71
YJL147C	13
YJL146W	15
YJL145W	20
YJL144W	15
YJL143W	76
YJL142C	0
YJL141C	47
YJL140W	125
YJL139C	25
YJL138C	67
YJL137C	24
YJL136W-A	3
YJL136C	53
YJL135W	0
YJL134W	39
YJL133C-A	6
YJL133W	36
YJL132W	14
YJL131C	17
YJL130C	66
YJL129C	69
YJL128C	96
YJL127W-A	0
YJL127C-B	6
YJL127C	46
YJL126W	14
YJL125C	25
YJL124C	118
YJL123C	37
YJL122W	47
YJL120W	0
YJL121C	26
YJL118W	10
YJL119C	0
YJL117W	40
YJL116C	12
YJL115W	195
YJL112W	50
YJL111W	46
YJL110C	44
YJL109C	58
YJL108C	13
YJL107C	14
YJL106W	58
YJL105W	15
YJL104W	53
YJL103C	15
YJL102W	21
YJL101C	57
YJL100W	17
YJL099W	50
YJL098W	46
YJL097W	23
YJL096W	26
YJL095W	126
YJL094C	29
YJL093C	25
YJL092W	191
YJL091C	25
YJL090C	83
YJL089W	27
YJL088W	24
YJL087C	30
YJL085W	52
YJL086C	0
YJL084C	38
YJL083W	18
YJL082W	26
YJL081C	87
YJL080C	64
YJL079C	20
YJL078C	23
YJL077W-B	5
YJL077W-A	3
YJL077C	8
YJL076W	91
YJL075C	0
YJL074C	90
YJL073W	31
YJL072C	46
YJL071W	16
YJL070C	24
YJL069C	41
YJL068C	15
YJL067W	0
YJL066C	34
YJL064W	0
YJL065C	24
YJL063C	22
YJL062W-A	24
YJL062W	38
YJL061W	67
YJL060W	25
YJL059W	24
YJL058C	27
YJL057C	25
YJL056C	42
YJL055W	16
YJL054W	30
YJL053W	53
YJL052C-A	3
YJL052W	50
YJL051W	18
YJL050W	84
YJL049W	14
YJL048C	16
YJL047C-A	5
YJL047C	61
YJL046W	23
YJL045W	20
YJL044C	27
YJL043W	8
YJL042W	32
YJL041W	101
YJL039C	37
YJL038C	8
YJL037W	9
YJL036W	49
YJL035C	17
YJL034W	123
YJL033W	39
YJL032W	0
YJL031C	22
YJL030W	151
YJL029C	48
YJL028W	8
YJL027C	12
YJL026W	56
YJL026C-A	0
YJL025W	24
YJL024C	27
YJL022W	0
YJL023C	25
YJL020W-A	0
YJL020C	56
YJL019W	56
YJL016W	13
YJL015C	0
YJL014W	41
YJL013C	55
YJL012C	41
YJL011C	33
YJL010C	31
YJL009W	0
YJL008C	52
YJL007C	0
YJL006C	52
YJL005W	79
YJL004C	50
YJL003W	13
YJL002C	48
YJL001W	60
YJR001W	19
YJR002W	62
YJR003C	16
YJR004C	16
YJR005W	27
YJR005C-A	4
YJR006W	46
YJR007W	85
YJR008W	16
YJR009C	71
YJR010W	30
YJR010C-A	25
YJR011C	23
YJR013W	19
YJR012C	10
YJR014W	35
YJR015W	14
YJR016C	37
YJR018W	0
YJR017C	51
YJR020W	0
YJR019C	28
YJR021C	32
YJR022W	42
YJR023C	0
YJR024C	15
YJR025C	27
YJR030C	10
YJR031C	31
YJR032W	59
YJR033C	43
YJR034W	23
YJR035W	69
YJR037W	0
YJR036C	16
YJR039W	14
YJR038C	0
YJR040W	41
YJR041C	28
YJR042W	63
YJR043C	143
YJR044C	26
YJR045C	137
YJR046W	38
YJR047C	25
YJR048W	72
YJR049C	25
YJR050W	51
YJR051W	19
YJR052W	52
YJR053W	83
YJR054W	19
YJR055W	25
YJR056C	23
YJR057W	23
YJR058C	21
YJR059W	47
YJR060W	86
YJR061W	10
YJR062C	20
YJR063W	50
YJR064W	41
YJR065C	68
YJR066W	198
YJR067C	12
YJR068W	64
YJR069C	20
YJR071W	0
YJR070C	37
YJR072C	31
YJR073C	69
YJR074W	41
YJR075W	48
YJR076C	96
YJR077C	54
YJR078W	15
YJR079W	7
YJR080C	17
YJR082C	35
YJR083C	23
YJR084W	29
YJR085C	10
YJR086W	34
YJR087W	0
YJR088C	27
YJR089W	43
YJR090C	89
YJR091C	38
YJR092W	42
YJR093C	51
YJR094C	41
YJR094W-A	69
YJR095W	24
YJR096W	26
YJR097W	22
YJR098C	12
YJR099W	23
YJR100C	27
YJR101W	22
YJR102C	44
YJR103W	21
YJR104C	115
YJR105W	36
YJR106W	14
YJR107W	13
YJR108W	11
YJR109C	33
YJR110W	23
YJR111C	18
YJR112W	45
YJR112W-A	5
YJR114W	0
YJR113C	30
YJR115W	8
YJR116W	14
YJR117W	50
YJR118C	51
YJR119C	35
YJR120W	14
YJR121W	73
YJR122W	23
YJR123W	92
YJR124C	14
YJR125C	34
YJR126C	19
YJR128W	0
YJR127C	24
YJR129C	14
YJR130C	19
YJR131W	29
YJR132W	30
YJR133W	21
YJR134C	25
YJR135C	58
YJR135W-A	20
YJR136C	16
YJR137C	23
YJR138W	32
YJR139C	45
YJR140W-A	0
YJR140C	57
YJR141W	14
YJR142W	16
YJR143C	28
YJR144W	54
YJR145C	108
YJR146W	3
YJR147W	18
YJR148W	38
YJR149W	13
YJR150C	15
YJR151C	10
YJR151W-A	5
YJR152W	24
YJR153W	19
YJR154W	14
YJR155W	8
YJR156C	6
YJR157W	0
YJR158W	12
YJR159W	12
YJR160C	12
YJR161C	10
YJR162C	0
YKL225W	0
YKL224C	5
YKL223W	0
YKL222C	16
YKL221W	11
YKL220C	14
YKL219W	10
YKL218C	20
YKL217W	26
YKL216W	36
YKL215C	20
YKL214C	32
YKL213C	80
YKL212W	99
YKL211C	29
YKL210W	53
YKL209C	36
YKL208W	19
YKL207W	18
YKL206C	28
YKL205W	51
YKL204W	64
YKL203C	97
YKL202W	0
YKL201C	22
YKL198C	18
YKL197C	45
YKL196C	75
YKL195W	76
YKL194C	23
YKL193C	50
YKL192C	28
YKL191W	33
YKL190W	88
YKL189W	25
YKL188C	23
YKL187C	16
YKL186C	46
YKL185W	74
YKL184W	42
YKL183C-A	3
YKL183W	15
YKL182W	73
YKL181W	40
YKL180W	75
YKL179C	23
YKL177W	0
YKL178C	25
YKL176C	38
YKL175W	18
YKL174C	12
YKL173W	71
YKL172W	85
YKL171W	22
YKL170W	25
YKL169C	0
YKL168C	27
YKL167C	27
YKL166C	75
YKL165C-A	0
YKL165C	27
YKL164C	27
YKL163W	17
YKL162C-A	0
YKL162C	9
YKL161C	23
YKL160W	46
YKL159C	23
YKL157W	36
YKL156W	40
YKL156C-A	0
YKL155C	27
YKL154W	23
YKL153W	0
YKL152C	68
YKL151C	17
YKL150W	42
YKL149C	33
YKL148C	39
YKL146W	22
YKL147C	0
YKL145W	140
YKL145W-A	0
YKL144C	34
YKL143W	46
YKL142W	28
YKL141W	24
YKL140W	27
YKL139W	104
YKL138C-A	22
YKL138C	21
YKL137W	23
YKL136W	0
YKL135C	46
YKL134C	27
YKL133C	11
YKL131W	0
YKL132C	18
YKL130C	56
YKL129C	55
YKL128C	17
YKL127W	37
YKL126W	73
YKL125W	38
YKL124W	18
YKL123W	0
YKL122C	25
YKL121W	16
YKL120W	37
YKL118W	0
YKL119C	34
YKL117W	52
YKL116C	31
YKL115C	0
YKL114C	77
YKL113C	144
YKL112W	56
YKL111C	0
YKL110C	50
YKL109W	42
YKL108W	40
YKL107W	9
YKL106C-A	5
YKL106W	21
YKL105C	17
YKL104C	49
YKL103C	51
YKL102C	0
YKL101W	99
YKL100W-A	0
YKL100C	15
YKL099C	29
YKL098W	17
YKL097C	0
YKL096C-B	3
YKL096W-A	28
YKL096W	22
YKL095W	23
YKL094W	29
YKL093W	14
YKL092C	28
YKL091C	16
YKL090W	17
YKL089W	42
YKL088W	28
YKL087C	30
YKL086W	16
YKL085W	43
YKL084W	10
YKL083W	0
YKL082C	36
YKL081W	73
YKL080W	61
YKL079W	46
YKL078W	27
YKL077W	13
YKL076C	0
YKL075C	19
YKL074C	60
YKL073W	44
YKL072W	15
YKL071W	13
YKL070W	10
YKL069W	28
YKL068W-A	9
YKL068W	80
YKL067W	27
YKL066W	0
YKL065W-A	5
YKL065C	27
YKL064W	27
YKL063C	15
YKL062W	104
YKL061W	20
YKL060C	62
YKL059C	30
YKL058W	44
YKL057C	84
YKL056C	45
YKL055C	18
YKL054C	59
YKL053C-A	36
YKL053W	0
YKL052C	51
YKL051W	21
YKL050C	15
YKL049C	88
YKL048C	94
YKL047W	14
YKL046C	17
YKL045W	36
YKL044W	5
YKL043W	32
YKL042W	47
YKL041W	61
YKL040C	23
YKL039W	15
YKL038W	47
YKL037W	20
YKL035W	52
YKL036C	0
YKL034W	21
YKL033W-A	13
YKL033W	19
YKL032C	48
YKL031W	0
YKL030W	0
YKL029C	42
YKL028W	43
YKL027W	21
YKL026C	17
YKL025C	42
YKL024C	18
YKL023C-A	3
YKL023W	29
YKL022C	65
YKL021C	31
YKL020C	50
YKL019W	23
YKL018C-A	6
YKL018W	39
YKL017C	15
YKL016C	48
YKL015W	31
YKL014C	40
YKL013C	36
YKL012W	50
YKL011C	16
YKL010C	51
YKL009W	87
YKL008C	44
YKL007W	48
YKL006C-A	25
YKL006W	67
YKL005C	23
YKL004W	31
YKL003C	26
YKL002W	54
YKL001C	26
YKR001C	121
YKR002W	67
YKR003W	30
YKR004C	13
YKR005C	11
YKR006C	35
YKR007W	42
YKR008W	61
YKR009C	20
YKR010C	45
YKR011C	15
YKR013W	17
YKR012C	0
YKR014C	49
YKR015C	9
YKR016W	31
YKR017C	15
YKR018C	19
YKR019C	30
YKR020W	59
YKR021W	30
YKR022C	34
YKR023W	21
YKR024C	41
YKR025W	30
YKR026C	59
YKR027W	33
YKR028W	39
YKR029C	56
YKR030W	20
YKR031C	55
YKR032W	0
YKR034W	27
YKR033C	0
YKR035W-A	51
YKR035C	0
YKR036C	27
YKR037C	43
YKR038C	31
YKR039W	69
YKR041W	13
YKR040C	0
YKR042W	43
YKR043C	16
YKR044W	16
YKR045C	14
YKR046C	20
YKR047W	0
YKR048C	119
YKR049C	23
YKR050W	50
YKR051W	14
YKR052C	38
YKR053C	19
YKR054C	111
YKR055W	35
YKR056W	23
YKR057W	46
YKR058W	18
YKR059W	79
YKR060W	30
YKR061W	17
YKR062W	39
YKR063C	21
YKR064W	19
YKR065C	39
YKR066C	50
YKR067W	37
YKR068C	54
YKR069W	16
YKR070W	18
YKR071C	30
YKR072C	64
YKR073C	0
YKR074W	18
YKR075W-A	0
YKR075C	15
YKR076W	19
YKR077W	20
YKR078W	13
YKR079C	28
YKR080W	17
YKR081C	68
YKR082W	103
YKR083C	39
YKR084C	33
YKR085C	28
YKR086W	40
YKR087C	20
YKR088C	22
YKR089C	27
YKR090W	23
YKR091W	20
YKR092C	49
YKR093W	31
YKR094C	60
YKR095W	78
YKR095W-A	14
YKR096W	29
YKR097W	37
YKR098C	15
YKR099W	53
YKR100C	16
YKR101W	77
YKR102W	13
YKR103W	23
YKR104W	13
YKR105C	15
YKR106W	11
YLL067W-A	6
YLL067C	6
YLL066W-B	3
YLL066W-A	6
YLL066C	6
YLL065W	0
YLL064C	7
YLL063C	13
YLL062C	13
YLL061W	18
YLL060C	20
YLL059C	0
YLL058W	9
YLL057C	18
YLL056C	7
YLL055W	20
YLL054C	17
YLL053C	9
YLL052C	14
YLL051C	19
YLL050C	73
YLL049W	35
YLL048C	31
YLL047W	0
YLL046C	10
YLL044W	0
YLL045C	73
YLL043W	73
YLL042C	23
YLL041C	40
YLL040C	68
YLL039C	255
YLL038C	23
YLL037W	0
YLL036C	74
YLL035W	20
YLL034C	39
YLL033W	17
YLL032C	23
YLL031C	25
YLL030C	0
YLL029W	32
YLL028W	34
YLL027W	27
YLL026W	163
YLL025W	11
YLL024C	157
YLL023C	28
YLL022C	28
YLL021W	89
YLL020C	0
YLL019W-A	0
YLL019C	28
YLL018C-A	18
YLL018C	40
YLL015W	22
YLL014W	25
YLL013C	50
YLL012W	16
YLL011W	45
YLL010C	25
YLL009C	40
YLL008W	51
YLL007C	15
YLL006W-A	3
YLL006W	54
YLL005C	11
YLL004W	54
YLL003W	28
YLL002W	122
YLL001W	87
YLR001C	18
YLR002C	58
YLR003C	26
YLR004C	13
YLR005W	50
YLR006C	69
YLR007W	26
YLR008C	59
YLR009W	58
YLR010C	21
YLR011W	20
YLR012C	7
YLR013W	10
YLR014C	25
YLR015W	76
YLR016C	37
YLR017W	27
YLR018C	51
YLR019W	25
YLR020C	16
YLR021W	31
YLR022C	32
YLR023C	21
YLR024C	43
YLR025W	86
YLR026C	84
YLR027C	39
YLR028C	29
YLR029C	54
YLR030W	6
YLR031W	15
YLR032W	128
YLR033W	43
YLR034C	24
YLR035C	24
YLR036C	12
YLR037C	9
YLR038C	27
YLR039C	67
YLR041W	0
YLR040C	11
YLR042C	10
YLR043C	56
YLR044C	79
YLR045C	63
YLR046C	16
YLR047C	14
YLR048W	50
YLR049C	9
YLR050C	16
YLR051C	18
YLR052W	47
YLR053C	7
YLR054C	14
YLR055C	111
YLR056W	66
YLR057W	16
YLR058C	53
YLR059C	31
YLR060W	28
YLR061W	60
YLR062C	0
YLR063W	14
YLR064W	30
YLR065C	16
YLR066W	21
YLR067C	35
YLR068W	14
YLR069C	27
YLR070C	14
YLR071C	60
YLR072W	24
YLR073C	19
YLR074C	36
YLR075W	92
YLR076C	0
YLR077W	21
YLR078C	56
YLR079W	176
YLR080W	18
YLR081W	27
YLR082C	19
YLR083C	23
YLR084C	30
YLR085C	66
YLR086W	42
YLR087C	41
YLR088W	21
YLR089C	40
YLR090W	24
YLR091W	25
YLR092W	21
YLR093C	72
YLR094C	16
YLR095C	32
YLR096W	41
YLR097C	28
YLR098C	27
YLR099C	14
YLR099W-A	9
YLR100W	29
YLR101C	0
YLR102C	43
YLR103C	99
YLR104W	16
YLR105C	19
YLR106C	60
YLR107W	23
YLR108C	17
YLR109W	56
YLR110C	46
YLR111W	0
YLR112W	0
YLR113W	201
YLR114C	24
YLR115W	42
YLR116W	36
YLR117C	57
YLR118C	10
YLR119W	49
YLR120C	37
YLR120W-A	0
YLR121C	17
YLR122C	0
YLR123C	0
YLR124W	0
YLR125W	7
YLR126C	15
YLR127C	52
YLR128W	25
YLR129W	40
YLR130C	21
YLR131C	64
YLR132C	21
YLR133W	44
YLR134W	37
YLR135W	69
YLR136C	26
YLR137W	11
YLR138W	45
YLR139C	19
YLR140W	0
YLR141W	25
YLR142W	25
YLR143W	25
YLR144C	22
YLR145W	23
YLR146C	20
YLR146W-A	5
YLR147C	45
YLR148W	59
YLR149C	12
YLR149C-A	0
YLR150W	90
YLR151C	14
YLR152C	9
YLR153C	52
YLR154C	27
YLR154W-A	0
YLR154W-B	0
YLR154W-C	10
YLR154W-E	0
YLR154W-F	0
YLR154C-G	7
YLR154C-H	3
YLR155C	18
YLR156W	6
YLR156C-A	3
YLR157C	18
YLR157W-D	2
YLR157W-E	3
YLR157C-C	3
YLR158C	18
YLR159W	6
YLR159C-A	3
YLR160C	18
YLR161W	6
YLR162W	4
YLR162W-A	3
YLR163W-A	0
YLR163C	34
YLR164W	15
YLR165C	9
YLR166C	68
YLR167W	54
YLR168C	27
YLR169W	0
YLR171W	0
YLR170C	29
YLR172C	25
YLR173W	13
YLR174W	23
YLR175W	88
YLR176C	38
YLR177W	17
YLR178C	23
YLR179C	17
YLR180W	74
YLR181C	52
YLR182W	143
YLR183C	32
YLR184W	0
YLR185W	44
YLR186W	43
YLR187W	22
YLR188W	29
YLR189C	24
YLR190W	50
YLR191W	64
YLR192C	58
YLR193C	37
YLR194C	15
YLR195C	30
YLR196W	47
YLR197W	85
YLR198C	0
YLR199C	22
YLR200W	69
YLR201C	25
YLR202C	0
YLR203C	48
YLR204W	25
YLR205C	15
YLR206W	32
YLR207W	44
YLR208W	102
YLR209C	16
YLR210W	43
YLR211C	11
YLR212C	53
YLR213C	12
YLR214W	23
YLR215C	21
YLR217W	0
YLR216C	63
YLR218C	19
YLR219W	26
YLR220W	42
YLR221C	34
YLR222C	47
YLR222C-A	0
YLR223C	40
YLR224W	21
YLR225C	10
YLR226W	47
YLR227C	15
YLR228C	31
YLR230W	0
YLR229C	188
YLR232W	0
YLR231C	22
YLR233C	72
YLR234W	98
YLR235C	0
YLR236C	0
YLR237W	28
YLR238W	23
YLR239C	33
YLR240W	40
YLR241W	21
YLR242C	43
YLR243W	21
YLR244C	30
YLR245C	14
YLR246W	27
YLR247C	24
YLR248W	46
YLR249W	81
YLR250W	17
YLR251W	15
YLR252W	0
YLR253W	18
YLR254C	19
YLR255C	0
YLR256W	43
YLR257W	20
YLR258W	58
YLR259C	83
YLR260W	30
YLR261C	3
YLR262C	111
YLR262C-A	17
YLR263W	51
YLR264W	38
YLR264C-A	5
YLR265C	37
YLR266C	17
YLR267W	12
YLR268W	129
YLR270W	33
YLR269C	0
YLR271W	12
YLR272C	33
YLR273C	19
YLR274W	116
YLR275W	48
YLR276C	56
YLR277C	46
YLR278C	23
YLR279W	0
YLR280C	0
YLR281C	8
YLR283W	12
YLR282C	0
YLR284C	21
YLR285W	17
YLR285C-A	5
YLR286W-A	0
YLR286C	30
YLR287C	26
YLR287C-A	49
YLR288C	79
YLR289W	20
YLR290C	20
YLR291C	48
YLR292C	45
YLR293C	112
YLR294C	0
YLR295C	39
YLR296W	0
YLR297W	18
YLR298C	38
YLR299W	16
YLR299C-A	0
YLR300W	27
YLR301W	14
YLR303W	36
YLR302C	0
YLR304C	64
YLR305C	44
YLR306W	22
YLR307W	11
YLR307C-A	5
YLR308W	13
YLR309C	36
YLR310C	94
YLR311C	0
YLR312C	12
YLR312W-A	28
YLR313C	23
YLR314C	94
YLR315W	44
YLR317W	0
YLR316C	12
YLR318W	79
YLR319C	77
YLR320W	59
YLR322W	0
YLR321C	51
YLR323C	13
YLR324W	31
YLR325C	49
YLR326W	11
YLR327C	14
YLR328W	29
YLR329W	21
YLR330W	68
YLR332W	62
YLR331C	0
YLR333C	25
YLR334C	0
YLR335W	98
YLR336C	25
YLR338W	0
YLR337C	80
YLR340W	100
YLR339C	0
YLR341W	10
YLR342W	108
YLR342W-A	6
YLR343W	19
YLR344W	50
YLR345W	24
YLR346C	11
YLR347W-A	0
YLR347C	120
YLR349W	0
YLR348C	25
YLR350W	53
YLR351C	17
YLR352W	16
YLR353W	28
YLR354C	38
YLR355C	55
YLR356W	15
YLR357W	93
YLR358C	5
YLR359W	29
YLR360W	39
YLR361C	21
YLR361C-A	7
YLR362W	138
YLR363C	17
YLR363W-A	10
YLR364W	11
YLR365W	0
YLR366W	0
YLR364C-A	0
YLR367W	41
YLR368W	47
YLR369W	40
YLR370C	67
YLR371W	102
YLR372W	78
YLR373C	53
YLR375W	19
YLR374C	0
YLR376C	38
YLR377C	34
YLR379W	0
YLR378C	98
YLR380W	35
YLR381W	54
YLR382C	34
YLR383W	61
YLR384C	106
YLR385C	25
YLR386W	59
YLR387C	23
YLR388W	37
YLR389C	24
YLR390W	14
YLR390W-A	26
YLR392C	17
YLR393W	31
YLR394W	36
YLR395C	26
YLR396C	77
YLR397C	33
YLR398C	71
YLR399W-A	0
YLR399C	71
YLR400W	0
YLR401C	28
YLR402W	0
YLR403W	44
YLR404W	29
YLR405W	17
YLR406C	44
YLR406C-A	5
YLR407W	10
YLR408C	14
YLR409C	52
YLR410W	59
YLR411W	14
YLR412W	15
YLR412C-A	4
YLR413W	22
YLR414C	20
YLR415C	6
YLR416C	0
YLR417W	61
YLR418C	114
YLR419W	24
YLR420W	18
YLR421C	56
YLR422W	21
YLR423C	69
YLR424W	45
YLR425W	43
YLR426W	25
YLR427W	17
YLR429W	52
YLR428C	0
YLR430W	80
YLR431C	22
YLR432W	57
YLR433C	54
YLR435W	33
YLR434C	0
YLR436C	35
YLR437C	15
YLR438W	27
YLR437C-A	0
YLR438C-A	54
YLR439W	35
YLR440C	31
YLR441C	64
YLR442C	165
YLR443W	24
YLR444C	0
YLR445W	8
YLR446W	11
YLR447C	59
YLR448W	71
YLR449W	64
YLR450W	53
YLR451W	29
YLR452C	62
YLR453C	50
YLR454W	18
YLR455W	22
YLR456W	9
YLR458W	0
YLR457C	26
YLR459W	21
YLR460C	10
YLR461W	11
YLR462W	5
YLR464W	8
YLR463C	0
YLR466W	8
YLR465C	0
YLR466C-A	0
YLR466C-B	0
YLR467W	21
YLR467C-A	0
YML133W-B	0
YML133W-A	0
YML133C	10
YML132W	13
YML131W	9
YML130C	35
YML129C	37
YML128C	40
YML127W	43
YML126C	31
YML125C	27
YML124C	73
YML123C	66
YML122C	0
YML121W	67
YML120C	40
YML119W	17
YML118W	14
YML117W	46
YML116W-A	0
YML116W	19
YML115C	40
YML114C	40
YML113W	19
YML112W	48
YML111W	42
YML110C	36
YML109W	50
YML108W	15
YML107C	23
YML106W	32
YML105C	26
YML104C	24
YML103C	80
YML102W	66
YML101C-A	0
YML101C	24
YML100W-A	6
YML100W	36
YML099W-A	0
YML099C	25
YML098W	41
YML097C	62
YML096W	12
YML095C	68
YML094W	63
YML094C-A	0
YML093W	36
YML092C	65
YML091C	33
YML090W	0
YML089C	0
YML088W	45
YML087C	14
YML086C	25
YML085C	95
YML084W	0
YML083C	10
YML082W	19
YML081C-A	27
YML081W	26
YML080W	19
YML079W	17
YML078W	26
YML077W	37
YML076C	24
YML075C	44
YML074C	73
YML073C	67
YML072C	42
YML071C	48
YML070W	20
YML069W	97
YML068W	20
YML067C	35
YML066C	18
YML065W	73
YML064C	76
YML063W	75
YML062C	78
YML061C	116
YML060W	35
YML059C	25
YML058W-A	14
YML058W	107
YML057W	47
YML057C-A	0
YML056C	48
YML055W	30
YML054C	28
YML054C-A	4
YML053C	12
YML052W	34
YML051W	83
YML050W	15
YML049C	35
YML048W	39
YML047W-A	0
YML047C	19
YML046W	35
YML043C	22
YML042W	32
YML041C	77
YML038C	31
YML037C	12
YML036W	26
YML035C	42
YML034W	41
YML034C-A	0
YML032C	419
YML031W	47
YML031C-A	0
YML030W	37
YML029W	36
YML028W	114
YML027W	32
YML026C	82
YML025C	31
YML024W	52
YML023C	22
YML022W	27
YML021C	28
YML020W	15
YML019W	32
YML018C	13
YML017W	43
YML016C	86
YML015C	46
YML014W	33
YML013W	59
YML012C-A	0
YML012W	46
YML011C	14
YML010W	124
YML009W-B	0
YML009C-A	0
YML009C	27
YML008C	96
YML007C-A	4
YML007W	130
YML006C	31
YML005W	16
YML004C	21
YML003W	8
YML002W	13
YML001W	111
YMR001C	139
YMR001C-A	6
YMR002W	22
YMR003W	24
YMR004W	31
YMR005W	60
YMR006C	21
YMR007W	0
YMR008C	28
YMR009W	18
YMR010W	25
YMR011W	38
YMR012W	55
YMR013C-A	0
YMR013C	20
YMR013W-A	0
YMR014W	21
YMR015C	49
YMR016C	40
YMR017W	19
YMR018W	11
YMR019W	21
YMR020W	23
YMR021C	41
YMR022W	85
YMR023C	28
YMR024W	36
YMR025W	24
YMR026C	42
YMR027W	20
YMR028W	44
YMR029C	29
YMR030W	14
YMR031W-A	0
YMR031C	39
YMR032W	63
YMR030W-A	4
YMR033W	75
YMR034C	11
YMR035W	20
YMR036C	52
YMR037C	138
YMR038C	45
YMR039C	67
YMR040W	14
YMR041C	13
YMR042W	23
YMR043W	67
YMR044W	29
YMR046W-A	0
YMR047C	99
YMR048W	97
YMR049C	78
YMR052W	28
YMR052C-A	0
YMR053C	23
YMR054W	46
YMR055C	104
YMR056C	36
YMR057C	0
YMR058W	61
YMR059W	15
YMR060C	57
YMR061W	79
YMR062C	18
YMR063W	27
YMR064W	18
YMR065W	23
YMR066W	23
YMR067C	36
YMR068W	32
YMR069W	15
YMR070W	49
YMR071C	27
YMR072W	52
YMR073C	31
YMR074C	24
YMR075W	71
YMR075C-A	0
YMR076C	47
YMR077C	55
YMR078C	102
YMR079W	85
YMR080C	127
YMR081C	8
YMR082C	0
YMR083W	38
YMR084W	5
YMR085W	6
YMR086W	26
YMR086C-A	0
YMR087W	15
YMR088C	14
YMR089C	48
YMR090W	9
YMR091C	55
YMR092C	39
YMR093W	49
YMR094W	46
YMR095C	18
YMR096W	23
YMR097C	21
YMR098C	21
YMR099C	23
YMR100W	30
YMR101C	19
YMR102C	20
YMR103C	0
YMR104C	48
YMR105C	39
YMR105W-A	2
YMR106C	109
YMR107W	9
YMR108W	47
YMR109W	75
YMR110C	30
YMR111C	31
YMR112C	45
YMR113W	12
YMR114C	12
YMR115W	26
YMR116C	108
YMR117C	57
YMR118C	15
YMR119W	20
YMR119W-A	0
YMR120C	37
YMR121C	32
YMR122C	0
YMR122W-A	16
YMR123W	37
YMR124W	27
YMR125W	79
YMR126C	11
YMR127C	45
YMR128W	45
YMR129W	69
YMR130W	7
YMR131C	31
YMR132C	10
YMR133W	15
YMR134W	18
YMR135W-A	0
YMR135C	28
YMR136W	15
YMR137C	30
YMR138W	24
YMR139W	50
YMR140W	27
YMR141C	0
YMR141W-A	0
YMR142C	60
YMR143W	80
YMR144W	24
YMR145C	42
YMR146C	67
YMR147W	10
YMR148W	16
YMR149W	42
YMR151W	0
YMR150C	21
YMR152W	26
YMR153W	66
YMR153C-A	0
YMR154C	48
YMR155W	17
YMR156C	17
YMR157C	20
YMR158W	26
YMR158C-A	10
YMR158W-B	0
YMR159C	39
YMR160W	15
YMR161W	26
YMR162C	31
YMR163C	19
YMR164C	32
YMR165C	61
YMR166C	22
YMR167W	85
YMR168C	51
YMR169C	18
YMR170C	19
YMR171C	19
YMR172W	37
YMR172C-A	0
YMR173W	19
YMR173W-A	0
YMR174C	15
YMR175W	12
YMR175W-A	4
YMR176W	24
YMR177W	17
YMR178W	15
YMR179W	41
YMR180C	17
YMR181C	16
YMR182C	27
YMR182W-A	3
YMR183C	56
YMR184W	17
YMR185W	11
YMR186W	162
YMR187C	9
YMR188C	29
YMR189W	19
YMR190C	297
YMR191W	12
YMR192W	35
YMR193W	29
YMR194W	49
YMR193C-A	0
YMR194C-B	7
YMR194C-A	0
YMR195W	13
YMR196W	19
YMR197C	74
YMR198W	87
YMR199W	93
YMR200W	33
YMR201C	74
YMR202W	63
YMR203W	85
YMR204C	18
YMR205C	81
YMR206W	11
YMR207C	32
YMR208W	21
YMR209C	15
YMR210W	20
YMR211W	13
YMR212C	27
YMR213W	50
YMR214W	52
YMR215W	31
YMR216C	55
YMR217W	22
YMR218C	39
YMR219W	45
YMR220W	17
YMR221C	17
YMR222C	11
YMR223W	100
YMR224C	241
YMR225C	20
YMR226C	25
YMR227C	44
YMR228W	43
YMR229C	106
YMR230W	40
YMR230W-A	3
YMR231W	58
YMR232W	35
YMR233W	21
YMR234W	40
YMR235C	58
YMR236W	88
YMR237W	33
YMR238W	26
YMR239C	62
YMR240C	36
YMR241W	47
YMR242C	89
YMR242W-A	6
YMR243C	35
YMR244W	10
YMR245W	0
YMR244C-A	21
YMR246W	56
YMR247C	47
YMR247W-A	4
YMR250W	28
YMR251W	12
YMR251W-A	16
YMR252C	7
YMR253C	12
YMR254C	0
YMR255W	31
YMR256C	26
YMR257C	22
YMR258C	22
YMR259C	14
YMR260C	45
YMR261C	39
YMR262W	8
YMR263W	89
YMR264W	53
YMR265C	11
YMR266W	23
YMR267W	30
YMR268C	41
YMR269W	29
YMR270C	26
YMR271C	17
YMR272W-A	0
YMR272C	52
YMR272W-B	5
YMR273C	75
YMR274C	36
YMR275C	70
YMR276W	76
YMR277W	53
YMR278W	13
YMR279C	11
YMR280C	40
YMR281W	14
YMR282C	28
YMR283C	18
YMR284W	165
YMR285C	18
YMR286W	19
YMR287C	36
YMR288W	38
YMR289W	15
YMR290W-A	0
YMR290C	94
YMR291W	32
YMR292W	25
YMR293C	27
YMR294W	56
YMR294W-A	0
YMR295C	22
YMR296C	52
YMR297W	52
YMR298W	21
YMR299C	28
YMR300C	33
YMR301C	27
YMR302C	27
YMR303C	32
YMR304W	51
YMR304C-A	0
YMR305C	25
YMR306W	19
YMR306C-A	0
YMR307W	108
YMR307C-A	0
YMR308C	89
YMR309C	74
YMR310C	18
YMR311C	33
YMR312W	63
YMR313C	35
YMR314W	70
YMR315W	27
YMR315W-A	5
YMR316W	24
YMR316C-A	4
YMR317W	13
YMR316C-B	0
YMR318C	25
YMR319C	35
YMR320W	0
YMR321C	5
YMR322C	15
YMR323W	8
YMR324C	0
YMR325W	6
YMR326C	0
YNL339W-B	0
YNL339W-A	0
YNL339C	14
YNL338W	0
YNL337W	0
YNL336W	17
YNL335W	8
YNL334C	13
YNL333W	18
YNL332W	6
YNL331C	9
YNL330C	193
YNL329C	42
YNL328C	18
YNL327W	26
YNL326C	21
YNL324W	0
YNL325C	29
YNL323W	50
YNL322C	54
YNL321W	30
YNL320W	9
YNL319W	0
YNL318C	13
YNL317W	31
YNL316C	17
YNL315C	40
YNL314W	23
YNL313C	24
YNL312W	74
YNL311C	21
YNL310C	30
YNL309W	36
YNL308C	48
YNL307C	92
YNL306W	26
YNL305C	16
YNL304W	34
YNL303W	0
YNL302C	51
YNL301C	66
YNL300W	20
YNL299W	49
YNL298W	152
YNL296W	0
YNL297C	43
YNL295W	11
YNL294C	51
YNL293W	41
YNL292W	22
YNL291C	43
YNL290W	69
YNL289W	44
[truncated: 4,601 more rows]
