# Supplementary material for: Experimental assessment of AI-based interactome mapping
Source: Nat Commun. 2026 Apr 4;17:4894. doi: 10.1038/s41467-026-70942-x (PMC13230783; doi:10.1038/s41467-026-70942-x)
Supplement: Supplementary file 15 — Supplementary Data 14 [file 41467_2026_70942_MOESM15_ESM.xlsx]

## Sheet: Supplementary_Data_14
orf_name_a	gene_name_a	orf_name_b	gene_name_b	in_I3D-exp-24	in_Lit-BM-24	in_Y2H-union-08
YFL026W	STE2	YFL026W	STE2	TRUE	TRUE	FALSE
YFL026W	STE2	YPL187W	MF(ALPHA)1	TRUE	FALSE	FALSE
YFL026W	STE2	YHR005C	GPA1	TRUE	TRUE	FALSE
YPL228W	CET1	YPL228W	CET1	TRUE	TRUE	FALSE
YGL130W	CEG1	YPL228W	CET1	TRUE	TRUE	TRUE
YOR298C-A	MBF1	YPL081W	RPS9A	TRUE	FALSE	FALSE
YOR361C	PRT1	YPL081W	RPS9A	TRUE	FALSE	FALSE
YOR361C	PRT1	YOR361C	PRT1	TRUE	TRUE	FALSE
YJL190C	RPS22A	YPL081W	RPS9A	TRUE	FALSE	FALSE
YDR064W	RPS13	YJL190C	RPS22A	TRUE	FALSE	FALSE
YJL190C	RPS22A	YKR057W	RPS21A	TRUE	FALSE	FALSE
YER074W	RPS24A	YPL081W	RPS9A	TRUE	FALSE	FALSE
YLR287C-A	RPS30A	YPL081W	RPS9A	TRUE	FALSE	FALSE
YLR287C-A	RPS30A	YOR298C-A	MBF1	TRUE	FALSE	FALSE
YGR118W	RPS23A	YLR287C-A	RPS30A	TRUE	FALSE	FALSE
YJR145C	RPS4A	YPL081W	RPS9A	TRUE	FALSE	FALSE
YER074W	RPS24A	YJR145C	RPS4A	TRUE	FALSE	FALSE
YHR203C	RPS4B	YPL081W	RPS9A	TRUE	FALSE	FALSE
YER074W	RPS24A	YHR203C	RPS4B	TRUE	FALSE	FALSE
YGL123W	RPS2	YPL081W	RPS9A	TRUE	FALSE	FALSE
YGL123W	RPS2	YKR057W	RPS21A	TRUE	FALSE	FALSE
YGL123W	RPS2	YJL190C	RPS22A	TRUE	FALSE	FALSE
YDR138W	HPR1	YHR167W	THP2	TRUE	TRUE	FALSE
YHR167W	THP2	YML062C	MFT1	TRUE	FALSE	TRUE
YDR138W	HPR1	YML062C	MFT1	TRUE	TRUE	FALSE
YHR167W	THP2	YNL139C	THO2	TRUE	TRUE	FALSE
YDR138W	HPR1	YNL139C	THO2	TRUE	TRUE	FALSE
YML062C	MFT1	YNL139C	THO2	TRUE	TRUE	FALSE
YHR167W	THP2	YNL253W	TEX1	TRUE	FALSE	FALSE
YDR138W	HPR1	YNL253W	TEX1	TRUE	TRUE	FALSE
YNL139C	THO2	YNL253W	TEX1	TRUE	TRUE	FALSE
YIL075C	RPN2	YLR421C	RPN13	TRUE	TRUE	TRUE
YFR052W	RPN12	YIL075C	RPN2	TRUE	TRUE	FALSE
YLR029C	RPL15A	YPL249C-A	RPL36B	TRUE	FALSE	FALSE
YLR029C	RPL15A	YMR194W	RPL36A	TRUE	FALSE	FALSE
YNL178W	RPS3	YOR298C-A	MBF1	TRUE	FALSE	FALSE
YML024W	RPS17A	YNL178W	RPS3	TRUE	FALSE	FALSE
YNL178W	RPS3	YNL178W	RPS3	TRUE	FALSE	FALSE
YKL053C-A	MDM35	YKL053C-A	MDM35	TRUE	FALSE	FALSE
YKL053C-A	MDM35	YLR193C	UPS1	TRUE	TRUE	FALSE
YLR193C	UPS1	YLR193C	UPS1	TRUE	FALSE	FALSE
YBR091C	TIM12	YEL020W-A	TIM9	TRUE	FALSE	FALSE
YEL020W-A	TIM9	YJL054W	TIM54	TRUE	FALSE	FALSE
YEL020W-A	TIM9	YHR005C-A	TIM10	TRUE	TRUE	FALSE
YBR091C	TIM12	YHR005C-A	TIM10	TRUE	FALSE	FALSE
YHR005C-A	TIM10	YJL054W	TIM54	TRUE	FALSE	FALSE
YHR005C-A	TIM10	YHR005C-A	TIM10	TRUE	FALSE	FALSE
YEL020W-A	TIM9	YOR297C	TIM18	TRUE	FALSE	FALSE
YKL141W	SDH3	YOR297C	TIM18	TRUE	FALSE	FALSE
YDL217C	TIM22	YEL020W-A	TIM9	TRUE	FALSE	FALSE
YBR091C	TIM12	YDL217C	TIM22	TRUE	FALSE	FALSE
YDL217C	TIM22	YJL054W	TIM54	TRUE	FALSE	FALSE
YDL217C	TIM22	YOR297C	TIM18	TRUE	FALSE	FALSE
YDL045W-A	MRP10	YHL004W	MRP4	TRUE	FALSE	FALSE
YDR036C	EHD3	YHL004W	MRP4	TRUE	FALSE	FALSE
YBL090W	MRP21	YDL045W-A	MRP10	TRUE	FALSE	FALSE
YBL090W	MRP21	YKL003C	MRP17	TRUE	FALSE	FALSE
YDL045W-A	MRP10	YIL093C	RSM25	TRUE	FALSE	FALSE
YDR347W	MRP1	YIL093C	RSM25	TRUE	FALSE	FALSE
YIL093C	RSM25	YOR158W	PET123	TRUE	FALSE	FALSE
YDR036C	EHD3	YIL093C	RSM25	TRUE	FALSE	FALSE
YHL004W	MRP4	YIL093C	RSM25	TRUE	FALSE	FALSE
YBR251W	MRPS5	YIL093C	RSM25	TRUE	FALSE	FALSE
YER050C	RSM18	YIL093C	RSM25	TRUE	TRUE	FALSE
YDL045W-A	MRP10	YJR113C	RSM7	TRUE	FALSE	FALSE
YBR146W	MRPS9	YJR113C	RSM7	TRUE	FALSE	FALSE
YDL045W-A	MRP10	YPL118W	MRP51	TRUE	FALSE	FALSE
YDR347W	MRP1	YPL118W	MRP51	TRUE	FALSE	FALSE
YHL004W	MRP4	YPL118W	MRP51	TRUE	FALSE	FALSE
YBL090W	MRP21	YPL118W	MRP51	TRUE	FALSE	FALSE
YER050C	RSM18	YPL118W	MRP51	TRUE	FALSE	FALSE
YIL093C	RSM25	YPL118W	MRP51	TRUE	TRUE	FALSE
YJR101W	RSM26	YPL118W	MRP51	TRUE	FALSE	FALSE
YDR363W-A	SEM1	YER021W	RPN3	TRUE	TRUE	FALSE
YER021W	RPN3	YFR052W	RPN12	TRUE	TRUE	FALSE
YER021W	RPN3	YIL075C	RPN2	TRUE	TRUE	FALSE
YDR159W	SAC3	YDR363W-A	SEM1	TRUE	TRUE	FALSE
YDR159W	SAC3	YOR257W	CDC31	TRUE	FALSE	FALSE
YDR159W	SAC3	YOR098C	NUP1	TRUE	FALSE	FALSE
YDR363W-A	SEM1	YJR084W		TRUE	FALSE	TRUE
YDR363W-A	SEM1	YPR108W	RPN7	TRUE	TRUE	FALSE
YER021W	RPN3	YPR108W	RPN7	TRUE	TRUE	TRUE
YGL048C	RPT6	YPR108W	RPN7	TRUE	TRUE	FALSE
YDR363W-A	SEM1	YOL072W	THP1	TRUE	TRUE	FALSE
YDR159W	SAC3	YOL072W	THP1	TRUE	TRUE	FALSE
YOL072W	THP1	YOL072W	THP1	TRUE	FALSE	FALSE
YDL097C	RPN6	YDR363W-A	SEM1	TRUE	TRUE	FALSE
YDL097C	RPN6	YML092C	PRE8	TRUE	TRUE	FALSE
YDL097C	RPN6	YDR394W	RPT3	TRUE	TRUE	FALSE
YDL097C	RPN6	YFR004W	RPN11	TRUE	TRUE	FALSE
YDL097C	RPN6	YGL048C	RPT6	TRUE	TRUE	FALSE
YDL097C	RPN6	YPR108W	RPN7	TRUE	TRUE	FALSE
YDL097C	RPN6	YOR261C	RPN8	TRUE	TRUE	FALSE
YDL097C	RPN6	YDL147W	RPN5	TRUE	TRUE	FALSE
YJR048W	CYC1	YJR048W	CYC1	TRUE	FALSE	FALSE
YJR048W	CYC1	YKR066C	CCP1	TRUE	TRUE	FALSE
YKR066C	CCP1	YKR066C	CCP1	TRUE	FALSE	FALSE
YJR048W	CYC1	YOR065W	CYT1	TRUE	FALSE	FALSE
YEL039C	CYC7	YOR065W	CYT1	TRUE	FALSE	FALSE
YFR033C	QCR6	YOR065W	CYT1	TRUE	TRUE	FALSE
YDR529C	QCR7	YOR065W	CYT1	TRUE	TRUE	FALSE
Q0105	COB	YOR065W	CYT1	TRUE	TRUE	FALSE
YOR065W	CYT1	YOR065W	CYT1	TRUE	FALSE	FALSE
YEL039C	CYC7	YEL039C	CYC7	TRUE	FALSE	FALSE
YFR033C	QCR6	YJL166W	QCR8	TRUE	FALSE	FALSE
YDR529C	QCR7	YJL166W	QCR8	TRUE	FALSE	FALSE
Q0105	COB	YJL166W	QCR8	TRUE	FALSE	FALSE
YJL166W	QCR8	YOR065W	CYT1	TRUE	TRUE	FALSE
YBL045C	COR1	YJL166W	QCR8	TRUE	FALSE	FALSE
YEL024W	RIP1	YJL166W	QCR8	TRUE	FALSE	FALSE
YJL166W	QCR8	YJL166W	QCR8	TRUE	FALSE	FALSE
Q0105	COB	YDR529C	QCR7	TRUE	FALSE	FALSE
Q0105	COB	Q0105	COB	TRUE	FALSE	FALSE
YBL045C	COR1	YDR529C	QCR7	TRUE	TRUE	FALSE
Q0105	COB	YBL045C	COR1	TRUE	FALSE	FALSE
YBL045C	COR1	YNL052W	COX5A	TRUE	TRUE	FALSE
YBL045C	COR1	YIL111W	COX5B	TRUE	FALSE	FALSE
YBL045C	COR1	YOR065W	CYT1	TRUE	TRUE	FALSE
YDR529C	QCR7	YPR191W	QCR2	TRUE	FALSE	FALSE
YBL045C	COR1	YPR191W	QCR2	TRUE	TRUE	TRUE
YPR191W	QCR2	YPR191W	QCR2	TRUE	FALSE	FALSE
YDR529C	QCR7	YHR001W-A	QCR10	TRUE	FALSE	FALSE
Q0105	COB	YHR001W-A	QCR10	TRUE	FALSE	FALSE
YHR001W-A	QCR10	YOR065W	CYT1	TRUE	TRUE	FALSE
YBL045C	COR1	YHR001W-A	QCR10	TRUE	FALSE	FALSE
YHR001W-A	QCR10	YPR191W	QCR2	TRUE	TRUE	FALSE
YEL024W	RIP1	YHR001W-A	QCR10	TRUE	FALSE	FALSE
YGR183C	QCR9	YHR001W-A	QCR10	TRUE	FALSE	FALSE
Q0105	COB	YEL024W	RIP1	TRUE	FALSE	FALSE
YEL024W	RIP1	YOR065W	CYT1	TRUE	TRUE	FALSE
YBL045C	COR1	YEL024W	RIP1	TRUE	FALSE	FALSE
YML054C	CYB2	YML054C	CYB2	TRUE	FALSE	FALSE
YOL086C	ADH1	YOL086C	ADH1	TRUE	TRUE	FALSE
YGR192C	TDH3	YGR192C	TDH3	TRUE	FALSE	FALSE
Q0045	COX1	Q0250	COX2	TRUE	FALSE	FALSE
Q0045	COX1	Q0275	COX3	TRUE	FALSE	FALSE
Q0250	COX2	Q0275	COX3	TRUE	FALSE	FALSE
Q0045	COX1	YNL052W	COX5A	TRUE	FALSE	FALSE
Q0250	COX2	YNL052W	COX5A	TRUE	FALSE	FALSE
Q0045	COX1	YIL111W	COX5B	TRUE	FALSE	FALSE
Q0250	COX2	YIL111W	COX5B	TRUE	FALSE	FALSE
Q0045	COX1	YHR051W	COX6	TRUE	FALSE	FALSE
Q0250	COX2	YHR051W	COX6	TRUE	FALSE	FALSE
YHR051W	COX6	YNL052W	COX5A	TRUE	FALSE	FALSE
YHR051W	COX6	YIL111W	COX5B	TRUE	FALSE	FALSE
Q0045	COX1	YGL187C	COX4	TRUE	FALSE	FALSE
Q0250	COX2	YGL187C	COX4	TRUE	FALSE	FALSE
Q0275	COX3	YGL187C	COX4	TRUE	FALSE	FALSE
YGL187C	COX4	YHR051W	COX6	TRUE	FALSE	FALSE
Q0045	COX1	YLR395C	COX8	TRUE	FALSE	FALSE
Q0045	COX1	YDL067C	COX9	TRUE	FALSE	FALSE
Q0250	COX2	YDL067C	COX9	TRUE	FALSE	FALSE
YDL067C	COX9	YNL052W	COX5A	TRUE	TRUE	FALSE
YDL067C	COX9	YIL111W	COX5B	TRUE	FALSE	FALSE
YDL067C	COX9	YHR051W	COX6	TRUE	FALSE	FALSE
Q0045	COX1	YMR256C	COX7	TRUE	FALSE	FALSE
Q0275	COX3	YMR256C	COX7	TRUE	FALSE	FALSE
YGL187C	COX4	YMR256C	COX7	TRUE	FALSE	FALSE
YLR395C	COX8	YMR256C	COX7	TRUE	FALSE	FALSE
Q0045	COX1	YGL191W	COX13	TRUE	FALSE	FALSE
Q0275	COX3	YGL191W	COX13	TRUE	FALSE	FALSE
YGL187C	COX4	YGL191W	COX13	TRUE	FALSE	FALSE
YGL191W	COX13	YGL191W	COX13	TRUE	TRUE	FALSE
Q0045	COX1	YLR038C	COX12	TRUE	FALSE	FALSE
Q0250	COX2	YLR038C	COX12	TRUE	FALSE	FALSE
Q0275	COX3	YLR038C	COX12	TRUE	FALSE	FALSE
YGL191W	COX13	YLR038C	COX12	TRUE	FALSE	FALSE
YLR038C	COX12	YNR018W	RCF2	TRUE	FALSE	FALSE
Q0045	COX1	YDR119W-A	COX26	TRUE	FALSE	FALSE
Q0250	COX2	YDR119W-A	COX26	TRUE	FALSE	FALSE
YDR119W-A	COX26	YNL052W	COX5A	TRUE	FALSE	FALSE
YDR119W-A	COX26	YIL111W	COX5B	TRUE	FALSE	FALSE
YDR119W-A	COX26	YHR051W	COX6	TRUE	FALSE	FALSE
YDL067C	COX9	YDR119W-A	COX26	TRUE	FALSE	FALSE
Q0275	COX3	YNR018W	RCF2	TRUE	FALSE	FALSE
YGL191W	COX13	YNR018W	RCF2	TRUE	FALSE	FALSE
YNR018W	RCF2	YNR018W	RCF2	TRUE	FALSE	FALSE
YGR183C	QCR9	YNL052W	COX5A	TRUE	FALSE	FALSE
YGR183C	QCR9	YOR065W	CYT1	TRUE	FALSE	FALSE
YBL045C	COR1	YGR183C	QCR9	TRUE	FALSE	FALSE
YEL024W	RIP1	YGR183C	QCR9	TRUE	FALSE	FALSE
YJR104C	SOD1	YJR104C	SOD1	TRUE	FALSE	FALSE
YJR104C	SOD1	YMR038C	CCS1	TRUE	TRUE	FALSE
YMR038C	CCS1	YMR038C	CCS1	TRUE	TRUE	FALSE
YHR008C	SOD2	YHR008C	SOD2	TRUE	TRUE	FALSE
YAL038W	CDC19	YAL038W	CDC19	TRUE	FALSE	FALSE
YJR057W	CDC8	YJR057W	CDC8	TRUE	FALSE	TRUE
YIL162W	SUC2	YIL162W	SUC2	TRUE	FALSE	FALSE
YLR178C	TFS1	YMR297W	PRC1	TRUE	FALSE	FALSE
YBR011C	IPP1	YBR011C	IPP1	TRUE	TRUE	FALSE
YDL181W	INH1	YJR121W	ATP2	TRUE	TRUE	FALSE
YBL099W	ATP1	YJR121W	ATP2	TRUE	TRUE	FALSE
YBL099W	ATP1	YDL181W	INH1	TRUE	TRUE	FALSE
YBL099W	ATP1	YPL078C	ATP4	TRUE	TRUE	FALSE
YDR298C	ATP5	YJR121W	ATP2	TRUE	TRUE	FALSE
YDR298C	ATP5	YPL078C	ATP4	TRUE	TRUE	FALSE
YBL099W	ATP1	YDR298C	ATP5	TRUE	TRUE	FALSE
YBR039W	ATP3	YJR121W	ATP2	TRUE	FALSE	FALSE
YBR039W	ATP3	YDL181W	INH1	TRUE	TRUE	FALSE
YBL099W	ATP1	YBR039W	ATP3	TRUE	TRUE	FALSE
YBR039W	ATP3	YPL271W	ATP15	TRUE	TRUE	FALSE
Q0085	ATP6	Q0085	ATP6	TRUE	FALSE	FALSE
Q0080	ATP8	Q0085	ATP6	TRUE	FALSE	FALSE
Q0085	ATP6	YPL078C	ATP4	TRUE	FALSE	FALSE
Q0080	ATP8	YPL078C	ATP4	TRUE	FALSE	FALSE
Q0085	ATP6	YKL016C	ATP7	TRUE	FALSE	FALSE
Q0080	ATP8	YKL016C	ATP7	TRUE	FALSE	FALSE
YKL016C	ATP7	YPL078C	ATP4	TRUE	TRUE	FALSE
YBL099W	ATP1	YKL016C	ATP7	TRUE	TRUE	FALSE
Q0085	ATP6	Q0130	OLI1	TRUE	FALSE	FALSE
Q0080	ATP8	Q0130	OLI1	TRUE	FALSE	FALSE
Q0130	OLI1	YKL016C	ATP7	TRUE	FALSE	FALSE
Q0130	OLI1	YBR039W	ATP3	TRUE	FALSE	FALSE
Q0130	OLI1	Q0130	OLI1	TRUE	TRUE	FALSE
Q0085	ATP6	YML081C-A	ATP18	TRUE	FALSE	FALSE
Q0080	ATP8	YML081C-A	ATP18	TRUE	FALSE	FALSE
YKL016C	ATP7	YML081C-A	ATP18	TRUE	FALSE	FALSE
YML081C-A	ATP18	YML081C-A	ATP18	TRUE	FALSE	FALSE
Q0085	ATP6	YOL077W-A	ATP19	TRUE	FALSE	FALSE
Q0085	ATP6	YDR377W	ATP17	TRUE	FALSE	FALSE
Q0080	ATP8	YDR377W	ATP17	TRUE	FALSE	FALSE
YDR377W	ATP17	YPL078C	ATP4	TRUE	TRUE	FALSE
YDR377W	ATP17	YKL016C	ATP7	TRUE	TRUE	FALSE
YNR001C	CIT1	YNR001C	CIT1	TRUE	TRUE	FALSE
YGR254W	ENO1	YGR254W	ENO1	TRUE	TRUE	FALSE
YDR050C	TPI1	YDR050C	TPI1	TRUE	TRUE	FALSE
YKL152C	GPM1	YKL152C	GPM1	TRUE	TRUE	FALSE
YGR264C	MES1	YGR264C	MES1	TRUE	FALSE	FALSE
YGL105W	ARC1	YGR264C	MES1	TRUE	TRUE	FALSE
YGL105W	ARC1	YGL245W	GUS1	TRUE	TRUE	FALSE
YGL105W	ARC1	YGL105W	ARC1	TRUE	FALSE	FALSE
YMR174C	PAI3	YPL154C	PEP4	TRUE	TRUE	FALSE
YPL154C	PEP4	YPL154C	PEP4	TRUE	FALSE	FALSE
YFL038C	YPT1	YKR068C	BET3	TRUE	TRUE	FALSE
YEL048C	TCA17	YKR068C	BET3	TRUE	FALSE	FALSE
YER136W	GDI1	YFL038C	YPT1	TRUE	TRUE	FALSE
YER136W	GDI1	YFL005W	SEC4	TRUE	TRUE	FALSE
YER031C	YPT31	YER136W	GDI1	TRUE	TRUE	FALSE
YDR472W	TRS31	YFL038C	YPT1	TRUE	FALSE	FALSE
YDR472W	TRS31	YKR068C	BET3	TRUE	TRUE	TRUE
YBR254C	TRS20	YDR472W	TRS31	TRUE	TRUE	TRUE
YDR108W	TRS85	YDR472W	TRS31	TRUE	FALSE	FALSE
YDR472W	TRS31	YGL210W	YPT32	TRUE	FALSE	FALSE
YFL038C	YPT1	YML077W	BET5	TRUE	FALSE	FALSE
YKR068C	BET3	YML077W	BET5	TRUE	TRUE	FALSE
YGL210W	YPT32	YML077W	BET5	TRUE	FALSE	FALSE
YDR246W	TRS23	YFL038C	YPT1	TRUE	FALSE	FALSE
YDR246W	TRS23	YKR068C	BET3	TRUE	TRUE	FALSE
YDR246W	TRS23	YGL210W	YPT32	TRUE	FALSE	FALSE
YDR246W	TRS23	YDR472W	TRS31	TRUE	TRUE	FALSE
YDR246W	TRS23	YML077W	BET5	TRUE	TRUE	FALSE
YBR009C	HHF1	YDR224C	HTB1	TRUE	FALSE	FALSE
YDR224C	HTB1	YNL030W	HHF2	TRUE	FALSE	FALSE
YBL002W	HTB2	YBR009C	HHF1	TRUE	FALSE	FALSE
YBL002W	HTB2	YNL030W	HHF2	TRUE	FALSE	FALSE
YDR224C	HTB1	YDR225W	HTA1	TRUE	TRUE	FALSE
YBL002W	HTB2	YDR225W	HTA1	TRUE	FALSE	FALSE
YBR009C	HHF1	YDR225W	HTA1	TRUE	FALSE	FALSE
YDR225W	HTA1	YNL030W	HHF2	TRUE	FALSE	FALSE
YDR225W	HTA1	YDR225W	HTA1	TRUE	FALSE	FALSE
YBL003C	HTA2	YDR224C	HTB1	TRUE	TRUE	FALSE
YBL002W	HTB2	YBL003C	HTA2	TRUE	FALSE	FALSE
YBL003C	HTA2	YBR009C	HHF1	TRUE	FALSE	FALSE
YBL003C	HTA2	YNL030W	HHF2	TRUE	FALSE	FALSE
YBL003C	HTA2	YBL003C	HTA2	TRUE	FALSE	FALSE
YDR224C	HTB1	YLR442C	SIR3	TRUE	FALSE	FALSE
YBL002W	HTB2	YLR442C	SIR3	TRUE	FALSE	FALSE
YBR009C	HHF1	YLR442C	SIR3	TRUE	FALSE	FALSE
YLR442C	SIR3	YNL030W	HHF2	TRUE	FALSE	FALSE
YBL003C	HTA2	YLR442C	SIR3	TRUE	TRUE	FALSE
YLR442C	SIR3	YLR442C	SIR3	TRUE	TRUE	FALSE
YDR224C	HTB1	YGL207W	SPT16	TRUE	TRUE	FALSE
YDR225W	HTA1	YGL207W	SPT16	TRUE	FALSE	FALSE
YDR224C	HTB1	YKL089W	MIF2	TRUE	FALSE	FALSE
YBR009C	HHF1	YKL089W	MIF2	TRUE	FALSE	FALSE
YKL089W	MIF2	YNL030W	HHF2	TRUE	FALSE	FALSE
YDR225W	HTA1	YKL089W	MIF2	TRUE	FALSE	FALSE
YKL089W	MIF2	YKL089W	MIF2	TRUE	TRUE	FALSE
YDR224C	HTB1	YDR254W	CHL4	TRUE	FALSE	FALSE
YDR254W	CHL4	YJR060W	CBF1	TRUE	FALSE	FALSE
YDR254W	CHL4	YKL049C	CSE4	TRUE	FALSE	FALSE
YBR107C	IML3	YDR254W	CHL4	TRUE	TRUE	FALSE
YBR211C	AME1	YDR254W	CHL4	TRUE	FALSE	FALSE
YDR224C	HTB1	YER030W	CHZ1	TRUE	TRUE	FALSE
YDR224C	HTB1	YML041C	VPS71	TRUE	FALSE	FALSE
YDR225W	HTA1	YML041C	VPS71	TRUE	FALSE	FALSE
YDR224C	HTB1	YDR334W	SWR1	TRUE	TRUE	FALSE
YDR334W	SWR1	YJL081C	ARP4	TRUE	FALSE	FALSE
YDR190C	RVB1	YDR334W	SWR1	TRUE	TRUE	FALSE
YDR224C	HTB1	YLL022C	HIF1	TRUE	TRUE	FALSE
YDR225W	HTA1	YLL022C	HIF1	TRUE	TRUE	FALSE
YBL002W	HTB2	YBL002W	HTB2	TRUE	FALSE	FALSE
YBL002W	HTB2	YGL241W	KAP114	TRUE	FALSE	FALSE
YBL003C	HTA2	YGL241W	KAP114	TRUE	FALSE	FALSE
YER148W	SPT15	YGL241W	KAP114	TRUE	FALSE	FALSE
YGL241W	KAP114	YLR293C	GSP1	TRUE	TRUE	FALSE
YBL002W	HTB2	YML065W	ORC1	TRUE	FALSE	FALSE
YBR009C	HHF1	YML065W	ORC1	TRUE	FALSE	FALSE
YML065W	ORC1	YNL030W	HHF2	TRUE	FALSE	FALSE
YBL003C	HTA2	YML065W	ORC1	TRUE	FALSE	FALSE
YJL194W	CDC6	YML065W	ORC1	TRUE	TRUE	FALSE
YKR101W	SIR1	YML065W	ORC1	TRUE	TRUE	FALSE
YML065W	ORC1	YPR019W	MCM4	TRUE	FALSE	FALSE
YBR060C	ORC2	YML065W	ORC1	TRUE	TRUE	FALSE
YBR202W	MCM7	YML065W	ORC1	TRUE	FALSE	FALSE
YHR118C	ORC6	YML065W	ORC1	TRUE	FALSE	FALSE
YML065W	ORC1	YNL261W	ORC5	TRUE	FALSE	FALSE
YML065W	ORC1	YML065W	ORC1	TRUE	FALSE	FALSE
YBR009C	HHF1	YKL049C	CSE4	TRUE	FALSE	FALSE
YKL049C	CSE4	YNL030W	HHF2	TRUE	FALSE	FALSE
YDR225W	HTA1	YKL049C	CSE4	TRUE	FALSE	FALSE
YKL049C	CSE4	YKL089W	MIF2	TRUE	TRUE	FALSE
YKL049C	CSE4	YKL049C	CSE4	TRUE	TRUE	FALSE
YBL025W	RRN10	YBR009C	HHF1	TRUE	FALSE	FALSE
YBL025W	RRN10	YNL030W	HHF2	TRUE	FALSE	FALSE
YBL025W	RRN10	YER148W	SPT15	TRUE	FALSE	FALSE
YBR009C	HHF1	YEL056W	HAT2	TRUE	FALSE	FALSE
YEL056W	HAT2	YNL030W	HHF2	TRUE	FALSE	FALSE
YBR009C	HHF1	YMR270C	RRN9	TRUE	FALSE	FALSE
YMR270C	RRN9	YNL030W	HHF2	TRUE	FALSE	FALSE
YER148W	SPT15	YMR270C	RRN9	TRUE	TRUE	FALSE
YBL025W	RRN10	YMR270C	RRN9	TRUE	TRUE	TRUE
YBR009C	HHF1	YPL015C	HST2	TRUE	FALSE	FALSE
YNL030W	HHF2	YPL015C	HST2	TRUE	FALSE	FALSE
YPL015C	HST2	YPL015C	HST2	TRUE	FALSE	FALSE
YBR009C	HHF1	YBR010W	HHT1	TRUE	FALSE	FALSE
YBR009C	HHF1	YNL031C	HHT2	TRUE	FALSE	FALSE
YBR010W	HHT1	YNL030W	HHF2	TRUE	FALSE	FALSE
YNL030W	HHF2	YNL031C	HHT2	TRUE	FALSE	FALSE
YBR010W	HHT1	YDR225W	HTA1	TRUE	FALSE	FALSE
YDR225W	HTA1	YNL031C	HHT2	TRUE	FALSE	FALSE
YBL003C	HTA2	YBR010W	HHT1	TRUE	FALSE	FALSE
YBL003C	HTA2	YNL031C	HHT2	TRUE	FALSE	FALSE
YBR010W	HHT1	YLR442C	SIR3	TRUE	FALSE	FALSE
YLR442C	SIR3	YNL031C	HHT2	TRUE	FALSE	FALSE
YBR010W	HHT1	YJL115W	ASF1	TRUE	FALSE	FALSE
YJL115W	ASF1	YNL031C	HHT2	TRUE	FALSE	FALSE
YBR010W	HHT1	YIL126W	STH1	TRUE	FALSE	FALSE
YIL126W	STH1	YNL031C	HHT2	TRUE	FALSE	FALSE
YBR010W	HHT1	YPL129W	TAF14	TRUE	FALSE	FALSE
YNL031C	HHT2	YPL129W	TAF14	TRUE	FALSE	FALSE
YBR010W	HHT1	YEL056W	HAT2	TRUE	FALSE	FALSE
YEL056W	HAT2	YNL031C	HHT2	TRUE	FALSE	FALSE
YBR010W	HHT1	YGR270W	YTA7	TRUE	FALSE	FALSE
YGR270W	YTA7	YNL031C	HHT2	TRUE	FALSE	FALSE
YBR010W	HHT1	YMR270C	RRN9	TRUE	FALSE	FALSE
YMR270C	RRN9	YNL031C	HHT2	TRUE	FALSE	FALSE
YBR010W	HHT1	YPL015C	HST2	TRUE	FALSE	FALSE
YNL031C	HHT2	YPL015C	HST2	TRUE	FALSE	FALSE
YBR010W	HHT1	YNL246W	VPS75	TRUE	FALSE	FALSE
YNL031C	HHT2	YNL246W	VPS75	TRUE	FALSE	FALSE
YBR010W	HHT1	YML065W	ORC1	TRUE	FALSE	FALSE
YML065W	ORC1	YNL031C	HHT2	TRUE	FALSE	FALSE
YBR010W	HHT1	YBR010W	HHT1	TRUE	FALSE	FALSE
YBR010W	HHT1	YNL031C	HHT2	TRUE	FALSE	FALSE
YNL031C	HHT2	YNL031C	HHT2	TRUE	FALSE	FALSE
YBR009C	HHF1	YLR141W	RRN5	TRUE	FALSE	FALSE
YLR141W	RRN5	YNL030W	HHF2	TRUE	FALSE	FALSE
YBL025W	RRN10	YLR141W	RRN5	TRUE	FALSE	FALSE
YLR141W	RRN5	YMR270C	RRN9	TRUE	FALSE	FALSE
YBR010W	HHT1	YLR141W	RRN5	TRUE	FALSE	FALSE
YLR141W	RRN5	YNL031C	HHT2	TRUE	FALSE	FALSE
YBR009C	HHF1	YGR252W	GCN5	TRUE	FALSE	FALSE
YGR252W	GCN5	YNL030W	HHF2	TRUE	FALSE	FALSE
YDR448W	ADA2	YGR252W	GCN5	TRUE	TRUE	TRUE
YBR009C	HHF1	YOR295W	UAF30	TRUE	FALSE	FALSE
YNL030W	HHF2	YOR295W	UAF30	TRUE	FALSE	FALSE
YLR141W	RRN5	YOR295W	UAF30	TRUE	FALSE	FALSE
YBR009C	HHF1	YPL001W	HAT1	TRUE	FALSE	FALSE
YNL030W	HHF2	YPL001W	HAT1	TRUE	FALSE	FALSE
YEL056W	HAT2	YPL001W	HAT1	TRUE	TRUE	TRUE
YBR010W	HHT1	YPL001W	HAT1	TRUE	FALSE	FALSE
YNL031C	HHT2	YPL001W	HAT1	TRUE	FALSE	FALSE
Q0140	VAR1	YPR166C	MRP2	TRUE	FALSE	FALSE
Q0140	VAR1	YBR251W	MRPS5	TRUE	FALSE	FALSE
YBR251W	MRPS5	YNL137C	NAM9	TRUE	TRUE	FALSE
YBR251W	MRPS5	YDR036C	EHD3	TRUE	FALSE	FALSE
YBR251W	MRPS5	YHL004W	MRP4	TRUE	TRUE	FALSE
Q0140	VAR1	YGR215W	RSM27	TRUE	FALSE	FALSE
YGR215W	RSM27	YPR166C	MRP2	TRUE	FALSE	FALSE
Q0140	VAR1	YDR041W	RSM10	TRUE	FALSE	FALSE
YDR041W	RSM10	YPR166C	MRP2	TRUE	FALSE	FALSE
YBR251W	MRPS5	YDR041W	RSM10	TRUE	TRUE	FALSE
YDR041W	RSM10	YGR215W	RSM27	TRUE	FALSE	FALSE
Q0140	VAR1	YDR175C	RSM24	TRUE	FALSE	FALSE
YBR251W	MRPS5	YDR175C	RSM24	TRUE	TRUE	FALSE
YBR146W	MRPS9	YDR175C	RSM24	TRUE	FALSE	FALSE
YDR175C	RSM24	YGR215W	RSM27	TRUE	FALSE	FALSE
YDR175C	RSM24	YGL129C	RSM23	TRUE	FALSE	FALSE
YDR041W	RSM10	YDR175C	RSM24	TRUE	FALSE	FALSE
YGL103W	RPL28	YOL120C	RPL18A	TRUE	TRUE	FALSE
YDL082W	RPL13A	YGL103W	RPL28	TRUE	FALSE	FALSE
YDL082W	RPL13A	YMR194W	RPL36A	TRUE	FALSE	FALSE
YDL082W	RPL13A	YLR029C	RPL15A	TRUE	FALSE	FALSE
YDL082W	RPL13A	YDL191W	RPL35A	TRUE	FALSE	FALSE
YBR031W	RPL4A	YDL082W	RPL13A	TRUE	FALSE	FALSE
YDL082W	RPL13A	YER002W	NOP16	TRUE	FALSE	FALSE
YDL082W	RPL13A	YOL077C	BRX1	TRUE	FALSE	FALSE
YGR214W	RPS0A	YML024W	RPS17A	TRUE	FALSE	FALSE
YGR214W	RPS0A	YKR057W	RPS21A	TRUE	FALSE	FALSE
YDR447C	RPS17B	YGR214W	RPS0A	TRUE	FALSE	FALSE
YGL123W	RPS2	YGR214W	RPS0A	TRUE	FALSE	FALSE
YML024W	RPS17A	YMR116C	ASC1	TRUE	TRUE	FALSE
YMR116C	ASC1	YNL178W	RPS3	TRUE	TRUE	FALSE
YMR116C	ASC1	YMR143W	RPS16A	TRUE	TRUE	FALSE
YDR447C	RPS17B	YMR116C	ASC1	TRUE	FALSE	FALSE
YMR116C	ASC1	YMR116C	ASC1	TRUE	TRUE	FALSE
YML024W	RPS17A	YOR056C	NOB1	TRUE	FALSE	FALSE
YGR214W	RPS0A	YOR056C	NOB1	TRUE	FALSE	FALSE
YLR441C	RPS1A	YOR056C	NOB1	TRUE	FALSE	FALSE
YFL037W	TUB2	YFL037W	TUB2	TRUE	FALSE	FALSE
YFL037W	TUB2	YML085C	TUB1	TRUE	TRUE	FALSE
YML085C	TUB1	YML085C	TUB1	TRUE	FALSE	FALSE
YFL037W	TUB2	YLR045C	STU2	TRUE	TRUE	FALSE
YLR045C	STU2	YML085C	TUB1	TRUE	TRUE	FALSE
YIL144W	NDC80	YLR045C	STU2	TRUE	TRUE	FALSE
YLR045C	STU2	YLR045C	STU2	TRUE	TRUE	FALSE
YPL240C	HSP82	YPL240C	HSP82	TRUE	TRUE	FALSE
YCR060W	TAH1	YPL240C	HSP82	TRUE	TRUE	FALSE
YKL117W	SBA1	YPL240C	HSP82	TRUE	TRUE	TRUE
YHR117W	TOM71	YPL240C	HSP82	TRUE	FALSE	FALSE
YAL005C	SSA1	YHR117W	TOM71	TRUE	TRUE	FALSE
YDR214W	AHA1	YPL240C	HSP82	TRUE	TRUE	TRUE
YDR214W	AHA1	YMR186W	HSC82	TRUE	TRUE	TRUE
YAL003W	EFB1	YBR118W	TEF2	TRUE	FALSE	FALSE
YAL003W	EFB1	YPR080W	TEF1	TRUE	FALSE	FALSE
YEL009C	GCN4	YEL009C	GCN4	TRUE	TRUE	FALSE
YEL009C	GCN4	YOL051W	GAL11	TRUE	TRUE	FALSE
R0010W	FLP1	R0010W	FLP1	TRUE	FALSE	FALSE
YEL021W	URA3	YEL021W	URA3	TRUE	TRUE	FALSE
YGL187C	COX4	YLR163C	MAS1	TRUE	FALSE	FALSE
YGL187C	COX4	YNR017W	TIM23	TRUE	TRUE	FALSE
YNR017W	TIM23	YNR017W	TIM23	TRUE	FALSE	FALSE
YDL140C	RPO21	YGL043W	DST1	TRUE	TRUE	FALSE
YDL140C	RPO21	YOR151C	RPB2	TRUE	TRUE	FALSE
YGL043W	DST1	YOR151C	RPB2	TRUE	FALSE	FALSE
YOR151C	RPB2	YOR151C	RPB2	TRUE	FALSE	FALSE
YDL140C	RPO21	YIL021W	RPB3	TRUE	TRUE	FALSE
YIL021W	RPB3	YOR151C	RPB2	TRUE	TRUE	FALSE
YDL140C	RPO21	YJL140W	RPB4	TRUE	TRUE	FALSE
YER171W	RAD3	YJL140W	RPB4	TRUE	FALSE	FALSE
YJL140W	RPB4	YOR151C	RPB2	TRUE	FALSE	FALSE
YBR154C	RPB5	YDL140C	RPO21	TRUE	TRUE	FALSE
YBR154C	RPB5	YOR116C	RPO31	TRUE	TRUE	FALSE
YBR154C	RPB5	YOR151C	RPB2	TRUE	TRUE	FALSE
YBR154C	RPB5	YOR341W	RPA190	TRUE	TRUE	FALSE
YDL140C	RPO21	YPR187W	RPO26	TRUE	TRUE	FALSE
YOR116C	RPO31	YPR187W	RPO26	TRUE	FALSE	FALSE
YOR151C	RPB2	YPR187W	RPO26	TRUE	TRUE	FALSE
YOR341W	RPA190	YPR187W	RPO26	TRUE	FALSE	FALSE
YBR154C	RPB5	YPR187W	RPO26	TRUE	TRUE	FALSE
YDL140C	RPO21	YOR224C	RPB8	TRUE	TRUE	FALSE
YOR116C	RPO31	YOR224C	RPB8	TRUE	TRUE	FALSE
YOR224C	RPB8	YPR110C	RPC40	TRUE	FALSE	FALSE
YOR224C	RPB8	YOR341W	RPA190	TRUE	FALSE	FALSE
YIL021W	RPB3	YOR224C	RPB8	TRUE	FALSE	FALSE
YDL140C	RPO21	YGR116W	SPT6	TRUE	TRUE	FALSE
YGR116W	SPT6	YGR116W	SPT6	TRUE	FALSE	FALSE
YDL140C	RPO21	YML010W	SPT5	TRUE	FALSE	FALSE
YML010W	SPT5	YOR151C	RPB2	TRUE	FALSE	FALSE
YIL021W	RPB3	YML010W	SPT5	TRUE	FALSE	FALSE
YDL140C	RPO21	YGL070C	RPB9	TRUE	TRUE	FALSE
YGL070C	RPB9	YOR151C	RPB2	TRUE	TRUE	FALSE
YDL140C	RPO21	YPR086W	SUA7	TRUE	TRUE	FALSE
YOR151C	RPB2	YPR086W	SUA7	TRUE	TRUE	FALSE
YER148W	SPT15	YPR086W	SUA7	TRUE	TRUE	FALSE
YDL140C	RPO21	YER022W	SRB4	TRUE	FALSE	FALSE
YER022W	SRB4	YLR071C	RGR1	TRUE	FALSE	FALSE
YDL140C	RPO21	YGR104C	SRB5	TRUE	FALSE	FALSE
YER022W	SRB4	YGR104C	SRB5	TRUE	FALSE	FALSE
YGR104C	SRB5	YGR104C	SRB5	TRUE	FALSE	FALSE
YDL140C	RPO21	YDR404C	RPB7	TRUE	TRUE	FALSE
YDR404C	RPB7	YOR151C	RPB2	TRUE	FALSE	FALSE
YDR404C	RPB7	YJL140W	RPB4	TRUE	TRUE	FALSE
YDR404C	RPB7	YPR187W	RPO26	TRUE	FALSE	FALSE
YDR404C	RPB7	YML010W	SPT5	TRUE	FALSE	FALSE
YDR404C	RPB7	YDR404C	RPB7	TRUE	FALSE	FALSE
YDL140C	RPO21	YKL028W	TFA1	TRUE	TRUE	FALSE
YER171W	RAD3	YKL028W	TFA1	TRUE	FALSE	FALSE
YKL028W	TFA1	YOR151C	RPB2	TRUE	FALSE	FALSE
YKL028W	TFA1	YPR086W	SUA7	TRUE	FALSE	FALSE
YDR311W	TFB1	YKL028W	TFA1	TRUE	FALSE	TRUE
YDR404C	RPB7	YKL028W	TFA1	TRUE	FALSE	FALSE
YDL140C	RPO21	YKL005C	BYE1	TRUE	TRUE	FALSE
YBR154C	RPB5	YKL005C	BYE1	TRUE	FALSE	FALSE
YDL140C	RPO21	YKR062W	TFA2	TRUE	TRUE	FALSE
YER171W	RAD3	YKR062W	TFA2	TRUE	FALSE	FALSE
YER148W	SPT15	YKR062W	TFA2	TRUE	FALSE	FALSE
YDR311W	TFB1	YKR062W	TFA2	TRUE	FALSE	FALSE
YKL028W	TFA1	YKR062W	TFA2	TRUE	FALSE	TRUE
YBR193C	MED8	YDL140C	RPO21	TRUE	FALSE	FALSE
YBR193C	MED8	YER022W	SRB4	TRUE	TRUE	TRUE
YBR193C	MED8	YBR253W	SRB6	TRUE	FALSE	FALSE
YBR193C	MED8	YGR104C	SRB5	TRUE	TRUE	TRUE
YDL140C	RPO21	YGL127C	SOH1	TRUE	FALSE	FALSE
YGL127C	SOH1	YLR071C	RGR1	TRUE	FALSE	FALSE
YBR193C	MED8	YGL127C	SOH1	TRUE	FALSE	TRUE
YGL127C	SOH1	YGL127C	SOH1	TRUE	FALSE	FALSE
YDL140C	RPO21	YHR058C	MED6	TRUE	FALSE	FALSE
YER022W	SRB4	YHR058C	MED6	TRUE	TRUE	TRUE
YBR253W	SRB6	YHR058C	MED6	TRUE	FALSE	FALSE
YBR193C	MED8	YHR058C	MED6	TRUE	FALSE	FALSE
YGL127C	SOH1	YHR058C	MED6	TRUE	FALSE	FALSE
YDL140C	RPO21	YOL005C	RPB11	TRUE	TRUE	FALSE
YOL005C	RPB11	YOR151C	RPB2	TRUE	FALSE	FALSE
YIL021W	RPB3	YOL005C	RPB11	TRUE	TRUE	FALSE
YOL005C	RPB11	YOR224C	RPB8	TRUE	FALSE	FALSE
YML010W	SPT5	YOL005C	RPB11	TRUE	FALSE	FALSE
YDL140C	RPO21	YHR143W-A	RPC10	TRUE	TRUE	FALSE
YHR143W-A	RPC10	YPR110C	RPC40	TRUE	FALSE	FALSE
YHR143W-A	RPC10	YOR151C	RPB2	TRUE	FALSE	FALSE
YHR143W-A	RPC10	YIL021W	RPB3	TRUE	TRUE	FALSE
YHR143W-A	RPC10	YPR010C	RPA135	TRUE	TRUE	FALSE
YHR143W-A	RPC10	YOR210W	RPB10	TRUE	FALSE	FALSE
YHR143W-A	RPC10	YOR207C	RET1	TRUE	FALSE	FALSE
YHR143W-A	RPC10	YML010W	SPT5	TRUE	FALSE	FALSE
YHR143W-A	RPC10	YPR086W	SUA7	TRUE	FALSE	FALSE
YGR246C	BRF1	YHR143W-A	RPC10	TRUE	FALSE	FALSE
YDL140C	RPO21	YGR186W	TFG1	TRUE	FALSE	FALSE
YGR186W	TFG1	YOR151C	RPB2	TRUE	FALSE	FALSE
YGR186W	TFG1	YOR210W	RPB10	TRUE	FALSE	FALSE
YGL070C	RPB9	YGR186W	TFG1	TRUE	FALSE	FALSE
YDL140C	RPO21	YNL251C	NRD1	TRUE	TRUE	FALSE
YDL140C	RPO21	YIL143C	SSL2	TRUE	FALSE	FALSE
YER171W	RAD3	YIL143C	SSL2	TRUE	FALSE	FALSE
YIL143C	SSL2	YKL028W	TFA1	TRUE	FALSE	FALSE
YIL143C	SSL2	YKR062W	TFA2	TRUE	FALSE	FALSE
YDL140C	RPO21	YOR048C	RAT1	TRUE	FALSE	FALSE
YOR048C	RAT1	YOR151C	RPB2	TRUE	FALSE	FALSE
YDR404C	RPB7	YOR048C	RAT1	TRUE	FALSE	FALSE
YGL246C	RAI1	YOR048C	RAT1	TRUE	FALSE	FALSE
YDL140C	RPO21	YDR045C	RPC11	TRUE	FALSE	FALSE
YDR045C	RPC11	YOR116C	RPO31	TRUE	FALSE	FALSE
YDR045C	RPC11	YOR151C	RPB2	TRUE	FALSE	FALSE
YBR154C	RPB5	YDR045C	RPC11	TRUE	FALSE	FALSE
YDR045C	RPC11	YOR207C	RET1	TRUE	TRUE	FALSE
YDL150W	RPC53	YDR045C	RPC11	TRUE	FALSE	FALSE
YDR045C	RPC11	YKR025W	RPC37	TRUE	FALSE	FALSE
YDL140C	RPO21	YDR289C	RTT103	TRUE	TRUE	FALSE
YDR289C	RTT103	YDR289C	RTT103	TRUE	TRUE	FALSE
YDL140C	RPO21	YOL135C	MED7	TRUE	FALSE	FALSE
YLR071C	RGR1	YOL135C	MED7	TRUE	FALSE	FALSE
YBL093C	ROX3	YOL135C	MED7	TRUE	FALSE	FALSE
YGL127C	SOH1	YOL135C	MED7	TRUE	TRUE	TRUE
YDR308C	SRB7	YOL135C	MED7	TRUE	TRUE	TRUE
YOL135C	MED7	YPR168W	NUT2	TRUE	TRUE	FALSE
YOL135C	MED7	YOL135C	MED7	TRUE	FALSE	FALSE
YOR116C	RPO31	YPR110C	RPC40	TRUE	FALSE	FALSE
YER148W	SPT15	YOR116C	RPO31	TRUE	FALSE	FALSE
YER148W	SPT15	YER148W	SPT15	TRUE	TRUE	FALSE
YNL151C	RPC31	YOR116C	RPO31	TRUE	FALSE	FALSE
YOR116C	RPO31	YOR207C	RET1	TRUE	FALSE	FALSE
YOR207C	RET1	YPR110C	RPC40	TRUE	FALSE	FALSE
YER148W	SPT15	YOR207C	RET1	TRUE	FALSE	FALSE
YOR207C	RET1	YPR187W	RPO26	TRUE	FALSE	FALSE
YOR207C	RET1	YOR210W	RPB10	TRUE	FALSE	FALSE
YNL113W	RPC19	YOR116C	RPO31	TRUE	FALSE	FALSE
YNL113W	RPC19	YPR110C	RPC40	TRUE	TRUE	TRUE
YNL113W	RPC19	YOR341W	RPA190	TRUE	FALSE	FALSE
YNL113W	RPC19	YOR224C	RPB8	TRUE	FALSE	FALSE
YNL113W	RPC19	YPR010C	RPA135	TRUE	TRUE	FALSE
YNL113W	RPC19	YOR207C	RET1	TRUE	FALSE	FALSE
YGR246C	BRF1	YOR116C	RPO31	TRUE	FALSE	FALSE
YER148W	SPT15	YGR246C	BRF1	TRUE	TRUE	FALSE
YGR246C	BRF1	YOR207C	RET1	TRUE	FALSE	FALSE
YOR116C	RPO31	YPR190C	RPC82	TRUE	FALSE	FALSE
YNL151C	RPC31	YPR190C	RPC82	TRUE	FALSE	FALSE
YBR154C	RPB5	YPR190C	RPC82	TRUE	FALSE	FALSE
YKL144C	RPC25	YOR116C	RPO31	TRUE	FALSE	FALSE
YKL144C	RPC25	YNL151C	RPC31	TRUE	FALSE	FALSE
YKL144C	RPC25	YPR187W	RPO26	TRUE	FALSE	FALSE
YKL144C	RPC25	YOR207C	RET1	TRUE	FALSE	FALSE
YDR005C	MAF1	YOR116C	RPO31	TRUE	TRUE	FALSE
YDR005C	MAF1	YOR207C	RET1	TRUE	FALSE	FALSE
YDR005C	MAF1	YPR190C	RPC82	TRUE	FALSE	FALSE
YDR005C	MAF1	YNR003C	RPC34	TRUE	TRUE	FALSE
YJL011C	RPC17	YOR116C	RPO31	TRUE	FALSE	FALSE
YJL011C	RPC17	YNL151C	RPC31	TRUE	TRUE	FALSE
YJL011C	RPC17	YKL144C	RPC25	TRUE	TRUE	FALSE
YER165W	PAB1	YER165W	PAB1	TRUE	FALSE	FALSE
YER165W	PAB1	YKL025C	PAN3	TRUE	TRUE	FALSE
YKL025C	PAN3	YKL025C	PAN3	TRUE	FALSE	FALSE
YER165W	PAB1	YGL094C	PAN2	TRUE	FALSE	FALSE
YGL094C	PAN2	YKL025C	PAN3	TRUE	TRUE	TRUE
YPL248C	GAL4	YPL248C	GAL4	TRUE	TRUE	FALSE
YML051W	GAL80	YPL248C	GAL4	TRUE	TRUE	FALSE
YML051W	GAL80	YML051W	GAL80	TRUE	TRUE	FALSE
YDR009W	GAL3	YML051W	GAL80	TRUE	TRUE	FALSE
YDR009W	GAL3	YDR009W	GAL3	TRUE	FALSE	FALSE
YBR019C	GAL10	YBR019C	GAL10	TRUE	FALSE	TRUE
YBL087C	RPL23A	YGL031C	RPL24A	TRUE	FALSE	FALSE
YGL031C	RPL24A	YPR016C	TIF6	TRUE	FALSE	FALSE
YBL087C	RPL23A	YPR016C	TIF6	TRUE	FALSE	FALSE
YOR063W	RPL3	YPR016C	TIF6	TRUE	FALSE	FALSE
YCL054W	SPB1	YPR016C	TIF6	TRUE	FALSE	FALSE
YPL093W	NOG1	YPR016C	TIF6	TRUE	FALSE	FALSE
YLR009W	RLP24	YPR016C	TIF6	TRUE	FALSE	FALSE
YJL189W	RPL39	YOL127W	RPL25	TRUE	FALSE	FALSE
YDL191W	RPL35A	YOL127W	RPL25	TRUE	FALSE	FALSE
YDL191W	RPL35A	YLR029C	RPL15A	TRUE	FALSE	FALSE
YHL033C	RPL8A	YOL127W	RPL25	TRUE	FALSE	FALSE
YHL033C	RPL8A	YMR194W	RPL36A	TRUE	FALSE	FALSE
YHL033C	RPL8A	YLR029C	RPL15A	TRUE	FALSE	FALSE
YCL054W	SPB1	YOL127W	RPL25	TRUE	TRUE	FALSE
YCL054W	SPB1	YMR194W	RPL36A	TRUE	FALSE	FALSE
YCL054W	SPB1	YLR029C	RPL15A	TRUE	FALSE	FALSE
YCL054W	SPB1	YHR010W	RPL27A	TRUE	FALSE	FALSE
YBL087C	RPL23A	YCL054W	SPB1	TRUE	FALSE	FALSE
YBR084C-A	RPL19A	YCL054W	SPB1	TRUE	FALSE	FALSE
YBR031W	RPL4A	YCL054W	SPB1	TRUE	FALSE	FALSE
YCL054W	SPB1	YGL030W	RPL30	TRUE	FALSE	FALSE
YCL054W	SPB1	YHL033C	RPL8A	TRUE	FALSE	FALSE
YNL002C	RLP7	YOL127W	RPL25	TRUE	FALSE	FALSE
YHR010W	RPL27A	YNL002C	RLP7	TRUE	FALSE	FALSE
YHR052W	CIC1	YNL002C	RLP7	TRUE	TRUE	FALSE
YNL002C	RLP7	YNL002C	RLP7	TRUE	TRUE	FALSE
YGR103W	NOP7	YOL127W	RPL25	TRUE	FALSE	FALSE
YGR103W	NOP7	YHL033C	RPL8A	TRUE	FALSE	FALSE
YGR103W	NOP7	YNL002C	RLP7	TRUE	FALSE	FALSE
YNL110C	NOP15	YOL127W	RPL25	TRUE	FALSE	FALSE
YHL033C	RPL8A	YNL110C	NOP15	TRUE	FALSE	FALSE
YHR052W	CIC1	YNL110C	NOP15	TRUE	TRUE	FALSE
YNL002C	RLP7	YNL110C	NOP15	TRUE	TRUE	FALSE
YNL110C	NOP15	YNL110C	NOP15	TRUE	TRUE	FALSE
YBR283C	SSH1	YJL189W	RPL39	TRUE	FALSE	FALSE
YBR283C	SSH1	YLR344W	RPL26A	TRUE	FALSE	FALSE
YBR283C	SSH1	YDL191W	RPL35A	TRUE	FALSE	FALSE
YBR283C	SSH1	YDR086C	SSS1	TRUE	TRUE	FALSE
YLL018C	DPS1	YLL018C	DPS1	TRUE	FALSE	FALSE
YGL253W	HXK2	YGR218W	CRM1	TRUE	FALSE	FALSE
YBR088C	POL30	YDL164C	CDC9	TRUE	TRUE	FALSE
YBR088C	POL30	YLR167W	RPS31	TRUE	FALSE	FALSE
YBR088C	POL30	YML061C	PIF1	TRUE	TRUE	FALSE
YBR088C	POL30	YJL092W	SRS2	TRUE	TRUE	FALSE
YBR088C	POL30	YDL102W	POL3	TRUE	TRUE	FALSE
YBR088C	POL30	YBR088C	POL30	TRUE	TRUE	FALSE
YDR225W	HTA1	YJR060W	CBF1	TRUE	FALSE	FALSE
YJR060W	CBF1	YJR060W	CBF1	TRUE	TRUE	FALSE
YDR225W	HTA1	YHR154W	RTT107	TRUE	FALSE	FALSE
YHR154W	RTT107	YHR154W	RTT107	TRUE	FALSE	FALSE
YGL008C	PMA1	YGL008C	PMA1	TRUE	TRUE	FALSE
YDR091C	RLI1	YLR340W	RPP0	TRUE	FALSE	FALSE
YDR091C	RLI1	YGL147C	RPL9A	TRUE	FALSE	FALSE
YDR091C	RLI1	YGR118W	RPS23A	TRUE	FALSE	FALSE
YDR091C	RLI1	YER074W	RPS24A	TRUE	FALSE	FALSE
YDR091C	RLI1	YPL090C	RPS6A	TRUE	FALSE	FALSE
YBR143C	SUP45	YDR091C	RLI1	TRUE	TRUE	FALSE
YDR091C	RLI1	YNL001W	DOM34	TRUE	FALSE	FALSE
YGL040C	HEM2	YGL040C	HEM2	TRUE	FALSE	TRUE
YDR172W	SUP35	YDR172W	SUP35	TRUE	TRUE	FALSE
YBR143C	SUP45	YDR172W	SUP35	TRUE	TRUE	FALSE
YLR295C	ATP14	YPL078C	ATP4	TRUE	TRUE	FALSE
YBL099W	ATP1	YLR295C	ATP14	TRUE	TRUE	FALSE
YDR298C	ATP5	YLR295C	ATP14	TRUE	FALSE	FALSE
YKL016C	ATP7	YLR295C	ATP14	TRUE	TRUE	FALSE
YDR377W	ATP17	YLR295C	ATP14	TRUE	FALSE	FALSE
YGL076C	RPL7A	YMR242C	RPL20A	TRUE	TRUE	FALSE
YGL147C	RPL9A	YMR242C	RPL20A	TRUE	FALSE	FALSE
YBR031W	RPL4A	YGL076C	RPL7A	TRUE	TRUE	FALSE
YBR031W	RPL4A	YLR344W	RPL26A	TRUE	FALSE	FALSE
YBR031W	RPL4A	YLR029C	RPL15A	TRUE	FALSE	FALSE
YBR031W	RPL4A	YMR242C	RPL20A	TRUE	FALSE	FALSE
YBR031W	RPL4A	YOL120C	RPL18A	TRUE	FALSE	FALSE
YAL025C	MAK16	YGL076C	RPL7A	TRUE	FALSE	FALSE
YAL025C	MAK16	YKL180W	RPL17A	TRUE	FALSE	FALSE
YAL025C	MAK16	YOL120C	RPL18A	TRUE	FALSE	FALSE
YAL025C	MAK16	YBR031W	RPL4A	TRUE	FALSE	FALSE
YDR087C	RRP1	YGL076C	RPL7A	TRUE	FALSE	FALSE
YDR087C	RRP1	YOL120C	RPL18A	TRUE	FALSE	FALSE
YBR031W	RPL4A	YDR087C	RRP1	TRUE	FALSE	FALSE
YAL025C	MAK16	YDR087C	RRP1	TRUE	FALSE	FALSE
YBR191W	RPL21A	YGL076C	RPL7A	TRUE	FALSE	FALSE
YBR191W	RPL21A	YMR242C	RPL20A	TRUE	FALSE	FALSE
YGL147C	RPL9A	YKL006W	RPL14A	TRUE	TRUE	FALSE
YKL006W	RPL14A	YMR242C	RPL20A	TRUE	TRUE	FALSE
YIL133C	RPL16A	YKL006W	RPL14A	TRUE	TRUE	FALSE
YHR088W	RPF1	YKL180W	RPL17A	TRUE	FALSE	FALSE
YAL025C	MAK16	YHR088W	RPF1	TRUE	TRUE	FALSE
YBL092W	RPL32	YHR088W	RPF1	TRUE	TRUE	FALSE
YER002W	NOP16	YLR344W	RPL26A	TRUE	FALSE	FALSE
YDL191W	RPL35A	YER002W	NOP16	TRUE	FALSE	FALSE
YBR031W	RPL4A	YER002W	NOP16	TRUE	FALSE	FALSE
YER002W	NOP16	YHL033C	RPL8A	TRUE	FALSE	FALSE
YDR012W	RPL4B	YLR344W	RPL26A	TRUE	FALSE	FALSE
YIL133C	RPL16A	YPL143W	RPL33A	TRUE	FALSE	FALSE
YIL133C	RPL16A	YMR242C	RPL20A	TRUE	FALSE	FALSE
YIL133C	RPL16A	YOR063W	RPL3	TRUE	FALSE	FALSE
YML073C	RPL6A	YPL143W	RPL33A	TRUE	FALSE	FALSE
YAL025C	MAK16	YML073C	RPL6A	TRUE	FALSE	FALSE
YKL006W	RPL14A	YML073C	RPL6A	TRUE	FALSE	FALSE
YBL092W	RPL32	YML073C	RPL6A	TRUE	TRUE	FALSE
YHR088W	RPF1	YML073C	RPL6A	TRUE	FALSE	FALSE
YML073C	RPL6A	YOR206W	NOC2	TRUE	FALSE	FALSE
YMR194W	RPL36A	YMR290C	HAS1	TRUE	FALSE	FALSE
YHR052W	CIC1	YMR290C	HAS1	TRUE	TRUE	FALSE
YER002W	NOP16	YMR290C	HAS1	TRUE	FALSE	FALSE
YMR049C	ERB1	YMR194W	RPL36A	TRUE	FALSE	FALSE
YHR010W	RPL27A	YMR049C	ERB1	TRUE	FALSE	FALSE
YHL033C	RPL8A	YMR049C	ERB1	TRUE	FALSE	FALSE
YCL054W	SPB1	YMR049C	ERB1	TRUE	TRUE	FALSE
YFL002C	SPB4	YMR049C	ERB1	TRUE	FALSE	FALSE
YKL172W	EBP2	YMR049C	ERB1	TRUE	FALSE	FALSE
YER002W	NOP16	YMR049C	ERB1	TRUE	FALSE	FALSE
YMR049C	ERB1	YNL002C	RLP7	TRUE	FALSE	FALSE
YFR001W	LOC1	YMR049C	ERB1	TRUE	TRUE	FALSE
YLR325C	RPL38	YMR049C	ERB1	TRUE	FALSE	FALSE
YGR103W	NOP7	YMR049C	ERB1	TRUE	TRUE	FALSE
YMR049C	ERB1	YMR290C	HAS1	TRUE	TRUE	FALSE
YMR194W	RPL36A	YOL077C	BRX1	TRUE	FALSE	FALSE
YOL077C	BRX1	YOL120C	RPL18A	TRUE	FALSE	FALSE
YBR031W	RPL4A	YOL077C	BRX1	TRUE	FALSE	FALSE
YDR087C	RRP1	YOL077C	BRX1	TRUE	FALSE	FALSE
YKL172W	EBP2	YOL077C	BRX1	TRUE	TRUE	FALSE
YER002W	NOP16	YOL077C	BRX1	TRUE	TRUE	FALSE
YFR001W	LOC1	YOL077C	BRX1	TRUE	TRUE	FALSE
YMR049C	ERB1	YOL077C	BRX1	TRUE	FALSE	FALSE
YFR001W	LOC1	YLR029C	RPL15A	TRUE	FALSE	FALSE
YCL054W	SPB1	YFR001W	LOC1	TRUE	TRUE	FALSE
YFR001W	LOC1	YKL172W	EBP2	TRUE	TRUE	FALSE
YLR061W	RPL22A	YPL093W	NOG1	TRUE	FALSE	FALSE
YDL075W	RPL31A	YPL093W	NOG1	TRUE	FALSE	FALSE
YEL054C	RPL12A	YPL093W	NOG1	TRUE	FALSE	FALSE
YBR084C-A	RPL19A	YPL093W	NOG1	TRUE	FALSE	FALSE
YOR063W	RPL3	YPL093W	NOG1	TRUE	FALSE	FALSE
YER126C	NSA2	YPL093W	NOG1	TRUE	TRUE	FALSE
YDR447C	RPS17B	YNL178W	RPS3	TRUE	FALSE	FALSE
YBR247C	ENP1	YNL178W	RPS3	TRUE	FALSE	FALSE
YBR247C	ENP1	YKL143W	LTV1	TRUE	FALSE	FALSE
YHL015W	RPS20	YNL178W	RPS3	TRUE	TRUE	FALSE
YLR388W	RPS29A	YNL178W	RPS3	TRUE	FALSE	FALSE
YBR247C	ENP1	YLR388W	RPS29A	TRUE	FALSE	FALSE
YHL015W	RPS20	YLR388W	RPS29A	TRUE	FALSE	FALSE
YNL178W	RPS3	YPL239W	YAR1	TRUE	TRUE	FALSE
YLR192C	HCR1	YNL178W	RPS3	TRUE	FALSE	FALSE
YGR118W	RPS23A	YLR192C	HCR1	TRUE	FALSE	FALSE
YLR192C	HCR1	YLR287C-A	RPS30A	TRUE	FALSE	FALSE
YGL123W	RPS2	YLR192C	HCR1	TRUE	FALSE	FALSE
YLR192C	HCR1	YLR192C	HCR1	TRUE	FALSE	FALSE
YNL178W	RPS3	YOR293W	RPS10A	TRUE	FALSE	FALSE
YLR388W	RPS29A	YOR293W	RPS10A	TRUE	FALSE	FALSE
YOR293W	RPS10A	YOR369C	RPS12	TRUE	FALSE	FALSE
YLR192C	HCR1	YOR293W	RPS10A	TRUE	FALSE	FALSE
YDR025W	RPS11A	YDR064W	RPS13	TRUE	FALSE	FALSE
YDR025W	RPS11A	YJL190C	RPS22A	TRUE	FALSE	FALSE
YDR025W	RPS11A	YGR118W	RPS23A	TRUE	FALSE	FALSE
YBL072C	RPS8A	YDR025W	RPS11A	TRUE	FALSE	FALSE
YDR025W	RPS11A	YER102W	RPS8B	TRUE	FALSE	FALSE
YDR064W	RPS13	YOR096W	RPS7A	TRUE	FALSE	FALSE
YJL190C	RPS22A	YOR096W	RPS7A	TRUE	FALSE	FALSE
YDR064W	RPS13	YKL156W	RPS27A	TRUE	FALSE	FALSE
YKL156W	RPS27A	YKR057W	RPS21A	TRUE	FALSE	FALSE
YJL190C	RPS22A	YKL156W	RPS27A	TRUE	FALSE	FALSE
YKL156W	RPS27A	YMR309C	NIP1	TRUE	FALSE	FALSE
YKL210W	UBA1	YLR167W	RPS31	TRUE	FALSE	FALSE
YKL210W	UBA1	YLL039C	UBI4	TRUE	TRUE	FALSE
YDR054C	CDC34	YKL210W	UBA1	TRUE	TRUE	FALSE
YKL210W	UBA1	YKL210W	UBA1	TRUE	FALSE	FALSE
YHL013C	OTU2	YLR167W	RPS31	TRUE	FALSE	FALSE
YHL013C	OTU2	YIL148W	RPL40A	TRUE	FALSE	FALSE
YBL072C	RPS8A	YHL013C	OTU2	TRUE	FALSE	FALSE
YER102W	RPS8B	YHL013C	OTU2	TRUE	FALSE	FALSE
YHL013C	OTU2	YOR096W	RPS7A	TRUE	FALSE	FALSE
YFR004W	RPN11	YLR167W	RPS31	TRUE	FALSE	FALSE
YFR004W	RPN11	YIL148W	RPL40A	TRUE	FALSE	FALSE
YFR004W	RPN11	YFR052W	RPN12	TRUE	FALSE	FALSE
YFR004W	RPN11	YIL075C	RPN2	TRUE	TRUE	FALSE
YFR004W	RPN11	YOR117W	RPT5	TRUE	FALSE	FALSE
YDR394W	RPT3	YFR004W	RPN11	TRUE	TRUE	FALSE
YFR004W	RPN11	YKL145W	RPT1	TRUE	TRUE	FALSE
YLR167W	RPS31	YOR369C	RPS12	TRUE	FALSE	FALSE
YKL143W	LTV1	YOR369C	RPS12	TRUE	FALSE	FALSE
YBR247C	ENP1	YOR369C	RPS12	TRUE	FALSE	FALSE
YCR093W	CDC39	YDL165W	CDC36	TRUE	TRUE	FALSE
YCR093W	CDC39	YCR093W	CDC39	TRUE	FALSE	FALSE
YDL165W	CDC36	YPR072W	NOT5	TRUE	FALSE	FALSE
YCR093W	CDC39	YPR072W	NOT5	TRUE	TRUE	FALSE
YBR079C	RPG1	YOR361C	PRT1	TRUE	FALSE	FALSE
YBR079C	RPG1	YMR309C	NIP1	TRUE	TRUE	FALSE
YBR079C	RPG1	YLR441C	RPS1A	TRUE	FALSE	FALSE
YMR146C	TIF34	YOR361C	PRT1	TRUE	TRUE	FALSE
YBR079C	RPG1	YMR146C	TIF34	TRUE	FALSE	FALSE
YGL058W	RAD6	YGR184C	UBR1	TRUE	TRUE	FALSE
YGR184C	UBR1	YGR184C	UBR1	TRUE	FALSE	FALSE
YDL074C	BRE1	YGL058W	RAD6	TRUE	TRUE	FALSE
YDL074C	BRE1	YDL074C	BRE1	TRUE	TRUE	FALSE
YLR303W	MET17	YLR303W	MET17	TRUE	FALSE	FALSE
YLR044C	PDC1	YLR044C	PDC1	TRUE	TRUE	FALSE
YDL108W	KIN28	YPR025C	CCL1	TRUE	TRUE	FALSE
YDL108W	KIN28	YDR460W	TFB3	TRUE	TRUE	FALSE
YDR460W	TFB3	YER171W	RAD3	TRUE	TRUE	FALSE
YDR460W	TFB3	YJL140W	RPB4	TRUE	FALSE	FALSE
YDR404C	RPB7	YDR460W	TFB3	TRUE	FALSE	FALSE
YDR460W	TFB3	YKL028W	TFA1	TRUE	FALSE	FALSE
YDR460W	TFB3	YKR062W	TFA2	TRUE	FALSE	FALSE
YDR460W	TFB3	YPR025C	CCL1	TRUE	TRUE	TRUE
YDL017W	CDC7	YPL153C	RAD53	TRUE	TRUE	FALSE
YDR217C	RAD9	YPL153C	RAD53	TRUE	TRUE	FALSE
YPL153C	RAD53	YPL153C	RAD53	TRUE	TRUE	FALSE
YDL017W	CDC7	YDR052C	DBF4	TRUE	TRUE	FALSE
YDR052C	DBF4	YPL153C	RAD53	TRUE	TRUE	FALSE
YDR052C	DBF4	YDR052C	DBF4	TRUE	TRUE	FALSE
YCR031C	RPS14A	YLR441C	RPS1A	TRUE	FALSE	FALSE
YCR031C	RPS14A	YGL189C	RPS26A	TRUE	FALSE	FALSE
YGL189C	RPS26A	YLR441C	RPS1A	TRUE	TRUE	FALSE
YCR031C	RPS14A	YOR145C	PNO1	TRUE	FALSE	FALSE
YJR123W	RPS5	YOR145C	PNO1	TRUE	FALSE	FALSE
YLR441C	RPS1A	YOR145C	PNO1	TRUE	FALSE	FALSE
YOR056C	NOB1	YOR145C	PNO1	TRUE	FALSE	FALSE
YOR145C	PNO1	YOR167C	RPS28A	TRUE	FALSE	FALSE
YOR202W	HIS3	YOR202W	HIS3	TRUE	FALSE	TRUE
YDL042C	SIR2	YDL042C	SIR2	TRUE	TRUE	FALSE
YDL042C	SIR2	YDR227W	SIR4	TRUE	TRUE	FALSE
YDR227W	SIR4	YDR227W	SIR4	TRUE	TRUE	FALSE
YLR442C	SIR3	YNL216W	RAP1	TRUE	TRUE	FALSE
YNL216W	RAP1	YNL216W	RAP1	TRUE	FALSE	FALSE
YOR257W	CDC31	YOR257W	CDC31	TRUE	TRUE	FALSE
YLL003W	SFI1	YOR257W	CDC31	TRUE	TRUE	FALSE
YBR111W-A	SUS1	YOR257W	CDC31	TRUE	TRUE	FALSE
YBR111W-A	SUS1	YOR098C	NUP1	TRUE	FALSE	FALSE
YBR111W-A	SUS1	YDR159W	SAC3	TRUE	FALSE	FALSE
YBR111W-A	SUS1	YMR223W	UBP8	TRUE	FALSE	FALSE
YBR111W-A	SUS1	YGL066W	SGF73	TRUE	FALSE	FALSE
YBR111W-A	SUS1	YPL047W	SGF11	TRUE	TRUE	FALSE
YBR111W-A	SUS1	YBR111W-A	SUS1	TRUE	FALSE	FALSE
YPR160W	GPH1	YPR160W	GPH1	TRUE	FALSE	FALSE
YML032C	RAD52	YML032C	RAD52	TRUE	TRUE	FALSE
YJR052W	RAD7	YJR052W	RAD7	TRUE	FALSE	FALSE
YJR052W	RAD7	YPL046C	ELC1	TRUE	TRUE	FALSE
YER008C	SEC3	YPR165W	RHO1	TRUE	TRUE	FALSE
YER008C	SEC3	YIL068C	SEC6	TRUE	FALSE	FALSE
YER008C	SEC3	YPR055W	SEC8	TRUE	FALSE	FALSE
YER008C	SEC3	YER008C	SEC3	TRUE	TRUE	FALSE
YDR477W	SNF1	YDR477W	SNF1	TRUE	TRUE	FALSE
YDR477W	SNF1	YGL115W	SNF4	TRUE	TRUE	TRUE
YGL115W	SNF4	YGL115W	SNF4	TRUE	TRUE	FALSE
YDR477W	SNF1	YGL208W	SIP2	TRUE	TRUE	TRUE
YGL115W	SNF4	YGL208W	SIP2	TRUE	TRUE	TRUE
YNL088W	TOP2	YNL088W	TOP2	TRUE	TRUE	FALSE
YDR311W	TFB1	YER171W	RAD3	TRUE	FALSE	FALSE
YDR311W	TFB1	YGR258C	RAD2	TRUE	TRUE	FALSE
YDR311W	TFB1	YER162C	RAD4	TRUE	FALSE	FALSE
YER171W	RAD3	YLR005W	SSL1	TRUE	FALSE	FALSE
YDR311W	TFB1	YLR005W	SSL1	TRUE	FALSE	FALSE
YIL143C	SSL2	YLR005W	SSL1	TRUE	FALSE	FALSE
YLR005W	SSL1	YPL122C	TFB2	TRUE	FALSE	FALSE
YBR081C	SPT7	YDR392W	SPT3	TRUE	FALSE	FALSE
YDR392W	SPT3	YGL112C	TAF6	TRUE	FALSE	FALSE
YBR081C	SPT7	YGL112C	TAF6	TRUE	FALSE	FALSE
YBR198C	TAF5	YGL112C	TAF6	TRUE	TRUE	TRUE
YDR145W	TAF12	YDR392W	SPT3	TRUE	FALSE	FALSE
YDR145W	TAF12	YHR099W	TRA1	TRUE	FALSE	FALSE
YDR145W	TAF12	YOL148C	SPT20	TRUE	FALSE	FALSE
YDR145W	TAF12	YGL112C	TAF6	TRUE	TRUE	FALSE
YDR145W	TAF12	YGL066W	SGF73	TRUE	FALSE	FALSE
YDR167W	TAF10	YDR392W	SPT3	TRUE	FALSE	FALSE
YBR081C	SPT7	YDR167W	TAF10	TRUE	TRUE	FALSE
YBR198C	TAF5	YDR167W	TAF10	TRUE	TRUE	FALSE
YDR167W	TAF10	YGL112C	TAF6	TRUE	TRUE	FALSE
YDR145W	TAF12	YDR167W	TAF10	TRUE	TRUE	FALSE
YDR167W	TAF10	YMR236W	TAF9	TRUE	FALSE	FALSE
YDR392W	SPT3	YPL254W	HFI1	TRUE	FALSE	FALSE
YBR081C	SPT7	YPL254W	HFI1	TRUE	FALSE	FALSE
YBR198C	TAF5	YPL254W	HFI1	TRUE	FALSE	FALSE
YOL148C	SPT20	YPL254W	HFI1	TRUE	FALSE	FALSE
YGL112C	TAF6	YPL254W	HFI1	TRUE	FALSE	FALSE
YGL066W	SGF73	YPL254W	HFI1	TRUE	FALSE	FALSE
YDR145W	TAF12	YPL254W	HFI1	TRUE	TRUE	FALSE
YMR236W	TAF9	YPL254W	HFI1	TRUE	FALSE	FALSE
YDR167W	TAF10	YPL254W	HFI1	TRUE	FALSE	FALSE
YKL182W	FAS1	YKL182W	FAS1	TRUE	FALSE	FALSE
YKL182W	FAS1	YPL231W	FAS2	TRUE	TRUE	FALSE
YPL231W	FAS2	YPL231W	FAS2	TRUE	FALSE	FALSE
YDR226W	ADK1	YDR226W	ADK1	TRUE	FALSE	FALSE
YNL121C	TOM70	YNL121C	TOM70	TRUE	TRUE	FALSE
YKL194C	MST1	YKL194C	MST1	TRUE	TRUE	FALSE
YOL139C	CDC33	YOR276W	CAF20	TRUE	TRUE	TRUE
YKL204W	EAP1	YOL139C	CDC33	TRUE	TRUE	FALSE
YGR162W	TIF4631	YOL139C	CDC33	TRUE	TRUE	FALSE
YGR162W	TIF4631	YKR059W	TIF1	TRUE	FALSE	FALSE
YGR162W	TIF4631	YJL138C	TIF2	TRUE	FALSE	FALSE
YFR034C	PHO4	YFR034C	PHO4	TRUE	TRUE	TRUE
YFR034C	PHO4	YMR308C	PSE1	TRUE	TRUE	FALSE
YHR084W	STE12	YMR308C	PSE1	TRUE	TRUE	FALSE
YML061C	PIF1	YML061C	PIF1	TRUE	FALSE	FALSE
YLR014C	PPR1	YLR014C	PPR1	TRUE	FALSE	TRUE
YHR037W	PUT2	YHR037W	PUT2	TRUE	TRUE	FALSE
YGR258C	RAD2	YGR258C	RAD2	TRUE	FALSE	FALSE
YIL033C	BCY1	YIL033C	BCY1	TRUE	TRUE	TRUE
YMR143W	RPS16A	YOL121C	RPS19A	TRUE	FALSE	FALSE
YDR450W	RPS18A	YOL121C	RPS19A	TRUE	FALSE	FALSE
YDR354W	TRP4	YDR354W	TRP4	TRUE	FALSE	FALSE
YMR108W	ILV2	YMR108W	ILV2	TRUE	FALSE	FALSE
YCL009C	ILV6	YMR108W	ILV2	TRUE	TRUE	FALSE
YCL009C	ILV6	YCL009C	ILV6	TRUE	FALSE	FALSE
YDL040C	NAT1	YHR013C	ARD1	TRUE	TRUE	FALSE
YHR013C	ARD1	YOR253W	NAT5	TRUE	TRUE	FALSE
YDL040C	NAT1	YOR253W	NAT5	TRUE	FALSE	FALSE
YFL005W	SEC4	YFL005W	SEC4	TRUE	FALSE	FALSE
YFL005W	SEC4	YNL272C	SEC2	TRUE	TRUE	FALSE
YNL272C	SEC2	YNL272C	SEC2	TRUE	TRUE	FALSE
YPR010C	RPA135	YPR110C	RPC40	TRUE	TRUE	FALSE
YOR341W	RPA190	YPR010C	RPA135	TRUE	TRUE	FALSE
YPR010C	RPA135	YPR187W	RPO26	TRUE	FALSE	FALSE
YOR210W	RPB10	YPR110C	RPC40	TRUE	TRUE	FALSE
YOR151C	RPB2	YOR210W	RPB10	TRUE	TRUE	FALSE
YIL021W	RPB3	YOR210W	RPB10	TRUE	FALSE	FALSE
YOR210W	RPB10	YPR010C	RPA135	TRUE	TRUE	FALSE
YKL125W	RRN3	YPR110C	RPC40	TRUE	FALSE	FALSE
YKL125W	RRN3	YOR341W	RPA190	TRUE	TRUE	FALSE
YKL125W	RRN3	YPR187W	RPO26	TRUE	FALSE	FALSE
YKL125W	RRN3	YPR010C	RPA135	TRUE	TRUE	FALSE
YKL125W	RRN3	YNL113W	RPC19	TRUE	FALSE	FALSE
YKL125W	RRN3	YKL125W	RRN3	TRUE	TRUE	FALSE
YJL148W	RPA34	YPR110C	RPC40	TRUE	FALSE	FALSE
YJL148W	RPA34	YPR010C	RPA135	TRUE	TRUE	FALSE
YJL148W	RPA34	YOR210W	RPB10	TRUE	FALSE	FALSE
YFL009W	CDC4	YFL009W	CDC4	TRUE	TRUE	TRUE
YFL009W	CDC4	YLR079W	SIC1	TRUE	TRUE	FALSE
YDR328C	SKP1	YFL009W	CDC4	TRUE	TRUE	TRUE
YDR328C	SKP1	YMR094W	CTF13	TRUE	TRUE	FALSE
YDR328C	SKP1	YMR168C	CEP3	TRUE	FALSE	FALSE
YOR274W	MOD5	YOR274W	MOD5	TRUE	FALSE	FALSE
YNL192W	CHS1	YNL192W	CHS1	TRUE	FALSE	FALSE
YER118C	SHO1	YJL128C	PBS2	TRUE	TRUE	FALSE
YPL262W	FUM1	YPL262W	FUM1	TRUE	FALSE	FALSE
YKL160W	ELF1	YOR151C	RPB2	TRUE	FALSE	FALSE
YKL160W	ELF1	YML010W	SPT5	TRUE	FALSE	FALSE
YJR035W	RAD26	YOR151C	RPB2	TRUE	FALSE	FALSE
YDR404C	RPB7	YJR035W	RAD26	TRUE	FALSE	FALSE
YGR005C	TFG2	YOR151C	RPB2	TRUE	TRUE	FALSE
YGR005C	TFG2	YPR086W	SUA7	TRUE	FALSE	FALSE
YGR005C	TFG2	YKR062W	TFA2	TRUE	FALSE	FALSE
YGR005C	TFG2	YGR186W	TFG1	TRUE	TRUE	FALSE
YJR010W	MET3	YJR010W	MET3	TRUE	TRUE	TRUE
YHR005C	GPA1	YOR212W	STE4	TRUE	TRUE	TRUE
YLR451W	LEU3	YLR451W	LEU3	TRUE	FALSE	FALSE
YCR005C	CIT2	YCR005C	CIT2	TRUE	TRUE	TRUE
YCR005C	CIT2	YLR224W	UCC1	TRUE	TRUE	FALSE
YDR328C	SKP1	YLR224W	UCC1	TRUE	TRUE	FALSE
YOR260W	GCD1	YPL237W	SUI3	TRUE	TRUE	FALSE
YGR083C	GCD2	YOR260W	GCD1	TRUE	TRUE	FALSE
YER025W	GCD11	YOR260W	GCD1	TRUE	TRUE	FALSE
YER025W	GCD11	YPL237W	SUI3	TRUE	TRUE	FALSE
YER025W	GCD11	YJR007W	SUI2	TRUE	TRUE	TRUE
YDR211W	GCD6	YOR260W	GCD1	TRUE	TRUE	FALSE
YDR211W	GCD6	YPL237W	SUI3	TRUE	FALSE	FALSE
YDR211W	GCD6	YGR083C	GCD2	TRUE	FALSE	FALSE
YDR211W	GCD6	YKR026C	GCN3	TRUE	TRUE	FALSE
YNL244C	SUI1	YPL237W	SUI3	TRUE	FALSE	FALSE
YMR260C	TIF11	YPL237W	SUI3	TRUE	FALSE	FALSE
YGR118W	RPS23A	YMR260C	TIF11	TRUE	FALSE	FALSE
YLR287C-A	RPS30A	YMR260C	TIF11	TRUE	FALSE	FALSE
YEL032W	MCM3	YJL194W	CDC6	TRUE	FALSE	FALSE
YEL032W	MCM3	YEL032W	MCM3	TRUE	TRUE	FALSE
YBR060C	ORC2	YJL194W	CDC6	TRUE	TRUE	FALSE
YBR060C	ORC2	YEL032W	MCM3	TRUE	FALSE	FALSE
YBR202W	MCM7	YJL194W	CDC6	TRUE	FALSE	FALSE
YBR202W	MCM7	YEL032W	MCM3	TRUE	TRUE	FALSE
YBR202W	MCM7	YLR274W	MCM5	TRUE	TRUE	FALSE
YBR202W	MCM7	YPR019W	MCM4	TRUE	TRUE	FALSE
YHR118C	ORC6	YJL194W	CDC6	TRUE	FALSE	FALSE
YBL023C	MCM2	YHR118C	ORC6	TRUE	FALSE	FALSE
YBR060C	ORC2	YHR118C	ORC6	TRUE	TRUE	FALSE
YJL194W	CDC6	YLL004W	ORC3	TRUE	FALSE	FALSE
YBR060C	ORC2	YLL004W	ORC3	TRUE	TRUE	FALSE
YHR118C	ORC6	YLL004W	ORC3	TRUE	TRUE	FALSE
YLL004W	ORC3	YNL261W	ORC5	TRUE	TRUE	FALSE
YLL004W	ORC3	YML065W	ORC1	TRUE	FALSE	FALSE
YJL194W	CDC6	YPR162C	ORC4	TRUE	FALSE	FALSE
YPR019W	MCM4	YPR162C	ORC4	TRUE	FALSE	FALSE
YJR046W	TAH11	YPR162C	ORC4	TRUE	FALSE	FALSE
YNL261W	ORC5	YPR162C	ORC4	TRUE	TRUE	FALSE
YGL201C	MCM6	YPR162C	ORC4	TRUE	FALSE	FALSE
YML065W	ORC1	YPR162C	ORC4	TRUE	TRUE	FALSE
YLL004W	ORC3	YPR162C	ORC4	TRUE	TRUE	FALSE
YLR377C	FBP1	YLR377C	FBP1	TRUE	TRUE	TRUE
YBR289W	SNF5	YPL016W	SWI1	TRUE	FALSE	FALSE
YHL025W	SNF6	YPL016W	SWI1	TRUE	TRUE	FALSE
YBR289W	SNF5	YHL025W	SNF6	TRUE	TRUE	FALSE
YOR290C	SNF2	YPL016W	SWI1	TRUE	FALSE	FALSE
YBR289W	SNF5	YOR290C	SNF2	TRUE	FALSE	FALSE
YHL025W	SNF6	YOR290C	SNF2	TRUE	TRUE	FALSE
YJL176C	SWI3	YPL016W	SWI1	TRUE	FALSE	FALSE
YBR289W	SNF5	YJL176C	SWI3	TRUE	TRUE	FALSE
YHL025W	SNF6	YJL176C	SWI3	TRUE	TRUE	FALSE
YJL176C	SWI3	YOR290C	SNF2	TRUE	TRUE	FALSE
YJL176C	SWI3	YJL176C	SWI3	TRUE	FALSE	FALSE
YNR023W	SNF12	YPL016W	SWI1	TRUE	FALSE	FALSE
YBR289W	SNF5	YNR023W	SNF12	TRUE	FALSE	FALSE
YHL025W	SNF6	YNR023W	SNF12	TRUE	TRUE	FALSE
YNR023W	SNF12	YOR290C	SNF2	TRUE	FALSE	FALSE
YJL176C	SWI3	YNR023W	SNF12	TRUE	FALSE	FALSE
YFL049W	SWP82	YNR023W	SNF12	TRUE	FALSE	FALSE
YFL018C	LPD1	YFL018C	LPD1	TRUE	FALSE	FALSE
YKL022C	CDC16	YKL022C	CDC16	TRUE	TRUE	FALSE
YFR036W	CDC26	YKL022C	CDC16	TRUE	FALSE	FALSE
YHR166C	CDC23	YKL022C	CDC16	TRUE	TRUE	FALSE
YHR166C	CDC23	YHR166C	CDC23	TRUE	FALSE	FALSE
YBL084C	CDC27	YKL022C	CDC16	TRUE	TRUE	FALSE
YBL084C	CDC27	YBL084C	CDC27	TRUE	TRUE	FALSE
YGL003C	CDH1	YKL022C	CDC16	TRUE	FALSE	FALSE
YGL003C	CDH1	YHR166C	CDC23	TRUE	FALSE	FALSE
YGL003C	CDH1	YKL101W	HSL1	TRUE	TRUE	FALSE
YBL084C	CDC27	YGL003C	CDH1	TRUE	FALSE	FALSE
YKL022C	CDC16	YLR102C	APC9	TRUE	FALSE	FALSE
YBL084C	CDC27	YLR102C	APC9	TRUE	TRUE	FALSE
YDR260C	SWM1	YKL022C	CDC16	TRUE	FALSE	FALSE
YDR260C	SWM1	YHR166C	CDC23	TRUE	TRUE	FALSE
YBL084C	CDC27	YDR260C	SWM1	TRUE	FALSE	FALSE
YDR260C	SWM1	YIR025W	MND2	TRUE	FALSE	FALSE
YDR260C	SWM1	YGL003C	CDH1	TRUE	FALSE	FALSE
YJL026W	RNR2	YJL026W	RNR2	TRUE	TRUE	FALSE
YER070W	RNR1	YJL026W	RNR2	TRUE	TRUE	FALSE
YER070W	RNR1	YER070W	RNR1	TRUE	TRUE	FALSE
YGR180C	RNR4	YJL026W	RNR2	TRUE	TRUE	FALSE
YER070W	RNR1	YGR180C	RNR4	TRUE	TRUE	FALSE
YGR180C	RNR4	YGR180C	RNR4	TRUE	TRUE	FALSE
YDR232W	HEM1	YDR232W	HEM1	TRUE	FALSE	FALSE
YLR182W	SWI6	YLR182W	SWI6	TRUE	FALSE	FALSE
YFR028C	CDC14	YLR182W	SWI6	TRUE	TRUE	FALSE
YFR028C	CDC14	YMR308C	PSE1	TRUE	TRUE	FALSE
YFR028C	CDC14	YLR079W	SIC1	TRUE	TRUE	FALSE
YFR028C	CDC14	YNL161W	CBK1	TRUE	TRUE	FALSE
YFR028C	CDC14	YFR028C	CDC14	TRUE	TRUE	FALSE
YMR288W	HSH155	YNL138W-A	YSF3	TRUE	TRUE	FALSE
YHR165C	PRP8	YMR288W	HSH155	TRUE	FALSE	FALSE
YIR005W	IST3	YMR288W	HSH155	TRUE	FALSE	FALSE
YMR240C	CUS1	YNL138W-A	YSF3	TRUE	FALSE	FALSE
YDL030W	PRP9	YMR240C	CUS1	TRUE	TRUE	FALSE
YMR240C	CUS1	YMR288W	HSH155	TRUE	TRUE	FALSE
YML049C	RSE1	YNL138W-A	YSF3	TRUE	FALSE	FALSE
YDL030W	PRP9	YML049C	RSE1	TRUE	TRUE	FALSE
YML049C	RSE1	YMR288W	HSH155	TRUE	FALSE	FALSE
YML049C	RSE1	YMR240C	CUS1	TRUE	FALSE	FALSE
YNL138W-A	YSF3	YPR094W	RDS3	TRUE	FALSE	FALSE
YMR288W	HSH155	YPR094W	RDS3	TRUE	FALSE	FALSE
YML049C	RSE1	YPR094W	RDS3	TRUE	FALSE	FALSE
YGR118W	RPS23A	YJL190C	RPS22A	TRUE	FALSE	FALSE
YJR123W	RPS5	YLR264W	RPS28B	TRUE	FALSE	FALSE
YJR123W	RPS5	YMR143W	RPS16A	TRUE	FALSE	FALSE
YJR007W	SUI2	YJR123W	RPS5	TRUE	FALSE	FALSE
YGL030W	RPL30	YHR010W	RPL27A	TRUE	FALSE	FALSE
YER056C-A	RPL34A	YHR010W	RPL27A	TRUE	FALSE	FALSE
YER056C-A	RPL34A	YGL030W	RPL30	TRUE	FALSE	FALSE
YCL054W	SPB1	YER056C-A	RPL34A	TRUE	FALSE	FALSE
YOR270C	VPH1	YPR170W-B		TRUE	FALSE	FALSE
YOR270C	VPH1	YOR332W	VMA4	TRUE	FALSE	FALSE
YHR026W	VMA16	YOR270C	VPH1	TRUE	FALSE	FALSE
YEL027W	VMA3	YOR270C	VPH1	TRUE	FALSE	FALSE
YKL080W	VMA5	YOR270C	VPH1	TRUE	TRUE	FALSE
YKL119C	VPH2	YOR270C	VPH1	TRUE	FALSE	FALSE
YLR447C	VMA6	YOR270C	VPH1	TRUE	TRUE	FALSE
YMR054W	STV1	YPR170W-B		TRUE	FALSE	FALSE
YMR054W	STV1	YOR332W	VMA4	TRUE	FALSE	FALSE
YHR026W	VMA16	YMR054W	STV1	TRUE	FALSE	FALSE
YEL027W	VMA3	YMR054W	STV1	TRUE	FALSE	FALSE
YKL080W	VMA5	YMR054W	STV1	TRUE	FALSE	FALSE
YLR447C	VMA6	YMR054W	STV1	TRUE	TRUE	FALSE
YCL005W-A	VMA9	YPR170W-B		TRUE	FALSE	FALSE
YCL005W-A	VMA9	YOR270C	VPH1	TRUE	FALSE	FALSE
YCL005W-A	VMA9	YMR054W	STV1	TRUE	FALSE	FALSE
YLL039C	UBI4	YLL039C	UBI4	TRUE	FALSE	FALSE
YDL126C	CDC48	YLL039C	UBI4	TRUE	TRUE	FALSE
YDL126C	CDC48	YIL148W	RPL40A	TRUE	FALSE	FALSE
YDL126C	CDC48	YDL126C	CDC48	TRUE	TRUE	FALSE
YBL007C	SLA1	YLL039C	UBI4	TRUE	TRUE	FALSE
YBL007C	SLA1	YBL007C	SLA1	TRUE	TRUE	FALSE
YBR170C	NPL4	YLL039C	UBI4	TRUE	TRUE	FALSE
YBR170C	NPL4	YIL148W	RPL40A	TRUE	FALSE	FALSE
YBR170C	NPL4	YDL126C	CDC48	TRUE	FALSE	TRUE
YBL047C	EDE1	YLL039C	UBI4	TRUE	TRUE	FALSE
YKL090W	CUE2	YLL039C	UBI4	TRUE	TRUE	FALSE
YER125W	RSP5	YLL039C	UBI4	TRUE	TRUE	FALSE
YER125W	RSP5	YJL151C	SNA3	TRUE	TRUE	FALSE
YLL039C	UBI4	YNR006W	VPS27	TRUE	TRUE	FALSE
YCL008C	STP22	YNR006W	VPS27	TRUE	TRUE	FALSE
YHL002W	HSE1	YNR006W	VPS27	TRUE	TRUE	TRUE
YNR006W	VPS27	YNR006W	VPS27	TRUE	TRUE	FALSE
YLL039C	UBI4	YMR276W	DSK2	TRUE	TRUE	FALSE
YMR276W	DSK2	YMR276W	DSK2	TRUE	TRUE	FALSE
YGR048W	UFD1	YLL039C	UBI4	TRUE	TRUE	FALSE
YDL126C	CDC48	YGR048W	UFD1	TRUE	FALSE	FALSE
YBR170C	NPL4	YGR048W	UFD1	TRUE	TRUE	TRUE
YIL148W	RPL40A	YIL148W	RPL40A	TRUE	FALSE	FALSE
YKR094C	RPL40B	YKR094C	RPL40B	TRUE	FALSE	FALSE
YFR031C-A	RPL2A	YPR043W	RPL43A	TRUE	FALSE	FALSE
YGR118W	RPS23A	YNL207W	RIO2	TRUE	FALSE	FALSE
YMR143W	RPS16A	YNL207W	RIO2	TRUE	FALSE	FALSE
YGL123W	RPS2	YNL207W	RIO2	TRUE	FALSE	FALSE
YJR123W	RPS5	YNL207W	RIO2	TRUE	FALSE	FALSE
YDL060W	TSR1	YGR118W	RPS23A	TRUE	FALSE	FALSE
YDL060W	TSR1	YLR287C-A	RPS30A	TRUE	FALSE	FALSE
YDL060W	TSR1	YDR450W	RPS18A	TRUE	FALSE	FALSE
YDL060W	TSR1	YNL207W	RIO2	TRUE	TRUE	FALSE
YDL060W	TSR1	YOL040C	RPS15	TRUE	FALSE	FALSE
YER074W	RPS24A	YPR137W	RRP9	TRUE	FALSE	FALSE
YEL026W	SNU13	YPR137W	RRP9	TRUE	FALSE	FALSE
YLR287C-A	RPS30A	YNL001W	DOM34	TRUE	FALSE	FALSE
YEL054C	RPL12A	YNL001W	DOM34	TRUE	FALSE	FALSE
YKR084C	HBS1	YNL001W	DOM34	TRUE	TRUE	TRUE
YJR145C	RPS4A	YPL090C	RPS6A	TRUE	FALSE	FALSE
YBR181C	RPS6B	YHR203C	RPS4B	TRUE	TRUE	FALSE
YBL087C	RPL23A	YOR063W	RPL3	TRUE	FALSE	FALSE
YBL087C	RPL23A	YLR009W	RLP24	TRUE	FALSE	FALSE
YLR009W	RLP24	YOR063W	RPL3	TRUE	FALSE	FALSE
YCL054W	SPB1	YLR009W	RLP24	TRUE	TRUE	FALSE
YLR009W	RLP24	YPL093W	NOG1	TRUE	TRUE	FALSE
YNL061W	NOP2	YPL220W	RPL1A	TRUE	FALSE	FALSE
YCL054W	SPB1	YNL061W	NOP2	TRUE	FALSE	FALSE
YCR072C	RSA4	YEL054C	RPL12A	TRUE	FALSE	FALSE
YDR450W	RPS18A	YOL040C	RPS15	TRUE	FALSE	FALSE
YNL207W	RIO2	YOL040C	RPS15	TRUE	FALSE	FALSE
YDR450W	RPS18A	YGR027C	RPS25A	TRUE	FALSE	FALSE
YGR027C	RPS25A	YJR123W	RPS5	TRUE	TRUE	FALSE
YBR261C	TAE1	YGR027C	RPS25A	TRUE	FALSE	FALSE
YBR084C-A	RPL19A	YFL002C	SPB4	TRUE	FALSE	FALSE
YFL002C	SPB4	YGL030W	RPL30	TRUE	FALSE	FALSE
YCL054W	SPB1	YFL002C	SPB4	TRUE	TRUE	FALSE
YDL191W	RPL35A	YLR185W	RPL37A	TRUE	FALSE	FALSE
YER002W	NOP16	YLR185W	RPL37A	TRUE	FALSE	FALSE
YCR039C	MATALPHA2	YMR043W	MCM1	TRUE	TRUE	FALSE
YMR043W	MCM1	YMR043W	MCM1	TRUE	TRUE	FALSE
YKR059W	TIF1	YKR059W	TIF1	TRUE	FALSE	FALSE
YJL138C	TIF2	YKR059W	TIF1	TRUE	FALSE	FALSE
YJL138C	TIF2	YJL138C	TIF2	TRUE	FALSE	FALSE
YIR008C	PRI1	YKL045W	PRI2	TRUE	FALSE	FALSE
YKL045W	PRI2	YNL102W	POL1	TRUE	TRUE	FALSE
YHR024C	MAS2	YLR163C	MAS1	TRUE	TRUE	FALSE
YHR024C	MAS2	YHR024C	MAS2	TRUE	FALSE	FALSE
YKL085W	MDH1	YLR163C	MAS1	TRUE	FALSE	FALSE
YAL005C	SSA1	YOR007C	SGT2	TRUE	FALSE	FALSE
YOR007C	SGT2	YOR007C	SGT2	TRUE	TRUE	TRUE
YDR347W	MRP1	YJR101W	RSM26	TRUE	FALSE	FALSE
YHL004W	MRP4	YJR101W	RSM26	TRUE	FALSE	FALSE
YIL093C	RSM25	YJR101W	RSM26	TRUE	FALSE	FALSE
YNR037C	RSM19	YPR166C	MRP2	TRUE	FALSE	FALSE
YAL025C	MAK16	YBL092W	RPL32	TRUE	FALSE	FALSE
YAL025C	MAK16	YOR206W	NOC2	TRUE	TRUE	FALSE
YBL092W	RPL32	YOR206W	NOC2	TRUE	FALSE	FALSE
YAL025C	MAK16	YGL111W	NSA1	TRUE	FALSE	FALSE
YGL111W	NSA1	YHR088W	RPF1	TRUE	TRUE	FALSE
YGL111W	NSA1	YGL111W	NSA1	TRUE	FALSE	FALSE
YJR063W	RPA12	YOR341W	RPA190	TRUE	TRUE	FALSE
YJR063W	RPA12	YPR010C	RPA135	TRUE	TRUE	FALSE
YJL025W	RRN7	YOR341W	RPA190	TRUE	FALSE	FALSE
YJL025W	RRN7	YPR010C	RPA135	TRUE	FALSE	FALSE
YBL014C	RRN6	YJL025W	RRN7	TRUE	TRUE	TRUE
YJL025W	RRN7	YKL125W	RRN3	TRUE	FALSE	FALSE
YHR143W-A	RPC10	YJL025W	RRN7	TRUE	FALSE	FALSE
YOR340C	RPA43	YOR341W	RPA190	TRUE	TRUE	FALSE
YOR340C	RPA43	YPR187W	RPO26	TRUE	TRUE	FALSE
YOR340C	RPA43	YPR010C	RPA135	TRUE	TRUE	FALSE
YKL125W	RRN3	YOR340C	RPA43	TRUE	TRUE	FALSE
YDR156W	RPA14	YOR341W	RPA190	TRUE	FALSE	FALSE
YDR156W	RPA14	YPR187W	RPO26	TRUE	TRUE	FALSE
YDR156W	RPA14	YPR010C	RPA135	TRUE	FALSE	FALSE
YDR156W	RPA14	YKL125W	RRN3	TRUE	FALSE	FALSE
YDR156W	RPA14	YJL025W	RRN7	TRUE	FALSE	FALSE
YDR156W	RPA14	YOR340C	RPA43	TRUE	TRUE	FALSE
YNL248C	RPA49	YOR341W	RPA190	TRUE	FALSE	FALSE
YNL248C	RPA49	YPR010C	RPA135	TRUE	TRUE	FALSE
YJR063W	RPA12	YNL248C	RPA49	TRUE	TRUE	FALSE
YKL125W	RRN3	YNL248C	RPA49	TRUE	FALSE	FALSE
YJL025W	RRN7	YNL248C	RPA49	TRUE	FALSE	FALSE
YJL148W	RPA34	YNL248C	RPA49	TRUE	TRUE	FALSE
YML043C	RRN11	YOR341W	RPA190	TRUE	FALSE	FALSE
YML043C	RRN11	YPR010C	RPA135	TRUE	FALSE	FALSE
YBL014C	RRN6	YML043C	RRN11	TRUE	TRUE	FALSE
YJL025W	RRN7	YML043C	RRN11	TRUE	FALSE	FALSE
YDL192W	ARF1	YEL022W	GEA2	TRUE	TRUE	FALSE
YBR164C	ARL1	YEL022W	GEA2	TRUE	TRUE	FALSE
YEL022W	GEA2	YEL022W	GEA2	TRUE	FALSE	FALSE
YDL192W	ARF1	YMR237W	BCH1	TRUE	FALSE	FALSE
YDR044W	HEM13	YDR044W	HEM13	TRUE	FALSE	TRUE
YAL041W	CDC24	YBR200W	BEM1	TRUE	TRUE	TRUE
YNR026C	SEC12	YPL218W	SAR1	TRUE	TRUE	FALSE
YPL218W	SAR1	YPR181C	SEC23	TRUE	TRUE	FALSE
YCL029C	BIK1	YER016W	BIM1	TRUE	TRUE	TRUE
YER016W	BIM1	YER016W	BIM1	TRUE	TRUE	FALSE
YBR275C	RIF1	YNL216W	RAP1	TRUE	TRUE	FALSE
YBR275C	RIF1	YBR275C	RIF1	TRUE	TRUE	FALSE
YLR453C	RIF2	YNL216W	RAP1	TRUE	TRUE	TRUE
YLR453C	RIF2	YLR453C	RIF2	TRUE	FALSE	FALSE
YDR227W	SIR4	YNL186W	UBP10	TRUE	TRUE	FALSE
YDR227W	SIR4	YMR219W	ESC1	TRUE	TRUE	FALSE
YJL153C	INO1	YJL153C	INO1	TRUE	FALSE	FALSE
YDR212W	TCP1	YJL014W	CCT3	TRUE	TRUE	FALSE
YDL143W	CCT4	YDR212W	TCP1	TRUE	TRUE	FALSE
YDL143W	CCT4	YIL142W	CCT2	TRUE	FALSE	FALSE
YDR212W	TCP1	YJR064W	CCT5	TRUE	TRUE	FALSE
YIL142W	CCT2	YJR064W	CCT5	TRUE	FALSE	FALSE
YJL014W	CCT3	YJR064W	CCT5	TRUE	FALSE	FALSE
YDL143W	CCT4	YJR064W	CCT5	TRUE	FALSE	FALSE
YDR212W	TCP1	YJL111W	CCT7	TRUE	TRUE	FALSE
YJL014W	CCT3	YJL111W	CCT7	TRUE	FALSE	FALSE
YDR188W	CCT6	YJL111W	CCT7	TRUE	FALSE	FALSE
YJL111W	CCT7	YJR064W	CCT5	TRUE	FALSE	FALSE
YDR212W	TCP1	YJL008C	CCT8	TRUE	TRUE	FALSE
YJL008C	CCT8	YJL014W	CCT3	TRUE	FALSE	FALSE
YDR188W	CCT6	YJL008C	CCT8	TRUE	FALSE	FALSE
YJL008C	CCT8	YJL111W	CCT7	TRUE	FALSE	FALSE
YJL008C	CCT8	YJL008C	CCT8	TRUE	FALSE	FALSE
YDR212W	TCP1	YOR281C	PLP2	TRUE	TRUE	FALSE
YIL142W	CCT2	YOR281C	PLP2	TRUE	FALSE	FALSE
YJL014W	CCT3	YOR281C	PLP2	TRUE	FALSE	FALSE
YDL143W	CCT4	YOR281C	PLP2	TRUE	TRUE	FALSE
YDR188W	CCT6	YOR281C	PLP2	TRUE	FALSE	FALSE
YJR064W	CCT5	YOR281C	PLP2	TRUE	FALSE	FALSE
YJL111W	CCT7	YOR281C	PLP2	TRUE	FALSE	FALSE
YOR346W	REV1	YOR346W	REV1	TRUE	FALSE	FALSE
YOR346W	REV1	YPL167C	REV3	TRUE	TRUE	FALSE
YLR032W	RAD5	YOR346W	REV1	TRUE	TRUE	FALSE
YLR032W	RAD5	YLR032W	RAD5	TRUE	TRUE	FALSE
YIL139C	REV7	YOR346W	REV1	TRUE	TRUE	FALSE
YIL139C	REV7	YPL167C	REV3	TRUE	TRUE	FALSE
YIL139C	REV7	YIL139C	REV7	TRUE	FALSE	FALSE
YJR043C	POL32	YOR346W	REV1	TRUE	FALSE	FALSE
YIL139C	REV7	YJR043C	POL32	TRUE	TRUE	FALSE
YJR006W	POL31	YJR043C	POL32	TRUE	TRUE	FALSE
YGR083C	GCD2	YKR026C	GCN3	TRUE	TRUE	FALSE
YKR026C	GCN3	YKR026C	GCN3	TRUE	FALSE	TRUE
YGR083C	GCD2	YJR007W	SUI2	TRUE	FALSE	FALSE
YJR007W	SUI2	YKR026C	GCN3	TRUE	FALSE	FALSE
YGR083C	GCD2	YLR291C	GCD7	TRUE	FALSE	TRUE
YKR026C	GCN3	YLR291C	GCD7	TRUE	TRUE	TRUE
YDR211W	GCD6	YLR291C	GCD7	TRUE	TRUE	FALSE
YLR291C	GCD7	YLR291C	GCD7	TRUE	FALSE	TRUE
YDR495C	VPS3	YMR231W	PEP5	TRUE	TRUE	FALSE
YLR148W	PEP3	YMR231W	PEP5	TRUE	TRUE	FALSE
YLR148W	PEP3	YLR396C	VPS33	TRUE	TRUE	FALSE
YLR148W	PEP3	YLR148W	PEP3	TRUE	TRUE	FALSE
YDR080W	VPS41	YMR231W	PEP5	TRUE	TRUE	FALSE
YDR080W	VPS41	YLR148W	PEP3	TRUE	TRUE	FALSE
YAL002W	VPS8	YMR231W	PEP5	TRUE	TRUE	FALSE
YAL002W	VPS8	YLR396C	VPS33	TRUE	TRUE	FALSE
YAL002W	VPS8	YLR148W	PEP3	TRUE	TRUE	FALSE
YDL077C	VAM6	YMR231W	PEP5	TRUE	TRUE	FALSE
YDL077C	VAM6	YLR148W	PEP3	TRUE	TRUE	FALSE
YDR510W	SMT3	YJL092W	SRS2	TRUE	TRUE	TRUE
YBR088C	POL30	YDR510W	SMT3	TRUE	TRUE	TRUE
YDR510W	SMT3	YEL019C	MMS21	TRUE	FALSE	FALSE
YDL064W	UBC9	YDR510W	SMT3	TRUE	TRUE	TRUE
YDR510W	SMT3	YPL020C	ULP1	TRUE	TRUE	FALSE
YDR510W	SMT3	YML023C	NSE5	TRUE	TRUE	TRUE
YDR409W	SIZ1	YDR510W	SMT3	TRUE	TRUE	FALSE
YDR510W	SMT3	YDR510W	SMT3	TRUE	TRUE	TRUE
YML106W	URA5	YML106W	URA5	TRUE	FALSE	TRUE
YDL220C	CDC13	YNL102W	POL1	TRUE	TRUE	FALSE
YDL220C	CDC13	YDL220C	CDC13	TRUE	TRUE	FALSE
YBL035C	POL12	YNL102W	POL1	TRUE	TRUE	TRUE
YBL035C	POL12	YKL045W	PRI2	TRUE	FALSE	FALSE
YNL102W	POL1	YPR135W	CTF4	TRUE	TRUE	TRUE
YHR164C	DNA2	YPR135W	CTF4	TRUE	TRUE	FALSE
YJL072C	PSF2	YPR135W	CTF4	TRUE	TRUE	FALSE
YPR135W	CTF4	YPR135W	CTF4	TRUE	TRUE	FALSE
YER148W	SPT15	YOR194C	TOA1	TRUE	TRUE	FALSE
YOR194C	TOA1	YOR194C	TOA1	TRUE	FALSE	FALSE
YER148W	SPT15	YKL058W	TOA2	TRUE	TRUE	FALSE
YKL058W	TOA2	YOR194C	TOA1	TRUE	TRUE	TRUE
YER148W	SPT15	YNR003C	RPC34	TRUE	FALSE	FALSE
YNL151C	RPC31	YNR003C	RPC34	TRUE	TRUE	FALSE
YNR003C	RPC34	YOR207C	RET1	TRUE	FALSE	FALSE
YGR246C	BRF1	YNR003C	RPC34	TRUE	TRUE	FALSE
YNR003C	RPC34	YPR190C	RPC82	TRUE	TRUE	FALSE
YER148W	SPT15	YNL039W	BDP1	TRUE	FALSE	FALSE
YNL039W	BDP1	YOR207C	RET1	TRUE	FALSE	FALSE
YGR246C	BRF1	YNL039W	BDP1	TRUE	FALSE	FALSE
YNL039W	BDP1	YNR003C	RPC34	TRUE	FALSE	FALSE
YKR025W	RPC37	YNL039W	BDP1	TRUE	FALSE	FALSE
YFL036W	RPO41	YMR228W	MTF1	TRUE	TRUE	FALSE
YDR123C	INO2	YOL108C	INO4	TRUE	TRUE	TRUE
YDR412W	RRP17	YGL030W	RPL30	TRUE	FALSE	FALSE
YCL054W	SPB1	YDR412W	RRP17	TRUE	TRUE	FALSE
YDR412W	RRP17	YFL002C	SPB4	TRUE	TRUE	FALSE
YDR412W	RRP17	YNL061W	NOP2	TRUE	FALSE	FALSE
YBL028C		YOR063W	RPL3	TRUE	FALSE	FALSE
YNL082W	PMS1	YNL082W	PMS1	TRUE	FALSE	FALSE
YMR167W	MLH1	YNL082W	PMS1	TRUE	TRUE	FALSE
YJR006W	POL31	YPL167C	REV3	TRUE	TRUE	FALSE
YDL102W	POL3	YJR006W	POL31	TRUE	TRUE	FALSE
YIL139C	REV7	YJR006W	POL31	TRUE	TRUE	FALSE
YHR083W	SAM35	YMR060C	SAM37	TRUE	FALSE	FALSE
YMR060C	SAM37	YMR203W	TOM40	TRUE	FALSE	FALSE
YHR083W	SAM35	YNL026W	SAM50	TRUE	FALSE	FALSE
YMR203W	TOM40	YNL026W	SAM50	TRUE	FALSE	FALSE
YEL037C	RAD23	YER162C	RAD4	TRUE	TRUE	FALSE
YER162C	RAD4	YML011C	RAD33	TRUE	FALSE	FALSE
YIL143C	SSL2	YML011C	RAD33	TRUE	FALSE	FALSE
YDR217C	RAD9	YDR217C	RAD9	TRUE	TRUE	FALSE
YDR035W	ARO3	YDR035W	ARO3	TRUE	FALSE	FALSE
YKL103C	APE1	YKL103C	APE1	TRUE	TRUE	TRUE
YKL103C	APE1	YOL082W	ATG19	TRUE	TRUE	TRUE
YOL082W	ATG19	YOL082W	ATG19	TRUE	FALSE	FALSE
YLR378C	SEC61	YOR254C	SEC63	TRUE	TRUE	FALSE
YBR171W	SEC66	YOR254C	SEC63	TRUE	TRUE	FALSE
YBR171W	SEC66	YLR378C	SEC61	TRUE	TRUE	FALSE
YDR086C	SSS1	YOR254C	SEC63	TRUE	TRUE	FALSE
YDR086C	SSS1	YLR378C	SEC61	TRUE	TRUE	FALSE
YLR292C	SEC72	YOR254C	SEC63	TRUE	TRUE	FALSE
YBR171W	SEC66	YLR292C	SEC72	TRUE	TRUE	FALSE
YER087C-B	SBH1	YOR254C	SEC63	TRUE	FALSE	FALSE
YER087C-B	SBH1	YLR378C	SEC61	TRUE	TRUE	FALSE
YBR171W	SEC66	YER087C-B	SBH1	TRUE	FALSE	FALSE
YDR086C	SSS1	YER087C-B	SBH1	TRUE	TRUE	FALSE
YFR002W	NIC96	YJL041W	NSP1	TRUE	TRUE	FALSE
YJL039C	NUP192	YJL041W	NSP1	TRUE	FALSE	FALSE
YFR002W	NIC96	YJL039C	NUP192	TRUE	TRUE	FALSE
YBL079W	NUP170	YJL039C	NUP192	TRUE	FALSE	FALSE
YJL039C	NUP192	YJL039C	NUP192	TRUE	FALSE	FALSE
YGR119C	NUP57	YJL041W	NSP1	TRUE	TRUE	TRUE
YFR002W	NIC96	YGR119C	NUP57	TRUE	TRUE	FALSE
YGR119C	NUP57	YJL039C	NUP192	TRUE	FALSE	FALSE
YJL041W	NSP1	YML103C	NUP188	TRUE	FALSE	FALSE
YFR002W	NIC96	YML103C	NUP188	TRUE	TRUE	FALSE
YJL039C	NUP192	YML103C	NUP188	TRUE	TRUE	FALSE
YGR119C	NUP57	YML103C	NUP188	TRUE	FALSE	FALSE
YGL092W	NUP145	YML103C	NUP188	TRUE	FALSE	FALSE
YGL172W	NUP49	YJL041W	NSP1	TRUE	TRUE	FALSE
YFR002W	NIC96	YGL172W	NUP49	TRUE	FALSE	FALSE
YGL172W	NUP49	YJL039C	NUP192	TRUE	FALSE	FALSE
YGL172W	NUP49	YGR119C	NUP57	TRUE	TRUE	TRUE
YGL172W	NUP49	YGL172W	NUP49	TRUE	TRUE	FALSE
YMR186W	HSC82	YMR186W	HSC82	TRUE	TRUE	FALSE
YDR037W	KRS1	YDR037W	KRS1	TRUE	FALSE	FALSE
YDR256C	CTA1	YDR256C	CTA1	TRUE	FALSE	TRUE
YPR181C	SEC23	YPR181C	SEC23	TRUE	FALSE	FALSE
YDL195W	SEC31	YPR181C	SEC23	TRUE	TRUE	FALSE
YDL195W	SEC31	YPL218W	SAR1	TRUE	FALSE	FALSE
YDL195W	SEC31	YDL195W	SEC31	TRUE	FALSE	FALSE
YIL109C	SEC24	YPR181C	SEC23	TRUE	TRUE	TRUE
YIL004C	BET1	YIL109C	SEC24	TRUE	TRUE	FALSE
YIL109C	SEC24	YIL109C	SEC24	TRUE	FALSE	FALSE
YDR283C	GCN2	YDR283C	GCN2	TRUE	TRUE	FALSE
YDR454C	GUK1	YDR454C	GUK1	TRUE	FALSE	FALSE
YDL014W	NOP1	YDR324C	UTP4	TRUE	FALSE	FALSE
YDR324C	UTP4	YEL026W	SNU13	TRUE	FALSE	FALSE
YDR324C	UTP4	YJL069C	UTP18	TRUE	FALSE	FALSE
YDR324C	UTP4	YGR128C	UTP8	TRUE	TRUE	FALSE
YDR324C	UTP4	YPL126W	NAN1	TRUE	FALSE	FALSE
YDL014W	NOP1	YLR197W	NOP56	TRUE	TRUE	FALSE
YLL011W	SOF1	YLR197W	NOP56	TRUE	FALSE	FALSE
YEL026W	SNU13	YLR197W	NOP56	TRUE	TRUE	FALSE
YDR449C	UTP6	YLR197W	NOP56	TRUE	TRUE	FALSE
YLR197W	NOP56	YPR137W	RRP9	TRUE	FALSE	FALSE
YDL014W	NOP1	YOR310C	NOP58	TRUE	TRUE	FALSE
YEL026W	SNU13	YOR310C	NOP58	TRUE	TRUE	FALSE
YJL109C	UTP10	YOR310C	NOP58	TRUE	FALSE	FALSE
YLR409C	UTP21	YOR310C	NOP58	TRUE	FALSE	FALSE
YLR197W	NOP56	YOR310C	NOP58	TRUE	TRUE	FALSE
YER103W	SSA4	YOR027W	STI1	TRUE	TRUE	FALSE
YBR082C	UBC4	YKL010C	UFD4	TRUE	FALSE	FALSE
YBR082C	UBC4	YER068W	MOT2	TRUE	TRUE	FALSE
YCR093W	CDC39	YER068W	MOT2	TRUE	TRUE	FALSE
YIL035C	CKA1	YIL035C	CKA1	TRUE	TRUE	FALSE
YBR213W	MET8	YBR213W	MET8	TRUE	FALSE	FALSE
YBR087W	RFC5	YBR088C	POL30	TRUE	TRUE	FALSE
YBR087W	RFC5	YER173W	RAD24	TRUE	FALSE	FALSE
YBR088C	POL30	YNL290W	RFC3	TRUE	TRUE	FALSE
YER173W	RAD24	YNL290W	RFC3	TRUE	FALSE	FALSE
YBR088C	POL30	YOR217W	RFC1	TRUE	TRUE	FALSE
YBR087W	RFC5	YOR217W	RFC1	TRUE	FALSE	FALSE
YNL290W	RFC3	YOR217W	RFC1	TRUE	FALSE	FALSE
YBR088C	POL30	YOL094C	RFC4	TRUE	TRUE	FALSE
YER173W	RAD24	YOL094C	RFC4	TRUE	FALSE	FALSE
YNL290W	RFC3	YOL094C	RFC4	TRUE	FALSE	TRUE
YOL094C	RFC4	YOR217W	RFC1	TRUE	FALSE	FALSE
YBR088C	POL30	YJR068W	RFC2	TRUE	TRUE	FALSE
YBR087W	RFC5	YJR068W	RFC2	TRUE	TRUE	TRUE
YJR068W	RFC2	YNL290W	RFC3	TRUE	TRUE	TRUE
YJR068W	RFC2	YOR217W	RFC1	TRUE	FALSE	FALSE
YJR068W	RFC2	YOL094C	RFC4	TRUE	FALSE	FALSE
YBR088C	POL30	YDL064W	UBC9	TRUE	TRUE	FALSE
YDL064W	UBC9	YGL016W	KAP122	TRUE	TRUE	FALSE
YDL064W	UBC9	YEL019C	MMS21	TRUE	FALSE	FALSE
YDL064W	UBC9	YDL064W	UBC9	TRUE	TRUE	FALSE
YBR088C	POL30	YDR409W	SIZ1	TRUE	TRUE	FALSE
YDL064W	UBC9	YDR409W	SIZ1	TRUE	TRUE	FALSE
YBR088C	POL30	YOR144C	ELG1	TRUE	TRUE	FALSE
YBR087W	RFC5	YOR144C	ELG1	TRUE	TRUE	FALSE
YNL290W	RFC3	YOR144C	ELG1	TRUE	FALSE	FALSE
YOL094C	RFC4	YOR144C	ELG1	TRUE	FALSE	FALSE
YBR088C	POL30	YPR018W	RLF2	TRUE	TRUE	FALSE
YPR018W	RLF2	YPR018W	RLF2	TRUE	TRUE	FALSE
YCR088W	ABP1	YCR088W	ABP1	TRUE	TRUE	FALSE
YCR088W	ABP1	YNL020C	ARK1	TRUE	TRUE	FALSE
YER172C	BRR2	YKR086W	PRP16	TRUE	TRUE	FALSE
YHR165C	PRP8	YKR086W	PRP16	TRUE	FALSE	FALSE
YBR055C	PRP6	YHR165C	PRP8	TRUE	FALSE	FALSE
YHR165C	PRP8	YJR050W	ISY1	TRUE	FALSE	FALSE
YER013W	PRP22	YHR165C	PRP8	TRUE	FALSE	FALSE
YCR063W	BUD31	YHR165C	PRP8	TRUE	FALSE	FALSE
YAL032C	PRP45	YHR165C	PRP8	TRUE	FALSE	FALSE
YHR165C	PRP8	YKL095W	YJU2	TRUE	FALSE	FALSE
YBL074C	AAR2	YHR165C	PRP8	TRUE	TRUE	FALSE
YER172C	BRR2	YHR165C	PRP8	TRUE	TRUE	FALSE
YHR165C	PRP8	YHR165C	PRP8	TRUE	FALSE	FALSE
YBR072W	HSP26	YBR072W	HSP26	TRUE	FALSE	TRUE
YBR127C	VMA2	YDL185W	VMA1	TRUE	TRUE	FALSE
YDL185W	VMA1	YDL185W	VMA1	TRUE	FALSE	FALSE
YBR127C	VMA2	YOR332W	VMA4	TRUE	TRUE	FALSE
YBR127C	VMA2	YEL051W	VMA8	TRUE	FALSE	FALSE
YDL185W	VMA1	YEL051W	VMA8	TRUE	FALSE	FALSE
YEL051W	VMA8	YLR447C	VMA6	TRUE	FALSE	FALSE
YEL051W	VMA8	YEL051W	VMA8	TRUE	FALSE	FALSE
YBR127C	VMA2	YHR039C-A	VMA10	TRUE	TRUE	FALSE
YDL185W	VMA1	YHR039C-A	VMA10	TRUE	FALSE	FALSE
YHR039C-A	VMA10	YOR332W	VMA4	TRUE	TRUE	FALSE
YHR039C-A	VMA10	YKL080W	VMA5	TRUE	TRUE	FALSE
YHR039C-A	VMA10	YOR270C	VPH1	TRUE	TRUE	FALSE
YHR039C-A	VMA10	YMR054W	STV1	TRUE	FALSE	FALSE
YHR039C-A	VMA10	YPR036W	VMA13	TRUE	FALSE	FALSE
YBR127C	VMA2	YPL196W	OXR1	TRUE	FALSE	FALSE
YDL185W	VMA1	YPL196W	OXR1	TRUE	FALSE	FALSE
YOR332W	VMA4	YPL196W	OXR1	TRUE	FALSE	FALSE
YKL080W	VMA5	YPL196W	OXR1	TRUE	FALSE	FALSE
YHR041C	SRB2	YIL021W	RPB3	TRUE	FALSE	FALSE
YGR104C	SRB5	YHR041C	SRB2	TRUE	TRUE	FALSE
YHR041C	SRB2	YHR041C	SRB2	TRUE	FALSE	FALSE
YIL021W	RPB3	YLR430W	SEN1	TRUE	FALSE	FALSE
YLR430W	SEN1	YNL251C	NRD1	TRUE	TRUE	FALSE
YJL034W	KAR2	YJL034W	KAR2	TRUE	TRUE	FALSE
YJL034W	KAR2	YOL031C	SIL1	TRUE	TRUE	FALSE
YLR249W	YEF3	YLR249W	YEF3	TRUE	FALSE	FALSE
YHR166C	CDC23	YIR025W	MND2	TRUE	FALSE	FALSE
YHR166C	CDC23	YNL172W	APC1	TRUE	FALSE	FALSE
YIR025W	MND2	YNL172W	APC1	TRUE	FALSE	FALSE
YGL240W	DOC1	YNL172W	APC1	TRUE	TRUE	FALSE
YGL003C	CDH1	YNL172W	APC1	TRUE	FALSE	FALSE
YHR166C	CDC23	YOR249C	APC5	TRUE	FALSE	FALSE
YIR025W	MND2	YOR249C	APC5	TRUE	FALSE	FALSE
YNL172W	APC1	YOR249C	APC5	TRUE	FALSE	FALSE
YDR118W	APC4	YOR249C	APC5	TRUE	TRUE	FALSE
YOR176W	HEM15	YOR176W	HEM15	TRUE	TRUE	FALSE
YCR084C	TUP1	YCR084C	TUP1	TRUE	TRUE	FALSE
YGR240C	PFK1	YMR205C	PFK2	TRUE	TRUE	TRUE
YBL016W	FUS3	YBL016W	FUS3	TRUE	TRUE	FALSE
YHL033C	RPL8A	YHR052W	CIC1	TRUE	FALSE	FALSE
YHL033C	RPL8A	YLR002C	NOC3	TRUE	FALSE	FALSE
YCL054W	SPB1	YLR002C	NOC3	TRUE	TRUE	FALSE
YLR002C	NOC3	YOR206W	NOC2	TRUE	TRUE	FALSE
YLR002C	NOC3	YNL061W	NOP2	TRUE	FALSE	FALSE
YFR001W	LOC1	YLR002C	NOC3	TRUE	TRUE	FALSE
YER056C-A	RPL34A	YLR002C	NOC3	TRUE	FALSE	FALSE
YLR002C	NOC3	YMR049C	ERB1	TRUE	FALSE	FALSE
YBR107C	IML3	YJR060W	CBF1	TRUE	FALSE	FALSE
YGR179C	OKP1	YJR060W	CBF1	TRUE	FALSE	FALSE
YGR179C	OKP1	YKL049C	CSE4	TRUE	TRUE	FALSE
YBR211C	AME1	YGR179C	OKP1	TRUE	TRUE	FALSE
YDR254W	CHL4	YGR179C	OKP1	TRUE	FALSE	FALSE
YFR046C	CNN1	YGR179C	OKP1	TRUE	FALSE	FALSE
YJR060W	CBF1	YPL018W	CTF19	TRUE	FALSE	FALSE
YBR211C	AME1	YPL018W	CTF19	TRUE	TRUE	FALSE
YDR254W	CHL4	YPL018W	CTF19	TRUE	FALSE	FALSE
YER147C	SCC4	YPL018W	CTF19	TRUE	FALSE	FALSE
YGR179C	OKP1	YPL018W	CTF19	TRUE	TRUE	FALSE
YDR374W-A	WIP1	YJR060W	CBF1	TRUE	FALSE	FALSE
YDR374W-A	WIP1	YFR046C	CNN1	TRUE	FALSE	FALSE
YDR374W-A	WIP1	YGR179C	OKP1	TRUE	FALSE	FALSE
YDR374W-A	WIP1	YLR381W	CTF3	TRUE	FALSE	FALSE
YPR141C	KAR3	YPR141C	KAR3	TRUE	FALSE	FALSE
YPL253C	VIK1	YPR141C	KAR3	TRUE	TRUE	FALSE
YGL249W	ZIP2	YHR153C	SPO16	TRUE	TRUE	FALSE
YOL001W	PHO80	YPL031C	PHO85	TRUE	TRUE	TRUE
YOL001W	PHO80	YOL001W	PHO80	TRUE	FALSE	FALSE
YGL134W	PCL10	YPL031C	PHO85	TRUE	TRUE	TRUE
YDL185W	VMA1	YGR020C	VMA7	TRUE	FALSE	FALSE
YGR020C	VMA7	YKL119C	VPH2	TRUE	FALSE	FALSE
YGR020C	VMA7	YLR447C	VMA6	TRUE	FALSE	FALSE
YEL051W	VMA8	YGR020C	VMA7	TRUE	TRUE	FALSE
YGR020C	VMA7	YHR060W	VMA22	TRUE	FALSE	TRUE
YNL138W	SRV2	YNL138W	SRV2	TRUE	TRUE	FALSE
YDR337W	MRPS28	YOR158W	PET123	TRUE	FALSE	FALSE
YKL003C	MRP17	YOR158W	PET123	TRUE	FALSE	FALSE
YDR337W	MRPS28	YKL003C	MRP17	TRUE	FALSE	FALSE
YDR036C	EHD3	YOR158W	PET123	TRUE	FALSE	FALSE
YER050C	RSM18	YOR158W	PET123	TRUE	FALSE	FALSE
YER050C	RSM18	YKL003C	MRP17	TRUE	FALSE	FALSE
YBL090W	MRP21	YER050C	RSM18	TRUE	FALSE	FALSE
YGR150C	CCM1	YOR158W	PET123	TRUE	FALSE	FALSE
YBR251W	MRPS5	YGR150C	CCM1	TRUE	FALSE	FALSE
YGR150C	CCM1	YIL093C	RSM25	TRUE	FALSE	FALSE
YGR165W	MRPS35	YOR158W	PET123	TRUE	FALSE	FALSE
YGR165W	MRPS35	YNL137C	NAM9	TRUE	TRUE	FALSE
YDR036C	EHD3	YGR165W	MRPS35	TRUE	FALSE	FALSE
YBR251W	MRPS5	YGR165W	MRPS35	TRUE	TRUE	FALSE
YGR150C	CCM1	YGR165W	MRPS35	TRUE	FALSE	FALSE
YOR158W	PET123	YPL013C	MRPS16	TRUE	TRUE	FALSE
YGR165W	MRPS35	YPL013C	MRPS16	TRUE	FALSE	FALSE
YMR188C	MRPS17	YOR158W	PET123	TRUE	TRUE	FALSE
YDR337W	MRPS28	YMR188C	MRPS17	TRUE	FALSE	FALSE
YIL093C	RSM25	YMR188C	MRPS17	TRUE	FALSE	FALSE
YMR188C	MRPS17	YNR036C	MRPS12	TRUE	FALSE	FALSE
YMR158W	MRPS8	YOR158W	PET123	TRUE	TRUE	FALSE
YDR036C	EHD3	YMR158W	MRPS8	TRUE	TRUE	FALSE
YBR251W	MRPS5	YMR158W	MRPS8	TRUE	TRUE	FALSE
YIL093C	RSM25	YMR158W	MRPS8	TRUE	TRUE	FALSE
YGR150C	CCM1	YMR158W	MRPS8	TRUE	FALSE	FALSE
YGR165W	MRPS35	YMR158W	MRPS8	TRUE	FALSE	FALSE
YMR158W	MRPS8	YMR188C	MRPS17	TRUE	FALSE	FALSE
YCL040W	GLK1	YCL040W	GLK1	TRUE	FALSE	TRUE
YLR398C	SKI2	YPR189W	SKI3	TRUE	TRUE	FALSE
YGL213C	SKI8	YPR189W	SKI3	TRUE	TRUE	FALSE
YGL213C	SKI8	YHL022C	SPO11	TRUE	TRUE	FALSE
YGL213C	SKI8	YLR398C	SKI2	TRUE	TRUE	FALSE
YGL213C	SKI8	YGL213C	SKI8	TRUE	FALSE	FALSE
YOR076C	SKI7	YPR189W	SKI3	TRUE	FALSE	FALSE
YCR035C	RRP43	YOR076C	SKI7	TRUE	FALSE	FALSE
YLR398C	SKI2	YOR076C	SKI7	TRUE	FALSE	FALSE
YHR069C	RRP4	YOR076C	SKI7	TRUE	FALSE	FALSE
YGR158C	MTR3	YOR076C	SKI7	TRUE	FALSE	FALSE
YNL232W	CSL4	YOR076C	SKI7	TRUE	FALSE	FALSE
YNL130C	CPT1	YNL130C	CPT1	TRUE	FALSE	FALSE
YCL043C	PDI1	YCL043C	PDI1	TRUE	TRUE	FALSE
YPR167C	MET16	YPR167C	MET16	TRUE	FALSE	FALSE
YBR289W	SNF5	YFL049W	SWP82	TRUE	FALSE	FALSE
YFL049W	SWP82	YOR290C	SNF2	TRUE	FALSE	FALSE
YFL049W	SWP82	YJL176C	SWI3	TRUE	TRUE	FALSE
YJR086W	STE18	YOR212W	STE4	TRUE	TRUE	TRUE
YBL093C	ROX3	YLR071C	RGR1	TRUE	FALSE	FALSE
YLR071C	RGR1	YNL236W	SIN4	TRUE	FALSE	FALSE
YNL236W	SIN4	YOL051W	GAL11	TRUE	FALSE	FALSE
YGL025C	PGD1	YLR071C	RGR1	TRUE	FALSE	FALSE
YGL025C	PGD1	YOL051W	GAL11	TRUE	TRUE	FALSE
YDR308C	SRB7	YLR071C	RGR1	TRUE	FALSE	FALSE
YDR308C	SRB7	YNR010W	CSE2	TRUE	FALSE	FALSE
YLR071C	RGR1	YPR168W	NUT2	TRUE	TRUE	FALSE
YBL093C	ROX3	YPR168W	NUT2	TRUE	FALSE	FALSE
YDR308C	SRB7	YPR168W	NUT2	TRUE	TRUE	FALSE
YDL005C	MED2	YLR071C	RGR1	TRUE	FALSE	FALSE
YDL005C	MED2	YOL051W	GAL11	TRUE	FALSE	FALSE
YDL005C	MED2	YGL025C	PGD1	TRUE	FALSE	FALSE
YLR071C	RGR1	YOR174W	MED4	TRUE	FALSE	FALSE
YNR010W	CSE2	YOR174W	MED4	TRUE	TRUE	TRUE
YGL127C	SOH1	YOR174W	MED4	TRUE	FALSE	TRUE
YDR308C	SRB7	YOR174W	MED4	TRUE	TRUE	TRUE
YOL135C	MED7	YOR174W	MED4	TRUE	TRUE	TRUE
YKL079W	SMY1	YOR326W	MYO2	TRUE	TRUE	FALSE
YGL106W	MLC1	YOR326W	MYO2	TRUE	TRUE	FALSE
YGL106W	MLC1	YGL106W	MLC1	TRUE	FALSE	TRUE
YMR163C	INP2	YOR326W	MYO2	TRUE	TRUE	FALSE
YLR190W	MMR1	YOR326W	MYO2	TRUE	TRUE	FALSE
YGL233W	SEC15	YJL085W	EXO70	TRUE	FALSE	FALSE
YBR102C	EXO84	YJL085W	EXO70	TRUE	FALSE	FALSE
YBR102C	EXO84	YGL233W	SEC15	TRUE	TRUE	FALSE
YBR102C	EXO84	YPR055W	SEC8	TRUE	FALSE	FALSE
YDR166C	SEC5	YJL085W	EXO70	TRUE	FALSE	FALSE
YDR166C	SEC5	YIL068C	SEC6	TRUE	FALSE	FALSE
YDR166C	SEC5	YPR055W	SEC8	TRUE	FALSE	FALSE
YDR166C	SEC5	YER008C	SEC3	TRUE	TRUE	FALSE
YBR102C	EXO84	YDR166C	SEC5	TRUE	TRUE	FALSE
YBR055C	PRP6	YPR178W	PRP4	TRUE	FALSE	FALSE
YBR055C	PRP6	YEL026W	SNU13	TRUE	FALSE	FALSE
YEL026W	SNU13	YPR178W	PRP4	TRUE	FALSE	FALSE
YBR055C	PRP6	YGR091W	PRP31	TRUE	FALSE	FALSE
YGR091W	PRP31	YHR165C	PRP8	TRUE	FALSE	FALSE
YEL026W	SNU13	YGR091W	PRP31	TRUE	FALSE	FALSE
YBR055C	PRP6	YPR082C	DIB1	TRUE	FALSE	TRUE
YHR165C	PRP8	YPR082C	DIB1	TRUE	FALSE	FALSE
YGR091W	PRP31	YPR082C	DIB1	TRUE	FALSE	FALSE
YBR237W	PRP5	YDL030W	PRP9	TRUE	FALSE	FALSE
YDL030W	PRP9	YJL203W	PRP21	TRUE	TRUE	FALSE
YDL030W	PRP9	YGR074W	SMD1	TRUE	FALSE	FALSE
YER172C	BRR2	YGR074W	SMD1	TRUE	FALSE	FALSE
YGR074W	SMD1	YHR165C	PRP8	TRUE	FALSE	FALSE
YER029C	SMB1	YGR074W	SMD1	TRUE	FALSE	FALSE
YGR074W	SMD1	YIL061C	SNP1	TRUE	FALSE	FALSE
YDL030W	PRP9	YLR275W	SMD2	TRUE	FALSE	FALSE
YHR165C	PRP8	YLR275W	SMD2	TRUE	FALSE	FALSE
YLR275W	SMD2	YPR182W	SMX3	TRUE	FALSE	TRUE
YIL061C	SNP1	YLR275W	SMD2	TRUE	FALSE	FALSE
YGR074W	SMD1	YLR275W	SMD2	TRUE	FALSE	FALSE
YDL030W	PRP9	YOR319W	HSH49	TRUE	FALSE	FALSE
YMR240C	CUS1	YOR319W	HSH49	TRUE	TRUE	FALSE
YML049C	RSE1	YOR319W	HSH49	TRUE	FALSE	FALSE
YDL043C	PRP11	YOR319W	HSH49	TRUE	FALSE	FALSE
YML007W	YAP1	YML007W	YAP1	TRUE	FALSE	FALSE
YLR420W	URA4	YLR420W	URA4	TRUE	FALSE	FALSE
YDR473C	PRP3	YPR178W	PRP4	TRUE	TRUE	TRUE
YDR473C	PRP3	YER172C	BRR2	TRUE	FALSE	FALSE
YDR473C	PRP3	YHR165C	PRP8	TRUE	FALSE	FALSE
YBL026W	LSM2	YDR473C	PRP3	TRUE	FALSE	FALSE
YDR473C	PRP3	YEL026W	SNU13	TRUE	FALSE	FALSE
YNR011C	PRP2	YOR148C	SPP2	TRUE	TRUE	FALSE
YIL115C	NUP159	YOR046C	DBP5	TRUE	TRUE	FALSE
YIL115C	NUP159	YJL061W	NUP82	TRUE	TRUE	FALSE
YDL207W	GLE1	YOR046C	DBP5	TRUE	TRUE	FALSE
YDL207W	GLE1	YDR192C	NUP42	TRUE	TRUE	TRUE
YBR135W	CKS1	YBR135W	CKS1	TRUE	TRUE	FALSE
YOR098C	NUP1	YOR098C	NUP1	TRUE	FALSE	FALSE
YLR347C	KAP95	YOR098C	NUP1	TRUE	TRUE	FALSE
YLR396C	VPS33	YPL045W	VPS16	TRUE	TRUE	FALSE
YLR148W	PEP3	YPL045W	VPS16	TRUE	FALSE	FALSE
YDR080W	VPS41	YPL045W	VPS16	TRUE	FALSE	FALSE
YGL011C	SCL1	YOR362C	PRE10	TRUE	TRUE	FALSE
YGR135W	PRE9	YOR362C	PRE10	TRUE	TRUE	FALSE
YGL011C	SCL1	YGR135W	PRE9	TRUE	TRUE	FALSE
YER012W	PRE1	YGR135W	PRE9	TRUE	TRUE	FALSE
YML092C	PRE8	YOR362C	PRE10	TRUE	FALSE	FALSE
YGL011C	SCL1	YML092C	PRE8	TRUE	TRUE	FALSE
YGR135W	PRE9	YML092C	PRE8	TRUE	TRUE	FALSE
YOR362C	PRE10	YPR103W	PRE2	TRUE	FALSE	FALSE
YER012W	PRE1	YPR103W	PRE2	TRUE	TRUE	FALSE
YBL041W	PRE7	YPR103W	PRE2	TRUE	TRUE	FALSE
YOR157C	PUP1	YPR103W	PRE2	TRUE	TRUE	FALSE
YER094C	PUP3	YPR103W	PRE2	TRUE	TRUE	FALSE
YCR076C	FUB1	YPR103W	PRE2	TRUE	FALSE	FALSE
YFR050C	PRE4	YOR362C	PRE10	TRUE	TRUE	FALSE
YFR050C	PRE4	YGL011C	SCL1	TRUE	TRUE	FALSE
YBL041W	PRE7	YFR050C	PRE4	TRUE	TRUE	FALSE
YFR050C	PRE4	YOR157C	PUP1	TRUE	TRUE	FALSE
YCR076C	FUB1	YFR050C	PRE4	TRUE	FALSE	FALSE
YFR050C	PRE4	YPR103W	PRE2	TRUE	FALSE	FALSE
YOR117W	RPT5	YOR362C	PRE10	TRUE	TRUE	FALSE
YGR253C	PUP2	YOR117W	RPT5	TRUE	TRUE	FALSE
YKL206C	ADD66	YOR362C	PRE10	TRUE	FALSE	FALSE
YGL011C	SCL1	YKL206C	ADD66	TRUE	FALSE	FALSE
YGR253C	PUP2	YKL206C	ADD66	TRUE	FALSE	FALSE
YBR173C	UMP1	YOR362C	PRE10	TRUE	FALSE	FALSE
YBR173C	UMP1	YGL011C	SCL1	TRUE	TRUE	FALSE
YBR173C	UMP1	YER012W	PRE1	TRUE	FALSE	FALSE
YBR173C	UMP1	YGR135W	PRE9	TRUE	FALSE	FALSE
YBR173C	UMP1	YML092C	PRE8	TRUE	FALSE	FALSE
YBR173C	UMP1	YOR157C	PUP1	TRUE	FALSE	FALSE
YBR173C	UMP1	YER094C	PUP3	TRUE	FALSE	FALSE
YBR173C	UMP1	YPR103W	PRE2	TRUE	TRUE	FALSE
YJL001W	PRE3	YOR362C	PRE10	TRUE	TRUE	FALSE
YGL011C	SCL1	YJL001W	PRE3	TRUE	TRUE	FALSE
YJL001W	PRE3	YOR157C	PUP1	TRUE	TRUE	FALSE
YCR076C	FUB1	YJL001W	PRE3	TRUE	FALSE	FALSE
YFR050C	PRE4	YJL001W	PRE3	TRUE	TRUE	FALSE
YBR173C	UMP1	YJL001W	PRE3	TRUE	FALSE	FALSE
YJL001W	PRE3	YJL001W	PRE3	TRUE	FALSE	FALSE
YMR314W	PRE5	YOR362C	PRE10	TRUE	TRUE	FALSE
YGR135W	PRE9	YMR314W	PRE5	TRUE	TRUE	FALSE
YML092C	PRE8	YMR314W	PRE5	TRUE	FALSE	FALSE
YBL041W	PRE7	YMR314W	PRE5	TRUE	TRUE	FALSE
YMR314W	PRE5	YPR103W	PRE2	TRUE	FALSE	FALSE
YFR050C	PRE4	YMR314W	PRE5	TRUE	FALSE	FALSE
YGR253C	PUP2	YMR314W	PRE5	TRUE	TRUE	FALSE
YMR314W	PRE5	YOR117W	RPT5	TRUE	TRUE	FALSE
YKL145W	RPT1	YMR314W	PRE5	TRUE	TRUE	FALSE
YKL206C	ADD66	YMR314W	PRE5	TRUE	FALSE	FALSE
YFL007W	BLM10	YOR362C	PRE10	TRUE	FALSE	FALSE
YFL007W	BLM10	YGL011C	SCL1	TRUE	FALSE	FALSE
YFL007W	BLM10	YGR135W	PRE9	TRUE	FALSE	FALSE
YFL007W	BLM10	YML092C	PRE8	TRUE	FALSE	FALSE
YFL007W	BLM10	YGR253C	PUP2	TRUE	FALSE	FALSE
YFL007W	BLM10	YMR314W	PRE5	TRUE	FALSE	FALSE
YFL007W	BLM10	YOL038W	PRE6	TRUE	FALSE	FALSE
YOR259C	RPT4	YOR362C	PRE10	TRUE	TRUE	FALSE
YGL011C	SCL1	YOR259C	RPT4	TRUE	TRUE	FALSE
YOR117W	RPT5	YOR259C	RPT4	TRUE	TRUE	FALSE
YDR394W	RPT3	YOR259C	RPT4	TRUE	TRUE	FALSE
YKL145W	RPT1	YOR259C	RPT4	TRUE	TRUE	FALSE
YFR004W	RPN11	YOR259C	RPT4	TRUE	FALSE	FALSE
YLR199C	PBA1	YOR362C	PRE10	TRUE	FALSE	FALSE
YGL011C	SCL1	YLR199C	PBA1	TRUE	FALSE	FALSE
YGR135W	PRE9	YLR199C	PBA1	TRUE	FALSE	FALSE
YLR199C	PBA1	YML092C	PRE8	TRUE	FALSE	FALSE
YGR253C	PUP2	YLR199C	PBA1	TRUE	FALSE	FALSE
YKL206C	ADD66	YLR199C	PBA1	TRUE	TRUE	FALSE
YBR173C	UMP1	YLR199C	PBA1	TRUE	FALSE	FALSE
YLR199C	PBA1	YMR314W	PRE5	TRUE	FALSE	FALSE
YLR199C	PBA1	YOL038W	PRE6	TRUE	FALSE	FALSE
YDL147W	RPN5	YOR362C	PRE10	TRUE	TRUE	FALSE
YDL147W	RPN5	YGL011C	SCL1	TRUE	TRUE	FALSE
YDL147W	RPN5	YDR394W	RPT3	TRUE	TRUE	FALSE
YDL147W	RPN5	YFR004W	RPN11	TRUE	TRUE	FALSE
YDL147W	RPN5	YOR259C	RPT4	TRUE	TRUE	FALSE
YDL147W	RPN5	YDR427W	RPN9	TRUE	TRUE	FALSE
YDL147W	RPN5	YOR261C	RPN8	TRUE	TRUE	FALSE
YGL011C	SCL1	YOR157C	PUP1	TRUE	TRUE	FALSE
YER012W	PRE1	YOR157C	PUP1	TRUE	TRUE	FALSE
YGR135W	PRE9	YOR157C	PUP1	TRUE	FALSE	FALSE
YML092C	PRE8	YOR157C	PUP1	TRUE	TRUE	FALSE
YBL041W	PRE7	YOR157C	PUP1	TRUE	TRUE	FALSE
YDR394W	RPT3	YGL011C	SCL1	TRUE	TRUE	FALSE
YDR394W	RPT3	YML092C	PRE8	TRUE	TRUE	FALSE
YDR394W	RPT3	YFR052W	RPN12	TRUE	TRUE	FALSE
YDR394W	RPT3	YIL075C	RPN2	TRUE	TRUE	FALSE
YDL004W	ATP16	YPL271W	ATP15	TRUE	TRUE	FALSE
YBR039W	ATP3	YDL004W	ATP16	TRUE	TRUE	FALSE
Q0130	OLI1	YDL004W	ATP16	TRUE	FALSE	FALSE
YJR050W	ISY1	YKL095W	YJU2	TRUE	FALSE	FALSE
YER013W	PRP22	YKL095W	YJU2	TRUE	FALSE	FALSE
YJR050W	ISY1	YLL036C	PRP19	TRUE	FALSE	FALSE
YCR063W	BUD31	YLL036C	PRP19	TRUE	FALSE	FALSE
YLL036C	PRP19	YLL036C	PRP19	TRUE	TRUE	FALSE
YDR364C	CDC40	YJR050W	ISY1	TRUE	FALSE	FALSE
YCR063W	BUD31	YDR364C	CDC40	TRUE	FALSE	FALSE
YDR364C	CDC40	YHR165C	PRP8	TRUE	FALSE	FALSE
YJR050W	ISY1	YMR213W	CEF1	TRUE	TRUE	FALSE
YAL032C	PRP45	YMR213W	CEF1	TRUE	FALSE	FALSE
YKL095W	YJU2	YMR213W	CEF1	TRUE	FALSE	FALSE
YLL036C	PRP19	YMR213W	CEF1	TRUE	TRUE	FALSE
YHR165C	PRP8	YMR213W	CEF1	TRUE	FALSE	FALSE
YBR065C	ECM2	YMR213W	CEF1	TRUE	FALSE	FALSE
YDR364C	CDC40	YMR213W	CEF1	TRUE	FALSE	FALSE
YGR129W	SYF2	YMR213W	CEF1	TRUE	TRUE	FALSE
YDL209C	CWC2	YJR050W	ISY1	TRUE	FALSE	FALSE
YCR063W	BUD31	YDL209C	CWC2	TRUE	FALSE	FALSE
YDL209C	CWC2	YLL036C	PRP19	TRUE	TRUE	TRUE
YDL209C	CWC2	YHR165C	PRP8	TRUE	FALSE	FALSE
YBR065C	ECM2	YDL209C	CWC2	TRUE	FALSE	FALSE
YGL097W	SRM1	YNL189W	SRP1	TRUE	FALSE	FALSE
YLR335W	NUP2	YNL189W	SRP1	TRUE	TRUE	FALSE
YGL238W	CSE1	YNL189W	SRP1	TRUE	TRUE	TRUE
YNL189W	SRP1	YPL020C	ULP1	TRUE	TRUE	FALSE
YNL189W	SRP1	YNL189W	SRP1	TRUE	FALSE	FALSE
YNL262W	POL2	YPR175W	DPB2	TRUE	TRUE	FALSE
YEL032W	MCM3	YPR175W	DPB2	TRUE	FALSE	FALSE
YCL016C	DCC1	YNL262W	POL2	TRUE	FALSE	FALSE
YBR278W	DPB3	YNL262W	POL2	TRUE	TRUE	FALSE
YBL023C	MCM2	YNL262W	POL2	TRUE	FALSE	FALSE
YBL023C	MCM2	YEL032W	MCM3	TRUE	FALSE	FALSE
YLR274W	MCM5	YNL262W	POL2	TRUE	FALSE	FALSE
YEL032W	MCM3	YLR274W	MCM5	TRUE	TRUE	FALSE
YLR274W	MCM5	YPR175W	DPB2	TRUE	FALSE	FALSE
YBL023C	MCM2	YLR274W	MCM5	TRUE	TRUE	FALSE
YHR191C	CTF8	YNL262W	POL2	TRUE	FALSE	FALSE
YCL016C	DCC1	YHR191C	CTF8	TRUE	FALSE	FALSE
YMR078C	CTF18	YNL262W	POL2	TRUE	TRUE	FALSE
YCL016C	DCC1	YMR078C	CTF18	TRUE	FALSE	FALSE
YBR087W	RFC5	YMR078C	CTF18	TRUE	FALSE	FALSE
YHR191C	CTF8	YMR078C	CTF18	TRUE	FALSE	FALSE
YMR078C	CTF18	YOL094C	RFC4	TRUE	FALSE	FALSE
YDR121W	DPB4	YNL262W	POL2	TRUE	TRUE	FALSE
YBR278W	DPB3	YDR121W	DPB4	TRUE	TRUE	TRUE
YLR103C	CDC45	YNL262W	POL2	TRUE	FALSE	FALSE
YBL023C	MCM2	YLR103C	CDC45	TRUE	FALSE	FALSE
YLR103C	CDC45	YLR274W	MCM5	TRUE	FALSE	FALSE
YJL072C	PSF2	YLR103C	CDC45	TRUE	FALSE	FALSE
YGL113W	SLD3	YLR103C	CDC45	TRUE	TRUE	FALSE
YLR103C	CDC45	YPR135W	CTF4	TRUE	FALSE	FALSE
YDR489W	SLD5	YLR103C	CDC45	TRUE	FALSE	FALSE
YDL066W	IDP1	YDL066W	IDP1	TRUE	FALSE	FALSE
YDR073W	SNF11	YOR290C	SNF2	TRUE	TRUE	FALSE
YMR033W	ARP9	YOR290C	SNF2	TRUE	FALSE	FALSE
YIL126W	STH1	YMR033W	ARP9	TRUE	FALSE	FALSE
YGR275W	RTT102	YMR033W	ARP9	TRUE	FALSE	FALSE
YMR033W	ARP9	YMR033W	ARP9	TRUE	FALSE	FALSE
YOR290C	SNF2	YPR034W	ARP7	TRUE	TRUE	FALSE
YIL126W	STH1	YPR034W	ARP7	TRUE	FALSE	FALSE
YGR275W	RTT102	YPR034W	ARP7	TRUE	TRUE	FALSE
YMR033W	ARP9	YPR034W	ARP7	TRUE	TRUE	FALSE
YDR530C	APA2	YDR530C	APA2	TRUE	FALSE	FALSE
YER012W	PRE1	YER012W	PRE1	TRUE	TRUE	FALSE
YER012W	PRE1	YER094C	PUP3	TRUE	TRUE	FALSE
YER094C	PUP3	YGR135W	PRE9	TRUE	TRUE	FALSE
YER094C	PUP3	YML092C	PRE8	TRUE	TRUE	FALSE
YBL041W	PRE7	YER094C	PUP3	TRUE	TRUE	FALSE
YER094C	PUP3	YOR157C	PUP1	TRUE	TRUE	FALSE
YCR076C	FUB1	YER012W	PRE1	TRUE	FALSE	FALSE
YBL041W	PRE7	YCR076C	FUB1	TRUE	FALSE	FALSE
YCR076C	FUB1	YOR157C	PUP1	TRUE	FALSE	FALSE
YCR076C	FUB1	YER094C	PUP3	TRUE	FALSE	FALSE
YCR076C	FUB1	YCR076C	FUB1	TRUE	FALSE	FALSE
YER012W	PRE1	YOL038W	PRE6	TRUE	TRUE	FALSE
YGR135W	PRE9	YOL038W	PRE6	TRUE	FALSE	FALSE
YML092C	PRE8	YOL038W	PRE6	TRUE	FALSE	FALSE
YER094C	PUP3	YOL038W	PRE6	TRUE	FALSE	FALSE
YOL038W	PRE6	YPR103W	PRE2	TRUE	TRUE	FALSE
YGR253C	PUP2	YOL038W	PRE6	TRUE	TRUE	FALSE
YKL145W	RPT1	YOL038W	PRE6	TRUE	TRUE	FALSE
YBR173C	UMP1	YOL038W	PRE6	TRUE	FALSE	FALSE
YOL038W	PRE6	YOL038W	PRE6	TRUE	TRUE	FALSE
YKL080W	VMA5	YOR332W	VMA4	TRUE	TRUE	FALSE
YEL027W	VMA3	YKL080W	VMA5	TRUE	FALSE	FALSE
YOR332W	VMA4	YPR036W	VMA13	TRUE	TRUE	FALSE
YKL080W	VMA5	YPR036W	VMA13	TRUE	FALSE	FALSE
YOR270C	VPH1	YPR036W	VMA13	TRUE	TRUE	FALSE
YMR054W	STV1	YPR036W	VMA13	TRUE	TRUE	FALSE
YGR092W	DBF2	YIL106W	MOB1	TRUE	TRUE	TRUE
YIL106W	MOB1	YIL106W	MOB1	TRUE	FALSE	FALSE
YDR189W	SLY1	YDR189W	SLY1	TRUE	FALSE	FALSE
YDR189W	SLY1	YLR026C	SED5	TRUE	TRUE	TRUE
YIL109C	SEC24	YLR026C	SED5	TRUE	TRUE	FALSE
YJL115W	ASF1	YPL153C	RAD53	TRUE	TRUE	FALSE
YJL115W	ASF1	YJL115W	ASF1	TRUE	FALSE	FALSE
YBL051C	PIN4	YPL153C	RAD53	TRUE	TRUE	FALSE
YDL101C	DUN1	YPL153C	RAD53	TRUE	FALSE	FALSE
YLR043C	TRX1	YLR043C	TRX1	TRUE	FALSE	FALSE
YBR097W	VPS15	YLR240W	VPS34	TRUE	TRUE	FALSE
YBR097W	VPS15	YPL120W	VPS30	TRUE	TRUE	FALSE
YPL120W	VPS30	YPL120W	VPS30	TRUE	FALSE	FALSE
YBR097W	VPS15	YLR360W	VPS38	TRUE	FALSE	FALSE
YLR360W	VPS38	YPL120W	VPS30	TRUE	TRUE	FALSE
YGL233W	SEC15	YPR055W	SEC8	TRUE	FALSE	FALSE
YIL068C	SEC6	YPR055W	SEC8	TRUE	FALSE	FALSE
YGL233W	SEC15	YLR166C	SEC10	TRUE	TRUE	TRUE
YLR166C	SEC10	YPR055W	SEC8	TRUE	FALSE	FALSE
YBR102C	EXO84	YLR166C	SEC10	TRUE	TRUE	FALSE
YDL150W	RPC53	YOR207C	RET1	TRUE	FALSE	FALSE
YKR025W	RPC37	YOR207C	RET1	TRUE	FALSE	FALSE
YDL150W	RPC53	YKR025W	RPC37	TRUE	TRUE	TRUE
YKR025W	RPC37	YNR003C	RPC34	TRUE	FALSE	FALSE
YAR007C	RFA1	YNL312W	RFA2	TRUE	TRUE	FALSE
YAR007C	RFA1	YJL173C	RFA3	TRUE	TRUE	TRUE
YJL173C	RFA3	YNL312W	RFA2	TRUE	TRUE	TRUE
YAR007C	RFA1	YDR499W	LCD1	TRUE	TRUE	FALSE
YBR136W	MEC1	YDR499W	LCD1	TRUE	TRUE	FALSE
YDR499W	LCD1	YDR499W	LCD1	TRUE	TRUE	FALSE
YGL248W	PDE1	YGL248W	PDE1	TRUE	FALSE	FALSE
YDR092W	UBC13	YKL210W	UBA1	TRUE	FALSE	FALSE
YOL004W	SIN3	YOL004W	SIN3	TRUE	FALSE	FALSE
YAL013W	DEP1	YOL004W	SIN3	TRUE	FALSE	FALSE
YNL330C	RPD3	YOL004W	SIN3	TRUE	TRUE	FALSE
YAL013W	DEP1	YNL330C	RPD3	TRUE	FALSE	FALSE
YNL330C	RPD3	YNL330C	RPD3	TRUE	FALSE	FALSE
YBR095C	RXT2	YOL004W	SIN3	TRUE	FALSE	FALSE
YAL013W	DEP1	YBR095C	RXT2	TRUE	FALSE	FALSE
YBR095C	RXT2	YNL330C	RPD3	TRUE	FALSE	FALSE
YMR263W	SAP30	YOL004W	SIN3	TRUE	FALSE	FALSE
YAL013W	DEP1	YMR263W	SAP30	TRUE	FALSE	FALSE
YMR263W	SAP30	YNL330C	RPD3	TRUE	FALSE	FALSE
YBR095C	RXT2	YMR263W	SAP30	TRUE	FALSE	FALSE
YDR207C	UME6	YOL004W	SIN3	TRUE	TRUE	FALSE
YIL084C	SDS3	YOL004W	SIN3	TRUE	FALSE	FALSE
YAL013W	DEP1	YIL084C	SDS3	TRUE	FALSE	FALSE
YBR095C	RXT2	YIL084C	SDS3	TRUE	FALSE	FALSE
YIL084C	SDS3	YMR263W	SAP30	TRUE	FALSE	FALSE
YNL097C	PHO23	YOL004W	SIN3	TRUE	FALSE	FALSE
YAL013W	DEP1	YNL097C	PHO23	TRUE	FALSE	FALSE
YNL097C	PHO23	YNL330C	RPD3	TRUE	FALSE	FALSE
YBR095C	RXT2	YNL097C	PHO23	TRUE	FALSE	FALSE
YOL004W	SIN3	YPL139C	UME1	TRUE	FALSE	FALSE
YMR075W	RCO1	YOL004W	SIN3	TRUE	FALSE	FALSE
YMR075W	RCO1	YNL330C	RPD3	TRUE	FALSE	FALSE
YBR010W	HHT1	YMR075W	RCO1	TRUE	FALSE	FALSE
YMR075W	RCO1	YNL031C	HHT2	TRUE	FALSE	FALSE
YMR075W	RCO1	YMR075W	RCO1	TRUE	FALSE	FALSE
YDL076C	RXT3	YOL004W	SIN3	TRUE	FALSE	FALSE
YBR095C	RXT2	YDL076C	RXT3	TRUE	FALSE	FALSE
YOL004W	SIN3	YPR023C	EAF3	TRUE	FALSE	FALSE
YNL330C	RPD3	YPR023C	EAF3	TRUE	FALSE	FALSE
YNL136W	EAF7	YPR023C	EAF3	TRUE	FALSE	FALSE
YMR075W	RCO1	YPR023C	EAF3	TRUE	FALSE	FALSE
YGR209C	TRX2	YLR109W	AHP1	TRUE	TRUE	FALSE
YLR109W	AHP1	YLR109W	AHP1	TRUE	TRUE	FALSE
YER042W	MXR1	YGR209C	TRX2	TRUE	TRUE	FALSE
YER042W	MXR1	YER042W	MXR1	TRUE	FALSE	FALSE
YGL156W	AMS1	YGL156W	AMS1	TRUE	FALSE	FALSE
YCR020C-A	MAK31	YEL053C	MAK10	TRUE	FALSE	TRUE
YCR020C-A	MAK31	YPR051W	MAK3	TRUE	FALSE	FALSE
YEL053C	MAK10	YPR051W	MAK3	TRUE	FALSE	TRUE
YPL051W	ARL3	YPR051W	MAK3	TRUE	FALSE	FALSE
YHL022C	SPO11	YHR157W	REC104	TRUE	TRUE	FALSE
YHL022C	SPO11	YLR329W	REC102	TRUE	TRUE	FALSE
YHR157W	REC104	YLR329W	REC102	TRUE	TRUE	FALSE
YNL229C	URE2	YNL229C	URE2	TRUE	TRUE	TRUE
YPR074C	TKL1	YPR074C	TKL1	TRUE	TRUE	FALSE
YCR042C	TAF2	YPL129W	TAF14	TRUE	TRUE	FALSE
YGL070C	RPB9	YPL129W	TAF14	TRUE	FALSE	FALSE
YIL126W	STH1	YPL129W	TAF14	TRUE	TRUE	FALSE
YPL129W	TAF14	YPL129W	TAF14	TRUE	TRUE	FALSE
YEL034W	HYP2	YGL016W	KAP122	TRUE	TRUE	FALSE
YDR243C	PRP28	YDR243C	PRP28	TRUE	FALSE	FALSE
YLR027C	AAT2	YLR027C	AAT2	TRUE	TRUE	FALSE
YLR362W	STE11	YLR362W	STE11	TRUE	TRUE	FALSE
YGR116W	SPT6	YPR133C	SPN1	TRUE	TRUE	FALSE
YPR133C	SPN1	YPR133C	SPN1	TRUE	FALSE	FALSE
YGR135W	PRE9	YGR253C	PUP2	TRUE	FALSE	FALSE
YGR253C	PUP2	YML092C	PRE8	TRUE	FALSE	FALSE
YBL041W	PRE7	YGR253C	PUP2	TRUE	TRUE	FALSE
YGR253C	PUP2	YPR103W	PRE2	TRUE	TRUE	FALSE
YDL007W	RPT2	YGR135W	PRE9	TRUE	TRUE	FALSE
YDL007W	RPT2	YDR394W	RPT3	TRUE	TRUE	FALSE
YDL007W	RPT2	YKL145W	RPT1	TRUE	TRUE	FALSE
YDL007W	RPT2	YHR027C	RPN1	TRUE	TRUE	FALSE
YDL007W	RPT2	YOL038W	PRE6	TRUE	TRUE	FALSE
YGL048C	RPT6	YGR135W	PRE9	TRUE	TRUE	FALSE
YGL048C	RPT6	YML092C	PRE8	TRUE	TRUE	FALSE
YGL048C	RPT6	YIL075C	RPN2	TRUE	TRUE	FALSE
YDR394W	RPT3	YGL048C	RPT6	TRUE	TRUE	FALSE
YGL048C	RPT6	YKL145W	RPT1	TRUE	TRUE	FALSE
YER021W	RPN3	YGL048C	RPT6	TRUE	TRUE	FALSE
YDL007W	RPT2	YGL048C	RPT6	TRUE	TRUE	FALSE
YMR203W	TOM40	YMR203W	TOM40	TRUE	FALSE	FALSE
YMR203W	TOM40	YOR045W	TOM6	TRUE	FALSE	FALSE
YMR203W	TOM40	YNL131W	TOM22	TRUE	TRUE	FALSE
YNL131W	TOM22	YOR045W	TOM6	TRUE	FALSE	FALSE
YMR203W	TOM40	YNL070W	TOM7	TRUE	FALSE	FALSE
YMR203W	TOM40	YPR133W-A	TOM5	TRUE	FALSE	FALSE
YNL131W	TOM22	YPR133W-A	TOM5	TRUE	FALSE	FALSE
YEL027W	VMA3	YHR026W	VMA16	TRUE	TRUE	FALSE
YEL027W	VMA3	YEL027W	VMA3	TRUE	TRUE	FALSE
YHR026W	VMA16	YKL119C	VPH2	TRUE	FALSE	FALSE
YHR026W	VMA16	YLR447C	VMA6	TRUE	FALSE	FALSE
YEL027W	VMA3	YLR447C	VMA6	TRUE	FALSE	FALSE
YKL080W	VMA5	YLR447C	VMA6	TRUE	FALSE	FALSE
YKL119C	VPH2	YLR447C	VMA6	TRUE	FALSE	FALSE
YHR026W	VMA16	YPL234C	VMA11	TRUE	FALSE	FALSE
YEL027W	VMA3	YPL234C	VMA11	TRUE	FALSE	FALSE
YLR447C	VMA6	YPL234C	VMA11	TRUE	FALSE	FALSE
YOR270C	VPH1	YPL234C	VMA11	TRUE	FALSE	FALSE
YGR106C	VOA1	YHR026W	VMA16	TRUE	FALSE	FALSE
YEL027W	VMA3	YGR106C	VOA1	TRUE	FALSE	FALSE
YGR106C	VOA1	YLR447C	VMA6	TRUE	FALSE	FALSE
YKL197C	PEX1	YNL329C	PEX6	TRUE	TRUE	TRUE
YDR293C	SSD1	YNL161W	CBK1	TRUE	TRUE	FALSE
YFL034C-B	MOB2	YNL161W	CBK1	TRUE	TRUE	FALSE
YEL032W	MCM3	YPR019W	MCM4	TRUE	FALSE	FALSE
YBL023C	MCM2	YPR019W	MCM4	TRUE	TRUE	TRUE
YEL032W	MCM3	YOL146W	PSF3	TRUE	FALSE	FALSE
YLR274W	MCM5	YOL146W	PSF3	TRUE	FALSE	FALSE
YJL072C	PSF2	YOL146W	PSF3	TRUE	TRUE	FALSE
YDR489W	SLD5	YOL146W	PSF3	TRUE	TRUE	FALSE
YMR079W	SEC14	YMR079W	SEC14	TRUE	FALSE	FALSE
YDR489W	SLD5	YPR175W	DPB2	TRUE	FALSE	FALSE
YDR489W	SLD5	YJL072C	PSF2	TRUE	TRUE	TRUE
YDR489W	SLD5	YPR135W	CTF4	TRUE	TRUE	FALSE
YDR013W	PSF1	YPR175W	DPB2	TRUE	TRUE	FALSE
YDR013W	PSF1	YLR274W	MCM5	TRUE	FALSE	FALSE
YDR013W	PSF1	YJL072C	PSF2	TRUE	TRUE	FALSE
YDR013W	PSF1	YDR489W	SLD5	TRUE	TRUE	TRUE
YDR013W	PSF1	YLR103C	CDC45	TRUE	FALSE	FALSE
YDR013W	PSF1	YOL146W	PSF3	TRUE	TRUE	FALSE
YNL112W	DBP2	YNL112W	DBP2	TRUE	FALSE	FALSE
YDR062W	LCB2	YMR296C	LCB1	TRUE	FALSE	FALSE
YDR062W	LCB2	YKL212W	SAC1	TRUE	FALSE	FALSE
YDR062W	LCB2	YDR062W	LCB2	TRUE	FALSE	FALSE
YGR038W	ORM1	YMR296C	LCB1	TRUE	TRUE	FALSE
YDR062W	LCB2	YGR038W	ORM1	TRUE	FALSE	FALSE
YLR350W	ORM2	YMR296C	LCB1	TRUE	TRUE	FALSE
YDR062W	LCB2	YLR350W	ORM2	TRUE	FALSE	FALSE
YKR048C	NAP1	YKR048C	NAP1	TRUE	TRUE	TRUE
YNL007C	SIS1	YNL007C	SIS1	TRUE	TRUE	FALSE
YGL044C	RNA15	YMR061W	RNA14	TRUE	TRUE	TRUE
YIR029W	DAL2	YIR029W	DAL2	TRUE	FALSE	FALSE
YBR065C	ECM2	YCR063W	BUD31	TRUE	FALSE	FALSE
YAL032C	PRP45	YBR065C	ECM2	TRUE	FALSE	FALSE
YCR002C	CDC10	YLR314C	CDC3	TRUE	TRUE	FALSE
YCR035C	RRP43	YGR158C	MTR3	TRUE	FALSE	FALSE
YGR158C	MTR3	YHR069C	RRP4	TRUE	TRUE	FALSE
YCR035C	RRP43	YGR095C	RRP46	TRUE	TRUE	FALSE
YGR095C	RRP46	YGR158C	MTR3	TRUE	FALSE	FALSE
YCR035C	RRP43	YNL232W	CSL4	TRUE	TRUE	FALSE
YLR398C	SKI2	YNL232W	CSL4	TRUE	FALSE	FALSE
YHR069C	RRP4	YNL232W	CSL4	TRUE	TRUE	FALSE
YGR158C	MTR3	YNL232W	CSL4	TRUE	TRUE	FALSE
YGR095C	RRP46	YNL232W	CSL4	TRUE	TRUE	FALSE
YCR035C	RRP43	YDR280W	RRP45	TRUE	TRUE	FALSE
YDR280W	RRP45	YHR069C	RRP4	TRUE	FALSE	FALSE
YDR280W	RRP45	YGR195W	SKI6	TRUE	TRUE	FALSE
YDR280W	RRP45	YGR095C	RRP46	TRUE	FALSE	FALSE
YCR035C	RRP43	YOL021C	DIS3	TRUE	FALSE	FALSE
YGR195W	SKI6	YOL021C	DIS3	TRUE	TRUE	TRUE
YDR280W	RRP45	YOL021C	DIS3	TRUE	FALSE	FALSE
YCR035C	RRP43	YOR001W	RRP6	TRUE	FALSE	FALSE
YHR069C	RRP4	YOR001W	RRP6	TRUE	TRUE	FALSE
YHR081W	LRP1	YOR001W	RRP6	TRUE	TRUE	FALSE
YJL050W	MTR4	YOR001W	RRP6	TRUE	FALSE	FALSE
YGR158C	MTR3	YOR001W	RRP6	TRUE	FALSE	FALSE
YNL232W	CSL4	YOR001W	RRP6	TRUE	TRUE	FALSE
YOL142W	RRP40	YOR001W	RRP6	TRUE	FALSE	FALSE
YCR035C	RRP43	YDL111C	RRP42	TRUE	FALSE	FALSE
YDL111C	RRP42	YHR069C	RRP4	TRUE	FALSE	FALSE
YDL111C	RRP42	YGR195W	SKI6	TRUE	FALSE	FALSE
YDL111C	RRP42	YGR158C	MTR3	TRUE	TRUE	TRUE
YDL111C	RRP42	YOL021C	DIS3	TRUE	FALSE	FALSE
YCL031C	RRP7	YGR090W	UTP22	TRUE	TRUE	FALSE
YCR083W	TRX3	YCR083W	TRX3	TRUE	FALSE	FALSE
YBL064C	PRX1	YCR083W	TRX3	TRUE	FALSE	FALSE
YCR072C	RSA4	YPL131W	RPL5	TRUE	FALSE	FALSE
YCR072C	RSA4	YER126C	NSA2	TRUE	TRUE	FALSE
YER126C	NSA2	YKL009W	MRT4	TRUE	FALSE	FALSE
YER126C	NSA2	YKL172W	EBP2	TRUE	TRUE	FALSE
YDL058W	USO1	YDL058W	USO1	TRUE	TRUE	FALSE
YER179W	DMC1	YER179W	DMC1	TRUE	TRUE	TRUE
YER095W	RAD51	YER095W	RAD51	TRUE	TRUE	TRUE
YNL064C	YDJ1	YNL064C	YDJ1	TRUE	TRUE	FALSE
YKL015W	PUT3	YKL015W	PUT3	TRUE	TRUE	FALSE
YEL027W	VMA3	YGR105W	VMA21	TRUE	FALSE	FALSE
YCL039W	GID7	YCL039W	GID7	TRUE	FALSE	FALSE
YCL039W	GID7	YGL227W	VID30	TRUE	FALSE	FALSE
YBR105C	VID24	YGL227W	VID30	TRUE	FALSE	FALSE
YGL227W	VID30	YMR135C	GID8	TRUE	FALSE	FALSE
YGL227W	VID30	YIL017C	VID28	TRUE	FALSE	FALSE
YCL045C	EMC1	YKL207W	EMC3	TRUE	FALSE	FALSE
YCL045C	EMC1	YJL192C	SOP4	TRUE	FALSE	FALSE
YCL045C	EMC1	YIL027C	EMC5	TRUE	TRUE	FALSE
YIL027C	EMC5	YKL207W	EMC3	TRUE	TRUE	FALSE
YCL045C	EMC1	YJR088C	EMC2	TRUE	TRUE	FALSE
YJR088C	EMC2	YKL207W	EMC3	TRUE	TRUE	FALSE
YIL027C	EMC5	YJR088C	EMC2	TRUE	TRUE	FALSE
YCL045C	EMC1	YGL231C	EMC4	TRUE	FALSE	FALSE
YGL231C	EMC4	YKL207W	EMC3	TRUE	TRUE	FALSE
YGL231C	EMC4	YJR088C	EMC2	TRUE	TRUE	FALSE
YCL045C	EMC1	YDR056C	EMC10	TRUE	TRUE	FALSE
YDR056C	EMC10	YJL192C	SOP4	TRUE	TRUE	FALSE
YCL059C	KRR1	YIL019W	FAF1	TRUE	TRUE	FALSE
YCL063W	VAC17	YEL013W	VAC8	TRUE	TRUE	FALSE
YEL013W	VAC8	YHR195W	NVJ1	TRUE	TRUE	FALSE
YEL013W	VAC8	YEL013W	VAC8	TRUE	TRUE	FALSE
YCL008C	STP22	YCL008C	STP22	TRUE	TRUE	FALSE
YCL008C	STP22	YGR206W	MVB12	TRUE	TRUE	FALSE
YGR206W	MVB12	YGR206W	MVB12	TRUE	FALSE	FALSE
YCL008C	STP22	YPL065W	VPS28	TRUE	TRUE	FALSE
YPL065W	VPS28	YPL065W	VPS28	TRUE	FALSE	FALSE
[truncated: 8,906 more rows]
