# Supplementary material for: Experimental assessment of AI-based interactome mapping
Source: Nat Commun. 2026 Apr 4;17:4894. doi: 10.1038/s41467-026-70942-x (PMC13230783; doi:10.1038/s41467-026-70942-x)
Supplement: Supplementary file 16 — Supplementary Data 15 [file 41467_2026_70942_MOESM16_ESM.xlsx]

## Sheet: Supplementary_Data_15
orf_name	GenBank_accession	ORFeome_collection	screened_as_DB	screened_as_AD
YAL068C	AY692604	FLEXGene	TRUE	TRUE
YAL067W-A	DQ331400	FLEXGene	TRUE	TRUE
YAL067C	EF059210	FLEXGene	TRUE	TRUE
YAL065C	DQ332713	FLEXGene	TRUE	TRUE
YAL064W-B	MN048111	CCSB_additional	TRUE	TRUE
YAL064C-A	AY692632	FLEXGene	TRUE	TRUE
YAL064W	EF058647	FLEXGene	TRUE	TRUE
YAL063C-A	MN049133	CCSB_additional	TRUE	TRUE
YAL063C	MN047822	CCSB_additional	TRUE	TRUE
YAL062W	DQ331975	FLEXGene	TRUE	TRUE
YAL061W	AY692730	FLEXGene	TRUE	TRUE
YAL060W	AY692922	FLEXGene	TRUE	TRUE
YAL059W	AY558168	FLEXGene	TRUE	TRUE
YAL058W	AY692920	FLEXGene	TRUE	TRUE
YAL056W	EF058954	FLEXGene	FALSE	TRUE
YAL055W	AY558167	FLEXGene	TRUE	TRUE
YAL054C	AY723758	FLEXGene	TRUE	TRUE
YAL053W	EF058500	FLEXGene	TRUE	TRUE
YAL051W	MN047821	CCSB_additional	FALSE	TRUE
YAL049C	AY692654	FLEXGene	TRUE	TRUE
YAL048C	EF058447	FLEXGene	TRUE	TRUE
YAL047C	AY723757	FLEXGene	TRUE	TRUE
YAL046C	DQ331377	FLEXGene	TRUE	TRUE
YAL044W-A	EF058485	FLEXGene	TRUE	TRUE
YAL044C	MN047819	CCSB_additional	TRUE	TRUE
YAL043C	EF059378	FLEXGene	TRUE	TRUE
YAL042W	DQ332490	FLEXGene	TRUE	TRUE
YAL041W	DQ332459	FLEXGene	TRUE	TRUE
YAL040C	AY723756	FLEXGene	TRUE	TRUE
YAL039C	DQ332349	FLEXGene	TRUE	TRUE
YAL038W	AY693107	FLEXGene	TRUE	TRUE
YAL037C-A	EF058706	FLEXGene	TRUE	TRUE
YAL037W	DQ331105	FLEXGene	FALSE	TRUE
YAL036C	AY693042	FLEXGene	TRUE	TRUE
YAL035W	DQ332130	FLEXGene	TRUE	TRUE
YAL034W-A	DQ332096	FLEXGene	FALSE	TRUE
YAL034C	DQ332089	FLEXGene	TRUE	TRUE
YAL033W	EF059164	FLEXGene	TRUE	TRUE
YAL032C	MN047818	CCSB_additional	FALSE	TRUE
YAL031C	DQ331954	FLEXGene	TRUE	TRUE
YAL030W	MN047817	CCSB_additional	TRUE	TRUE
YAL029C	MN047816	CCSB_additional	FALSE	TRUE
YAL028W		CCSB_additional	FALSE	FALSE
YAL027W	AY692559	FLEXGene	TRUE	TRUE
YAL026C	MN047815	CCSB_additional	TRUE	TRUE
YAL025C	DQ332382	FLEXGene	TRUE	TRUE
YAL024C	MN047814	CCSB_additional	TRUE	TRUE
YAL023C	EF059228	FLEXGene	TRUE	TRUE
YAL022C	DQ332184	FLEXGene	TRUE	TRUE
YAL021C	MN047813	CCSB_additional	TRUE	FALSE
YAL020C	DQ332163	FLEXGene	TRUE	TRUE
YAL019W	DQ332269	FLEXGene	TRUE	TRUE
YAL018C	DQ331293	FLEXGene	TRUE	TRUE
YAL017W	EF058923	FLEXGene	TRUE	TRUE
YAL016W	DQ331678	FLEXGene	TRUE	TRUE
YAL015C	MN047812	CCSB_additional	TRUE	FALSE
YAL014C	EF059418	FLEXGene	TRUE	TRUE
YAL013W	MN047811	CCSB_additional	TRUE	TRUE
YAL012W	DQ332549	FLEXGene	TRUE	TRUE
YAL011W	DQ332749	FLEXGene	TRUE	TRUE
YAL010C	DQ332486	FLEXGene	TRUE	TRUE
YAL009W	AY558585	FLEXGene	TRUE	TRUE
YAL008W	AY557707	FLEXGene	TRUE	TRUE
YAL007C	AY558166	FLEXGene	TRUE	TRUE
YAL005C	EF059201	FLEXGene	TRUE	TRUE
YAL003W		CCSB_additional	FALSE	FALSE
YAL002W	DQ332079	FLEXGene	TRUE	TRUE
YAL001C	DQ331953	FLEXGene	TRUE	TRUE
YAR002W	AY692943	FLEXGene	TRUE	TRUE
YAR002C-A	AY557710	FLEXGene	TRUE	TRUE
YAR003W	DQ332977	FLEXGene	FALSE	TRUE
YAR007C	EF059167	FLEXGene	TRUE	TRUE
YAR008W	DQ333052	FLEXGene	TRUE	TRUE
YAR014C	MN047823	CCSB_additional	TRUE	TRUE
YAR015W	EF059365	FLEXGene	TRUE	TRUE
YAR018C	EF059472	FLEXGene	FALSE	TRUE
YAR019C	MN047824	CCSB_additional	TRUE	TRUE
YAR020C	AY692783	FLEXGene	TRUE	TRUE
YAR023C	FLH146049.01X	FLEXGene	TRUE	TRUE
YAR027W	DQ331836	FLEXGene	TRUE	TRUE
YAR028W	EF058586	FLEXGene	TRUE	TRUE
YAR029W	AY692710	FLEXGene	TRUE	TRUE
YAR031W	DQ332976	FLEXGene	TRUE	TRUE
YAR033W	MN047825	CCSB_additional	TRUE	FALSE
YAR035W	DQ332122	FLEXGene	TRUE	TRUE
YAR035C-A	EF058723	FLEXGene	TRUE	TRUE
YAR042W	EF059385	FLEXGene	TRUE	TRUE
YAR050W		CCSB_additional	FALSE	FALSE
YAR064W	AY558458	FLEXGene	TRUE	TRUE
YAR066W	AY692573	FLEXGene	TRUE	TRUE
YAR068W	AY692598	FLEXGene	TRUE	TRUE
YAR071W	DQ333073	FLEXGene	FALSE	TRUE
YJL225C		CCSB_additional	FALSE	FALSE
YJL223C	AY692849	FLEXGene	TRUE	TRUE
YJL222W	DQ331673	FLEXGene	FALSE	TRUE
YJL221C	EF058897	FLEXGene	TRUE	TRUE
YJL219W	MN048446	CCSB_additional	TRUE	TRUE
YJL218W	AY692672	FLEXGene	TRUE	TRUE
YJL217W	AY558254	FLEXGene	TRUE	TRUE
YJL216C	EF058460	FLEXGene	TRUE	TRUE
YJL214W	EF059456	FLEXGene	TRUE	TRUE
YJL213W	DQ331181	FLEXGene	TRUE	TRUE
YJL212C	FLH238229.01X	FLEXGene	FALSE	TRUE
YJL210W	DQ332420	FLEXGene	TRUE	TRUE
YJL209W	FLH237975.01X	FLEXGene	FALSE	TRUE
YJL208C	DQ332910	FLEXGene	TRUE	TRUE
YJL207C	MN048443	CCSB_additional	TRUE	FALSE
YJL206C	EF058507	FLEXGene	TRUE	TRUE
YJL205C	MN048442	CCSB_additional	TRUE	TRUE
YJL204C	DQ331555	FLEXGene	TRUE	TRUE
YJL203W	AY558079	FLEXGene	TRUE	TRUE
YJL201W	AY692747	FLEXGene	TRUE	TRUE
YJL200C	DQ331198	FLEXGene	TRUE	TRUE
YJL199C	MN048440	CCSB_additional	TRUE	TRUE
YJL198W	EF059416	FLEXGene	TRUE	TRUE
YJL197W	DQ332541	FLEXGene	TRUE	TRUE
YJL196C	DQ333132	FLEXGene	TRUE	TRUE
YJL194W	EF059183	FLEXGene	TRUE	TRUE
YJL193W	DQ331100	FLEXGene	FALSE	TRUE
YJL192C	AY693041	FLEXGene	TRUE	TRUE
YJL191W	MN048438	CCSB_additional	TRUE	FALSE
YJL190C	MN048437	CCSB_additional	TRUE	TRUE
YJL189W	MN048436	CCSB_additional	TRUE	TRUE
YJL187C	MN048434	CCSB_additional	TRUE	FALSE
YJL186W	DQ331958	FLEXGene	TRUE	TRUE
YJL185C	AY558308	FLEXGene	TRUE	TRUE
YJL184W	AY558252	FLEXGene	TRUE	TRUE
YJL183W	AY692909	FLEXGene	TRUE	TRUE
YJL181W	EF058542	FLEXGene	FALSE	TRUE
YJL180C	MN048432	CCSB_additional	TRUE	TRUE
YJL179W	AY558253	FLEXGene	TRUE	TRUE
YJL178C	AY558251	FLEXGene	TRUE	TRUE
YJL177W	MN048431	CCSB_additional	TRUE	TRUE
YJL176C	FLH238321.01X	FLEXGene	FALSE	TRUE
YJL174W	EF059481	FLEXGene	TRUE	TRUE
YJL173C	AY558541	FLEXGene	TRUE	TRUE
YJL172W	EF059455	FLEXGene	TRUE	TRUE
YJL171C	MN048429	CCSB_additional	TRUE	FALSE
YJL170C	DQ332437	FLEXGene	TRUE	TRUE
YJL168C	MN048427	CCSB_additional	TRUE	TRUE
YJL167W	DQ332458	FLEXGene	TRUE	TRUE
YJL166W	AY558554	FLEXGene	TRUE	TRUE
YJL165C	DQ332261	FLEXGene	TRUE	TRUE
YJL164C	MN048426	CCSB_additional	TRUE	FALSE
YJL163C	EF058329	FLEXGene	TRUE	TRUE
YJL162C	DQ332722	FLEXGene	TRUE	TRUE
YJL161W	EF058322	FLEXGene	TRUE	TRUE
YJL160C	DQ332811	FLEXGene	TRUE	TRUE
YJL159W	MN048425	CCSB_additional	TRUE	FALSE
YJL158C	AY693027	FLEXGene	FALSE	TRUE
YJL157C	MN048424	CCSB_additional	TRUE	TRUE
YJL156C	DQ331951	FLEXGene	TRUE	TRUE
YJL155C	DQ331937	FLEXGene	TRUE	TRUE
YJL154C	EF059072	FLEXGene	TRUE	TRUE
YJL153C	EF059009	FLEXGene	TRUE	TRUE
YJL151C	AY692894	FLEXGene	TRUE	TRUE
YJL149W	MN048421	CCSB_additional	TRUE	TRUE
YJL148W	DQ331805	FLEXGene	TRUE	TRUE
YJL147C	DQ331285	FLEXGene	TRUE	TRUE
YJL146W	EF058909	FLEXGene	FALSE	TRUE
YJL145W	AY558583	FLEXGene	TRUE	TRUE
YJL144W	AY557844	FLEXGene	TRUE	TRUE
YJL143W	AY557852	FLEXGene	TRUE	TRUE
YJL141C	MN048419	CCSB_additional	TRUE	TRUE
YJL140W	AY557856	FLEXGene	FALSE	TRUE
YJL139C	EF059060	FLEXGene	TRUE	TRUE
YJL138C	MN048418	CCSB_additional	TRUE	TRUE
YJL137C	MN048417	CCSB_additional	TRUE	TRUE
YJL136W-A	DQ331431	FLEXGene	TRUE	TRUE
YJL136C	MN048416	CCSB_additional	TRUE	TRUE
YJL134W	MN048414	CCSB_additional	TRUE	FALSE
YJL133C-A	MN049129	CCSB_additional	TRUE	TRUE
YJL133W	EF058939	FLEXGene	FALSE	TRUE
YJL132W	DQ331259	FLEXGene	TRUE	TRUE
YJL131C	EF058474	FLEXGene	TRUE	TRUE
YJL130C		CCSB_additional	FALSE	FALSE
YJL129C	EF059230	FLEXGene	FALSE	TRUE
YJL128C	EF059151	FLEXGene	TRUE	TRUE
YJL127C-B	EF058724	FLEXGene	TRUE	TRUE
YJL127C	MN048413	CCSB_additional	TRUE	TRUE
YJL126W	DQ332035	FLEXGene	TRUE	TRUE
YJL125C	MN048412	CCSB_additional	TRUE	TRUE
YJL124C	AY558307	FLEXGene	TRUE	TRUE
YJL123C	DQ331342	FLEXGene	TRUE	TRUE
YJL122W	DQ332798	FLEXGene	TRUE	TRUE
YJL121C	AY557858	FLEXGene	TRUE	TRUE
YJL118W	DQ331277	FLEXGene	TRUE	TRUE
YJL117W	AY557877	FLEXGene	TRUE	TRUE
YJL116C	AY557880	FLEXGene	TRUE	TRUE
YJL115W	AY557874	FLEXGene	TRUE	TRUE
YJL112W	DQ332570	FLEXGene	TRUE	TRUE
YJL111W	EF059412	FLEXGene	FALSE	TRUE
YJL110C	DQ333139	FLEXGene	TRUE	TRUE
YJL109C	MN048407	CCSB_additional	FALSE	FALSE
YJL108C	AY557884	FLEXGene	TRUE	TRUE
YJL107C	AY557885	FLEXGene	FALSE	TRUE
YJL106W	EF059335	FLEXGene	TRUE	TRUE
YJL105W	EF059326	FLEXGene	FALSE	TRUE
YJL104W	AY692607	FLEXGene	TRUE	TRUE
YJL103C	AY723834	FLEXGene	TRUE	TRUE
YJL102W	EF059204	FLEXGene	TRUE	TRUE
YJL101C	DQ332006	FLEXGene	TRUE	TRUE
YJL100W	MN048406	CCSB_additional	TRUE	TRUE
YJL099W	FLH112668.01X	FLEXGene	TRUE	TRUE
YJL098W	EF059491	FLEXGene	FALSE	TRUE
YJL097W	AY557855	FLEXGene	TRUE	TRUE
YJL096W	AY558305	FLEXGene	TRUE	TRUE
YJL095W	MN048405	CCSB_additional	FALSE	TRUE
YJL094C	DQ332438	FLEXGene	TRUE	TRUE
YJL093C	DQ332293	FLEXGene	TRUE	TRUE
YJL092W	DQ332279	FLEXGene	FALSE	TRUE
YJL091C	EF059255	FLEXGene	TRUE	TRUE
YJL090C	MN048404	CCSB_additional	FALSE	TRUE
YJL089W	EF059290	FLEXGene	TRUE	TRUE
YJL088W	EF059276	FLEXGene	FALSE	TRUE
YJL087C	EF059263	FLEXGene	TRUE	TRUE
YJL085W	AY723833	FLEXGene	TRUE	TRUE
YJL084C	DQ332071	FLEXGene	TRUE	TRUE
YJL083W	MN048403	CCSB_additional	TRUE	TRUE
YJL082W	DQ331941	FLEXGene	TRUE	TRUE
YJL081C	EF059071	FLEXGene	FALSE	TRUE
YJL080C	DQ331827	FLEXGene	TRUE	TRUE
YJL079C	AY558306	FLEXGene	TRUE	TRUE
YJL078C	DQ331841	FLEXGene	TRUE	TRUE
YJL077W-B	EF058733	FLEXGene	TRUE	TRUE
YJL077W-A	MN049030	CCSB_additional	TRUE	TRUE
YJL077C	AY692701	FLEXGene	TRUE	TRUE
YJL076W	DQ331818	FLEXGene	TRUE	TRUE
YJL074C	EF058914	FLEXGene	TRUE	TRUE
YJL073W	MN048401	CCSB_additional	TRUE	FALSE
YJL072C	AY558248	FLEXGene	TRUE	TRUE
YJL071W	MN048400	CCSB_additional	FALSE	TRUE
YJL070C	AY692645	FLEXGene	FALSE	TRUE
YJL069C	AY692560	FLEXGene	TRUE	TRUE
YJL068C	DQ332716	FLEXGene	TRUE	TRUE
YJL066C	DQ332968	FLEXGene	TRUE	TRUE
YJL065C	AY558557	FLEXGene	TRUE	TRUE
YJL063C	AY558249	FLEXGene	TRUE	TRUE
YJL062W-A	EF058499	FLEXGene	TRUE	TRUE
YJL062W	MN048398	CCSB_additional	FALSE	TRUE
YJL061W	EF058951	FLEXGene	TRUE	TRUE
YJL060W	DQ332905	FLEXGene	TRUE	TRUE
YJL059W	AY693139	FLEXGene	TRUE	TRUE
YJL058C	AY693068	FLEXGene	FALSE	TRUE
YJL057C	EF058358	FLEXGene	TRUE	TRUE
YJL056C	DQ332194	FLEXGene	FALSE	TRUE
YJL055W	AY558247	FLEXGene	TRUE	TRUE
YJL054W	MN048397	CCSB_additional	TRUE	TRUE
YJL053W	AY693007	FLEXGene	TRUE	TRUE
YJL052C-A	EF058498	FLEXGene	TRUE	TRUE
YJL052W	AY693001	FLEXGene	FALSE	TRUE
YJL051W	DQ331349	FLEXGene	TRUE	TRUE
YJL050W	DQ331890	FLEXGene	TRUE	TRUE
YJL049W	AY692694	FLEXGene	FALSE	TRUE
YJL048C	AY692689	FLEXGene	TRUE	TRUE
YJL047C-A	EF058749	FLEXGene	TRUE	TRUE
YJL047C	EF058978	FLEXGene	TRUE	TRUE
YJL046W	AY558080	FLEXGene	TRUE	TRUE
YJL045W	EF058524	FLEXGene	TRUE	TRUE
YJL044C	DQ331626	FLEXGene	TRUE	TRUE
YJL043W	AY692664	FLEXGene	FALSE	TRUE
YJL042W	DQ331471	FLEXGene	TRUE	TRUE
YJL041W	MN048396	CCSB_additional	FALSE	TRUE
YJL039C	DQ331525	FLEXGene	FALSE	TRUE
YJL038C	AY558245	FLEXGene	TRUE	TRUE
YJL037W	AY558244	FLEXGene	TRUE	TRUE
YJL036W	AY693177	FLEXGene	TRUE	TRUE
YJL035C	AY693172	FLEXGene	FALSE	TRUE
YJL034W	EF059410	FLEXGene	TRUE	TRUE
YJL033W	AY693118	FLEXGene	FALSE	TRUE
YJL031C	EF059218	FLEXGene	FALSE	TRUE
YJL030W	AY558243	FLEXGene	TRUE	TRUE
YJL029C	FLH238245.01X	FLEXGene	TRUE	TRUE
YJL028W	DQ333181	FLEXGene	TRUE	TRUE
YJL027C	AY558246	FLEXGene	TRUE	TRUE
YJL026W	EF059129	FLEXGene	TRUE	TRUE
YJL025W	AY692999	FLEXGene	FALSE	TRUE
YJL024C	MN048395	CCSB_additional	TRUE	TRUE
YJL023C	DQ331874	FLEXGene	TRUE	TRUE
YJL020C	DQ331751	FLEXGene	TRUE	TRUE
YJL019W	MN048393	CCSB_additional	TRUE	TRUE
YJL016W	AY692698	FLEXGene	TRUE	TRUE
YJL014W	MN048391	CCSB_additional	TRUE	TRUE
YJL013C	EF058877	FLEXGene	FALSE	TRUE
YJL012C	EF058869	FLEXGene	TRUE	TRUE
YJL011C	AY558346	FLEXGene	TRUE	TRUE
YJL010C	EF058444	FLEXGene	TRUE	TRUE
YJL008C	DQ331497	FLEXGene	TRUE	TRUE
YJL007C	AY558242	FLEXGene	TRUE	TRUE
YJL006C	EF058819	FLEXGene	TRUE	TRUE
YJL005W		CCSB_additional	FALSE	FALSE
YJL004C	AY558345	FLEXGene	TRUE	TRUE
YJL003W	AY558241	FLEXGene	TRUE	TRUE
YJL002C	EF059309	FLEXGene	TRUE	TRUE
YJL001W	MN048389	CCSB_additional	FALSE	TRUE
YJR001W	DQ332322	FLEXGene	TRUE	TRUE
YJR002W	DQ332354	FLEXGene	TRUE	TRUE
YJR003C	DQ331116	FLEXGene	FALSE	TRUE
YJR004C	DQ332520	FLEXGene	TRUE	TRUE
YJR005W	MN048447	CCSB_additional	TRUE	TRUE
YJR005C-A	DQ331420	FLEXGene	TRUE	TRUE
YJR006W	DQ331447	FLEXGene	TRUE	TRUE
YJR007W	AY557876	FLEXGene	TRUE	TRUE
YJR008W	DQ332761	FLEXGene	TRUE	TRUE
YJR009C	MN048448	CCSB_additional	FALSE	TRUE
YJR010W	AY723835	FLEXGene	TRUE	TRUE
YJR010C-A	AY557861	FLEXGene	TRUE	TRUE
YJR011C	AY557905	FLEXGene	TRUE	TRUE
YJR013W	AY557910	FLEXGene	TRUE	TRUE
YJR012C	AY557900	FLEXGene	TRUE	TRUE
YJR014W	AY557898	FLEXGene	TRUE	TRUE
YJR015W	AY723836	FLEXGene	TRUE	TRUE
YJR016C	DQ332314	FLEXGene	FALSE	TRUE
YJR017C	DQ332451	FLEXGene	TRUE	TRUE
YJR019C	DQ332505	FLEXGene	FALSE	TRUE
YJR021C	MN048451	CCSB_additional	FALSE	TRUE
YJR022W	EF059133	FLEXGene	FALSE	TRUE
YJR024C	AY692565	FLEXGene	TRUE	TRUE
YJR025C	AY558309	FLEXGene	TRUE	TRUE
YJR030C	DQ331056	FLEXGene	TRUE	TRUE
YJR031C	MN048453	CCSB_additional	FALSE	TRUE
YJR032W	AY693103	FLEXGene	FALSE	TRUE
YJR033C	MN048454	CCSB_additional	TRUE	TRUE
YJR034W	AY558310	FLEXGene	TRUE	TRUE
YJR035W	MN048455	CCSB_additional	TRUE	TRUE
YJR036C	DQ332598	FLEXGene	TRUE	TRUE
YJR039W	MN048458	CCSB_additional	TRUE	TRUE
YJR040W	EF059495	FLEXGene	TRUE	TRUE
YJR041C	MN048459	CCSB_additional	TRUE	TRUE
YJR042W	EF058786	FLEXGene	FALSE	TRUE
YJR043C	AY557918	FLEXGene	TRUE	TRUE
YJR044C	AY557891	FLEXGene	TRUE	TRUE
YJR045C	DQ331615	FLEXGene	TRUE	TRUE
YJR046W	DQ331789	FLEXGene	TRUE	TRUE
YJR047C	AY557894	FLEXGene	TRUE	TRUE
YJR048W	EF058999	FLEXGene	TRUE	TRUE
YJR049C	AY692899	FLEXGene	TRUE	TRUE
YJR050W	AY558078	FLEXGene	TRUE	TRUE
YJR051W	MN048460	CCSB_additional	TRUE	TRUE
YJR052W	DQ332950	FLEXGene	TRUE	TRUE
YJR053W	MN048461	CCSB_additional	TRUE	FALSE
YJR054W	EF058598	FLEXGene	TRUE	TRUE
YJR055W	AY558097	FLEXGene	TRUE	TRUE
YJR056C	EF058638	FLEXGene	TRUE	TRUE
YJR057W	EF059126	FLEXGene	TRUE	TRUE
YJR058C	AY557893	FLEXGene	TRUE	TRUE
YJR059W	AY723837	FLEXGene	TRUE	TRUE
YJR060W	AY557919	FLEXGene	TRUE	TRUE
YJR061W	MN048462	CCSB_additional	TRUE	TRUE
YJR062C	DQ332170	FLEXGene	TRUE	TRUE
YJR063W	AY558313	FLEXGene	TRUE	TRUE
YJR064W	DQ332379	FLEXGene	TRUE	TRUE
YJR065C	DQ332385	FLEXGene	TRUE	TRUE
YJR066W	DQ332566	FLEXGene	TRUE	TRUE
YJR067C	AY557892	FLEXGene	FALSE	TRUE
YJR068W	AY557920	FLEXGene	TRUE	TRUE
YJR069C	AY557897	FLEXGene	TRUE	TRUE
YJR070C	EF059408	FLEXGene	TRUE	TRUE
YJR072C	DQ331214	FLEXGene	TRUE	TRUE
YJR073C	AY557899	FLEXGene	TRUE	TRUE
YJR074W	DQ331474	FLEXGene	TRUE	TRUE
YJR075W	AY692827	FLEXGene	TRUE	TRUE
YJR076C	FLH004042.01X	FLEXGene	TRUE	TRUE
YJR077C	AY557913	FLEXGene	TRUE	TRUE
YJR078W	DQ331774	FLEXGene	TRUE	TRUE
YJR079W	EF058560	FLEXGene	TRUE	TRUE
YJR080C	EF058556	FLEXGene	TRUE	TRUE
YJR082C	AY557889	FLEXGene	FALSE	TRUE
YJR083C	AY557912	FLEXGene	TRUE	TRUE
YJR084W	DQ333004	FLEXGene	TRUE	TRUE
YJR085C	AY557887	FLEXGene	TRUE	TRUE
YJR086W	AY557888	FLEXGene	TRUE	TRUE
YJR088C	AY723838	FLEXGene	TRUE	TRUE
YJR089W	EF059246	FLEXGene	TRUE	TRUE
YJR090C	DQ331564	FLEXGene	FALSE	TRUE
YJR091C	EF058874	FLEXGene	TRUE	TRUE
YJR092W	MN048465	CCSB_additional	FALSE	TRUE
YJR093C	DQ331732	FLEXGene	FALSE	TRUE
YJR094C	MN048466	CCSB_additional	TRUE	TRUE
YJR094W-A	MN048467	CCSB_additional	TRUE	TRUE
YJR095W	AY692924	FLEXGene	TRUE	TRUE
YJR096W	AY558257	FLEXGene	TRUE	TRUE
YJR097W	AY558542	FLEXGene	TRUE	TRUE
YJR098C	MN048468	CCSB_additional	FALSE	TRUE
YJR099W	DQ332009	FLEXGene	FALSE	TRUE
YJR100C	EF058631	FLEXGene	TRUE	TRUE
YJR101W	AY557906	FLEXGene	TRUE	TRUE
YJR102C	DQ332102	FLEXGene	TRUE	TRUE
YJR103W	MN048469	CCSB_additional	TRUE	FALSE
YJR104C	AY558073	FLEXGene	TRUE	TRUE
YJR105W	AY558082	FLEXGene	FALSE	TRUE
YJR106W	FLH238244.01X	FLEXGene	FALSE	TRUE
YJR107W	EF058424	FLEXGene	TRUE	TRUE
YJR108W	AY558255	FLEXGene	TRUE	TRUE
YJR109C	DQ332600	FLEXGene	TRUE	TRUE
YJR110W	DQ331145	FLEXGene	TRUE	TRUE
YJR111C	DQ332746	FLEXGene	TRUE	TRUE
YJR112W	AY558256	FLEXGene	TRUE	TRUE
YJR112W-A	MN048961	CCSB_additional	FALSE	TRUE
YJR113C	AY557903	FLEXGene	TRUE	TRUE
YJR115W	EF058446	FLEXGene	TRUE	TRUE
YJR116W	EF058483	FLEXGene	TRUE	TRUE
YJR117W	DQ331597	FLEXGene	TRUE	TRUE
YJR118C	DQ331616	FLEXGene	TRUE	TRUE
YJR119C	MN048470	CCSB_additional	TRUE	TRUE
YJR120W	AY692655	FLEXGene	TRUE	TRUE
YJR121W	MN048471	CCSB_additional	TRUE	FALSE
YJR122W	EF058940	FLEXGene	TRUE	TRUE
YJR123W	AY692868	FLEXGene	TRUE	TRUE
YJR124C	AY557924	FLEXGene	TRUE	TRUE
YJR125C	AY558084	FLEXGene	TRUE	TRUE
YJR126C	DQ331858	FLEXGene	TRUE	TRUE
YJR128W	MN048472	CCSB_additional	TRUE	TRUE
YJR127C	EF059045	FLEXGene	FALSE	TRUE
YJR129C	DQ331370	FLEXGene	TRUE	TRUE
YJR130C	AY692979	FLEXGene	FALSE	TRUE
YJR131W	DQ332998	FLEXGene	TRUE	TRUE
YJR132W	DQ332005	FLEXGene	TRUE	TRUE
YJR133W	DQ332143	FLEXGene	TRUE	TRUE
YJR134C	MN048473	CCSB_additional	TRUE	TRUE
YJR135C	EF059217	FLEXGene	TRUE	TRUE
YJR135W-A	AY558258	FLEXGene	TRUE	TRUE
YJR136C	AY692606	FLEXGene	TRUE	TRUE
YJR137C	MN048474	CCSB_additional	FALSE	TRUE
YJR138W		CCSB_additional	FALSE	FALSE
YJR139C	DQ332557	FLEXGene	TRUE	TRUE
YJR140C	MN048475	CCSB_additional	FALSE	TRUE
YJR141W	DQ331154	FLEXGene	TRUE	TRUE
YJR142W	AY558091	FLEXGene	TRUE	TRUE
YJR143C	MN048476	CCSB_additional	TRUE	TRUE
YJR144W	DQ332574	FLEXGene	TRUE	TRUE
YJR145C	MN048477	CCSB_additional	FALSE	TRUE
YJR146W	AY558259	FLEXGene	TRUE	TRUE
YJR147W	DQ331475	FLEXGene	FALSE	TRUE
YJR148W	DQ331625	FLEXGene	TRUE	TRUE
YJR149W	FLH237831.01X	FLEXGene	TRUE	TRUE
YJR150C	DQ331624	FLEXGene	TRUE	TRUE
YJR151C	MN048478	CCSB_additional	FALSE	TRUE
YJR151W-A	MN048975	CCSB_additional	TRUE	TRUE
YJR152W	DQ331767	FLEXGene	TRUE	TRUE
YJR153W	AY558092	FLEXGene	TRUE	TRUE
YJR154W	AY557917	FLEXGene	TRUE	TRUE
YJR155W	AY557908	FLEXGene	FALSE	TRUE
YJR156C	MN048479	CCSB_additional	TRUE	TRUE
YJR158W	MN048480	CCSB_additional	TRUE	TRUE
YJR159W	AY693012	FLEXGene	TRUE	TRUE
YJR160C	EF059500	FLEXGene	TRUE	TRUE
YJR161C	EF058774	FLEXGene	FALSE	TRUE
YKL224C	EF058398	FLEXGene	FALSE	TRUE
YKL222C	DQ331132	FLEXGene	TRUE	TRUE
YKL221W	EF059356	FLEXGene	TRUE	TRUE
YKL220C	DQ332418	FLEXGene	TRUE	TRUE
YKL219W	DQ332457	FLEXGene	TRUE	TRUE
YKL218C	DQ331101	FLEXGene	TRUE	TRUE
YKL217W	EF059282	FLEXGene	TRUE	TRUE
YKL216W	DQ332248	FLEXGene	TRUE	TRUE
YKL215C	MN048070	CCSB_additional	TRUE	TRUE
YKL214C	DQ333008	FLEXGene	TRUE	TRUE
YKL213C	DQ332060	FLEXGene	TRUE	TRUE
YKL212W	EF059154	FLEXGene	TRUE	TRUE
YKL211C	DQ331931	FLEXGene	TRUE	TRUE
YKL210W	DQ331923	FLEXGene	TRUE	TRUE
YKL209C	DQ332070	FLEXGene	TRUE	TRUE
YKL208W	AY558395	FLEXGene	TRUE	TRUE
YKL207W	EF058615	FLEXGene	TRUE	TRUE
YKL206C	AY558394	FLEXGene	TRUE	TRUE
YKL205W	MN048069	CCSB_additional	TRUE	TRUE
YKL204W	DQ331821	FLEXGene	TRUE	TRUE
YKL203C	MN048068	CCSB_additional	FALSE	FALSE
YKL201C	DQ331666	FLEXGene	TRUE	TRUE
YKL198C	MN048067	CCSB_additional	TRUE	FALSE
YKL197C	DQ332055	FLEXGene	TRUE	TRUE
YKL196C	AY558393	FLEXGene	TRUE	TRUE
YKL195W	EF058318	FLEXGene	TRUE	TRUE
YKL194C	DQ332411	FLEXGene	TRUE	TRUE
YKL193C	AY558314	FLEXGene	TRUE	TRUE
YKL192C	AY558392	FLEXGene	TRUE	TRUE
YKL191W	DQ332383	FLEXGene	TRUE	TRUE
YKL190W	MN048066	CCSB_additional	FALSE	TRUE
YKL189W	EF059368	FLEXGene	TRUE	TRUE
YKL188C	EF059359	FLEXGene	TRUE	TRUE
YKL187C	EF058370	FLEXGene	TRUE	TRUE
YKL186C	AY558555	FLEXGene	TRUE	TRUE
YKL185W	DQ333053	FLEXGene	TRUE	TRUE
YKL184W	DQ331707	FLEXGene	TRUE	TRUE
YKL183C-A	DQ331425	FLEXGene	TRUE	TRUE
YKL183W	DQ331685	FLEXGene	TRUE	TRUE
YKL182W	EF058906	FLEXGene	TRUE	TRUE
YKL181W	DQ332824	FLEXGene	TRUE	TRUE
YKL180W	DQ333171	FLEXGene	TRUE	TRUE
YKL179C	EF058770	FLEXGene	TRUE	TRUE
YKL178C	AY692742	FLEXGene	TRUE	TRUE
YKL176C	DQ332526	FLEXGene	TRUE	TRUE
YKL175W	MN048065	CCSB_additional	TRUE	TRUE
YKL174C	EF058379	FLEXGene	TRUE	TRUE
YKL173W	EF059302	FLEXGene	FALSE	TRUE
YKL172W	DQ332287	FLEXGene	TRUE	TRUE
YKL171W	EF058341	FLEXGene	TRUE	TRUE
YKL170W	AY693037	FLEXGene	TRUE	TRUE
YKL168C	DQ333016	FLEXGene	TRUE	TRUE
YKL167C	AY692991	FLEXGene	TRUE	TRUE
YKL166C	DQ331963	FLEXGene	TRUE	TRUE
YKL165C	DQ331948	FLEXGene	TRUE	TRUE
YKL164C	EF059026	FLEXGene	TRUE	TRUE
YKL163W	EF059023	FLEXGene	TRUE	TRUE
YKL162C	AY692700	FLEXGene	TRUE	TRUE
YKL161C	DQ331300	FLEXGene	FALSE	TRUE
YKL160W	AY558355	FLEXGene	TRUE	TRUE
YKL159C	DQ331714	FLEXGene	TRUE	TRUE
YKL157W	AY558356	FLEXGene	TRUE	TRUE
YKL156W	MN048063	CCSB_additional	TRUE	TRUE
YKL155C	DQ331517	FLEXGene	TRUE	TRUE
YKL154W	DQ331508	FLEXGene	TRUE	TRUE
YKL152C	DQ332621	FLEXGene	TRUE	TRUE
YKL151C	AY557915	FLEXGene	TRUE	TRUE
YKL150W	DQ333126	FLEXGene	TRUE	TRUE
YKL149C	EF059468	FLEXGene	TRUE	TRUE
YKL148C	DQ332502	FLEXGene	TRUE	TRUE
YKL146W	DQ332455	FLEXGene	TRUE	TRUE
YKL145W	DQ332430	FLEXGene	TRUE	TRUE
YKL144C	DQ332260	FLEXGene	TRUE	TRUE
YKL143W	EF059262	FLEXGene	FALSE	TRUE
YKL142W	AY558357	FLEXGene	TRUE	TRUE
YKL141W	AY693024	FLEXGene	TRUE	TRUE
YKL140W	DQ332063	FLEXGene	TRUE	TRUE
YKL139W	DQ332257	FLEXGene	TRUE	TRUE
YKL138C-A	EF058671	FLEXGene	FALSE	TRUE
YKL138C	DQ332108	FLEXGene	TRUE	TRUE
YKL137W	EF058331	FLEXGene	TRUE	TRUE
YKL135C	DQ332983	FLEXGene	TRUE	TRUE
YKL134C	MN048061	CCSB_additional	TRUE	TRUE
YKL133C	EF058607	FLEXGene	TRUE	TRUE
YKL132C	DQ332943	FLEXGene	TRUE	TRUE
YKL130C	AY557902	FLEXGene	TRUE	TRUE
YKL129C	MN048060	CCSB_additional	TRUE	TRUE
YKL128C	AY692900	FLEXGene	TRUE	TRUE
YKL127W	DQ331803	FLEXGene	TRUE	TRUE
YKL126W	DQ331688	FLEXGene	TRUE	TRUE
YKL125W	DQ331668	FLEXGene	TRUE	TRUE
YKL124W	DQ332883	FLEXGene	TRUE	TRUE
YKL122C	AY558352	FLEXGene	TRUE	TRUE
YKL121W	MN048059	CCSB_additional	TRUE	TRUE
YKL120W	DQ333160	FLEXGene	TRUE	TRUE
YKL119C	DQ331994	FLEXGene	TRUE	TRUE
YKL117W	DQ331882	FLEXGene	TRUE	TRUE
YKL116C	EF059040	FLEXGene	TRUE	TRUE
YKL114C	MN048058	CCSB_additional	TRUE	TRUE
YKL113C	DQ331723	FLEXGene	TRUE	TRUE
YKL112W	DQ331717	FLEXGene	TRUE	TRUE
YKL110C	MN048056	CCSB_additional	TRUE	TRUE
YKL109W	EF059242	FLEXGene	FALSE	TRUE
YKL108W	DQ332198	FLEXGene	TRUE	TRUE
YKL107W	DQ332732	FLEXGene	TRUE	TRUE
YKL106C-A	EF058501	FLEXGene	TRUE	TRUE
YKL106W	DQ332047	FLEXGene	TRUE	TRUE
YKL105C		CCSB_additional	FALSE	FALSE
YKL104C	EF059066	FLEXGene	TRUE	TRUE
YKL103C	EF059062	FLEXGene	TRUE	TRUE
YKL102C	MN048055	CCSB_additional	TRUE	TRUE
YKL101W	MN048054	CCSB_additional	FALSE	TRUE
YKL100C	EF058554	FLEXGene	TRUE	TRUE
YKL099C	MN048053	CCSB_additional	TRUE	TRUE
YKL098W	DQ331067	FLEXGene	TRUE	TRUE
YKL097C	MN048052	CCSB_additional	TRUE	TRUE
YKL096C-B	EF058712	FLEXGene	TRUE	TRUE
YKL096W-A	AY558351	FLEXGene	TRUE	TRUE
YKL096W	EF059200	FLEXGene	TRUE	TRUE
YKL095W	DQ333018	FLEXGene	TRUE	TRUE
YKL094W	DQ331989	FLEXGene	TRUE	TRUE
YKL093W	DQ332987	FLEXGene	FALSE	TRUE
YKL092C	EF059084	FLEXGene	TRUE	TRUE
YKL091C	FLH238032.01X	FLEXGene	TRUE	TRUE
YKL090W	EF059021	FLEXGene	FALSE	TRUE
YKL089W	EF059028	FLEXGene	TRUE	TRUE
YKL088W	EF058582	FLEXGene	TRUE	TRUE
YKL087C	DQ331729	FLEXGene	TRUE	TRUE
YKL086W	AY558350	FLEXGene	TRUE	TRUE
YKL085W	AY557914	FLEXGene	FALSE	TRUE
YKL084W	AY558265	FLEXGene	FALSE	TRUE
YKL082C	DQ331241	FLEXGene	TRUE	TRUE
YKL081W	MN048050	CCSB_additional	FALSE	TRUE
YKL080W	DQ333165	FLEXGene	TRUE	TRUE
YKL079W	EF058771	FLEXGene	FALSE	TRUE
YKL078W	FLH238253.01X	FLEXGene	TRUE	TRUE
YKL077W	DQ331202	FLEXGene	FALSE	TRUE
YKL075C	DQ331146	FLEXGene	TRUE	TRUE
YKL074C	DQ332475	FLEXGene	FALSE	TRUE
YKL073W	EF059364	FLEXGene	TRUE	TRUE
YKL072W	EF059355	FLEXGene	TRUE	TRUE
YKL071W	AY692597	FLEXGene	TRUE	TRUE
YKL070W	AY558311	FLEXGene	TRUE	TRUE
YKL069W	DQ331106	FLEXGene	TRUE	TRUE
YKL068W-A	EF058694	FLEXGene	TRUE	TRUE
YKL068W	EF059286	FLEXGene	FALSE	TRUE
YKL067W	AY558263	FLEXGene	TRUE	TRUE
YKL065W-A	MN049179	CCSB_additional	FALSE	TRUE
YKL065C	AY558075	FLEXGene	TRUE	TRUE
YKL064W	EF058413	FLEXGene	TRUE	TRUE
YKL063C	AY558264	FLEXGene	TRUE	TRUE
YKL062W	MN048047	CCSB_additional	FALSE	TRUE
YKL061W	AY558312	FLEXGene	FALSE	TRUE
YKL060C	DQ332972	FLEXGene	TRUE	TRUE
YKL059C	DQ332975	FLEXGene	TRUE	TRUE
YKL058W	AY557890	FLEXGene	TRUE	TRUE
YKL057C	MN048046	CCSB_additional	TRUE	TRUE
YKL056C	EF058575	FLEXGene	TRUE	TRUE
YKL055C	EF059002	FLEXGene	TRUE	TRUE
YKL054C	DQ331702	FLEXGene	TRUE	TRUE
YKL053C-A	AY558262	FLEXGene	TRUE	TRUE
YKL052C	AY692840	FLEXGene	TRUE	TRUE
YKL051W	MN048044	CCSB_additional	TRUE	TRUE
YKL050C	DQ331235	FLEXGene	TRUE	TRUE
YKL049C	DQ332153	FLEXGene	TRUE	TRUE
YKL048C	EF059139	FLEXGene	TRUE	TRUE
YKL047W	EF058313	FLEXGene	TRUE	TRUE
YKL046C	AY723839	FLEXGene	TRUE	TRUE
YKL045W	EF059115	FLEXGene	TRUE	TRUE
YKL044W	MN048043	CCSB_additional	TRUE	TRUE
YKL043W	AY557923	FLEXGene	TRUE	TRUE
YKL042W		CCSB_additional	FALSE	FALSE
YKL041W	AY557901	FLEXGene	FALSE	TRUE
YKL040C	AY557904	FLEXGene	TRUE	TRUE
YKL039W	MN048042	CCSB_additional	FALSE	TRUE
YKL038W	MN048041	CCSB_additional	FALSE	TRUE
YKL037W	MN048040	CCSB_additional	TRUE	TRUE
YKL035W	EF059235	FLEXGene	FALSE	TRUE
YKL034W	DQ332188	FLEXGene	TRUE	TRUE
YKL033W-A	DQ332760	FLEXGene	TRUE	TRUE
YKL033W	MN048038	CCSB_additional	FALSE	TRUE
YKL032C	DQ332019	FLEXGene	FALSE	TRUE
YKL029C	DQ331929	FLEXGene	TRUE	TRUE
YKL028W	EF058987	FLEXGene	FALSE	TRUE
YKL027W	AY692691	FLEXGene	FALSE	TRUE
YKL026C	AY557895	FLEXGene	TRUE	TRUE
YKL025C	EF058893	FLEXGene	FALSE	TRUE
YKL024C	AY558074	FLEXGene	TRUE	TRUE
YKL023C-A	MN049178	CCSB_additional	TRUE	TRUE
YKL023W	EF058518	FLEXGene	TRUE	TRUE
YKL022C	DQ331473	FLEXGene	TRUE	TRUE
YKL021C	EF058807	FLEXGene	FALSE	TRUE
YKL020C	DQ331464	FLEXGene	FALSE	TRUE
YKL019W	DQ331541	FLEXGene	TRUE	TRUE
YKL018C-A	DQ331264	FLEXGene	TRUE	TRUE
YKL018W	AY558094	FLEXGene	TRUE	TRUE
YKL017C	EF058836	FLEXGene	TRUE	TRUE
YKL016C	AY558349	FLEXGene	TRUE	TRUE
YKL015W	DQ332577	FLEXGene	FALSE	TRUE
YKL014C	DQ331163	FLEXGene	FALSE	TRUE
YKL013C	AY558348	FLEXGene	TRUE	TRUE
YKL012W	EF059333	FLEXGene	FALSE	TRUE
YKL011C	DQ332359	FLEXGene	TRUE	TRUE
YKL010C	DQ332180	FLEXGene	TRUE	TRUE
YKL009W	DQ332272	FLEXGene	TRUE	TRUE
YKL008C	EF059256	FLEXGene	TRUE	TRUE
YKL007W	AY558093	FLEXGene	TRUE	TRUE
YKL006C-A	EF059465	FLEXGene	TRUE	TRUE
YKL006W	MN048036	CCSB_additional	TRUE	TRUE
YKL005C	MN048035	CCSB_additional	FALSE	TRUE
YKL004W	DQ333000	FLEXGene	TRUE	TRUE
YKL003C	EF059107	FLEXGene	TRUE	TRUE
YKL002W	MN048034	CCSB_additional	TRUE	TRUE
YKL001C	AY558261	FLEXGene	TRUE	TRUE
YKR001C	MN048072	CCSB_additional	TRUE	TRUE
YKR002W	DQ332037	FLEXGene	TRUE	TRUE
YKR003W	DQ332049	FLEXGene	TRUE	TRUE
YKR004C	MN048073	CCSB_additional	TRUE	TRUE
YKR005C	AY558315	FLEXGene	TRUE	TRUE
YKR006C	EF059241	FLEXGene	TRUE	TRUE
YKR007W	MN048074	CCSB_additional	TRUE	TRUE
YKR008W	AY693123	FLEXGene	TRUE	TRUE
YKR009C	DQ332406	FLEXGene	TRUE	TRUE
YKR010C	DQ332144	FLEXGene	TRUE	TRUE
YKR011C	DQ331098	FLEXGene	TRUE	TRUE
YKR013W	EF059438	FLEXGene	TRUE	TRUE
YKR014C	DQ333156	FLEXGene	TRUE	TRUE
YKR015C	EF058428	FLEXGene	TRUE	TRUE
YKR016W	DQ332764	FLEXGene	TRUE	TRUE
YKR017C	DQ331229	FLEXGene	TRUE	TRUE
YKR018C	DQ331232	FLEXGene	TRUE	TRUE
YKR019C	MN048076	CCSB_additional	TRUE	TRUE
YKR020W	AY558556	FLEXGene	TRUE	TRUE
YKR021W	DQ331219	FLEXGene	TRUE	TRUE
YKR022C	DQ331248	FLEXGene	TRUE	TRUE
YKR023W	EF058503	FLEXGene	TRUE	TRUE
YKR024C	DQ331612	FLEXGene	TRUE	TRUE
YKR025W	AY692886	FLEXGene	TRUE	TRUE
YKR026C	DQ331796	FLEXGene	FALSE	TRUE
YKR027W	DQ331320	FLEXGene	TRUE	TRUE
YKR028W	MN048077	CCSB_additional	FALSE	TRUE
YKR029C	MN048078	CCSB_additional	TRUE	TRUE
YKR030W	EF058957	FLEXGene	TRUE	TRUE
YKR031C	DQ331756	FLEXGene	TRUE	TRUE
YKR032W	MN048079	CCSB_additional	TRUE	TRUE
YKR034W	MN048080	CCSB_additional	TRUE	TRUE
YKR035W-A	DQ332205	FLEXGene	TRUE	TRUE
YKR036C	MN048082	CCSB_additional	FALSE	TRUE
YKR037C	DQ332010	FLEXGene	TRUE	TRUE
YKR038C	DQ332028	FLEXGene	TRUE	TRUE
YKR039W	AY723840	FLEXGene	TRUE	TRUE
YKR041W	DQ331069	FLEXGene	TRUE	TRUE
YKR042W	EF059313	FLEXGene	TRUE	TRUE
YKR043C	DQ332740	FLEXGene	TRUE	TRUE
YKR044W	AY723841	FLEXGene	TRUE	TRUE
YKR045C	AY558179	FLEXGene	TRUE	TRUE
YKR046C	DQ331166	FLEXGene	TRUE	TRUE
YKR048C	AY692777	FLEXGene	TRUE	TRUE
YKR049C	AY558316	FLEXGene	TRUE	TRUE
YKR050W	MN048084	CCSB_additional	TRUE	TRUE
YKR051W	AY692640	FLEXGene	TRUE	TRUE
YKR052C	DQ332835	FLEXGene	TRUE	TRUE
YKR053C	DQ331470	FLEXGene	TRUE	TRUE
YKR054C	MN048085	CCSB_additional	FALSE	TRUE
YKR055W	AY557909	FLEXGene	FALSE	TRUE
YKR056W	DQ331644	FLEXGene	TRUE	TRUE
YKR057W	MN048086	CCSB_additional	TRUE	TRUE
YKR058W	EF058980	FLEXGene	TRUE	TRUE
YKR059W	DQ331786	FLEXGene	TRUE	TRUE
YKR060W	AY557907	FLEXGene	TRUE	TRUE
YKR061W	DQ331893	FLEXGene	TRUE	TRUE
YKR062W	DQ332971	FLEXGene	FALSE	TRUE
YKR063C	AY723842	FLEXGene	TRUE	TRUE
YKR064W	MN048087	CCSB_additional	FALSE	TRUE
YKR065C	EF058321	FLEXGene	TRUE	TRUE
YKR066C	AY557921	FLEXGene	TRUE	TRUE
YKR067W	EF059240	FLEXGene	TRUE	TRUE
YKR068C	AY557896	FLEXGene	TRUE	TRUE
YKR069W	EF059253	FLEXGene	TRUE	TRUE
YKR070W	DQ331263	FLEXGene	TRUE	TRUE
YKR071C	DQ332877	FLEXGene	TRUE	TRUE
YKR072C	EF058950	FLEXGene	TRUE	TRUE
YKR073C	AY558317	FLEXGene	TRUE	TRUE
YKR074W	AY558396	FLEXGene	TRUE	TRUE
YKR075C	AY557911	FLEXGene	TRUE	TRUE
YKR076W	MN048088	CCSB_additional	TRUE	TRUE
YKR077W	AY557922	FLEXGene	FALSE	TRUE
YKR078W	DQ332715	FLEXGene	TRUE	TRUE
YKR079C	MN048089	CCSB_additional	TRUE	TRUE
YKR080W	EF058823	FLEXGene	TRUE	TRUE
YKR081C	DQ331493	FLEXGene	TRUE	TRUE
YKR082W	EF058846	FLEXGene	TRUE	TRUE
YKR083C	AY558397	FLEXGene	TRUE	TRUE
YKR084C	MN048090	CCSB_additional	TRUE	TRUE
YKR085C	DQ331687	FLEXGene	TRUE	TRUE
YKR086W	MN048091	CCSB_additional	TRUE	TRUE
YKR087C	EF058573	FLEXGene	TRUE	TRUE
YKR088C	AY557916	FLEXGene	TRUE	TRUE
YKR089C	EF058583	FLEXGene	TRUE	TRUE
YKR090W	DQ331328	FLEXGene	TRUE	TRUE
YKR091W	AY558318	FLEXGene	FALSE	TRUE
YKR092C	DQ331920	FLEXGene	TRUE	TRUE
YKR093W	EF059087	FLEXGene	TRUE	TRUE
YKR094C	MN048092	CCSB_additional	FALSE	TRUE
YKR095W		CCSB_additional	FALSE	FALSE
YKR095W-A	EF058750	FLEXGene	TRUE	TRUE
YKR096W	EF058335	FLEXGene	FALSE	TRUE
YKR097W	AY723843	FLEXGene	TRUE	TRUE
YKR098C	EF059266	FLEXGene	TRUE	TRUE
YKR099W	DQ332275	FLEXGene	FALSE	TRUE
YKR100C	EF058494	FLEXGene	TRUE	TRUE
YKR101W	EF058935	FLEXGene	TRUE	TRUE
YKR102W	EF058946	FLEXGene	TRUE	TRUE
YKR103W	DQ331747	FLEXGene	TRUE	TRUE
YKR104W	AY557949	FLEXGene	TRUE	TRUE
YKR105C	MN048093	CCSB_additional	TRUE	FALSE
YKR106W	MN048094	CCSB_additional	TRUE	TRUE
YLL067C		CCSB_additional	FALSE	FALSE
YLL066W-B	DQ331404	FLEXGene	TRUE	TRUE
YLL066C		CCSB_additional	FALSE	FALSE
YLL063C	EF058860	FLEXGene	TRUE	TRUE
YLL062C	AY558194	FLEXGene	TRUE	TRUE
YLL061W	DQ331526	FLEXGene	TRUE	TRUE
YLL060C	AY557940	FLEXGene	TRUE	TRUE
YLL058W	DQ331212	FLEXGene	TRUE	TRUE
YLL057C	AY692737	FLEXGene	TRUE	TRUE
YLL056C	AY558193	FLEXGene	TRUE	TRUE
YLL055W	AY692634	FLEXGene	TRUE	TRUE
YLL054C	AY692619	FLEXGene	TRUE	TRUE
YLL053C	FLH144479.01X	FLEXGene	TRUE	TRUE
YLL052C	DQ332435	FLEXGene	TRUE	TRUE
YLL051C	DQ332289	FLEXGene	TRUE	TRUE
YLL050C	MN048492	CCSB_additional	TRUE	TRUE
YLL049W	EF058388	FLEXGene	TRUE	TRUE
YLL048C		CCSB_additional	FALSE	FALSE
YLL046C	MN048491	CCSB_additional	TRUE	TRUE
YLL045C	DQ332247	FLEXGene	TRUE	TRUE
YLL043W	EF058412	FLEXGene	TRUE	TRUE
YLL042C	AY558190	FLEXGene	TRUE	TRUE
YLL041C	AY558189	FLEXGene	FALSE	TRUE
YLL040C		CCSB_additional	FALSE	FALSE
YLL039C	EF059082	FLEXGene	TRUE	TRUE
YLL038C	AY558191	FLEXGene	TRUE	TRUE
YLL036C	MN048488	CCSB_additional	TRUE	FALSE
YLL035W	DQ331834	FLEXGene	TRUE	TRUE
YLL034C	EF059000	FLEXGene	TRUE	TRUE
YLL033W	AY558188	FLEXGene	TRUE	TRUE
YLL032C	MN048487	CCSB_additional	FALSE	TRUE
YLL031C	MN048486	CCSB_additional	TRUE	TRUE
YLL030C	AY558192	FLEXGene	TRUE	TRUE
YLL029W	DQ332731	FLEXGene	FALSE	TRUE
YLL028W	DQ332164	FLEXGene	TRUE	TRUE
YLL027W	DQ332030	FLEXGene	TRUE	TRUE
YLL026W	AY693002	FLEXGene	TRUE	TRUE
YLL025W	AY692734	FLEXGene	TRUE	TRUE
YLL024C	FLH238356.01X	FLEXGene	TRUE	TRUE
YLL023C	EF058596	FLEXGene	TRUE	TRUE
YLL022C	DQ331337	FLEXGene	TRUE	TRUE
YLL021W	DQ331856	FLEXGene	TRUE	TRUE
YLL019C	DQ332501	FLEXGene	FALSE	TRUE
YLL018C-A	MN048909	CCSB_additional	TRUE	TRUE
YLL018C	DQ333129	FLEXGene	TRUE	TRUE
YLL015W		CCSB_additional	FALSE	FALSE
YLL014W	AY557926	FLEXGene	TRUE	TRUE
YLL013C		CCSB_additional	FALSE	FALSE
YLL012W	FLH237753.01X	FLEXGene	FALSE	TRUE
YLL011W	DQ333007	FLEXGene	TRUE	TRUE
YLL010C	EF059065	FLEXGene	TRUE	TRUE
YLL009C	EF059085	FLEXGene	TRUE	TRUE
YLL008W	MN048483	CCSB_additional	TRUE	TRUE
YLL007C	EF058563	FLEXGene	TRUE	TRUE
YLL006W-A	EF058707	FLEXGene	FALSE	TRUE
YLL006W	EF058982	FLEXGene	TRUE	TRUE
YLL005C	EF058975	FLEXGene	TRUE	TRUE
YLL004W	DQ331763	FLEXGene	TRUE	TRUE
YLL003W	EF058892	FLEXGene	TRUE	TRUE
YLL002W	DQ331632	FLEXGene	TRUE	TRUE
YLL001W	MN048482	CCSB_additional	TRUE	TRUE
YLR001C	DQ331247	FLEXGene	TRUE	TRUE
YLR002C	DQ332866	FLEXGene	TRUE	TRUE
YLR003C	DQ332778	FLEXGene	TRUE	TRUE
YLR004C	DQ331314	FLEXGene	TRUE	TRUE
YLR005W	AY692893	FLEXGene	TRUE	TRUE
YLR006C	DQ331804	FLEXGene	TRUE	TRUE
YLR007W	DQ331814	FLEXGene	TRUE	TRUE
YLR008C	AY558196	FLEXGene	TRUE	TRUE
YLR009W	AY558197	FLEXGene	TRUE	TRUE
YLR010C	AY558198	FLEXGene	TRUE	TRUE
YLR011W	AY558199	FLEXGene	TRUE	TRUE
YLR012C	AY558200	FLEXGene	TRUE	TRUE
YLR013W	AY558530	FLEXGene	TRUE	TRUE
YLR014C	DQ331981	FLEXGene	FALSE	TRUE
YLR015W	EF059123	FLEXGene	TRUE	TRUE
YLR016C	AY557934	FLEXGene	FALSE	TRUE
YLR017W	AY693070	FLEXGene	TRUE	TRUE
YLR018C	AY557946	FLEXGene	TRUE	TRUE
YLR019W	AY693081	FLEXGene	FALSE	TRUE
YLR020C	MN048494	CCSB_additional	FALSE	TRUE
YLR021W	AY558201	FLEXGene	TRUE	TRUE
YLR022C	EF058381	FLEXGene	TRUE	TRUE
YLR023C	FLH237821.01X	FLEXGene	TRUE	TRUE
YLR024C	MN048495	CCSB_additional	TRUE	FALSE
YLR025W	AY558202	FLEXGene	TRUE	TRUE
YLR026C	EF059432	FLEXGene	TRUE	TRUE
YLR027C	DQ332584	FLEXGene	TRUE	TRUE
YLR028C	DQ331512	FLEXGene	TRUE	TRUE
YLR029C	EF058847	FLEXGene	TRUE	TRUE
YLR030W	DQ331217	FLEXGene	TRUE	TRUE
YLR031W	EF058452	FLEXGene	TRUE	TRUE
YLR032W	EF058816	FLEXGene	TRUE	TRUE
YLR033W	EF058886	FLEXGene	TRUE	TRUE
YLR034C	DQ331628	FLEXGene	TRUE	TRUE
YLR035C	EF058891	FLEXGene	TRUE	TRUE
YLR036C	DQ332782	FLEXGene	TRUE	TRUE
YLR037C	DQ332922	FLEXGene	FALSE	TRUE
YLR038C	AY557925	FLEXGene	FALSE	TRUE
YLR039C	EF058984	FLEXGene	TRUE	TRUE
YLR040C	AY557938	FLEXGene	TRUE	TRUE
YLR042C	AY558531	FLEXGene	TRUE	TRUE
YLR043C	AY558203	FLEXGene	TRUE	TRUE
YLR044C	EF059146	FLEXGene	TRUE	TRUE
YLR045C	DQ332186	FLEXGene	FALSE	TRUE
YLR046C	AY558204	FLEXGene	TRUE	TRUE
YLR047C	DQ331077	FLEXGene	TRUE	TRUE
YLR048W	MN048497	CCSB_additional	TRUE	TRUE
YLR049C	EF058391	FLEXGene	TRUE	TRUE
YLR050C	AY557932	FLEXGene	TRUE	TRUE
YLR051C	EF058546	FLEXGene	TRUE	TRUE
YLR052W	DQ332913	FLEXGene	TRUE	TRUE
YLR053C	AY692708	FLEXGene	FALSE	TRUE
YLR054C	EF058594	FLEXGene	TRUE	TRUE
YLR055C	MN048498	CCSB_additional	FALSE	TRUE
YLR056W	AY692996	FLEXGene	TRUE	TRUE
YLR057W	AY692557	FLEXGene	TRUE	TRUE
YLR058C	DQ332015	FLEXGene	TRUE	TRUE
YLR059C	AY693005	FLEXGene	TRUE	TRUE
YLR060W	AY692778	FLEXGene	TRUE	TRUE
YLR061W	MN048499	CCSB_additional	TRUE	TRUE
YLR063W	EF058534	FLEXGene	TRUE	TRUE
YLR064W	AY692677	FLEXGene	TRUE	TRUE
YLR065C	AY558207	FLEXGene	TRUE	TRUE
YLR066W	AY558205	FLEXGene	TRUE	TRUE
YLR067C	DQ331831	FLEXGene	FALSE	TRUE
YLR068W	AY558206	FLEXGene	TRUE	TRUE
YLR069C	AY692944	FLEXGene	TRUE	TRUE
YLR070C	DQ331832	FLEXGene	TRUE	TRUE
YLR071C	AY692942	FLEXGene	TRUE	TRUE
YLR072W	DQ331364	FLEXGene	TRUE	TRUE
YLR073C	AY558532	FLEXGene	TRUE	TRUE
YLR074C	AY558208	FLEXGene	TRUE	TRUE
YLR075W	AY693034	FLEXGene	TRUE	TRUE
YLR077W	AY723844	FLEXGene	TRUE	TRUE
YLR078C	MN048501	CCSB_additional	TRUE	TRUE
YLR079W	DQ332298	FLEXGene	TRUE	TRUE
YLR080W	DQ333047	FLEXGene	TRUE	TRUE
YLR081W	DQ333056	FLEXGene	TRUE	TRUE
YLR082C	DQ332265	FLEXGene	TRUE	TRUE
YLR083C	DQ332429	FLEXGene	TRUE	TRUE
YLR084C	DQ332445	FLEXGene	TRUE	TRUE
YLR085C	DQ332481	FLEXGene	TRUE	TRUE
YLR086W	MN048502	CCSB_additional	FALSE	TRUE
YLR087C	MN048503	CCSB_additional	FALSE	TRUE
YLR088W	EF059496	FLEXGene	TRUE	TRUE
YLR089C	EF058653	FLEXGene	TRUE	TRUE
YLR090W	MN048504	CCSB_additional	TRUE	TRUE
YLR091W	AY692636	FLEXGene	TRUE	TRUE
YLR092W	EF058843	FLEXGene	TRUE	TRUE
YLR093C	AY692786	FLEXGene	TRUE	TRUE
YLR094C	AY692795	FLEXGene	TRUE	TRUE
YLR095C	DQ331567	FLEXGene	TRUE	TRUE
YLR096W	DQ331713	FLEXGene	TRUE	TRUE
YLR097C	DQ331297	FLEXGene	TRUE	TRUE
YLR098C	MN048505	CCSB_additional	TRUE	TRUE
YLR099C	DQ331839	FLEXGene	TRUE	TRUE
YLR099W-A	EF058502	FLEXGene	TRUE	TRUE
YLR100W	DQ332537	FLEXGene	TRUE	TRUE
YLR102C	DQ332569	FLEXGene	FALSE	TRUE
YLR103C	EF059434	FLEXGene	TRUE	TRUE
YLR104W	DQ331224	FLEXGene	TRUE	TRUE
YLR105C	EF058812	FLEXGene	TRUE	TRUE
YLR106C	MN048507	CCSB_additional	FALSE	TRUE
YLR107W	DQ331638	FLEXGene	TRUE	TRUE
YLR108C	DQ331275	FLEXGene	TRUE	TRUE
YLR109W	DQ331770	FLEXGene	TRUE	TRUE
YLR110C	AY557929	FLEXGene	TRUE	TRUE
YLR113W	EF059061	FLEXGene	TRUE	TRUE
YLR114C	MN048510	CCSB_additional	FALSE	TRUE
YLR115W	DQ332018	FLEXGene	TRUE	TRUE
YLR116W	DQ332040	FLEXGene	TRUE	TRUE
YLR117C	DQ332046	FLEXGene	TRUE	TRUE
YLR118C	AY557939	FLEXGene	TRUE	TRUE
YLR119W	EF059239	FLEXGene	TRUE	TRUE
YLR120C	MN048511	CCSB_additional	TRUE	TRUE
YLR121C	DQ331563	FLEXGene	TRUE	TRUE
YLR122C	MN048512	CCSB_additional	TRUE	TRUE
YLR125W	DQ331310	FLEXGene	TRUE	TRUE
YLR126C	AY692709	FLEXGene	TRUE	TRUE
YLR127C	DQ331866	FLEXGene	TRUE	TRUE
YLR128W	MN048513	CCSB_additional	TRUE	TRUE
YLR129W	EF059118	FLEXGene	TRUE	TRUE
YLR130C	AY693187	FLEXGene	TRUE	TRUE
YLR131C	MN048514	CCSB_additional	FALSE	TRUE
YLR132C	DQ331188	FLEXGene	TRUE	TRUE
YLR133W	AY692779	FLEXGene	TRUE	TRUE
YLR134W	EF058845	FLEXGene	TRUE	TRUE
YLR135W	AY692839	FLEXGene	FALSE	TRUE
YLR136C	AY558210	FLEXGene	TRUE	TRUE
YLR137W	DQ332789	FLEXGene	FALSE	TRUE
YLR138W	MN048515	CCSB_additional	TRUE	TRUE
YLR139C	AY692902	FLEXGene	TRUE	TRUE
YLR141W	DQ331808	FLEXGene	TRUE	TRUE
YLR142W	AY692906	FLEXGene	TRUE	TRUE
YLR143W	DQ331354	FLEXGene	TRUE	TRUE
YLR144C	MN048517	CCSB_additional	FALSE	TRUE
YLR145W	EF058618	FLEXGene	TRUE	TRUE
YLR146C	DQ331956	FLEXGene	TRUE	TRUE
YLR146W-A	MN049180	CCSB_additional	TRUE	TRUE
YLR147C	AY558533	FLEXGene	TRUE	TRUE
YLR148W	MN048518	CCSB_additional	TRUE	TRUE
YLR149C	EF058336	FLEXGene	TRUE	TRUE
YLR150W	AY557944	FLEXGene	TRUE	TRUE
YLR151C	AY557953	FLEXGene	TRUE	TRUE
YLR152C	EF058326	FLEXGene	TRUE	TRUE
YLR153C	DQ332095	FLEXGene	TRUE	TRUE
YLR154C	AY558209	FLEXGene	TRUE	TRUE
YLR154W-C	EF058736	FLEXGene	TRUE	TRUE
YLR154C-G	EF058745	FLEXGene	TRUE	TRUE
YLR155C	AY557957	FLEXGene	TRUE	TRUE
YLR156C-A	EF058725	FLEXGene	TRUE	TRUE
YLR157C	AY557958	FLEXGene	TRUE	TRUE
YLR157W-D	MN049037	CCSB_additional	TRUE	TRUE
YLR157W-E	MN049038	CCSB_additional	TRUE	TRUE
YLR157C-C	DQ331398	FLEXGene	TRUE	TRUE
YLR160C	DQ332440	FLEXGene	TRUE	TRUE
YLR161W	EF058396	FLEXGene	TRUE	TRUE
YLR162W	MN048520	CCSB_additional	TRUE	TRUE
YLR162W-A	DQ331421	FLEXGene	TRUE	TRUE
YLR163C	AY693198	FLEXGene	TRUE	TRUE
YLR164W	DQ331203	FLEXGene	TRUE	TRUE
YLR165C	AY557942	FLEXGene	TRUE	TRUE
YLR166C	DQ332849	FLEXGene	TRUE	TRUE
YLR167W	DQ332862	FLEXGene	TRUE	TRUE
YLR168C	DQ331253	FLEXGene	TRUE	TRUE
YLR170C	AY692851	FLEXGene	TRUE	TRUE
YLR172C	AY557947	FLEXGene	TRUE	TRUE
YLR173W	AY692703	FLEXGene	TRUE	TRUE
YLR174W	DQ332953	FLEXGene	TRUE	TRUE
YLR175W	MN048523	CCSB_additional	TRUE	TRUE
YLR176C	MN048524	CCSB_additional	TRUE	TRUE
YLR177W	DQ331369	FLEXGene	TRUE	TRUE
YLR178C	DQ331985	FLEXGene	TRUE	TRUE
YLR179C	DQ332726	FLEXGene	TRUE	TRUE
YLR180W	DQ333015	FLEXGene	FALSE	TRUE
YLR181C	DQ332115	FLEXGene	FALSE	TRUE
YLR182W		CCSB_additional	FALSE	FALSE
YLR183C	DQ332281	FLEXGene	FALSE	TRUE
YLR185W	MN048526	CCSB_additional	FALSE	TRUE
YLR186W	AY557941	FLEXGene	FALSE	TRUE
YLR187W	EF058416	FLEXGene	FALSE	TRUE
YLR188W	DQ332568	FLEXGene	TRUE	TRUE
YLR189C	EF058755	FLEXGene	TRUE	TRUE
YLR190W	EF059484	FLEXGene	TRUE	TRUE
YLR191W	DQ332821	FLEXGene	TRUE	TRUE
YLR192C	AY557943	FLEXGene	FALSE	TRUE
YLR193C	DQ331281	FLEXGene	TRUE	TRUE
YLR194C	DQ332786	FLEXGene	TRUE	TRUE
YLR195C	DQ331699	FLEXGene	TRUE	TRUE
YLR196W	EF059268	FLEXGene	FALSE	TRUE
YLR197W	EF059284	FLEXGene	TRUE	TRUE
YLR199C	MN048528	CCSB_additional	TRUE	TRUE
YLR200W	MN048529	CCSB_additional	TRUE	TRUE
YLR201C	EF058385	FLEXGene	TRUE	TRUE
YLR203C	DQ332601	FLEXGene	TRUE	TRUE
YLR204W	AY693193	FLEXGene	TRUE	TRUE
YLR205C	EF059463	FLEXGene	FALSE	TRUE
YLR206W	MN048531	CCSB_additional	FALSE	TRUE
YLR207W	DQ331518	FLEXGene	FALSE	TRUE
YLR208W	DQ331660	FLEXGene	TRUE	TRUE
YLR209C	AY557950	FLEXGene	TRUE	TRUE
YLR210W	DQ331652	FLEXGene	TRUE	TRUE
YLR211C	MN048532	CCSB_additional	TRUE	TRUE
YLR212C	DQ331670	FLEXGene	TRUE	TRUE
YLR213C	DQ332930	FLEXGene	TRUE	TRUE
YLR214W	DQ331809	FLEXGene	TRUE	TRUE
YLR215C	AY557956	FLEXGene	TRUE	TRUE
YLR216C	AY557959	FLEXGene	TRUE	TRUE
YLR218C	EF058613	FLEXGene	TRUE	TRUE
YLR219W	DQ332068	FLEXGene	TRUE	TRUE
YLR220W	AY557952	FLEXGene	FALSE	TRUE
YLR221C	AY557937	FLEXGene	TRUE	TRUE
YLR222C	DQ331938	FLEXGene	TRUE	TRUE
YLR223C	DQ332057	FLEXGene	FALSE	TRUE
YLR224W	DQ332721	FLEXGene	FALSE	TRUE
YLR225C	DQ331045	FLEXGene	TRUE	TRUE
YLR226W	DQ332234	FLEXGene	TRUE	TRUE
YLR227C	EF059258	FLEXGene	FALSE	TRUE
YLR228C	DQ332271	FLEXGene	FALSE	TRUE
YLR229C	AY557933	FLEXGene	TRUE	TRUE
YLR231C	DQ333108	FLEXGene	TRUE	TRUE
YLR233C	DQ332441	FLEXGene	TRUE	TRUE
YLR234W	FLH237680.01X	FLEXGene	TRUE	TRUE
YLR237W	EF059494	FLEXGene	TRUE	TRUE
YLR238W	DQ332848	FLEXGene	TRUE	TRUE
YLR239C	MN048538	CCSB_additional	TRUE	TRUE
YLR240W	DQ331546	FLEXGene	TRUE	TRUE
YLR241W	DQ332785	FLEXGene	TRUE	TRUE
YLR242C	AY692846	FLEXGene	TRUE	TRUE
YLR243W	DQ332790	FLEXGene	TRUE	TRUE
YLR244C	DQ332897	FLEXGene	TRUE	TRUE
YLR245C	AY557930	FLEXGene	TRUE	TRUE
YLR246W	AY692913	FLEXGene	TRUE	TRUE
YLR247C		CCSB_additional	FALSE	FALSE
YLR248W	EF059083	FLEXGene	FALSE	TRUE
YLR249W	MN048539	CCSB_additional	TRUE	TRUE
YLR250W	AY558213	FLEXGene	TRUE	TRUE
YLR251W	AY558211	FLEXGene	TRUE	TRUE
YLR253W	DQ332725	FLEXGene	TRUE	TRUE
YLR254C	AY558212	FLEXGene	FALSE	TRUE
YLR256W	MN048541	CCSB_additional	TRUE	TRUE
YLR257W	AY692605	FLEXGene	TRUE	TRUE
YLR258W	DQ332488	FLEXGene	TRUE	TRUE
YLR259C	DQ333134	FLEXGene	FALSE	TRUE
YLR260W	MN048542	CCSB_additional	TRUE	TRUE
YLR261C	MN048543	CCSB_additional	TRUE	TRUE
YLR262C	AY557936	FLEXGene	TRUE	TRUE
YLR262C-A	DQ331311	FLEXGene	TRUE	TRUE
YLR263W	MN048544	CCSB_additional	FALSE	TRUE
YLR264W	MN048545	CCSB_additional	FALSE	TRUE
YLR264C-A	DQ331413	FLEXGene	TRUE	TRUE
YLR265C	AY557954	FLEXGene	TRUE	TRUE
YLR266C	FLH238296.01X	FLEXGene	TRUE	TRUE
YLR267W	EF058538	FLEXGene	FALSE	TRUE
YLR268W	AY557935	FLEXGene	TRUE	TRUE
YLR270W	AY557955	FLEXGene	TRUE	TRUE
YLR271W	AY557945	FLEXGene	TRUE	TRUE
YLR272C	DQ332182	FLEXGene	TRUE	TRUE
YLR273C	AY723846	FLEXGene	TRUE	TRUE
YLR274W	DQ332376	FLEXGene	TRUE	TRUE
YLR275W	DQ333100	FLEXGene	TRUE	TRUE
YLR276C	AY723847	FLEXGene	TRUE	TRUE
YLR277C	MN048547	CCSB_additional	TRUE	TRUE
YLR278C	MN048548	CCSB_additional	FALSE	TRUE
YLR281C	AY557931	FLEXGene	TRUE	TRUE
YLR283W	AY692566	FLEXGene	TRUE	TRUE
YLR284C	DQ333011	FLEXGene	TRUE	TRUE
YLR285W	AY693038	FLEXGene	TRUE	TRUE
YLR285C-A	EF058683	FLEXGene	TRUE	TRUE
YLR286C	AY693040	FLEXGene	TRUE	TRUE
YLR287C	AY692596	FLEXGene	TRUE	TRUE
YLR287C-A	MN048552	CCSB_additional	TRUE	TRUE
YLR288C	DQ332307	FLEXGene	TRUE	TRUE
YLR289W	DQ332579	FLEXGene	TRUE	TRUE
YLR290C	DQ331103	FLEXGene	TRUE	TRUE
YLR291C	DQ333077	FLEXGene	TRUE	TRUE
YLR292C	AY558214	FLEXGene	TRUE	TRUE
YLR293C	AY558363	FLEXGene	TRUE	TRUE
YLR295C	AY558215	FLEXGene	TRUE	TRUE
YLR297W	AY558216	FLEXGene	TRUE	TRUE
YLR298C	AY692761	FLEXGene	TRUE	TRUE
YLR299W	DQ331583	FLEXGene	TRUE	TRUE
YLR300W	AY693069	FLEXGene	FALSE	TRUE
YLR301W	AY558217	FLEXGene	TRUE	TRUE
YLR303W	AY723848	FLEXGene	TRUE	TRUE
YLR302C	MN048553	CCSB_additional	TRUE	TRUE
YLR304C	DQ332422	FLEXGene	TRUE	TRUE
YLR305C	MN048554	CCSB_additional	TRUE	TRUE
YLR306W	MN048555	CCSB_additional	TRUE	TRUE
YLR307W	AY557948	FLEXGene	TRUE	TRUE
YLR307C-A	DQ331430	FLEXGene	TRUE	TRUE
YLR308W	AY557951	FLEXGene	TRUE	TRUE
YLR309C	DQ332625	FLEXGene	TRUE	TRUE
YLR310C		CCSB_additional	FALSE	FALSE
YLR312C	DQ331242	FLEXGene	FALSE	TRUE
YLR312W-A	MN048557	CCSB_additional	TRUE	TRUE
YLR313C	DQ331415	FLEXGene	TRUE	TRUE
YLR314C	DQ331551	FLEXGene	TRUE	TRUE
YLR315W	AY692848	FLEXGene	TRUE	TRUE
YLR316C	MN048559	CCSB_additional	TRUE	TRUE
YLR318W	MN048561	CCSB_additional	TRUE	TRUE
YLR319C	MN048562	CCSB_additional	FALSE	TRUE
YLR320W	MN048563	CCSB_additional	TRUE	TRUE
YLR321C	MN048564	CCSB_additional	FALSE	TRUE
YLR323C	EF059075	FLEXGene	TRUE	TRUE
YLR324W	AY723849	FLEXGene	TRUE	TRUE
YLR325C	EF059100	FLEXGene	TRUE	TRUE
YLR326W	FLH133679.01X	FLEXGene	FALSE	TRUE
YLR327C	DQ331054	FLEXGene	TRUE	TRUE
YLR328W	MN048566	CCSB_additional	TRUE	FALSE
YLR329W	AY558220	FLEXGene	TRUE	TRUE
YLR330W	DQ332210	FLEXGene	TRUE	TRUE
YLR332W	DQ332464	FLEXGene	TRUE	TRUE
YLR331C	MN048567	CCSB_additional	FALSE	TRUE
YLR333C	AY693146	FLEXGene	FALSE	TRUE
YLR335W	MN048568	CCSB_additional	TRUE	TRUE
YLR336C	DQ332554	FLEXGene	TRUE	TRUE
YLR337C	DQ332653	FLEXGene	TRUE	TRUE
YLR340W	MN048571	CCSB_additional	TRUE	TRUE
YLR341W	DQ332021	FLEXGene	TRUE	TRUE
YLR342W	EF059142	FLEXGene	TRUE	TRUE
YLR342W-A	EF058695	FLEXGene	TRUE	TRUE
YLR343W	FLH237795.01X	FLEXGene	TRUE	TRUE
YLR344W	DQ332175	FLEXGene	TRUE	TRUE
YLR345W	EF058355	FLEXGene	TRUE	TRUE
YLR346C	AY692581	FLEXGene	TRUE	TRUE
YLR347C	DQ332371	FLEXGene	TRUE	TRUE
YLR348C	EF059331	FLEXGene	FALSE	TRUE
YLR350W	AY692908	FLEXGene	TRUE	TRUE
YLR351C	DQ331845	FLEXGene	TRUE	TRUE
YLR352W	EF058610	FLEXGene	TRUE	TRUE
YLR353W	MN048573	CCSB_additional	TRUE	TRUE
YLR354C	MN048574	CCSB_additional	TRUE	TRUE
YLR355C	EF059096	FLEXGene	FALSE	TRUE
YLR356W	AY558222	FLEXGene	TRUE	TRUE
YLR357W	DQ332104	FLEXGene	TRUE	TRUE
YLR358C	MN048575	CCSB_additional	TRUE	TRUE
YLR359W	EF059274	FLEXGene	TRUE	TRUE
YLR360W	AY693083	FLEXGene	TRUE	TRUE
YLR361C	DQ332739	FLEXGene	TRUE	TRUE
YLR361C-A	EF058697	FLEXGene	TRUE	TRUE
YLR362W	DQ332291	FLEXGene	TRUE	TRUE
YLR363C	AY558223	FLEXGene	TRUE	TRUE
YLR363W-A	EF058504	FLEXGene	TRUE	TRUE
YLR364W	AY558221	FLEXGene	TRUE	TRUE
YLR365W	AY558224	FLEXGene	TRUE	TRUE
YLR367W	DQ332539	FLEXGene	TRUE	TRUE
YLR368W	DQ333166	FLEXGene	TRUE	TRUE
YLR369W		CCSB_additional	FALSE	FALSE
YLR370C	AY558319	FLEXGene	TRUE	TRUE
YLR371W	EF059493	FLEXGene	TRUE	TRUE
YLR372W	EF058757	FLEXGene	TRUE	TRUE
YLR373C	EF058408	FLEXGene	FALSE	TRUE
YLR375W	MN048576	CCSB_additional	TRUE	TRUE
YLR376C	AY692738	FLEXGene	TRUE	TRUE
YLR377C	AY692816	FLEXGene	FALSE	TRUE
YLR378C	DQ332903	FLEXGene	TRUE	TRUE
YLR380W	AY692865	FLEXGene	TRUE	TRUE
YLR381W	DQ331744	FLEXGene	TRUE	TRUE
YLR382C	DQ331837	FLEXGene	TRUE	TRUE
YLR383W	EF059033	FLEXGene	TRUE	TRUE
YLR384C	MN048578	CCSB_additional	FALSE	TRUE
YLR385C	AY558226	FLEXGene	TRUE	TRUE
YLR386W	FLH263481.01X	FLEXGene	TRUE	TRUE
YLR387C	AY692733	FLEXGene	TRUE	TRUE
YLR388W	EF059179	FLEXGene	TRUE	TRUE
YLR389C	DQ332138	FLEXGene	TRUE	TRUE
YLR390W	AY558227	FLEXGene	TRUE	TRUE
YLR390W-A	FLH111311.01X	FLEXGene	TRUE	TRUE
YLR392C	EF058347	FLEXGene	TRUE	TRUE
YLR393W	AY558229	FLEXGene	TRUE	TRUE
YLR394W	DQ332342	FLEXGene	TRUE	TRUE
YLR395C	AY558228	FLEXGene	TRUE	TRUE
YLR396C	DQ332367	FLEXGene	TRUE	TRUE
YLR397C	AY693116	FLEXGene	TRUE	TRUE
YLR398C	EF059398	FLEXGene	TRUE	TRUE
YLR399C	DQ332564	FLEXGene	TRUE	TRUE
YLR401C	MN048579	CCSB_additional	TRUE	TRUE
YLR403W	MN048581	CCSB_additional	FALSE	TRUE
YLR404W	DQ332736	FLEXGene	TRUE	TRUE
YLR405W	AY558586	FLEXGene	TRUE	TRUE
YLR406C	MN048582	CCSB_additional	TRUE	TRUE
YLR406C-A	EF058700	FLEXGene	TRUE	TRUE
YLR407W	DQ331156	FLEXGene	TRUE	TRUE
YLR408C	AY558320	FLEXGene	TRUE	TRUE
YLR409C	DQ331160	FLEXGene	TRUE	TRUE
YLR410W	DQ331870	FLEXGene	TRUE	TRUE
YLR411W	AY692929	FLEXGene	TRUE	TRUE
YLR412W	DQ332816	FLEXGene	TRUE	TRUE
YLR412C-A	EF058705	FLEXGene	TRUE	TRUE
YLR413W	EF058648	FLEXGene	FALSE	TRUE
YLR414C	AY692558	FLEXGene	TRUE	TRUE
YLR415C	DQ331032	FLEXGene	TRUE	TRUE
YLR417W	DQ332177	FLEXGene	TRUE	TRUE
YLR418C	DQ332183	FLEXGene	TRUE	TRUE
YLR419W	EF058357	FLEXGene	FALSE	TRUE
YLR420W	DQ331694	FLEXGene	FALSE	TRUE
YLR421C	AY558321	FLEXGene	TRUE	TRUE
YLR422W	EF058574	FLEXGene	TRUE	TRUE
YLR423C	DQ331829	FLEXGene	TRUE	TRUE
YLR424W	MN048584	CCSB_additional	TRUE	TRUE
YLR425W	DQ331932	FLEXGene	TRUE	TRUE
YLR426W	MN048585	CCSB_additional	FALSE	TRUE
YLR427W	AY692728	FLEXGene	TRUE	TRUE
YLR429W	AY693023	FLEXGene	TRUE	TRUE
YLR430W	MN048587	CCSB_additional	TRUE	FALSE
YLR431C	DQ332085	FLEXGene	TRUE	TRUE
YLR432W	EF059178	FLEXGene	TRUE	TRUE
YLR433C	AY693079	FLEXGene	TRUE	TRUE
YLR435W	DQ333070	FLEXGene	TRUE	TRUE
YLR436C	DQ332306	FLEXGene	TRUE	TRUE
YLR437C	DQ331107	FLEXGene	TRUE	TRUE
YLR438W	EF059371	FLEXGene	TRUE	TRUE
YLR438C-A	MN048898	CCSB_additional	TRUE	TRUE
YLR439W	DQ333137	FLEXGene	TRUE	TRUE
YLR440C	DQ331134	FLEXGene	TRUE	TRUE
YLR441C	AY693148	FLEXGene	TRUE	TRUE
YLR442C	AY693157	FLEXGene	TRUE	TRUE
YLR443W	EF059477	FLEXGene	TRUE	TRUE
YLR445W	AY558230	FLEXGene	FALSE	TRUE
YLR446W	AY692639	FLEXGene	TRUE	TRUE
YLR447C	DQ331535	FLEXGene	TRUE	TRUE
YLR448W	DQ332864	FLEXGene	TRUE	TRUE
YLR449W	DQ331584	FLEXGene	TRUE	TRUE
YLR450W	AY692800	FLEXGene	TRUE	TRUE
YLR451W	EF058870	FLEXGene	FALSE	TRUE
YLR452C	EF058920	FLEXGene	TRUE	TRUE
YLR453C	AY692860	FLEXGene	FALSE	TRUE
YLR454W	EF058549	FLEXGene	TRUE	TRUE
YLR455W	DQ331331	FLEXGene	TRUE	TRUE
YLR456W	AY558231	FLEXGene	TRUE	TRUE
YLR457C	MN048588	CCSB_additional	TRUE	TRUE
YLR459W		CCSB_additional	FALSE	FALSE
YLR460C	MN048590	CCSB_additional	TRUE	TRUE
YLR461W		CCSB_additional	FALSE	FALSE
YLR462W	DQ331057	FLEXGene	TRUE	TRUE
YLR466W		CCSB_additional	FALSE	FALSE
YML133C		CCSB_additional	FALSE	FALSE
YML132W	DQ332355	FLEXGene	TRUE	TRUE
YML131W	AY557992	FLEXGene	TRUE	TRUE
YML130C	AY693050	FLEXGene	TRUE	TRUE
YML129C	EF059205	FLEXGene	TRUE	TRUE
YML128C	AY693046	FLEXGene	TRUE	TRUE
YML127W	EF059199	FLEXGene	TRUE	TRUE
YML126C	MN048611	CCSB_additional	TRUE	TRUE
YML125C	EF058636	FLEXGene	TRUE	TRUE
YML124C	MN048610	CCSB_additional	TRUE	TRUE
YML123C	MN048609	CCSB_additional	TRUE	TRUE
YML122C	AY558538	FLEXGene	TRUE	TRUE
YML121W	AY692917	FLEXGene	TRUE	TRUE
YML120C	AY723851	FLEXGene	TRUE	TRUE
YML119W	EF058580	FLEXGene	FALSE	TRUE
YML118W	DQ331742	FLEXGene	TRUE	TRUE
YML117W	EF058544	FLEXGene	TRUE	TRUE
YML116W	AY723850	FLEXGene	TRUE	TRUE
YML115C	DQ331557	FLEXGene	TRUE	TRUE
YML114C	DQ331536	FLEXGene	FALSE	TRUE
YML113W	AY557765	FLEXGene	TRUE	TRUE
YML112W	AY557764	FLEXGene	TRUE	TRUE
YML111W	DQ332634	FLEXGene	TRUE	TRUE
YML110C	AY693194	FLEXGene	TRUE	TRUE
YML109W	DQ332660	FLEXGene	TRUE	TRUE
YML108W	EF058439	FLEXGene	TRUE	TRUE
YML107C	DQ332755	FLEXGene	TRUE	TRUE
YML106W	AY693160	FLEXGene	TRUE	TRUE
YML105C	AY693145	FLEXGene	TRUE	TRUE
YML104C	DQ332434	FLEXGene	TRUE	TRUE
YML103C	EF059287	FLEXGene	FALSE	TRUE
YML102W	DQ333062	FLEXGene	TRUE	TRUE
YML101C	MN048607	CCSB_additional	TRUE	TRUE
YML100W-A	AY692741	FLEXGene	TRUE	TRUE
YML100W	MN048606	CCSB_additional	TRUE	TRUE
YML099C	EF058894	FLEXGene	FALSE	TRUE
YML098W	AY557763	FLEXGene	TRUE	TRUE
YML097C	DQ331502	FLEXGene	TRUE	TRUE
YML096W	FLH237819.01X	FLEXGene	TRUE	TRUE
YML095C	DQ331482	FLEXGene	TRUE	TRUE
YML094W	MN048605	CCSB_additional	TRUE	TRUE
YML093W	EF059449	FLEXGene	TRUE	TRUE
YML092C	AY557762	FLEXGene	TRUE	TRUE
YML091C	EF059316	FLEXGene	FALSE	TRUE
YML088W	MN048604	CCSB_additional	TRUE	TRUE
YML087C	DQ331123	FLEXGene	TRUE	TRUE
YML086C	AY693120	FLEXGene	TRUE	TRUE
YML085C	MN048603	CCSB_additional	TRUE	TRUE
YML083C	AY692582	FLEXGene	TRUE	TRUE
YML082W	EF058356	FLEXGene	TRUE	TRUE
YML081C-A	AY558537	FLEXGene	TRUE	TRUE
YML081W	DQ331040	FLEXGene	FALSE	TRUE
YML080W	DQ332039	FLEXGene	TRUE	TRUE
YML079W	EF058655	FLEXGene	TRUE	TRUE
YML078W	AY557761	FLEXGene	TRUE	TRUE
YML077W	AY557760	FLEXGene	TRUE	TRUE
YML076C	MN048601	CCSB_additional	TRUE	TRUE
YML075C	DQ332473	FLEXGene	TRUE	TRUE
YML074C	AY693136	FLEXGene	TRUE	TRUE
YML073C	MN048600	CCSB_additional	TRUE	TRUE
YML072C	EF058369	FLEXGene	FALSE	TRUE
YML071C	DQ332262	FLEXGene	TRUE	TRUE
YML070W	DQ332254	FLEXGene	TRUE	TRUE
YML069W	EF058883	FLEXGene	TRUE	TRUE
YML068W	DQ331601	FLEXGene	TRUE	TRUE
YML067C	DQ331468	FLEXGene	TRUE	TRUE
YML066C	AY557993	FLEXGene	FALSE	TRUE
YML065W	EF058790	FLEXGene	TRUE	TRUE
YML064C	AY557980	FLEXGene	TRUE	TRUE
YML063W	AY557981	FLEXGene	TRUE	TRUE
YML062C	DQ332553	FLEXGene	TRUE	TRUE
YML061C	DQ332517	FLEXGene	TRUE	TRUE
YML060W	DQ332506	FLEXGene	TRUE	TRUE
YML059C		CCSB_additional	FALSE	FALSE
YML058W-A	AY557960	FLEXGene	TRUE	TRUE
YML058W	AY557961	FLEXGene	FALSE	TRUE
YML057W	DQ332316	FLEXGene	TRUE	TRUE
YML056C	DQ332155	FLEXGene	TRUE	TRUE
YML055W	AY557966	FLEXGene	TRUE	TRUE
YML054C	DQ332128	FLEXGene	TRUE	TRUE
YML054C-A	EF058734	FLEXGene	TRUE	TRUE
YML053C	AY557974	FLEXGene	TRUE	TRUE
YML052W	AY557986	FLEXGene	TRUE	TRUE
YML051W	DQ331970	FLEXGene	TRUE	TRUE
YML050W	AY557988	FLEXGene	TRUE	TRUE
YML049C	MN048598	CCSB_additional	FALSE	TRUE
YML048W	AY692925	FLEXGene	TRUE	TRUE
YML047C	AY692915	FLEXGene	TRUE	TRUE
YML046W	AY692912	FLEXGene	FALSE	TRUE
YML043C	AY692808	FLEXGene	TRUE	TRUE
YML042W	DQ331571	FLEXGene	TRUE	TRUE
YML041C	EF058849	FLEXGene	TRUE	TRUE
YML038C	AY692787	FLEXGene	TRUE	TRUE
YML037C	AY557990	FLEXGene	FALSE	TRUE
YML036W	AY558233	FLEXGene	TRUE	TRUE
YML035C	DQ332635	FLEXGene	TRUE	TRUE
YML034W	DQ332628	FLEXGene	TRUE	TRUE
YML032C	AY693144	FLEXGene	TRUE	TRUE
YML031W	DQ332453	FLEXGene	TRUE	TRUE
YML030W	AY558234	FLEXGene	TRUE	TRUE
YML029W	DQ332469	FLEXGene	TRUE	TRUE
YML028W	DQ333118	FLEXGene	TRUE	TRUE
YML027W	AY693100	FLEXGene	TRUE	TRUE
YML026C	MN048595	CCSB_additional	TRUE	TRUE
YML025C	DQ332263	FLEXGene	TRUE	TRUE
YML024W	MN048594	CCSB_additional	TRUE	TRUE
YML023C	EF058334	FLEXGene	FALSE	TRUE
YML022W	AY558232	FLEXGene	TRUE	TRUE
YML021C	AY693020	FLEXGene	TRUE	TRUE
YML020W	AY692729	FLEXGene	TRUE	TRUE
YML019W	AY692974	FLEXGene	TRUE	TRUE
YML018C	AY692723	FLEXGene	TRUE	TRUE
YML017W	MN048593	CCSB_additional	TRUE	TRUE
YML016C	DQ331850	FLEXGene	FALSE	TRUE
YML015C	AY692911	FLEXGene	TRUE	TRUE
YML014W	DQ332945	FLEXGene	TRUE	TRUE
YML013W	MN048592	CCSB_additional	TRUE	TRUE
YML012W	DQ331711	FLEXGene	TRUE	TRUE
YML011C	EF058533	FLEXGene	FALSE	TRUE
YML010W	EF058907	FLEXGene	TRUE	TRUE
YML009C	EF059219	FLEXGene	TRUE	TRUE
YML008C	DQ332167	FLEXGene	TRUE	TRUE
YML007C-A	EF058505	FLEXGene	TRUE	TRUE
YML007W	EF059207	FLEXGene	FALSE	TRUE
YML006C	EF059135	FLEXGene	TRUE	TRUE
YML005W	DQ331027	FLEXGene	TRUE	TRUE
YML004C	DQ332997	FLEXGene	TRUE	TRUE
YML003W	EF058641	FLEXGene	TRUE	TRUE
YML002W	AY692715	FLEXGene	TRUE	TRUE
YML001W	EF059044	FLEXGene	TRUE	TRUE
YMR001C	DQ332363	FLEXGene	TRUE	TRUE
YMR001C-A	DQ331409	FLEXGene	TRUE	TRUE
YMR002W	AY557766	FLEXGene	TRUE	TRUE
YMR003W	DQ331162	FLEXGene	TRUE	TRUE
YMR004W	DQ332573	FLEXGene	TRUE	TRUE
YMR005W	EF059435	FLEXGene	TRUE	TRUE
YMR006C	AY693181	FLEXGene	FALSE	TRUE
YMR007W	AY558118	FLEXGene	TRUE	TRUE
YMR008C	AY692788	FLEXGene	TRUE	TRUE
YMR009W	AY558584	FLEXGene	TRUE	TRUE
YMR010W	AY558117	FLEXGene	TRUE	TRUE
YMR011W	DQ332840	FLEXGene	TRUE	TRUE
YMR012W	EF058884	FLEXGene	TRUE	TRUE
YMR013C	AY692829	FLEXGene	TRUE	TRUE
YMR014W	AY692831	FLEXGene	TRUE	TRUE
YMR015C	AY723852	FLEXGene	TRUE	TRUE
YMR016C	MN048612	CCSB_additional	TRUE	TRUE
YMR017W	AY692885	FLEXGene	TRUE	TRUE
YMR018W	AY692720	FLEXGene	TRUE	TRUE
YMR019W	MN048613	CCSB_additional	TRUE	TRUE
YMR020W	EF059064	FLEXGene	TRUE	TRUE
YMR021C	AY692934	FLEXGene	FALSE	TRUE
YMR022W	AY558116	FLEXGene	TRUE	TRUE
YMR023C	DQ332044	FLEXGene	TRUE	TRUE
YMR024W	AY693061	FLEXGene	TRUE	TRUE
YMR025W	DQ332199	FLEXGene	TRUE	TRUE
YMR026C	AY693066	FLEXGene	TRUE	TRUE
YMR027W	DQ331081	FLEXGene	TRUE	TRUE
YMR028W	AY558399	FLEXGene	FALSE	TRUE
YMR029C	DQ332477	FLEXGene	TRUE	TRUE
YMR030W	AY557995	FLEXGene	FALSE	TRUE
YMR031C	DQ331308	FLEXGene	TRUE	TRUE
YMR032W	MN048614	CCSB_additional	FALSE	TRUE
YMR030W-A	DQ331433	FLEXGene	TRUE	TRUE
YMR033W		CCSB_additional	FALSE	FALSE
YMR034C	AY692713	FLEXGene	FALSE	TRUE
YMR035W	AY692994	FLEXGene	TRUE	TRUE
YMR036C	EF059121	FLEXGene	FALSE	TRUE
YMR037C	MN048615	CCSB_additional	TRUE	TRUE
YMR038C	AY558398	FLEXGene	FALSE	TRUE
YMR039C	MN048616	CCSB_additional	TRUE	TRUE
YMR040W	EF058465	FLEXGene	TRUE	TRUE
YMR041C	MN048617	CCSB_additional	TRUE	TRUE
YMR042W	AY692845	FLEXGene	FALSE	TRUE
YMR043W	AY557985	FLEXGene	TRUE	TRUE
YMR044W	EF058997	FLEXGene	FALSE	TRUE
YMR047C	MN048619	CCSB_additional	FALSE	TRUE
YMR048W	AY558400	FLEXGene	FALSE	TRUE
YMR049C	FLH238236.01X	FLEXGene	TRUE	TRUE
YMR052W	DQ332065	FLEXGene	TRUE	TRUE
YMR053C	DQ332075	FLEXGene	TRUE	TRUE
YMR054W	DQ332099	FLEXGene	TRUE	TRUE
YMR055C	DQ332112	FLEXGene	TRUE	TRUE
YMR056C	DQ332250	FLEXGene	TRUE	TRUE
YMR058W	DQ332295	FLEXGene	TRUE	TRUE
YMR059W	DQ332329	FLEXGene	TRUE	TRUE
YMR060C	AY557989	FLEXGene	TRUE	TRUE
YMR061W	DQ333066	FLEXGene	TRUE	TRUE
YMR062C	DQ332299	FLEXGene	TRUE	TRUE
YMR063W	DQ333127	FLEXGene	TRUE	TRUE
YMR064W	EF059374	FLEXGene	TRUE	TRUE
YMR065W	DQ333163	FLEXGene	TRUE	TRUE
YMR066W	EF058438	FLEXGene	TRUE	TRUE
YMR067C	DQ331199	FLEXGene	TRUE	TRUE
YMR068W	EF058758	FLEXGene	FALSE	TRUE
YMR069W	AY557984	FLEXGene	TRUE	TRUE
YMR070W	AY693209	FLEXGene	TRUE	TRUE
YMR071C	AY558402	FLEXGene	TRUE	TRUE
YMR072W	AY557967	FLEXGene	TRUE	TRUE
YMR073C	AY557971	FLEXGene	TRUE	TRUE
YMR074C	EF058480	FLEXGene	TRUE	TRUE
YMR075W	EF058541	FLEXGene	TRUE	TRUE
YMR076C	EF058938	FLEXGene	TRUE	TRUE
YMR077C	DQ331737	FLEXGene	TRUE	TRUE
YMR078C	DQ331838	FLEXGene	TRUE	TRUE
YMR079W	EF059037	FLEXGene	TRUE	TRUE
YMR080C	EF059016	FLEXGene	TRUE	TRUE
YMR081C	AY692919	FLEXGene	FALSE	TRUE
YMR082C	AY558364	FLEXGene	TRUE	TRUE
YMR083W	AY692988	FLEXGene	TRUE	TRUE
YMR084W	AY692572	FLEXGene	TRUE	TRUE
YMR085W	DQ331058	FLEXGene	TRUE	TRUE
YMR086W	AY692576	FLEXGene	TRUE	TRUE
YMR087W	AY558403	FLEXGene	TRUE	TRUE
YMR088C	EF058349	FLEXGene	TRUE	TRUE
YMR089C	AY693099	FLEXGene	TRUE	TRUE
YMR090W	DQ331108	FLEXGene	TRUE	TRUE
YMR091C	DQ333084	FLEXGene	FALSE	TRUE
YMR092C	EF059377	FLEXGene	TRUE	TRUE
YMR093W	DQ332550	FLEXGene	TRUE	TRUE
YMR094W	DQ332567	FLEXGene	TRUE	TRUE
YMR095C	AY692745	FLEXGene	TRUE	TRUE
YMR096W	MN048621	CCSB_additional	TRUE	TRUE
YMR097C	EF058784	FLEXGene	TRUE	TRUE
YMR098C	EF058451	FLEXGene	TRUE	TRUE
YMR099C	DQ331226	FLEXGene	FALSE	TRUE
YMR100W	DQ331572	FLEXGene	TRUE	TRUE
YMR101C	DQ331579	FLEXGene	TRUE	TRUE
YMR102C	EF058508	FLEXGene	FALSE	TRUE
YMR103C	AY558407	FLEXGene	TRUE	TRUE
YMR104C	DQ332912	FLEXGene	TRUE	TRUE
YMR105C	AY723853	FLEXGene	TRUE	TRUE
YMR105W-A	DQ331429	FLEXGene	TRUE	TRUE
YMR106C	MN048622	CCSB_additional	TRUE	TRUE
YMR107W	AY558405	FLEXGene	FALSE	TRUE
YMR108W	AY692995	FLEXGene	TRUE	TRUE
YMR109W	MN048623	CCSB_additional	FALSE	TRUE
YMR110C	DQ331186	FLEXGene	FALSE	TRUE
YMR111C	EF058434	FLEXGene	TRUE	TRUE
YMR112C	AY558406	FLEXGene	FALSE	TRUE
YMR113W	DQ331515	FLEXGene	TRUE	TRUE
YMR114C	DQ332769	FLEXGene	TRUE	TRUE
YMR115W	DQ331283	FLEXGene	TRUE	TRUE
YMR116C	EF058916	FLEXGene	TRUE	TRUE
YMR117C	DQ331708	FLEXGene	FALSE	TRUE
YMR118C	AY557968	FLEXGene	TRUE	TRUE
YMR119W	DQ331840	FLEXGene	FALSE	TRUE
YMR120C	EF058993	FLEXGene	TRUE	TRUE
YMR121C	EF059004	FLEXGene	TRUE	TRUE
YMR122C	AY558411	FLEXGene	TRUE	TRUE
YMR122W-A	EF058479	FLEXGene	TRUE	TRUE
YMR123W	AY558408	FLEXGene	TRUE	TRUE
YMR124W	MN048625	CCSB_additional	TRUE	TRUE
YMR125W	MN048626	CCSB_additional	FALSE	TRUE
YMR126C	DQ331044	FLEXGene	TRUE	TRUE
YMR127C	DQ333012	FLEXGene	TRUE	TRUE
YMR128W	FLH148260.01X	FLEXGene	TRUE	TRUE
YMR129W	MN048627	CCSB_additional	TRUE	TRUE
YMR130W	AY557987	FLEXGene	TRUE	TRUE
YMR131C	MN048628	CCSB_additional	FALSE	TRUE
YMR132C	DQ331050	FLEXGene	TRUE	TRUE
YMR133W	MN048629	CCSB_additional	FALSE	TRUE
YMR134W	AY558410	FLEXGene	TRUE	TRUE
YMR135C	DQ332428	FLEXGene	TRUE	TRUE
YMR136W	MN048630	CCSB_additional	FALSE	TRUE
YMR137C	EF059370	FLEXGene	TRUE	TRUE
YMR138W	AY558409	FLEXGene	TRUE	TRUE
YMR139W	AY557994	FLEXGene	TRUE	TRUE
YMR140W	DQ332466	FLEXGene	TRUE	TRUE
YMR141C	AY558412	FLEXGene	TRUE	TRUE
YMR142C	DQ333162	FLEXGene	FALSE	TRUE
YMR143W	DQ333167	FLEXGene	TRUE	TRUE
YMR144W	DQ331240	FLEXGene	TRUE	TRUE
YMR145C	AY692785	FLEXGene	TRUE	TRUE
YMR146C	AY558416	FLEXGene	TRUE	TRUE
YMR147W	AY558417	FLEXGene	TRUE	TRUE
YMR148W	AY558413	FLEXGene	TRUE	TRUE
YMR149W	AY558418	FLEXGene	TRUE	TRUE
YMR150C	AY558415	FLEXGene	TRUE	TRUE
YMR152W	AY558419	FLEXGene	TRUE	TRUE
YMR153W	DQ332952	FLEXGene	TRUE	TRUE
YMR154C	FLH113286.01X	FLEXGene	TRUE	TRUE
YMR155W	EF058625	FLEXGene	TRUE	TRUE
YMR156C	AY557979	FLEXGene	TRUE	TRUE
YMR157C	DQ332815	FLEXGene	TRUE	TRUE
YMR158W	AY558414	FLEXGene	TRUE	TRUE
YMR158C-A	DQ331065	FLEXGene	FALSE	TRUE
YMR159C	DQ332134	FLEXGene	FALSE	TRUE
YMR160W	AY692574	FLEXGene	TRUE	TRUE
YMR161W	MN048632	CCSB_additional	TRUE	TRUE
YMR162C		CCSB_additional	FALSE	FALSE
YMR163C	EF058375	FLEXGene	TRUE	TRUE
YMR164C	EF059308	FLEXGene	FALSE	TRUE
YMR165C	DQ332500	FLEXGene	TRUE	TRUE
YMR166C	AY558121	FLEXGene	TRUE	TRUE
YMR167W	EF059420	FLEXGene	TRUE	TRUE
YMR168C	EF058754	FLEXGene	TRUE	TRUE
YMR169C	DQ332827	FLEXGene	TRUE	TRUE
YMR170C	DQ332652	FLEXGene	TRUE	TRUE
YMR171C	MN048633	CCSB_additional	TRUE	TRUE
YMR172W	MN048635	CCSB_additional	TRUE	TRUE
YMR173W	DQ331690	FLEXGene	TRUE	TRUE
YMR174C	AY558120	FLEXGene	TRUE	TRUE
YMR175W	AY558518	FLEXGene	TRUE	TRUE
YMR175W-A	DQ331399	FLEXGene	TRUE	TRUE
YMR176W	MN048637	CCSB_additional	FALSE	TRUE
YMR177W	AY723854	FLEXGene	TRUE	TRUE
YMR178W	EF058389	FLEXGene	TRUE	TRUE
YMR179W	DQ332472	FLEXGene	FALSE	TRUE
YMR180C	AY693065	FLEXGene	TRUE	TRUE
YMR181C	AY557965	FLEXGene	FALSE	TRUE
YMR182C	DQ332393	FLEXGene	TRUE	TRUE
YMR182W-A	EF058727	FLEXGene	TRUE	TRUE
YMR183C	DQ333104	FLEXGene	TRUE	TRUE
YMR184W	AY557970	FLEXGene	TRUE	TRUE
YMR185W	EF058319	FLEXGene	TRUE	TRUE
YMR186W	DQ332054	FLEXGene	TRUE	TRUE
YMR187C	DQ331042	FLEXGene	TRUE	TRUE
YMR188C	EF059237	FLEXGene	FALSE	TRUE
YMR189W	DQ332218	FLEXGene	TRUE	TRUE
YMR190C	MN048638	CCSB_additional	FALSE	TRUE
YMR191W	DQ331055	FLEXGene	TRUE	TRUE
YMR192W	DQ331062	FLEXGene	TRUE	TRUE
YMR193W	AY557982	FLEXGene	TRUE	TRUE
YMR194W	MN048639	CCSB_additional	TRUE	TRUE
YMR194C-B	EF058689	FLEXGene	TRUE	TRUE
YMR195W	AY557963	FLEXGene	FALSE	TRUE
YMR196W	DQ331173	FLEXGene	TRUE	TRUE
YMR197C	DQ332588	FLEXGene	TRUE	TRUE
YMR198W	EF059454	FLEXGene	TRUE	TRUE
YMR199W	AY723855	FLEXGene	TRUE	TRUE
YMR200W	DQ331927	FLEXGene	TRUE	TRUE
YMR201C	DQ331935	FLEXGene	TRUE	TRUE
YMR202W	AY558122	FLEXGene	TRUE	TRUE
YMR203W	AY693021	FLEXGene	TRUE	TRUE
YMR204C	DQ332723	FLEXGene	TRUE	TRUE
YMR205C	DQ332091	FLEXGene	TRUE	TRUE
YMR206W	DQ331091	FLEXGene	TRUE	TRUE
YMR207C	EF059272	FLEXGene	TRUE	TRUE
YMR208W	DQ333114	FLEXGene	TRUE	TRUE
YMR209C	AY692616	FLEXGene	TRUE	TRUE
YMR210W	DQ331128	FLEXGene	TRUE	TRUE
YMR211W	DQ332433	FLEXGene	TRUE	TRUE
YMR212C	DQ332439	FLEXGene	FALSE	TRUE
YMR213W	AY693142	FLEXGene	TRUE	TRUE
YMR214W	DQ332616	FLEXGene	TRUE	TRUE
YMR215W	AY693202	FLEXGene	TRUE	TRUE
YMR216C	DQ332629	FLEXGene	TRUE	TRUE
YMR217W	DQ331514	FLEXGene	TRUE	TRUE
YMR218C	DQ331523	FLEXGene	TRUE	TRUE
YMR219W	DQ331553	FLEXGene	TRUE	TRUE
YMR220W	DQ331671	FLEXGene	TRUE	TRUE
YMR221C	DQ331284	FLEXGene	FALSE	TRUE
YMR222C	MN048640	CCSB_additional	TRUE	TRUE
YMR223W	EF058936	FLEXGene	FALSE	TRUE
YMR224C	DQ331721	FLEXGene	FALSE	TRUE
YMR225C	DQ331828	FLEXGene	TRUE	TRUE
YMR226C	DQ332802	FLEXGene	TRUE	TRUE
YMR227C	DQ332664	FLEXGene	TRUE	TRUE
YMR228W	DQ332665	FLEXGene	TRUE	TRUE
YMR229C		CCSB_additional	FALSE	FALSE
YMR230W	MN048641	CCSB_additional	TRUE	TRUE
YMR230W-A	EF058728	FLEXGene	TRUE	TRUE
YMR231W	DQ331974	FLEXGene	TRUE	TRUE
YMR232W	DQ332103	FLEXGene	FALSE	TRUE
YMR233W	AY557975	FLEXGene	TRUE	TRUE
YMR234W	DQ332149	FLEXGene	TRUE	TRUE
YMR235C	DQ332280	FLEXGene	TRUE	TRUE
YMR236W	DQ332340	FLEXGene	FALSE	TRUE
YMR237W	DQ331115	FLEXGene	TRUE	TRUE
YMR238W	EF059387	FLEXGene	TRUE	TRUE
YMR239C	DQ332534	FLEXGene	TRUE	TRUE
YMR240C	AY723856	FLEXGene	TRUE	TRUE
YMR241W	EF059399	FLEXGene	TRUE	TRUE
YMR242C		CCSB_additional	FALSE	FALSE
YMR242W-A	EF058679	FLEXGene	TRUE	TRUE
YMR243C	AY693213	FLEXGene	TRUE	TRUE
YMR244W	DQ331280	FLEXGene	TRUE	TRUE
YMR244C-A	EF058540	FLEXGene	TRUE	TRUE
YMR246W	DQ332892	FLEXGene	TRUE	TRUE
YMR247C	EF058657	FLEXGene	TRUE	TRUE
YMR247W-A	EF058674	FLEXGene	TRUE	TRUE
YMR250W	DQ332172	FLEXGene	TRUE	TRUE
YMR251W	AY692580	FLEXGene	TRUE	TRUE
YMR251W-A	EF059406	FLEXGene	TRUE	TRUE
YMR252C	AY558123	FLEXGene	TRUE	TRUE
YMR253C	AY723857	FLEXGene	TRUE	TRUE
YMR255W	EF059339	FLEXGene	TRUE	TRUE
YMR256C	AY558129	FLEXGene	TRUE	TRUE
YMR257C	AY693003	FLEXGene	TRUE	TRUE
YMR258C	AY692563	FLEXGene	TRUE	TRUE
YMR259C	DQ331039	FLEXGene	FALSE	TRUE
YMR260C	AY557964	FLEXGene	TRUE	TRUE
YMR261C	AY692968	FLEXGene	TRUE	TRUE
YMR262W	AY692731	FLEXGene	TRUE	TRUE
YMR263W	AY557972	FLEXGene	TRUE	TRUE
YMR264W	AY557973	FLEXGene	TRUE	TRUE
YMR265C	DQ331059	FLEXGene	TRUE	TRUE
YMR266W		CCSB_additional	FALSE	FALSE
YMR267W	DQ332331	FLEXGene	TRUE	TRUE
YMR268C	AY723858	FLEXGene	TRUE	TRUE
YMR269W	DQ331174	FLEXGene	TRUE	TRUE
YMR270C	AY693104	FLEXGene	TRUE	TRUE
YMR271C	AY557976	FLEXGene	TRUE	TRUE
YMR272C	AY693150	FLEXGene	TRUE	TRUE
YMR272W-B	MN049045	CCSB_additional	TRUE	TRUE
YMR273C	DQ332512	FLEXGene	TRUE	TRUE
YMR274C	MN048644	CCSB_additional	TRUE	TRUE
YMR275C	DQ332648	FLEXGene	TRUE	TRUE
YMR276W	MN048645	CCSB_additional	TRUE	TRUE
YMR277W	DQ331561	FLEXGene	TRUE	TRUE
YMR278W	DQ332774	FLEXGene	TRUE	TRUE
YMR279C	DQ331262	FLEXGene	TRUE	TRUE
YMR280C	EF058848	FLEXGene	TRUE	TRUE
YMR281W	DQ331566	FLEXGene	TRUE	TRUE
YMR282C	DQ331574	FLEXGene	TRUE	TRUE
YMR283C	AY692815	FLEXGene	TRUE	TRUE
YMR284W	AY692863	FLEXGene	TRUE	TRUE
YMR285C	EF059501	FLEXGene	TRUE	TRUE
YMR286W	AY558130	FLEXGene	TRUE	TRUE
YMR287C	EF058969	FLEXGene	TRUE	TRUE
YMR288W	DQ331868	FLEXGene	TRUE	TRUE
YMR289W	DQ331344	FLEXGene	TRUE	TRUE
YMR290C	DQ332959	FLEXGene	TRUE	TRUE
YMR291W	FLH238088.01X	FLEXGene	TRUE	TRUE
YMR292W	MN048647	CCSB_additional	TRUE	TRUE
YMR293C	DQ331374	FLEXGene	TRUE	TRUE
YMR294W	DQ333022	FLEXGene	FALSE	TRUE
YMR295C	AY557969	FLEXGene	TRUE	TRUE
YMR296C	AY693052	FLEXGene	TRUE	TRUE
YMR297W	DQ332344	FLEXGene	TRUE	TRUE
YMR298W	DQ331117	FLEXGene	TRUE	TRUE
YMR299C	DQ331118	FLEXGene	FALSE	TRUE
YMR300C	EF058981	FLEXGene	TRUE	TRUE
YMR301C	EF058983	FLEXGene	TRUE	TRUE
YMR302C	MN048649	CCSB_additional	TRUE	TRUE
YMR303C	EF059086	FLEXGene	TRUE	TRUE
YMR304W	DQ331976	FLEXGene	FALSE	TRUE
YMR305C	DQ332081	FLEXGene	TRUE	TRUE
YMR306W		CCSB_additional	FALSE	FALSE
YMR307W	DQ332150	FLEXGene	TRUE	TRUE
YMR308C	MN048652	CCSB_additional	TRUE	TRUE
YMR309C	DQ332317	FLEXGene	TRUE	TRUE
YMR310C	DQ331079	FLEXGene	TRUE	TRUE
YMR311C	AY557977	FLEXGene	TRUE	TRUE
YMR312W	AY557983	FLEXGene	TRUE	TRUE
YMR313C	EF059502	FLEXGene	TRUE	TRUE
YMR314W	AY557978	FLEXGene	FALSE	TRUE
YMR315W	AY557991	FLEXGene	TRUE	TRUE
YMR315W-A	EF058696	FLEXGene	TRUE	TRUE
YMR316W	EF058753	FLEXGene	TRUE	TRUE
YMR316C-A	MN048653	CCSB_additional	TRUE	TRUE
YMR317W	MN048655	CCSB_additional	TRUE	TRUE
YMR318C	DQ331662	FLEXGene	TRUE	TRUE
YMR319C	MN048656	CCSB_additional	TRUE	TRUE
YMR320W	MN048657	CCSB_additional	TRUE	TRUE
YMR321C	MN048658	CCSB_additional	TRUE	TRUE
YMR322C	EF058345	FLEXGene	TRUE	TRUE
YMR323W	EF058353	FLEXGene	TRUE	TRUE
YMR325W		CCSB_additional	FALSE	FALSE
YNL339C		CCSB_additional	FALSE	FALSE
YNL336W		CCSB_additional	FALSE	FALSE
YNL335W	AY692690	FLEXGene	TRUE	TRUE
YNL334C	EF058962	FLEXGene	TRUE	TRUE
YNL333W	AY692873	FLEXGene	TRUE	TRUE
YNL332W	DQ331634	FLEXGene	TRUE	TRUE
YNL331C	DQ331605	FLEXGene	FALSE	TRUE
YNL330C	AY692813	FLEXGene	FALSE	TRUE
YNL329C	EF058814	FLEXGene	TRUE	TRUE
YNL328C	AY692768	FLEXGene	TRUE	TRUE
YNL327W	DQ331465	FLEXGene	TRUE	TRUE
YNL326C	DQ331165	FLEXGene	TRUE	TRUE
YNL325C	DQ332560	FLEXGene	TRUE	TRUE
YNL323W	DQ332522	FLEXGene	TRUE	TRUE
YNL322C	DQ332364	FLEXGene	TRUE	TRUE
YNL321W	MN048726	CCSB_additional	TRUE	TRUE
YNL320W	DQ332818	FLEXGene	TRUE	TRUE
YNL318C	MN048724	CCSB_additional	FALSE	TRUE
YNL317W	AY693058	FLEXGene	TRUE	TRUE
YNL316C	EF059503	FLEXGene	TRUE	TRUE
YNL315C	AY693039	FLEXGene	TRUE	TRUE
YNL314W	EF059125	FLEXGene	TRUE	TRUE
YNL313C	DQ331371	FLEXGene	TRUE	TRUE
YNL312W	DQ331980	FLEXGene	TRUE	TRUE
YNL311C	AY692711	FLEXGene	TRUE	TRUE
YNL310C	AY558366	FLEXGene	TRUE	TRUE
YNL309W	EF059052	FLEXGene	FALSE	TRUE
YNL308C	MN048723	CCSB_additional	FALSE	TRUE
YNL307C	EF058965	FLEXGene	FALSE	TRUE
YNL306W	AY558132	FLEXGene	TRUE	TRUE
YNL305C	AY692679	FLEXGene	TRUE	TRUE
YNL304W	EF058937	FLEXGene	TRUE	TRUE
YNL302C	MN048722	CCSB_additional	TRUE	TRUE
YNL301C	DQ332859	FLEXGene	TRUE	TRUE
YNL300W	AY692649	FLEXGene	TRUE	TRUE
YNL299W	MN048721	CCSB_additional	TRUE	TRUE
YNL298W	DQ332082	FLEXGene	TRUE	TRUE
YNL297C	EF059095	FLEXGene	TRUE	TRUE
YNL295W	FLH238065.01X	FLEXGene	TRUE	TRUE
YNL294C	DQ332671	FLEXGene	TRUE	TRUE
YNL293W	MN048720	CCSB_additional	FALSE	TRUE
YNL292W	EF059001	FLEXGene	TRUE	TRUE
YNL291C	DQ331795	FLEXGene	TRUE	TRUE
YNL290W	EF058913	FLEXGene	TRUE	TRUE
YNL289W	DQ331810	FLEXGene	TRUE	TRUE
YNL288W	DQ331701	FLEXGene	FALSE	TRUE
YNL287W	DQ331680	FLEXGene	TRUE	TRUE
YNL286W	AY558016	FLEXGene	TRUE	TRUE
YNL284C	DQ331494	FLEXGene	TRUE	TRUE
YNL283C	DQ332622	FLEXGene	TRUE	TRUE
YNL282W	EF059460	FLEXGene	TRUE	TRUE
YNL281W	EF059452	FLEXGene	TRUE	TRUE
YNL280C	DQ332593	FLEXGene	TRUE	TRUE
YNL279W	DQ331892	FLEXGene	TRUE	TRUE
YNL278W	DQ332670	FLEXGene	TRUE	TRUE
YNL277W-A	DQ331426	FLEXGene	TRUE	TRUE
YNL277W	EF059039	FLEXGene	TRUE	TRUE
YNL275W	EF058550	FLEXGene	TRUE	TRUE
YNL274C	AY692660	FLEXGene	TRUE	TRUE
YNL273W		CCSB_additional	FALSE	FALSE
YNL272C	EF058864	FLEXGene	TRUE	TRUE
YNL271C	MN048717	CCSB_additional	TRUE	TRUE
YNL270C	MN048716	CCSB_additional	TRUE	TRUE
YNL269W	DQ331070	FLEXGene	TRUE	TRUE
YNL268W	EF058411	FLEXGene	TRUE	TRUE
YNL267W	MN048715	CCSB_additional	TRUE	TRUE
YNL265C	DQ332970	FLEXGene	TRUE	TRUE
YNL264C	AY692928	FLEXGene	TRUE	TRUE
YNL263C	DQ331782	FLEXGene	TRUE	TRUE
YNL262W		CCSB_additional	FALSE	FALSE
YNL261W	DQ331764	FLEXGene	TRUE	TRUE
YNL260C	EF058522	FLEXGene	TRUE	TRUE
YNL259C	AY558367	FLEXGene	FALSE	TRUE
YNL258C	DQ331630	FLEXGene	TRUE	TRUE
YNL257C	DQ331607	FLEXGene	TRUE	TRUE
YNL256W	DQ331472	FLEXGene	TRUE	TRUE
YNL255C	AY558002	FLEXGene	TRUE	TRUE
YNL254C	AY558024	FLEXGene	TRUE	TRUE
YNL253W	AY558028	FLEXGene	TRUE	TRUE
YNL252C	AY558015	FLEXGene	TRUE	TRUE
YNL251C	MN048713	CCSB_additional	TRUE	TRUE
YNL250W	DQ332521	FLEXGene	TRUE	TRUE
YNL249C	AY723861	FLEXGene	FALSE	TRUE
YNL248C	AY558027	FLEXGene	TRUE	TRUE
YNL247W	MN048712	CCSB_additional	FALSE	TRUE
YNL246W	MN048711	CCSB_additional	FALSE	TRUE
YNL245C	AY693108	FLEXGene	TRUE	TRUE
YNL244C	EF059214	FLEXGene	TRUE	TRUE
YNL243W	EF059209	FLEXGene	TRUE	TRUE
YNL242W	MN048710	CCSB_additional	FALSE	TRUE
YNL241C	AY692998	FLEXGene	TRUE	TRUE
YNL240C	AY692992	FLEXGene	TRUE	TRUE
YNL239W	DQ332004	FLEXGene	TRUE	TRUE
YNL238W	DQ331992	FLEXGene	TRUE	TRUE
YNL237W	DQ331973	FLEXGene	TRUE	TRUE
YNL236W	MN048709	CCSB_additional	TRUE	TRUE
YNL234W	DQ331332	FLEXGene	TRUE	TRUE
YNL233W	DQ331748	FLEXGene	TRUE	TRUE
YNL232W	DQ332907	FLEXGene	TRUE	TRUE
YNL231C	AY558020	FLEXGene	TRUE	TRUE
YNL230C	DQ332669	FLEXGene	TRUE	TRUE
YNL229C	EF058989	FLEXGene	FALSE	TRUE
YNL227C	EF058513	FLEXGene	TRUE	TRUE
YNL225C	DQ331559	FLEXGene	FALSE	TRUE
YNL224C	DQ331215	FLEXGene	TRUE	TRUE
YNL223W	EF058409	FLEXGene	TRUE	TRUE
YNL222W	AY558421	FLEXGene	TRUE	TRUE
YNL221C	DQ332536	FLEXGene	TRUE	TRUE
YNL220W	DQ332528	FLEXGene	TRUE	TRUE
YNL219C	DQ333158	FLEXGene	TRUE	TRUE
YNL218W	AY693190	FLEXGene	TRUE	TRUE
YNL217W	AY558018	FLEXGene	TRUE	TRUE
YNL216W	DQ332581	FLEXGene	FALSE	TRUE
YNL215W	DQ332346	FLEXGene	TRUE	TRUE
YNL214W	EF059294	FLEXGene	TRUE	TRUE
YNL213C	DQ331063	FLEXGene	TRUE	TRUE
YNL212W	DQ332668	FLEXGene	TRUE	TRUE
YNL211C	EF058333	FLEXGene	TRUE	TRUE
YNL210W	AY693028	FLEXGene	TRUE	TRUE
YNL209W	EF059248	FLEXGene	TRUE	TRUE
YNL208W	DQ331076	FLEXGene	TRUE	TRUE
YNL207W	EF059225	FLEXGene	TRUE	TRUE
YNL206C	DQ332045	FLEXGene	FALSE	TRUE
YNL204C	AY693126	FLEXGene	TRUE	TRUE
YNL202W	AY693119	FLEXGene	FALSE	TRUE
YNL201C	DQ331119	FLEXGene	TRUE	TRUE
YNL200C	AY692583	FLEXGene	TRUE	TRUE
YNL199C	DQ333040	FLEXGene	FALSE	TRUE
YNL197C	EF059233	FLEXGene	FALSE	TRUE
YNL196C	EF058354	FLEXGene	TRUE	TRUE
YNL195C	DQ331038	FLEXGene	TRUE	TRUE
YNL194C	DQ331035	FLEXGene	TRUE	TRUE
YNL193W	MN048705	CCSB_additional	TRUE	FALSE
YNL192W	DQ331902	FLEXGene	TRUE	TRUE
YNL191W	AY692717	FLEXGene	TRUE	TRUE
YNL190W	DQ331341	FLEXGene	TRUE	TRUE
YNL189W	DQ332928	FLEXGene	TRUE	TRUE
YNL188W	AY692882	FLEXGene	FALSE	TRUE
YNL187W	MN048704	CCSB_additional	FALSE	TRUE
YNL186W	DQ331645	FLEXGene	TRUE	TRUE
YNL185C	MN048703	CCSB_additional	TRUE	TRUE
YNL184C	AY693305	FLEXGene	TRUE	TRUE
YNL183C	EF058813	FLEXGene	FALSE	TRUE
YNL182C	EF058448	FLEXGene	TRUE	TRUE
YNL181W	DQ331218	FLEXGene	TRUE	TRUE
YNL180C	EF059423	FLEXGene	TRUE	TRUE
YNL178W	DQ331506	FLEXGene	TRUE	TRUE
YNL177C	DQ332576	FLEXGene	TRUE	TRUE
YNL176C	EF058419	FLEXGene	TRUE	TRUE
YNL175C	DQ332555	FLEXGene	TRUE	TRUE
YNL173C	DQ332366	FLEXGene	TRUE	TRUE
YNL172W	MN048700	CCSB_additional	FALSE	TRUE
YNL169C	DQ332227	FLEXGene	TRUE	TRUE
YNL168C	DQ331031	FLEXGene	TRUE	TRUE
YNL167C	DQ332011	FLEXGene	TRUE	TRUE
YNL166C	DQ331996	FLEXGene	TRUE	TRUE
YNL165W	DQ331375	FLEXGene	TRUE	TRUE
YNL164C	DQ331881	FLEXGene	FALSE	TRUE
YNL163C	DQ331867	FLEXGene	TRUE	TRUE
YNL162W-A	DQ331265	FLEXGene	FALSE	TRUE
YNL162W	MN048697	CCSB_additional	FALSE	TRUE
YNL161W	MN048696	CCSB_additional	FALSE	TRUE
YNL160W	DQ331745	FLEXGene	TRUE	TRUE
YNL159C	EF059067	FLEXGene	FALSE	TRUE
YNL158W	DQ332801	FLEXGene	TRUE	TRUE
YNL157W	AY558004	FLEXGene	TRUE	TRUE
YNL156C	AY692695	FLEXGene	TRUE	TRUE
YNL155W	AY692693	FLEXGene	TRUE	TRUE
YNL154C	DQ331613	FLEXGene	TRUE	TRUE
YNL153C	AY692812	FLEXGene	TRUE	TRUE
YNL152W	AY558026	FLEXGene	TRUE	TRUE
YNL151C	DQ332830	FLEXGene	TRUE	TRUE
YNL149C	DQ332767	FLEXGene	TRUE	TRUE
YNL148C	EF058822	FLEXGene	TRUE	TRUE
YNL147W	DQ331486	FLEXGene	TRUE	TRUE
YNL146C-A	MN049154	CCSB_additional	TRUE	TRUE
YNL146W	MN048694	CCSB_additional	TRUE	TRUE
YNL145W	AY693189	FLEXGene	TRUE	TRUE
YNL144C	MN048693	CCSB_additional	TRUE	TRUE
YNL143C	MN048692	CCSB_additional	TRUE	TRUE
YNL142W	DQ332343	FLEXGene	TRUE	TRUE
YNL141W	DQ333074	FLEXGene	TRUE	TRUE
YNL140C	AY693303	FLEXGene	TRUE	TRUE
YNL139C	DQ332408	FLEXGene	TRUE	TRUE
YNL138W-A	MN048959	CCSB_additional	TRUE	TRUE
YNL138W	DQ333103	FLEXGene	TRUE	TRUE
YNL137C	DQ332217	FLEXGene	TRUE	TRUE
YNL136W	EF058361	FLEXGene	TRUE	TRUE
YNL135C	AY557997	FLEXGene	TRUE	TRUE
YNL134C	AY558022	FLEXGene	TRUE	TRUE
YNL133C	AY558006	FLEXGene	TRUE	TRUE
YNL132W	DQ332038	FLEXGene	TRUE	TRUE
YNL131W	DQ332020	FLEXGene	TRUE	TRUE
YNL130C	MN048691	CCSB_additional	TRUE	TRUE
YNL130C-A	EF058726	FLEXGene	TRUE	TRUE
YNL129W	AY558011	FLEXGene	TRUE	TRUE
YNL128W	FLH133721.01X	FLEXGene	FALSE	TRUE
YNL127W	DQ332496	FLEXGene	TRUE	TRUE
YNL126W	DQ332463	FLEXGene	TRUE	TRUE
YNL125C	DQ332313	FLEXGene	TRUE	TRUE
YNL124W	DQ332301	FLEXGene	TRUE	TRUE
YNL123W	MN048690	CCSB_additional	FALSE	TRUE
YNL122C	AY692589	FLEXGene	FALSE	TRUE
YNL121C	EF058918	FLEXGene	TRUE	TRUE
YNL119W	AY723860	FLEXGene	TRUE	TRUE
YNL118C	EF058798	FLEXGene	TRUE	TRUE
YNL117W	FLH238075.01X	FLEXGene	TRUE	TRUE
YNL116W	EF058403	FLEXGene	TRUE	TRUE
YNL115C	AY692627	FLEXGene	TRUE	TRUE
YNL113W	AY558001	FLEXGene	TRUE	TRUE
YNL112W	MN048687	CCSB_additional	TRUE	TRUE
YNL111C	AY693106	FLEXGene	TRUE	TRUE
YNL110C	AY693098	FLEXGene	TRUE	TRUE
YNL108C	EF058344	FLEXGene	TRUE	TRUE
YNL107W	AY693049	FLEXGene	TRUE	TRUE
YNL106C	DQ332127	FLEXGene	TRUE	TRUE
YNL104C	EF059110	FLEXGene	TRUE	TRUE
YNL103W	MN048685	CCSB_additional	FALSE	TRUE
YNL102W	MN048684	CCSB_additional	TRUE	TRUE
YNL101W	DQ331863	FLEXGene	TRUE	TRUE
YNL100W	AY692704	FLEXGene	TRUE	TRUE
YNL099C	DQ332424	FLEXGene	TRUE	TRUE
YNL098C	DQ333061	FLEXGene	TRUE	TRUE
YNL097C-B	EF058690	FLEXGene	TRUE	TRUE
YNL097C	AY693076	FLEXGene	TRUE	TRUE
YNL096C	DQ333046	FLEXGene	FALSE	TRUE
YNL095C	EF058315	FLEXGene	TRUE	TRUE
YNL094W	EF058312	FLEXGene	TRUE	TRUE
YNL093W	AY558420	FLEXGene	TRUE	TRUE
YNL092W	DQ332817	FLEXGene	FALSE	TRUE
YNL091W	EF059106	FLEXGene	FALSE	TRUE
YNL090W	DQ332964	FLEXGene	TRUE	TRUE
YNL088W	MN048682	CCSB_additional	TRUE	TRUE
YNL087W	MN048681	CCSB_additional	FALSE	TRUE
YNL086W	AY558520	FLEXGene	TRUE	TRUE
YNL084C	EF058995	FLEXGene	TRUE	TRUE
YNL083W	MN048680	CCSB_additional	TRUE	TRUE
YNL082W	MN048679	CCSB_additional	TRUE	TRUE
YNL081C	MN048678	CCSB_additional	TRUE	TRUE
YNL080C	DQ332773	FLEXGene	TRUE	TRUE
YNL079C	AY692838	FLEXGene	TRUE	TRUE
YNL078W	DQ331654	FLEXGene	FALSE	TRUE
YNL077W	AY723859	FLEXGene	TRUE	TRUE
YNL076W	EF058834	FLEXGene	TRUE	TRUE
YNL075W	DQ331496	FLEXGene	TRUE	TRUE
YNL074C	AY692774	FLEXGene	TRUE	TRUE
YNL073W	DQ331478	FLEXGene	TRUE	TRUE
YNL072W	DQ332604	FLEXGene	TRUE	TRUE
YNL071W	AY693185	FLEXGene	TRUE	TRUE
YNL070W	AY558519	FLEXGene	TRUE	TRUE
YNL069C	MN048677	CCSB_additional	TRUE	TRUE
YNL068C	DQ332417	FLEXGene	FALSE	TRUE
YNL067W-B	MN049131	CCSB_additional	TRUE	TRUE
YNL067W	AY693129	FLEXGene	TRUE	TRUE
YNL066W	AY693128	FLEXGene	FALSE	TRUE
YNL065W	AY693122	FLEXGene	TRUE	TRUE
YNL064C	MN048676	CCSB_additional	TRUE	FALSE
YNL063W	AY692585	FLEXGene	TRUE	TRUE
YNL062C	EF059229	FLEXGene	TRUE	TRUE
YNL061W	AY693060	FLEXGene	TRUE	TRUE
YNL059C	DQ331444	FLEXGene	TRUE	TRUE
YNL058C	AY692736	FLEXGene	FALSE	TRUE
YNL056W	AY692633	FLEXGene	TRUE	TRUE
YNL055C	DQ332504	FLEXGene	TRUE	TRUE
YNL054W	DQ332495	FLEXGene	TRUE	TRUE
YNL053W	EF059366	FLEXGene	TRUE	TRUE
YNL052W	AY558131	FLEXGene	TRUE	TRUE
YNL051W	DQ332300	FLEXGene	TRUE	TRUE
YNL050C	MN048674	CCSB_additional	TRUE	TRUE
YNL049C	AY692828	FLEXGene	TRUE	TRUE
YNL048W	MN048673	CCSB_additional	TRUE	TRUE
YNL047C	AY692658	FLEXGene	TRUE	TRUE
YNL046W	EF058492	FLEXGene	TRUE	TRUE
YNL045W	EF058453	FLEXGene	TRUE	TRUE
YNL044W	MN048672	CCSB_additional	TRUE	TRUE
YNL042W-B	EF058673	FLEXGene	TRUE	TRUE
[truncated: 3,855 more rows]
