# Supplementary material for: Experimental assessment of AI-based interactome mapping
Source: Nat Commun. 2026 Apr 4;17:4894. doi: 10.1038/s41467-026-70942-x (PMC13230783; doi:10.1038/s41467-026-70942-x)
Supplement: Supplementary file 17 — Supplementary Data 16 [file 41467_2026_70942_MOESM17_ESM.xlsx]

## Sheet: Supplementary_Data_16
ad_orf_name	db_orf_name	in_screen_1	in_screen_2	in_screen_3	manual_score_growth
YKR007W	YCR075W-A	0	0	1	4
YDL049C	YDL226C	1	1	1	4
YDR477W	YGL208W	1	1	1	4
YLR183C	YGL019W	1	0	1	2
YLR183C	YNL193W	1	0	1	2
YGR153W	YML088W	0	0	1	1
YNL062C	YJL125C	1	0	1	4
YGR078C	YML094W	1	0	1	4
YLR297W	YJR051W	0	0	1	2
YIL148W	YMR276W	0	0	1	4
YLR162W	YER083C	0	0	1	4
YEL013W	YGL068W	0	0	1	4
YJR128W	YPL070W	1	0	1	4
YBR298C-A	YCR020C-A	0	0	1	2
YNL036W	YIL057C	1	1	1	4
YKR019C	YPL070W	0	0	1	4
YPR128C	YKR057W	1	1	1	4
YGR168C	YJL136C	1	0	1	2
YPR128C	YJL136C	1	1	1	4
YGR168C	YKR057W	1	0	1	3
YGR168C	YJL205C	1	0	1	3
YPR174C	YPR170W-B	0	1	1	3
YJL036W	YDR425W	0	0	1	4
YBR273C	YMR276W	1	1	1	3
YJR015W	YPR170W-B	0	0	1	1
YPR174C	YPL218W	1	0	1	4
YCR086W	YDR439W	1	0	1	3
YOR008C-A	YML088W	0	0	1	2
YDR449C	YLR146W-A	1	1	1	4
YER134C	YML088W	0	0	1	2
YNL122C	YML088W	0	0	1	1
YHR141C	YML088W	0	0	1	2
YGR048W	YDR014W-A	1	0	1	2
YOR061W	YGL019W	0	0	1	3
YNL125C	YCL005W-A	0	0	1	1
YLL027W	YGL019W	0	1	1	3
YGL211W	YLR291C	0	0	1	3
YGL211W	YIL008W	0	1	1	3
YIR024C	YDL160C-A	1	0	1	2
YLR264W	YLR291C	0	0	1	3
YGL211W	YNL153C	0	0	1	1
YCR054C	YGR181W	1	0	1	4
YIL148W	YEL037C	1	1	1	4
YIL148W	YER143W	1	1	1	4
YIL148W	YPL096W	1	1	1	4
YMR276W	YPL096W	1	1	1	4
YDR381W	YDL084W	1	1	1	1
YBR002C	YML064C	0	0	1	3
YML024W	YJL136C	0	0	1	4
YML024W	YKR057W	0	0	1	4
YLR288C	YDR447C	1	0	1	2
YML024W	YLR048W	0	0	1	4
YHR170W	YDR132C	1	1	1	4
YPL068C	YPL128C	1	1	1	4
YLR175W	YHR089C	1	1	1	4
YLR175W	YNL124W	1	1	1	4
YHR170W	YPL070W	1	0	1	4
YLR175W	YDL208W	1	1	1	4
YHR173C	YMR214W	1	1	0	4
YDL242W	YJL036W	0	1	1	4
YOR269W	YPR040W	0	1	1	3
YHR106W	YDL125C	0	1	1	3
YNR039C	YGL194C-A	1	1	0	1
YDR075W	YPR040W	0	1	1	3
YGL001C	YOL073C	1	1	1	3
YDR240C	YLR048W	0	1	1	4
YDL049C	YNL204C	1	1	1	4
YER025W	YJR007W	1	1	0	4
YKR007W	YBR077C	0	1	1	4
YDL049C	YPL070W	0	1	0	4
YHR213W-B	YER083C	0	1	0	4
YGR002C	YNL107W	0	1	0	4
YLR288C	YML024W	0	1	0	2
YMR276W	YMR276W	0	1	0	4
YML094W	YLR200W	0	1	0	4
YCL031C	YPR040W	0	1	0	3
YOL044W	YPL218W	1	1	0	3
YPR174C	YBR126W-A	1	1	0	3
YBL026W	YLR438C-A	0	1	0	4
YEL009C-A	YCR095W-A	0	1	0	2
YPR006C	YPR006C	1	1	0	2
YDL097C	YDL242W	1	1	0	4
YGR158C	YBL026W	0	1	1	3
YGR168C	YBR255C-A	0	1	0	1
YDL232W	YER083C	0	1	0	4
YDR375C	YPR028W	0	1	1	4
YDR184C	YDR439W	1	1	0	2
YNL214W	YJL136C	1	1	1	3
YGR235C	YJL136C	1	1	0	1
YDL098C	YGR075C	1	1	1	4
YER003C	YGL017W	0	1	0	3
YMR276W	YNL328C	0	1	0	4
YDL098C	YPL135W	0	1	1	3
YIL148W	YML097C	1	1	1	4
YKL099C	YER016W	1	1	1	2
YDL125C	YDL125C	1	1	1	4
YPL194W	YOR368W	0	1	0	3
YMR032W	YOL128C	1	1	0	4
YJR128W	YGR142W	1	1	1	4
YLR239C	YKL192C	0	1	0	3
YML094W	YML064C	0	1	0	4
YLL018C-A	YML051W	0	1	0	3
YBR212W	YML088W	0	1	0	1
YEL009C-A	YDR142C	0	1	0	3
YLR175W	YHR072W-A	1	1	0	4
YJL136C	YML024W	0	1	0	2
YKR057W	YML024W	0	1	0	1
YGR117C	YBR127C	0	1	0	1
YJR128W	YDL188C	0	1	1	4
YER146W	YLR438C-A	0	1	0	4
YNL100W	YBR255C-A	0	1	0	2
YNL078W	YFL039C	0	1	0	1
YGR042W	YDR014W-A	1	1	1	1
YJL035C	YLR316C	1	1	1	4
YIL009C-A	YPL024W	0	1	0	4
YJR014W	YER007C-A	1	1	0	4
YLR119W	YPL222W	1	1	1	4
YFL060C	YMR096W	1	1	0	3
YPR010C-A	YDR373W	1	1	0	4
YDL242W	YDL097C	0	1	0	3
YPL178W	YLR048W	0	1	0	2
YPR174C	YGL194C-A	1	1	0	4
YBR217W	YNR007C	1	1	1	4
YBR141C	YLR061W	0	1	0	1
YPL173W	YGL019W	0	1	0	2
YKR019C	YML064C	1	1	0	4
YNL036W	YOR157C	0	1	0	4
YBL057C	YMR276W	0	1	0	3
YJL125C	YNL062C	1	1	1	4
YIL148W	YNL116W	1	1	1	4
YMR153W	YGL194C-A	1	1	1	4
YOL147C	YJL136C	0	1	0	3
YDR288W	YDL105W	1	1	0	4
YNL100W	YJL205C	0	1	0	1
YNL100W	YBR230C	0	1	0	1
YER170W	YLR048W	0	1	0	4
YKL075C	YDR194C	0	1	0	1
YOR097C	YNL044W	1	1	0	3
YDR281C	YNL044W	1	1	0	3
YJL004C	YNL044W	0	1	0	2
YHR005C	YDR424C	1	1	0	1
YNL125C	YPR170W-B	1	1	0	1
YNL125C	YNL146W	1	1	0	1
YDR422C	YDR516C	0	1	1	3
YEL009C-A	YGR183C	0	1	0	3
YEL009C-A	YJL205C	0	1	0	2
YDL242W	YDL226C	0	1	1	4
YHR170W	YML051W	0	1	1	4
YCL051W	YML064C	0	1	1	3
YDL242W	YPL065W	0	1	0	4
YCL051W	YML051W	0	1	0	4
YLR264W	YER112W	0	1	0	4
YGL041C-B	YGL263W	1	1	0	4
YBR268W	YNL185C	1	1	1	3
YGR018C	YML051W	0	1	0	3
YPL222W	YDL226C	1	1	0	4
YER038W-A	YDL226C	0	1	0	4
YDL130W-A	YML064C	0	1	0	4
YHR115C	YLR215C	1	1	1	3
YAL064W-B	YNR062C	1	1	1	3
YGR158C	YLR345W	0	0	1	3
YIR017C	YLR315W	0	0	1	3
YOL044W	YDR367W	1	1	0	2
YBR060C	YEL056W	0	1	1	2
YPR113W	YDL226C	0	1	1	4
YKL029C	YHR109W	1	1	1	4
YLR119W	YPL065W	0	0	1	4
YIR017C	YOL069W	0	1	1	4
YIR017C	YNL189W	0	1	1	3
YJR015W	YPR192W	0	1	1	2
YGR173W	YDR152W	0	0	1	4
YBL010C	YML064C	0	0	1	2
YGL215W	YPL031C	0	0	1	3
YCR020C-A	YEL053C	1	1	1	4
YBR060C	YLR368W	1	0	1	2
YBR182C	YLR368W	0	1	1	3
YDR311W	YML064C	1	1	1	3
YIR017C	YML064C	0	0	1	3
YDR311W	YER134C	0	0	1	4
YDL097C	YLR315W	0	0	1	4
YLR433C	YER094C	0	1	1	3
YLR433C	YKL159C	0	0	1	4
YML130C	YKL184W	1	1	1	4
YMR018W	YNL117W	0	0	1	4
YDL154W	YGR013W	1	0	1	4
YDL214C	YER094C	0	0	1	3
YMR213W	YGR142W	0	0	1	2
YIL062C	YML095C	0	1	1	3
YIL103W	YML095C	0	0	1	3
YJL031C	YJR046W	0	0	1	4
YML130C	YPL135W	0	1	1	4
YDR062W	YBR058C-A	0	0	1	2
YGL158W	YDL113C	0	1	1	2
YER116C	YGR024C	0	1	1	3
YNR039C	YJL117W	0	1	1	2
YPR159W	YMR298W	0	1	1	1
YNR046W	YDR140W	0	0	1	3
YHR169W	YLR052W	0	1	1	3
YMR315W	YGR205W	0	1	1	1
YKR037C	YGL061C	0	1	1	4
YNL086W	YEL005C	0	1	1	4
YGL079W	YGR113W	0	0	1	4
YKR037C	YGR113W	1	0	1	4
YJL065C	YNR029C	0	0	1	3
YNL086W	YDR388W	0	1	1	4
YPR072W	YOR226C	1	1	1	4
YPL065W	YMR077C	0	1	1	2
YDR240C	YPR178W	0	0	1	3
YDL076C	YMR168C	0	0	1	2
YNL125C	YCR068W	0	0	1	1
YML003W	YER094C	0	0	1	4
YHL006C	YJR141W	0	0	1	2
YLL029W	YOR368W	0	1	1	2
YNL100W	YDR142C	1	0	1	2
YNL147W	YOR159C	0	0	1	4
YOR158W	YDR328C	0	0	1	3
YMR135C	YDR255C	0	0	1	3
YMR077C	YJR102C	0	1	1	4
YDR308C	YHR148W	1	0	1	4
YNL100W	YPL112C	1	0	1	2
YNL100W	YJL185C	1	0	1	1
YLR243W	YMR158W	0	0	1	1
YDR281C	YNL204C	0	0	1	2
YJR136C	YPR118W	1	0	1	3
YMR153W	YMR153W	0	0	1	4
YKL019W	YGL155W	0	0	1	2
YMR153W	YNL111C	1	0	1	4
YDR088C	YGR074W	0	0	1	1
YDR308C	YPL077C	0	0	1	2
YMR068W	YIL105C	0	0	1	2
YPL077C	YLR313C	0	0	1	2
YOR158W	YJR002W	0	0	1	2
YBR125C	YCL033C	1	1	1	3
YDR323C	YOR368W	0	0	1	1
YFL017W-A	YER146W	0	0	1	3
YOR158W	YNL153C	0	1	1	2
YNL100W	YNL131W	0	0	1	1
YMR153W	YML031W	0	0	1	4
YNL100W	YCL057C-A	0	1	1	2
YDR142C	YMR267W	0	1	1	4
YMR042W	YMR043W	1	1	1	4
YIR022W	YML055W	0	0	1	4
YOR060C	YML064C	0	1	1	3
YGR235C	YML064C	1	0	1	3
YER074W-A	YNL024C-A	1	1	1	4
YLR203C	YPL065W	0	0	1	1
YML030W	YDL226C	0	1	1	2
YGR235C	YDL226C	0	0	1	2
YPL173W	YDR247W	0	0	1	2
YOR279C	YNL189W	0	0	1	3
YPL173W	YLR368W	0	0	1	2
YLR183C	YOR061W	1	1	1	2
YBR130C	YHR107C	0	0	1	1
YCR094W	YBL082C	1	1	1	4
YHR067W	YML064C	0	0	1	3
YEL018W	YNL136W	1	0	1	4
YGR235C	YML051W	0	1	1	3
YGR146C	YML051W	0	1	1	4
YML112W	YML051W	0	0	1	2
YGR028W	YNL189W	0	0	1	4
YGR146C	YDR165W	0	1	1	4
YJR052W	YMR201C	0	1	1	3
YDR016C	YJR135C	0	1	1	2
YOL111C	YOL111C	0	0	1	4
YBL043W	YOR304C-A	0	0	1	4
YIL103W	YPL070W	0	0	1	3
YHR008C	YPL070W	0	0	1	4
YDL147W	YDR179C	1	0	1	4
YML130C	YIL065C	1	1	1	4
YMR026C	YIL065C	0	0	1	4
YNL165W	YMR018W	0	0	1	2
YPL188W	YGR078C	1	1	1	3
YIR015W	YPL070W	0	0	1	3
YLR288C	YDR249C	0	1	1	3
YMR213W	YOL054W	1	0	1	2
YJL140W	YNL116W	0	0	1	2
YML130C	YJR080C	0	0	1	2
YML015C	YML098W	0	0	1	1
YHR193C	YCR059C	0	0	1	2
YHR121W	YGR178C	0	0	1	3
YLR288C	YPR018W	0	0	1	2
YLR240W	YLR240W	0	1	1	3
YPL188W	YLR132C	0	1	1	4
YNL086W	YJL036W	0	1	1	4
YMR232W	YMR055C	0	1	1	2
YNL086W	YPR083W	0	1	1	3
YKL122C	YDL092W	1	1	1	4
YDL083C	YLR449W	0	1	1	4
YLL004W	YBR060C	0	1	1	4
YGR195W	YDL111C	0	0	1	2
YMR291W	YGL115W	0	1	1	3
YNL086W	YHR090C	0	0	1	3
YPL031C	YIL050W	0	0	1	4
YLR275W	YOR159C	0	0	1	2
YDR175C	YDR280W	0	0	1	2
YOR061W	YLR407W	0	1	1	3
YPL166W	YPL077C	1	1	1	4
YDR175C	YGR215W	0	0	1	2
YOR061W	YIL035C	0	1	1	3
YOR061W	YOR039W	0	1	1	3
YDR130C	YER094C	0	0	1	1
YGR048W	YOR368W	0	0	1	3
YLR275W	YER146W	0	0	1	3
YLR038C	YLR291C	0	0	1	4
YPL018W	YNL075W	0	0	1	3
YDL175C	YLR291C	0	1	1	3
YDR130C	YOR368W	0	1	1	1
YPL166W	YLR423C	0	1	1	4
YNL100W	YIL065C	1	0	1	3
YPR048W	YKR071C	0	1	1	4
YOR158W	YGR082W	0	0	1	4
YMR153W	YNL219C	0	0	1	3
YNR010W	YOL139C	0	0	1	4
YPL010W	YNL287W	0	0	1	3
YLR313C	YDR201W	1	1	1	2
YMR068W	YLR288C	0	1	1	2
YMR153W	YML048W	0	0	1	3
YKR095W-A	YJL184W	0	1	1	4
YDR265W	YGR133W	0	0	1	2
YNL100W	YGR133W	0	1	1	2
YMR153W	YHR051W	0	0	1	4
YOL085C	YPL070W	0	1	1	4
YDL002C	YNL084C	0	0	1	2
YMR146C	YPL105C	0	0	1	2
YKL049C	YOL054W	0	1	1	3
YAL068C	YPL070W	0	0	1	4
YJR065C	YNR035C	0	1	1	3
YMR153W	YNL280C	0	1	1	3
YFL060C	YNL333W	0	0	1	3
YGR168C	YIL065C	0	0	1	3
YIR017C	YDR201W	0	0	1	4
YIR017C	YNL182C	0	0	1	3
YDR254W	YBR107C	0	1	1	4
YBR195C	YPR018W	1	1	1	4
YDR311W	YLR288C	0	0	1	4
YBR060C	YPR120C	1	0	1	2
YLR376C	YIL132C	0	1	1	4
YMR213W	YBR046C	0	1	1	2
YGR148C	YKR048C	0	0	1	4
YMR213W	YBR188C	0	1	1	4
YML046W	YHR022C	1	1	1	4
YLR288C	YDL139C	0	0	1	1
YPL188W	YLR347C	0	0	1	3
YPL059W	YLR347C	0	0	1	2
YLR052W	YMR055C	0	1	1	2
YJL031C	YJL036W	0	0	1	4
YML130C	YBL098W	1	0	1	3
YOR237W	YGL158W	0	0	1	2
YMR213W	YPL151C	0	1	1	2
YJL174W	YDR373W	1	1	1	2
YLR288C	YPR067W	0	1	1	3
YJL036W	YML064C	0	0	1	2
YOR026W	YFR004W	0	0	1	3
YOL111C	YLR368W	0	1	1	2
YPL002C	YPL065W	1	1	1	2
YOR018W	YNL189W	0	0	1	2
YGR286C	YNL189W	0	0	1	2
YKL058W	YOR194C	0	0	1	4
YJL036W	YNL189W	0	1	1	2
YGR003W	YOL133W	1	0	1	4
YKL138C-A	YDR320C-A	0	0	1	4
YNL055C	YML064C	0	1	1	3
YOL094C	YNL290W	0	0	1	4
YPR159W	YLR088W	0	0	1	1
YPR159W	YHR076W	1	1	1	1
YNR039C	YML125C	0	0	1	1
YLR145W	YGR068C	0	0	1	1
YLL049W	YDR320C-A	0	1	1	3
YJL122W	YDR101C	0	1	1	4
YNR039C	YPL191C	0	1	1	1
YNR039C	YOR067C	0	1	1	3
YHR033W	YPL018W	0	0	1	2
YNR039C	YPL096C-A	1	1	1	3
YPR159W	YHR192W	0	0	1	1
YPR159W	YNL268W	0	0	1	1
YHL010C	YHL010C	0	0	1	2
YLR356W	YLR346C	1	0	1	3
YDL161W	YOR181W	0	0	1	2
YAR003W	YDR140W	0	1	1	3
YGL113W	YOL054W	0	1	1	3
YDL175C	YPR120C	1	1	1	4
YHL029C	YCR095C	1	0	1	4
YPL018W	YJL179W	1	1	1	4
YNL334C	YNL333W	0	1	1	4
YJR152W	YML132W	0	1	1	4
YNR023W	YIL044C	1	1	1	4
YDL022W	YDR142C	1	1	1	4
YGR222W	YHL003C	0	0	1	3
YPL002C	YJR102C	1	0	1	3
YER092W	YLR423C	0	0	1	3
YLR154C	YDR279W	0	0	1	4
YKL058W	YLR291C	0	0	1	3
YNL055C	YLR291C	1	0	1	3
YPL055C	YLR291C	0	0	1	3
YJL048C	YML031W	1	1	1	4
YKL138C-A	YKR037C	0	1	1	4
YPR128C	YPL112C	0	1	1	4
YPL122C	YDR079C-A	0	1	1	3
YDR022C	YLR423C	0	1	1	3
YJL036W	YLR423C	1	0	1	4
YER092W	YDL002C	0	0	1	3
YPL002C	YGR268C	0	0	1	2
YKL138C-A	YNL086W	0	1	1	3
YIR010W	YGL093W	1	1	1	2
YGR003W	YOR385W	0	0	1	2
YPL002C	YLR291C	0	0	1	2
YPR159W	YPR174C	0	1	1	2
YOR194C	YKL058W	0	0	1	4
YNR039C	YPR174C	0	0	1	1
YJL122W	YBR103W	0	0	1	3
YPR159W	YPL264C	0	0	1	1
YPR159W	YPL192C	0	0	1	2
YNL125C	YPL192C	1	1	1	2
YMR312W	YCR009C	0	1	1	3
YGR128C	YPL126W	0	0	1	2
YER136W	YFL005W	0	1	1	4
YDL088C	YFR002W	0	0	1	3
YNL086W	YML064C	0	1	1	3
YMR232W	YER127W	1	0	1	4
YHR159W	YML064C	0	0	1	1
YKL192C	YDR075W	0	1	1	4
YNL086W	YER127W	0	1	1	4
YNL086W	YOL069W	1	1	1	4
YPR101W	YDR364C	1	0	1	4
YMR232W	YNL189W	0	0	1	3
YKR035W-A	YER116C	1	0	1	4
YGR195W	YML064C	0	1	1	1
YPR045C	YML064C	0	1	1	1
YGL174W	YLR368W	0	0	1	1
YCR020W-B	YFR037C	1	1	1	4
YGL091C	YML051W	0	0	1	2
YDL088C	YML051W	0	0	1	4
YNL086W	YML051W	0	1	1	4
YFL010C	YML051W	0	0	1	4
YHL012W	YML051W	0	0	1	4
YPL262W	YLR274W	1	0	1	1
YKL075C	YDR379C-A	0	0	1	4
YNL086W	YLL049W	0	1	1	4
YNL086W	YPL065W	0	1	1	2
YHR159W	YNL189W	0	0	1	1
YNL086W	YDL113C	1	1	1	4
YIL046W	YML082W	0	0	1	3
YNL086W	YGR128C	0	0	1	3
YLR405W	YPL108W	0	0	1	4
YPR178W	YLR368W	0	0	1	3
YGL127C	YCR063W	0	1	1	4
YCL017C	YOR226C	0	0	1	1
YER112W	YNL147W	0	0	1	4
YLL027W	YER094C	1	1	1	3
YLL027W	YPR178W	0	0	1	3
YOR157C	YER094C	0	1	1	4
YDR175C	YER094C	0	0	1	2
YFR043C	YBL037W	0	0	1	4
YGL060W	YBL009W	0	0	1	3
YGR239C	YMR267W	1	1	1	4
YMR042W	YDR173C	1	1	1	4
YLR224W	YDR328C	1	1	1	1
YPL173W	YHL004W	0	0	1	2
YFL060C	YFL059W	0	1	1	3
YBR060C	YLL004W	1	1	1	4
YGR168C	YOR368W	0	1	1	3
YPL148C	YOR368W	0	0	1	3
YKL029C	YOR368W	1	1	1	4
YJR084W	YPR045C	1	0	1	4
YDR378C	YNL147W	0	0	1	2
YKL138C-A	YGL061C	0	0	1	3
YLR356W	YCL057C-A	1	1	1	4
YGR235C	YCL057C-A	1	0	1	2
YGR235C	YPL112C	1	0	1	2
YKR039W	YML132W	0	0	1	2
YLR356W	YKL018C-A	1	0	1	2
YBR282W	YNL153C	1	1	1	3
YHR067W	YKL192C	0	0	1	2
YGR078C	YLR291C	0	1	1	4
YGR239C	YLR291C	0	0	1	4
YLR356W	YOL026C	0	0	1	1
YJR003C	YHR075C	1	1	1	2
YLR356W	YNL204C	0	0	1	3
YIR018W	YOR039W	0	1	1	3
YGR235C	YDR142C	1	1	1	2
YML030W	YDR142C	0	0	1	2
YGR239C	YDR142C	1	1	1	4
YGR235C	YJL185C	0	0	1	2
YLR119W	YER094C	0	0	1	4
YDR311W	YLR423C	0	1	1	3
YJL140W	YDR404C	0	1	1	3
YLR433C	YBL107C	0	1	1	4
YNL165W	YNL116W	1	0	1	2
YDR179C	YDL147W	1	1	1	4
YGL209W	YOR071C	0	0	1	1
YLR234W	YPL024W	0	1	1	4
YMR233W	YKR092C	0	0	1	1
YOR023C	YDL044C	0	0	1	3
YLR099W-A	YJL036W	0	0	1	4
YDR192C	YBL031W	0	1	1	2
YJR068W	YBR087W	1	1	1	3
YLR099W-A	YDR373W	0	1	1	4
YOR157C	YDR428C	1	1	1	4
YPL018W	YOR176W	0	1	1	4
YDR295C	YOR304C-A	0	0	1	2
YLR381W	YJR135C	0	1	1	4
YDR175C	YKR027W	0	0	1	2
YDR295C	YPR083W	0	1	1	3
YGL192W	YCL055W	0	1	1	4
YDL116W	YKR082W	1	1	1	4
YLR181C	YER128W	0	1	1	4
YOL111C	YDR267C	0	0	1	3
YPL002C	YMR077C	0	0	1	2
YKL155C	YPR178W	0	0	1	2
YDL044C	YER094C	1	1	1	3
YDL044C	YJR046W	0	0	1	2
YBL043W	YJR046W	0	0	1	3
YJR152W	YIL089W	0	0	1	4
YNL055C	YGR142W	0	1	1	4
YBR114W	YML095C	0	1	1	4
YCR009C	YDR388W	0	1	1	4
YJR050W	YLR117C	0	1	1	4
YPL065W	YLR119W	0	1	1	2
YBR061C	YMR055C	0	0	1	2
YMR312W	YPL101W	0	1	1	4
YNL125C	YBR036C	1	0	1	1
YPR159W	YBR036C	1	0	1	1
YBR058C-A	YGR038W	0	1	1	1
YNL125C	YNL234W	0	0	1	1
YBR146W	YGR158C	0	0	1	3
YHL006C	YIL132C	0	0	1	3
YNL290W	YOL094C	0	1	1	4
YPR159W	YAR027W	1	1	1	2
YFR027W	YLR117C	0	0	1	3
YNL196C	YCL055W	0	0	1	4
YEL054C	YDR465C	1	0	1	4
YER136W	YOR089C	0	0	1	4
YBR068C	YEL001C	0	0	1	3
YDR357C	YPL225W	0	1	1	4
YBR123C	YPL225W	0	1	1	4
YMR153W	YNL234W	1	0	1	3
YHR166C	YJL036W	0	0	1	2
YKL049C	YJL036W	0	0	1	3
YOR158W	YJL036W	0	0	1	4
YOR158W	YJR011C	0	0	1	3
YDR308C	YLR347C	1	0	1	3
YMR153W	YPR159C-A	1	0	1	2
YGR042W	YER095W	0	0	1	2
YDR142C	YIL160C	1	1	1	4
YNL100W	YPR128C	0	1	1	3
YNL100W	YCL056C	1	1	1	3
YMR153W	YCL021W-A	1	0	1	3
YOL128C	YPR175W	0	0	1	2
YOL149W	YMR239C	0	1	1	1
YOR075W	YDR189W	1	0	1	4
YMR077C	YLR119W	0	1	1	4
YLL029W	YDR453C	0	0	1	1
YOL128C	YGL115W	0	0	1	1
YOR319W	YMR240C	0	0	1	4
YMR068W	YDL127W	1	0	1	3
YDL053C	YGR178C	0	1	1	4
YER068W	YDR059C	1	1	1	3
YJR003C	YMR213W	0	0	1	2
YML030W	YIL065C	0	0	1	2
YGR235C	YIL065C	1	1	1	4
YGR235C	YML030W	0	0	1	3
YLR356W	YIL065C	1	1	1	4
YDL053C	YHR121W	0	1	1	4
YML098W	YML015C	1	1	1	4
YGR235C	YGR133W	0	0	1	3
YOR117W	YJL184W	0	0	1	3
YKR022C	YNL107W	0	0	1	2
YJR003C	YER128W	1	1	1	3
YPL173W	YDL043C	0	0	1	2
YPL173W	YLR439W	0	0	1	3
YLR183C	YPL204W	0	1	1	3
YLR409C	YCR057C	1	0	1	4
YGR146C	YPL070W	0	0	1	3
YLR385C	YLR417W	0	1	1	3
YGL209W	YGL209W	0	0	1	1
YMR100W	YNL094W	1	0	1	2
YPR017C	YOR279C	0	0	1	3
YPL173W	YGR076C	1	1	1	4
YMR265C	YMR020W	0	0	1	3
YGR168C	YPR128C	0	1	1	2
YFL060C	YMR239C	0	1	1	3
YDR013W	YOR115C	1	0	1	2
YBL006C	YJR011C	0	0	1	3
YDR246W	YDR472W	0	1	1	4
YLR021W	YPL144W	0	0	1	4
YPL271W	YDL004W	1	0	1	4
YNL164C	YGR261C	0	1	1	2
YKL012W	YPR083W	1	1	1	1
YGR020C	YEL051W	0	0	1	4
YBR109C	YGL106W	0	1	1	4
YBR273C	YPR113W	0	1	1	2
YBR060C	YDL111C	0	0	1	2
YDR013W	YPR175W	0	1	1	3
YGR168C	YOR089C	0	1	1	1
YGR168C	YBR249C	0	1	1	2
YER136W	YFL038C	0	0	1	4
YNR039C	YNL111C	0	0	1	1
YIR005W	YGL174W	0	1	1	4
YNR046W	YML014W	0	0	1	4
YFR027W	YLR291C	1	0	1	4
YHL006C	YKL183W	0	1	1	3
YOR194C	YGR074W	1	1	1	1
YHL021C	YOR210W	0	0	1	2
YPL108W	YLR405W	0	1	1	4
YDR067C	YPL070W	0	0	1	4
YDL088C	YJL117W	0	0	1	2
YMR025W	YDR179C	1	1	1	4
YKR035W-A	YER128W	0	0	1	4
YNL086W	YNL107W	1	1	1	4
YAL034W-A	YLR052W	1	0	1	4
YNL086W	YDR201W	0	1	1	4
YDL088C	YPR017C	0	1	1	3
YGR280C	YLR197W	0	0	1	3
YNL086W	YNL084C	0	1	1	4
YEL041W	YPL188W	0	1	1	4
YIL097W	YOR117W	1	1	1	4
YOR259C	YOR117W	0	0	1	3
YKR020W	YKR022C	0	0	1	4
YAL034W-A	YJR112W	1	0	1	4
YNL086W	YJR112W	1	1	1	3
YGL079W	YJR112W	0	0	1	3
YNL086W	YLR031W	1	1	1	4
YFR046C	YPR120C	0	0	1	4
YMR267W	YGR239C	0	0	1	2
YKL075C	YBR269C	0	1	1	3
YEL041W	YNL116W	0	1	1	4
YKL161C	YNL053W	0	0	1	4
YHR161C	YNL020C	0	1	1	2
YPR159W	YGR222W	0	0	1	1
YNR039C	YDL089W	0	0	1	2
YDR181C	YOR213C	0	1	1	4
YLL007C	YMR168C	1	0	1	2
YLR356W	YPL135W	1	1	1	4
YJR112W	YLR313C	0	0	1	3
YBR282W	YJR046W	0	0	1	4
YJR003C	YJR046W	1	1	1	2
YOR279C	YMR168C	0	1	1	2
YML112W	YJL006C	0	1	1	3
YLR356W	YGL080W	0	0	1	2
YGR146C	YOR368W	0	1	1	3
YPL173W	YER094C	0	1	1	3
YGR235C	YJL112W	1	0	1	3
YGR048W	YGR010W	0	1	1	2
YJR010C-A	YML055W	1	1	1	4
YML063W	YML064C	0	0	1	4
YGR048W	YML064C	0	1	1	3
YGR048W	YJL110C	0	0	1	2
YOR023C	YGL044C	0	1	1	3
YKL078W	YOR250C	0	0	1	3
YDR130C	YBR170C	0	0	1	1
YDL013W	YJL110C	0	0	1	2
YDR498C	YGL145W	0	0	1	1
YGR048W	YPL049C	0	0	1	3
YLL027W	YLR368W	0	0	1	2
YDR200C	YBR260C	1	0	1	2
YDR175C	YMR130W	1	1	1	2
YDL013W	YDL013W	0	0	1	2
YPR031W	YDR484W	0	0	1	3
YDR228C	YPL065W	0	0	1	2
YGR048W	YHR113W	0	1	1	2
YDR130C	YJR050W	0	0	1	1
YMR213W	YJR068W	0	0	1	2
YML016C	YMR271C	1	1	1	2
YLR288C	YLR165C	0	0	1	2
YML016C	YMR311C	1	0	1	1
YML130C	YDL183C	0	0	1	2
YLR052W	YML064C	0	0	1	2
YLR433C	YMR073C	0	0	1	4
YDR351W	YML064C	0	0	1	1
YKL164C	YML064C	0	0	1	4
YMR213W	YER127W	0	0	1	1
YOR223W	YDL226C	0	1	1	4
YPL199C	YDL226C	0	0	1	1
YLR433C	YPL065W	0	0	1	3
YMR017W	YLR368W	0	0	1	3
YHR008C	YNL189W	0	0	1	4
YKL164C	YNL189W	0	0	1	4
YML016C	YER116C	0	0	1	1
YLR433C	YOR157C	0	0	1	3
YMR213W	YKL095W	0	0	1	2
YNR027W	YEL029C	0	0	1	4
YLR240W	YBR170C	0	0	1	1
YMR094W	YDR328C	1	1	1	3
YGR195W	YDR280W	0	0	1	4
YJL004C	YDR202C	0	0	1	2
YMR267W	YDR142C	0	0	1	2
YNL086W	YHL004W	0	0	1	4
YDL088C	YMR153W	0	0	1	3
YDL233W	YGR142W	0	1	1	2
YPR045C	YGR195W	0	0	1	2
YCL033C	YIL008W	0	0	1	2
YGR262C	YNL153C	0	0	1	1
YMR267W	YLR291C	0	0	1	1
YDR067C	YLR291C	0	0	1	4
YKR035W-A	YLR291C	0	0	1	3
YNL086W	YGL153W	0	0	1	4
YDR489W	YPL135W	0	0	1	1
YGR161C	YAL016W	0	0	1	4
YNL086W	YMR052W	0	1	1	3
YNL086W	YNL086W	0	0	1	2
YCL033C	YBR125C	0	1	1	4
YJL148W	YMR269W	0	0	1	2
YER136W	YBR264C	0	0	1	4
YNR039C	YML031W	0	1	1	2
YLR204W	YMR269W	1	0	1	1
YHL006C	YGL243W	0	1	1	4
YHR033W	YDL087C	0	1	1	2
YPL065W	YJR102C	1	1	1	3
YPL191C	YDR410C	0	1	1	1
YHR033W	YOR368W	1	1	1	2
YHR033W	YBR227C	1	0	1	1
YPL146C	YOR368W	0	1	1	1
YBR007C	YOR368W	0	0	1	2
YMR299C	YLR368W	0	0	1	3
YOR075W	YDR498C	0	1	1	4
YLR407W	YOR061W	0	1	1	4
YMR153W	YDL015C	1	1	1	4
YMR077C	YNL189W	0	0	1	4
YDR308C	YNL189W	0	0	1	4
YIL152W	YHL006C	1	0	1	4
YNR004W	YPL157W	1	1	1	4
YOL149W	YML064C	0	0	1	1
YMR153W	YML064C	1	1	1	4
YIL152W	YML064C	0	1	1	4
YNL100W	YDL226C	0	0	1	2
YNL155W	YGR048W	0	0	1	2
YBL025W	YFR050C	1	1	1	4
YNL024C	YDR386W	0	0	1	4
YMR068W	YLR368W	0	1	1	1
YMR077C	YOR275C	0	0	1	4
YOR158W	YGR099W	0	0	1	3
YMR153W	YML125C	0	1	1	4
YNL099C	YHL029C	0	0	1	2
YLL029W	YNL189W	0	0	1	4
YER170W	YNL189W	0	0	1	4
YJR141W	YER143W	0	0	1	4
YNL147W	YER112W	0	1	1	4
YHR166C	YHR169W	0	0	1	4
YDR160W	YPL096C-A	0	0	1	2
YPR159W	YNL280C	0	0	1	1
YMR258C	YDR328C	1	1	1	4
YLR288C	YBL090W	1	0	1	2
YCR095C	YDR067C	1	1	1	4
YOR223W	YMR158W	1	1	1	4
YML121W	YHL004W	0	0	1	3
YLR288C	YGR102C	1	0	1	3
YPL188W	YJL124C	0	0	1	2
YHR193C	YDR252W	0	1	1	4
YML130C	YDR322C-A	0	1	1	1
YML130C	YNL315C	0	1	1	2
YIR011C	YLR291C	0	0	1	3
YHR008C	YLR291C	0	0	1	4
YIR015W	YLR291C	0	1	1	3
YPL188W	YGL017W	1	1	1	3
YPL188W	YDR079C-A	1	1	1	3
YDL043C	YLR291C	0	0	1	4
YML015C	YLR291C	0	0	1	2
YDR179C	YMR025W	0	1	1	4
YLR288C	YOR368W	0	1	1	3
YDR357C	YEL005C	1	0	1	4
YNL147W	YPR178W	0	0	1	3
YPL077C	YLR423C	0	0	1	3
YFR015C	YLR258W	0	0	1	1
YJL048C	YKL130C	1	1	1	4
YNL055C	YPR107C	0	0	1	2
YFL018C	YGR193C	0	0	1	4
YJR135C	YGL095C	1	1	1	3
YBL043W	YLR435W	0	0	1	3
YPR083W	YJL036W	0	0	1	3
YNL055C	YJR011C	1	1	1	3
YJL036W	YJR011C	0	1	1	2
YJR067C	YPL271W	1	1	1	2
YGR237C	YCR060W	0	1	1	4
YGR002C	YGR158C	0	1	1	4
YDL039C	YDR373W	0	0	1	4
YBR257W	YCR020C-A	0	1	1	4
YJL036W	YPR083W	0	0	1	1
YBR114W	YPR083W	1	1	1	1
YDL044C	YKR027W	0	0	1	2
YKL204W	YPL152W	0	0	1	4
YGR002C	YPR083W	0	0	1	3
YIR010W	YKR027W	0	1	1	4
YPL038W-A	YDR373W	0	1	1	2
YOR003W	YDR373W	1	1	1	4
YDL043C	YJL203W	1	0	1	4
YDL179W	YPL031C	1	1	1	3
YGL070C	YHR184W	0	0	1	4
YOL044W	YER026C	0	0	1	2
YLR267W	YAL062W	0	1	1	4
YDR078C	YML051W	0	0	1	4
YNL309W	YML051W	0	1	1	4
YDL116W	YNL258C	1	0	1	3
YDL020C	YML051W	0	0	1	3
YDR140W	YNR046W	0	1	1	4
YMR213W	YCR075W-A	1	1	1	2
YJL031C	YER134C	1	0	1	4
YIL097W	YKR022C	0	0	1	3
YNL290W	YJR068W	1	0	1	4
YNL125C	YLR050C	0	0	1	1
YPR159W	YLR050C	1	1	1	1
YNL125C	YML055W	0	0	1	1
YEL029C	YML064C	0	1	1	3
YHR033W	YML064C	1	0	1	2
YNR039C	YLR018C	0	1	1	1
YNR039C	YDL015C	1	1	1	2
YLR033W	YPL065W	0	0	1	2
YLR049C	YAL054C	0	0	1	4
YHR033W	YNL189W	0	0	1	2
YNR039C	YLR268W	0	1	1	1
YDR240C	YNL189W	0	0	1	3
YHR033W	YGR181W	0	0	1	2
YDR416W	YOR275C	1	0	1	2
YHR033W	YHR033W	0	0	1	1
YDR205W	YNR039C	0	1	1	3
YBR288C	YGR261C	1	1	1	4
YML077W	YDR472W	0	0	1	4
YBR107C	YDR254W	1	1	1	4
YGR133W	YAL055W	1	1	1	4
YNL072W	YLR154C	0	0	1	4
YPL173W	YMR055C	0	0	1	2
YLR356W	YPR020W	1	1	1	3
YGR239C	YIL160C	1	1	1	4
YJL030W	YIL122W	0	1	1	3
YPL173W	YGR052W	0	0	1	3
YGR082W	YDR373W	1	1	1	4
YIL127C	YKR092C	0	0	1	1
YPL173W	YGR158C	1	1	1	3
YGR078C	YGR286C	1	1	1	2
YHR139C	YDR373W	0	1	1	4
YJR096W	YGL115W	1	0	1	3
YJR003C	YJR048W	0	1	1	2
YPL173W	YOR123C	0	1	1	2
YPL173W	YFR015C	0	0	1	1
YMR211W	YDR188W	1	1	1	3
YPL077C	YPL166W	1	1	1	4
YDL160C-A	YOL086W-A	1	0	1	4
YDL175C	YML064C	0	1	0	3
YJR126C	YML055W	0	1	0	2
YHL006C	YML064C	0	1	0	2
YPL018W	YLR368W	0	1	0	2
YDR295C	YOL069W	0	1	0	3
YDR228C	YOR250C	0	1	0	2
YFR043C	YLR170C	0	1	0	2
YOR023C	YNL189W	1	1	0	3
YPL140C	YBR260C	0	1	0	4
YPL031C	YPL219W	0	1	0	4
YPL157W	YNL189W	0	1	0	2
YKL138C-A	YDR201W	0	1	0	4
YLR119W	YNR006W	0	1	0	2
YOR276W	YOL139C	0	1	0	4
YDL097C	YLR031W	0	1	0	2
YMR214W	YHR057C	1	1	0	1
YIR041W	YPL070W	0	1	0	4
YJL023C	YGL090W	0	1	0	3
YDR437W	YER083C	0	1	0	4
YEL005C	YDR469W	0	1	0	3
YDR375C	YDL089W	0	1	0	4
YIR018W	YNL189W	0	1	0	3
YLR254C	YOR269W	0	1	0	4
YPL173W	YML051W	0	1	0	3
YLR254C	YNL189W	0	1	0	1
YMR213W	YNL189W	0	1	0	2
YGL161C	YDL226C	0	1	0	4
YIR015W	YBR170C	0	1	0	3
YIL127C	YML051W	0	1	0	1
YEL020W-A	YCR075W-A	1	1	0	3
YLR433C	YLR315W	0	1	0	3
YLR385C	YML064C	0	1	0	2
YJR003C	YJR050W	0	1	0	2
YGR239C	YML051W	0	1	0	4
YPL173W	YNL189W	0	1	0	3
YDR077W	YDR044W	0	1	0	3
YKR038C	YJL184W	0	1	0	3
YOR066W	YPR120C	1	1	0	4
YPR159W	YML048W	0	1	0	1
YGR048W	YNL042W	0	1	0	2
YNL031C	YJL115W	0	1	0	2
YGR048W	YOR285W	0	1	0	3
YKL095W	YMR213W	0	1	0	2
YFR027W	YOL054W	0	1	0	2
YLR226W	YDR517W	0	1	0	4
YJR015W	YJL097W	0	1	0	2
YJR015W	YIR022W	0	1	0	1
YDR013W	YJL072C	0	1	0	1
YJR015W	YMR298W	0	1	0	2
YGL095C	YHR116W	0	1	0	4
YBL081W	YPL174C	0	1	0	4
YGR193C	YLR288C	0	1	0	1
YBR182C	YPL169C	0	1	0	4
YJL036W	YLR031W	0	1	0	4
YLR275W	YGR074W	1	1	0	1
YHR033W	YHL004W	0	1	0	2
YBR167C	YGR030C	0	1	0	4
YLR368W	YNL204C	0	1	0	4
YJL048C	YLR291C	0	1	0	4
YJR101W	YDR347W	0	1	0	4
YJR011C	YDR252W	0	1	0	3
YCR086W	YDR088C	0	1	0	2
YBL081W	YDR142C	0	1	0	2
YDL120W	YNL204C	0	1	0	3
YJR015W	YNL111C	0	1	0	1
YDR311W	YHL004W	0	1	0	2
YBL010C	YHL004W	0	1	0	1
YMR256C	YPL112C	0	1	0	1
YPL148C	YLR291C	0	1	0	3
YJL048C	YMR153W	0	1	0	4
YGL252C	YOR385W	0	1	0	2
YMR240C	YOR319W	1	1	0	4
YBL081W	YLR291C	0	1	0	4
YBR047W	YPL077C	0	1	0	2
YBR077C	YGR201C	0	1	0	3
YHR008C	YHR008C	0	1	0	4
YPL173W	YMR213W	0	1	0	3
YJL184W	YOR117W	0	1	0	2
YLR292C	YPL070W	0	1	0	2
YJL030W	YPL070W	0	1	0	2
YGL161C	YHR105W	0	1	0	4
YMR210W	YGL121C	0	1	0	2
YLR445W	YLR031W	1	1	0	4
YDR071C	YGR205W	1	1	0	3
YHR057C	YER083C	0	1	0	3
YIL062C	YNR035C	1	1	0	3
YDR184C	YML051W	0	1	0	2
YCL057C-A	YDL226C	0	1	0	3
YKL192C	YDL047W	0	1	0	4
YMR153W	YML055W	1	1	0	3
YMR153W	YLR018C	0	1	0	4
YDR067C	YML064C	1	1	0	4
YDL088C	YML064C	0	1	0	3
YER044C	YDL226C	1	1	0	2
YDR281C	YDL226C	0	1	0	3
YDL181W	YML064C	0	1	0	1
YNL100W	YKR014C	0	1	0	2
YDR308C	YOR216C	0	1	0	4
YNL086W	YNL189W	0	1	0	3
YDR318W	YNL189W	0	1	0	3
YDR067C	YNL189W	0	1	0	4
YGR030C	YBR167C	0	1	0	4
YJL004C	YPL191C	0	1	0	2
YIL152W	YML051W	0	1	0	4
YMR091C	YNL189W	0	1	0	1
YKR035W-A	YML064C	0	1	0	3
YNR061C	YDL226C	0	1	0	3
YNL086W	YPR105C	0	1	0	3
YGR168C	YNL093W	0	1	0	2
YDL132W	YDR328C	0	1	0	4
YGR168C	YJL185C	0	1	0	2
YMR293C	YGR102C	0	1	0	4
YGR168C	YDR142C	0	1	0	3
YGR168C	YDR265W	0	1	0	2
YDL097C	YLR408C	1	1	0	2
YLL039C	YGR268C	1	1	0	3
YMR137C	YGR268C	0	1	0	3
YLR102C	YHL004W	0	1	0	3
YLR119W	YLR291C	0	1	0	3
YGR168C	YPL112C	0	1	0	1
YGR168C	YOL147C	0	1	0	3
YFL060C	YLR291C	0	1	0	3
YBR257W	YLR291C	0	1	0	4
YLR102C	YLR291C	0	1	0	3
YGL209W	YGR152C	0	1	0	1
YGL209W	YEL015W	0	1	0	1
YHR181W	YOR181W	0	1	0	4
YGL209W	YKL007W	0	1	0	1
YPL002C	YDL087C	1	1	0	1
YBR237W	YGR013W	0	1	0	4
YOL036W	YMR168C	0	1	0	2
YBR182C	YOR368W	0	1	0	3
YAL008W	YGL029W	0	1	0	2
YDR446W	YEL005C	0	1	0	1
YBR111C	YOR368W	0	1	0	3
YPL002C	YOR368W	0	1	0	2
YBR182C	YER094C	0	1	0	4
YDR462W	YPR083W	1	1	0	3
YGL209W	YOR304C-A	0	1	0	2
YNL334C	YDR142C	0	1	0	1
YDR295C	YDR202C	1	1	0	2
YNL334C	YLR291C	0	1	0	3
YNL334C	YER009W	0	1	0	1
YAR007C	YJL173C	1	1	0	4
YPL157W	YNR004W	0	1	0	4
YGL176C	YPR110C	0	1	0	2
YDR200C	YMR052W	1	1	0	4
YHL006C	YKR083C	0	1	0	2
YJR050W	YLR291C	0	1	0	4
YIR017C	YPR083W	1	1	0	3
YPR083W	YPR083W	1	1	0	1
YDR292C	YKL154W	0	1	0	1
YGR168C	YGR168C	0	1	0	2
YLR099C	YOR304C-A	1	1	0	4
YDR295C	YMR052W	1	1	0	2
YLR119W	YLR119W	0	1	0	2
YDL077C	YMR231W	0	1	0	4
YKL012W	YLR119W	0	1	0	4
YLR119W	YPR083W	0	1	0	2
YLR183C	YHR105W	0	1	0	2
YGL209W	YML128C	0	1	0	1
YLR288C	YGR035C	0	1	0	2
YOR279C	YPR017C	1	1	0	3
YGL209W	YKL180W	0	1	0	2
YDR098C	YAL046C	1	1	0	2
YJL163C	YGR105W	0	1	0	4
YLR227C	YPL070W	0	1	0	2
YHR069C	YGR195W	0	1	0	1
YIL046W	YDR328C	1	1	0	3
YOR158W	YPL077C	1	1	0	2
YLR313C	YPL077C	1	1	0	1
YLR313C	YKR083C	0	1	0	3
YMR232W	YHL004W	0	1	0	2
YOR158W	YHL004W	0	1	0	3
YOR158W	YER009W	0	1	0	1
YKR081C	YBR175W	0	1	0	2
YNL075W	YER146W	0	1	0	4
YML097C	YGR268C	0	1	0	4
YPL282C	YDL087C	0	1	0	3
YCL033C	YER180C	0	1	0	4
YKL091C	YER016W	0	1	0	2
YDL087C	YLR291C	0	1	0	1
YOR158W	YDL087C	0	1	0	3
YNL075W	YLR291C	0	1	0	3
YMR077C	YGR122W	0	1	0	4
YDL233W	YDL087C	0	1	0	2
YML046W	YLR116W	1	1	0	4
YML121W	YOR368W	0	1	0	3
YIR018W	YOR368W	0	1	0	3
YGR235C	YOR368W	1	1	0	3
YJR003C	YDL087C	1	1	0	2
YLR052W	YDL002C	1	1	0	4
YHR050W	YIL089W	0	1	0	2
YML130C	YJL112W	0	1	0	4
YDL090C	YKL019W	0	1	0	1
YMR213W	YDL087C	1	1	0	2
YOR060C	YDL087C	0	1	0	3
YDR071C	YBR125C	0	1	0	3
YBR072C-A	YIR016W	0	1	0	3
YBL078C	YNL223W	0	1	0	1
YDR386W	YPL108W	0	1	0	2
YPL157W	YPL157W	0	1	0	2
YHR169W	YNR054C	0	1	0	2
YPL046C	YNL230C	0	1	0	4
YGR129W	YMR213W	1	1	0	2
YDR252W	YHR193C	1	1	0	4
YDR357C	YBR233W-A	1	1	0	4
YPL100W	YLR240W	0	1	0	4
YNL086W	YPL070W	0	1	0	4
YKL013C	YNR035C	1	1	0	2
YGR238C	YNL182C	0	1	0	3
YBR228W	YML064C	0	1	0	4
YPR128C	YML064C	0	1	0	4
YOL111C	YML064C	0	1	0	4
YOL111C	YNL189W	0	1	0	4
YFR035C	YDL015C	0	1	0	2
YPR178W	YDR473C	0	1	0	4
YGR057C	YML064C	0	1	0	2
YCL033C	YHR153C	0	1	0	3
YMR077C	YPL065W	0	1	0	4
YAL039C	YDR175C	0	1	0	2
YMR077C	YML064C	0	1	0	4
YMR068W	YBR170C	0	1	0	2
YAL039C	YNL189W	0	1	0	2
YMR068W	YNL189W	0	1	0	2
YDL002C	YOL069W	0	1	0	2
YLR313C	YOL069W	0	1	0	2
YOR158W	YER127W	0	1	0	3
YBR111W-A	YML051W	1	1	0	4
YJR003C	YIL150C	1	1	0	1
YIR018W	YDR388W	0	1	0	3
YJR010C-A	YLR066W	1	1	0	3
YOL077W-A	YDR373W	0	1	0	4
YDR076W	YIL132C	0	1	0	4
YGR048W	YPL280W	0	1	0	1
YPR159W	YGL225W	1	1	0	1
YLL042C	YBR217W	1	1	0	4
YDL004W	YPL271W	1	1	0	4
YPR107C	YJR011C	0	1	0	1
YOL036W	YCR086W	0	1	0	2
YBL010C	YJR011C	0	1	0	1
YBL081W	YBR165W	0	1	0	3
YDR311W	YGR005C	0	1	0	3
YDR022C	YAL036C	0	1	0	2
YGR002C	YJL036W	0	1	0	3
YPR174C	YBL057C	0	1	0	2
YDR311W	YBR101C	0	1	0	3
YJL048C	YJL048C	0	1	0	3
YDL044C	YLR347C	0	1	0	2
YBL043W	YOR115C	0	1	0	2
YOR158W	YPL166W	1	1	0	3
YLL004W	YDL113C	0	1	0	2
YIL050W	YPL031C	1	1	0	2
YDR375C	YGR026W	0	1	0	1
YLR097C	YDR328C	0	1	0	4
YLR267W	YDR328C	1	1	0	4
YLR288C	YNL135C	0	1	0	3
YGL209W	YJL124C	0	1	0	1
YNL214W	YDR142C	0	1	0	3
YLR197W	YEL026W	1	1	0	3
YGL209W	YKR083C	0	1	0	1
YER068W	YDR252W	0	1	0	2
YLR197W	YNR004W	1	1	0	1
YJR010C-A	YLR268W	1	1	0	4
YFR027W	YML064C	0	1	0	3
YGR048W	YGR048W	0	1	0	3
YGR048W	YMR233W	0	1	0	2
YGL004C	YGL048C	1	1	0	4
YGR048W	YBR170C	0	1	0	3
YGR048W	YHR107C	0	1	0	2
YAR035W	YAL054C	0	1	0	3
YNR039C	YGL263W	0	1	0	1
YHL027W	YOR275C	0	1	0	4
YJR010C-A	YGL010W	1	1	0	4
YGR048W	YJR056C	0	1	0	2
YGR048W	YLR345W	0	1	0	2
YPR159W	YLR026C	0	1	0	1
YLR275W	YER112W	0	1	0	1
YGR048W	YBR223C	0	1	0	2
YNL125C	YPL096C-A	1	1	0	2
YGR048W	YOR284W	0	1	0	2
YPL219W	YPL031C	1	1	0	4
YKL095W	YLR396C	0	1	0	2
YJR068W	YNL290W	0	1	0	4
YNR071C	YGL115W	0	1	0	4
YFL017W-A	YPR182W	0	1	0	2
YDR067C	YOR185C	0	1	0	3
YDR288W	YLR007W	1	1	0	4
YPR045C	YJR084W	0	1	0	4
YPL077C	YPR083W	0	1	0	3
YGR075C	YBR152W	0	1	0	4
YPL077C	YGL112C	0	1	0	3
YPL077C	YMR239C	0	1	0	1
YGR280C	YKR092C	0	1	0	3
YLL029W	YMR239C	0	1	0	3
YMR028W	YDL188C	0	1	0	3
YIL161W	YNL023C	0	1	0	4
YGR195W	YGR158C	0	1	0	2
YCR051W	YPL220W	1	1	0	4
YNL078W	YHR025W	0	1	0	1
YNL086W	YMR214W	0	1	0	3
YIL097W	YOR304C-A	1	1	0	3
YKL013C	YDL230W	0	1	0	2
YGR168C	YJL147C	0	1	0	2
YGR168C	YMR115W	0	1	0	2
YGR168C	YKL018C-A	0	1	0	1
YDL097C	YKL222C	0	1	0	2
YDR254W	YOR368W	0	1	0	3
YIL132C	YDR346C	1	1	0	3
YGR168C	YNL131W	0	1	0	1
YMR102C	YDL243C	0	1	0	2
YMR293C	YDL087C	0	1	0	3
YLL039C	YKR021W	0	1	0	1
YKL138C-A	YGR113W	1	1	0	4
YGR158C	YJR046W	0	1	0	2
YDR254W	YGR142W	0	1	0	4
YMR075W	YGR142W	0	1	0	2
YLR351C	YGR142W	0	1	0	2
YLR119W	YNL075W	0	1	0	2
YBR058C-A	YLR350W	0	1	0	2
YDR295C	YPL121C	0	1	0	1
YPL108W	YDR386W	0	1	0	4
YLR409C	YGL017W	0	1	0	1
YNL214W	YPL112C	1	1	0	2
YGL068W	YNL153C	0	1	0	2
YPL188W	YNL153C	1	1	0	2
YGR146C	YLR291C	0	1	0	3
YKL164C	YLR291C	0	1	0	4
YLL007C	YLR291C	0	1	0	2
YPL188W	YPL129W	1	1	0	2
YDL147W	YMR025W	0	1	0	3
YLR197W	YMR269W	0	1	0	4
YNR019W	YML031W	0	1	0	2
YBR270C	YJR046W	0	1	0	4
YLL049W	YLR423C	0	1	0	3
YNL334C	YFL059W	0	1	0	4
YPL166W	YJR046W	0	1	0	1
YDR228C	YLR108C	0	1	0	3
YHR036W	YGL054C	0	1	0	1
YHL006C	YDL087C	1	1	0	2
YCL017C	YER094C	0	1	0	2
YDR197W	YOR368W	0	1	0	3
YMR267W	YMR267W	0	1	0	1
YKR037C	YLR423C	1	1	0	1
YKR035W-A	YKR035W-A	0	1	0	3
YNL078W	YMR052W	0	1	0	1
YGR280C	YLL004W	0	1	0	2
YCL057C-A	YLR108C	0	1	0	2
YCL033C	YJR046W	0	1	0	3
YDR375C	YDR375C	0	1	0	4
YMR094W	YMR168C	0	1	0	3
YOR158W	YOR368W	0	1	0	4
YAL039C	YGR142W	0	1	0	1
YNL075W	YNL147W	0	1	0	3
YGR057C	YML095C	0	1	0	1
YPR178W	YNL147W	0	1	0	4
YNL037C	YOR136W	0	1	0	4
YOR158W	YGR113W	0	1	0	2
YDR375C	YML031W	0	1	0	4
YGR057C	YER094C	0	1	0	2
YPL135W	YER094C	0	1	0	2
YOR313C	YER094C	0	1	0	4
YDL233W	YDR388W	0	1	0	1
YGR143W	YOL002C	0	1	0	1
YGR057C	YJR046W	1	1	0	2
YDR375C	YLR108C	0	1	0	1
YMR068W	YMR094W	1	1	0	4
YML097C	YML097C	0	1	0	2
YCL033C	YJR070C	0	1	0	2
YJL203W	YDL043C	1	1	0	4
YPR159W	YOL002C	0	1	0	2
YDR175C	YJR046W	0	1	0	2
YOR265W	YFL037W	0	1	0	2
YGR048W	YGR249W	0	1	0	3
YML003W	YJR011C	0	1	0	4
YCL017C	YJR011C	0	1	0	1
YLR392C	YDL188C	0	1	0	2
YPL018W	YAL036C	0	1	0	3
YMR315W-A	YNL232W	0	1	0	4
YGL006W-A	YDR373W	0	1	0	4
YER079W	YNL154C	0	1	0	1
YNL334C	YMR239C	0	1	0	3
YLL009C	YMR239C	0	1	0	1
YCL017C	YMR239C	0	1	0	1
YMR122W-A	YDR373W	0	1	0	3
YML014W	YNR046W	1	1	0	4
YNL078W	YHR113W	0	1	0	1
YNL086W	YLR315W	1	1	0	4
YMR153W	YJL057C	0	1	0	4
YDR308C	YLR315W	0	1	0	4
YJL060W	YCL043C	0	1	0	4
YER170W	YLR315W	0	1	0	4
YHL006C	YCL017C	0	1	0	4
YLR201C	YCL017C	0	1	0	4
YDR295C	YLR315W	0	1	0	2
YHR116W	YGL095C	1	1	0	3
YPL173W	YJR011C	0	1	0	3
YHR008C	YJR011C	0	1	0	4
YER131W	YBR088C	1	1	0	3
YLR052W	YJR011C	0	1	0	1
YPL173W	YCR020C-A	0	1	0	2
YIR018W	YOR185C	0	1	0	2
YGR179C	YJL036W	1	1	0	3
YDR121W	YBR278W	1	1	0	4
YIL103W	YLR347C	0	1	0	3
YIR022W	YLR066W	0	1	0	3
YPL173W	YLR347C	0	1	0	3
YKR022C	YMR239C	1	1	0	1
YML130C	YCR003W	0	1	0	4
YBR167C	YDL159W	0	1	0	3
YGR048W	YDL044C	0	1	0	1
YOL129W	YJR044C	1	1	0	4
YDR130C	YOR185C	0	1	0	1
YOR132W	YJL036W	0	1	0	4
YLR368W	YOR057W	0	1	0	1
YDR130C	YJR011C	0	1	0	1
YPR159W	YJR073C	0	1	0	1
YLR275W	YPR182W	0	1	0	4
YGR048W	YPR182W	0	1	0	2
YKL029C	YLR347C	1	1	0	4
YGR158C	YBR165W	0	1	0	3
YGL215W	YBR165W	0	1	0	1
YBR122C	YBR103W	0	1	0	3
YKL117W	YCR060W	0	1	0	4
YCL063W	YBR109C	0	1	0	1
YGR158C	YNL232W	0	1	0	4
YGR168C	YGR177C	0	1	0	2
YMR310C	YKR027W	0	1	0	1
YKL138C-A	YJL036W	0	1	0	3
YDL111C	YGR158C	0	1	0	1
YDR495C	YMR231W	0	1	0	4
YPL243W	YDL159W	0	1	0	4
YPL152W	YBR126C	0	1	0	4
YKL012W	YER149C	0	1	0	2
YIR017C	YER149C	0	1	0	2
YBR257W	YDL159W	0	1	0	4
YKL204W	YGR158C	0	1	0	2
YPR174C	YEL017W	0	1	0	4
YDL044C	YMR055C	0	1	0	2
YNL232W	YGR158C	0	1	0	4
YMR256C	YCL056C	1	1	0	3
YJR015W	YNL234W	1	1	0	1
YJL048C	YBR273C	0	1	0	3
YJR152W	YCR024C-A	0	1	0	2
YPL278C	YGL115W	1	1	0	3
YGL252C	YNL076W	0	1	0	2
YEL051W	YGR020C	0	1	0	1
YKR063C	YLL035W	0	1	0	3
YGR048W	YMR052W	0	1	0	3
YGR048W	YBR083W	0	1	0	3
YGR048W	YMR153W	0	1	0	2
YDR076W	YDR004W	1	1	0	4
YHR060W	YKL119C	1	1	0	4
YOR060C	YFR015C	0	1	0	3
YKR022C	YPR083W	0	1	0	1
YGL161C	YGL198W	0	1	0	4
YDL214C	YGL115W	1	1	0	3
YJR003C	YPL151C	0	1	0	2
YEL029C	YIL113W	0	1	0	3
YGR048W	YER095W	1	1	0	3
YJR010C-A	YCR024C-A	1	1	0	4
YGL208W	YGL115W	1	1	0	4
YLR275W	YDR378C	1	1	0	4
YFR004W	YOR026W	0	1	0	1
YIL079C	YAL041W	1	1	0	3
YOR158W	YMR213W	0	1	0	4
YJR030C	YGR040W	1	1	0	4
YDR375C	YJL097W	0	1	0	1
YNL173C	YMR298W	0	1	0	1
YLR313C	YBR233W-A	1	1	0	2
YMR077C	YMR018W	0	1	0	4
YGR057C	YLR376C	0	1	0	2
YIL152W	YLR376C	0	1	0	4
YMR135C	YPL070W	1	1	0	3
YDR375C	YGR284C	1	1	0	1
YMR077C	YLR417W	0	1	0	4
YDR004W	YBR270C	0	1	0	4
YIL079C	YPL070W	0	1	0	4
YPL093W	YOL054W	0	1	0	2
YDR375C	YOR285W	0	1	0	4
YJL036W	YDL113C	0	1	0	4
YBL081W	YML064C	0	1	0	4
YMR022W	YMR264W	0	1	0	4
YJR152W	YLL014W	0	1	0	2
YPL148C	YML064C	1	1	0	3
YBR284W	YLR368W	0	1	0	1
YDR311W	YPL065W	0	1	0	3
YIL057C	YLR345W	0	1	0	2
YPR174C	YJL057C	0	1	0	4
YPL148C	YNL189W	0	1	0	3
YHR015W	YOR157C	0	1	0	2
YOR069W	YOR132W	0	1	0	4
YBL049W	YOR275C	0	1	0	2
YPL002C	YLR315W	0	1	0	1
YBR217W	YBL078C	0	1	0	4
YPR174C	YLR050C	0	1	0	3
YCL059C	YML093W	0	1	0	3
YJR058C	YFR043C	0	1	0	4
YDL044C	YNL189W	0	1	0	2
YPL001W	YEL056W	0	1	0	4
YJR015W	YPL096C-A	0	1	0	3
YAL020C	YBL071W-A	0	1	0	4
YDL108W	YPR025C	0	1	0	4
YIL152W	YLR288C	0	1	0	4
YOR158W	YLR031W	0	1	0	3
YBR282W	YMR168C	1	1	0	4
YPL188W	YER094C	0	1	0	2
YOL124C	YNR046W	1	1	0	4
YLR267W	YNL189W	0	1	0	3
YDL043C	YML064C	0	1	0	3
YOL044W	YLR268W	0	1	0	3
YER068W	YGL044C	1	1	0	4
YGL209W	YDL226C	0	1	0	1
YPL059W	YNL189W	1	1	0	2
YKL216W	YNL189W	1	1	0	3
YDL116W	YHR033W	0	1	0	2
YCR095C	YHL029C	1	1	0	4
YGL209W	YGR213C	0	1	0	1
YOR232W	YML051W	0	1	0	2
YCR095C	YNL189W	0	1	0	1
YLR267W	YOR375C	1	1	0	4
YGL209W	YGL007C-A	0	1	0	1
YDR295C	YMR002W	1	1	0	1
YBR270C	YBR165W	0	1	0	1
YPL149W	YBR217W	1	1	0	4
YBR282W	YBR103W	0	1	0	4
YJL163C	YPL192C	0	1	0	4
YOL044W	YPL192C	0	1	0	2
YDL043C	YBR026C	1	1	0	4
YBR270C	YAL036C	0	1	0	1
YBR282W	YGR158C	0	1	0	4
YPR017C	YER126C	0	1	0	4
YLR267W	YPL151C	1	1	0	4
YLR183C	YGR052W	1	1	0	2
YLL049W	YCL032W	0	1	0	2
YMR163C	YGL106W	0	1	0	4
YDR295C	YLR117C	0	1	0	2
YMR163C	YLR117C	0	1	0	4
YOL132W	YMR214W	0	1	0	3
YBR122C	YGL115W	0	1	0	3
YJL044C	YIL041W	0	1	0	4
YGR158C	YDL111C	0	1	0	3
YPR128C	YBL039W-B	0	1	0	4
YKL012W	YDL188C	0	1	0	1
YPL152W	YDL188C	0	1	0	2
YPR083W	YPL151C	0	1	0	2
YJL106W	YER020W	1	1	0	2
YNL055C	YPR103W	0	1	0	3
YJL044C	YOR089C	0	1	0	3
YPR128C	YPR128C	0	1	0	4
YBR257W	YHR062C	0	1	0	4
YMR232W	YGL124C	1	1	0	4
YEL041W	YLR347C	1	1	0	3
YOR259C	YGR158C	0	1	0	3
YEL041W	YDL109C	1	1	0	3
YJR141W	YBR103W	0	1	0	4
YFR035C	YPR174C	0	1	0	3
YMR236W	YGL112C	0	1	0	4
YMR077C	YMR239C	1	1	0	4
YLR313C	YDL097C	1	1	0	4
YDR160W	YNL234W	0	1	0	2
YOR158W	YGR158C	0	1	0	3
YOR158W	YGR052W	0	1	0	1
YOR158W	YMR055C	0	1	0	3
YEL041W	YGR246C	0	1	0	3
YOR158W	YDL097C	0	1	0	3
YIL103W	YHL004W	1	1	0	2
YGL161C	YNL204C	0	1	0	4
YOR223W	YNL204C	0	1	0	4
YPL173W	YNL153C	0	1	0	2
YHR149C	YMR153W	0	1	0	4
YIL164C	YLR291C	0	1	0	3
YDR121W	YJL065C	0	1	0	4
YIR018W	YLR291C	0	1	0	3
YGR048W	YDR148C	0	1	0	2
YGR048W	YEL066W	0	1	0	2
YDL053C	YER016W	1	0	0	4
YDR404C	YDL087C	1	0	0	3
YNL312W	YJL173C	1	0	0	1
YPL059W	YNL051W	1	0	0	2
YIL076W	YGR057C	1	0	0	2
YGL209W	YLR212C	1	0	0	1
YBR282W	YDR079C-A	1	0	0	4
YLL007C	YDL087C	1	0	0	1
YBR282W	YDL087C	1	0	0	4
YER101C	YPR134W	1	0	0	4
YLR288C	YMR193W	1	0	0	2
YJL163C	YLR268W	1	0	0	4
YLR288C	YBR045C	1	0	0	2
YOL110W	YDL015C	1	0	0	2
YJL163C	YLL014W	1	0	0	4
YLR203C	YER143W	1	0	0	2
YML011C	YOR157C	1	0	0	1
YNL214W	YDR484W	1	0	0	2
YPR017C	YCR099C	1	0	0	4
YPL188W	YNL189W	1	0	0	3
YBR168W	YHR150W	1	0	0	4
YBR173C	YGR057C	1	0	0	3
YGL110C	YGR013W	1	0	0	2
YPL148C	YKL192C	1	0	0	2
YDL044C	YDL087C	1	0	0	2
YDR308C	YJL036W	1	0	0	2
YDR357C	YJL036W	1	0	0	4
YNL100W	YBL098W	1	0	0	1
YMR153W	YBR162W-A	1	0	0	2
YLR356W	YGR049W	1	0	0	4
YML016C	YKR072C	1	0	0	2
YDL088C	YBL020W	1	0	0	1
YPL077C	YML064C	1	0	0	3
YDR357C	YML064C	1	0	0	4
YDL097C	YDR179C	1	0	0	2
YBR273C	YGR284C	1	0	0	2
YLR102C	YHR129C	1	0	0	3
YDR137W	YLR327C	1	0	0	2
YAL067W-A	YDL116W	1	0	0	2
YOR075W	YPL070W	1	0	0	3
YOR158W	YMR270C	1	0	0	4
YKL108W	YPR120C	1	0	0	4
YLR226W	YPL070W	1	0	0	4
YOR034C	YOR171C	1	0	0	4
YDR175C	YGL115W	1	0	0	2
YMR153W	YPR174C	1	0	0	3
YNL100W	YDL157C	1	0	0	1
YJL030W	YGL116W	1	0	0	3
YGR235C	YPR128C	1	0	0	3
YLR356W	YNR022C	1	0	0	2
YHR008C	YMR239C	1	0	0	2
YLR224W	YDL132W	1	0	0	2
YHR060W	YGR020C	1	0	0	4
YJL144W	YGL115W	1	0	0	2
YDR084C	YGL198W	1	0	0	3
YGR235C	YOR089C	1	0	0	2
YJR003C	YMR244C-A	1	0	0	2
YKR037C	YDR201W	1	0	0	4
YBL025W	YMR270C	1	0	0	4
YDL097C	YJR055W	1	0	0	4
YMR023C	YLR347C	1	0	0	1
YJR010C-A	YPR159C-A	1	0	0	3
YNL125C	YDR434W	1	0	0	1
YLR233C	YOR287C	1	0	0	4
YPR159W	YGR038W	1	0	0	2
YJR010C-A	YKL119C	1	0	0	3
YPR159W	YPR113W	1	0	0	1
YGL113W	YOR260W	1	0	0	1
YDR260C	YHR166C	1	0	0	3
YOR159C	YFL017W-A	1	0	0	4
YHL006C	YGL190C	1	0	0	2
YAR007C	YNL312W	1	0	0	4
YDL013W	YDR148C	1	0	0	2
YLR291C	YJR050W	1	0	0	1
YGL209W	YML041C	1	0	0	1
YGL209W	YNR035C	1	0	0	2
YPL032C	YPL032C	1	0	0	2
YOR279C	YHR034C	1	0	0	3
YGL209W	YBR270C	1	0	0	2
YHR134W	YOR285W	1	0	0	4
YDR098C	YAL044W-A	1	0	0	2
YLR085C	YML041C	1	0	0	4
YLR197W	YLR197W	1	0	0	4
YOL044W	YER083C	1	0	0	2
YGR222W	YDR328C	1	0	0	3
YDR378C	YER146W	1	0	0	4
YIR010W	YHL004W	1	0	0	1
YMR055C	YLR291C	1	0	0	3
YKL012W	YOR368W	1	0	0	1
YPR083W	YDL087C	1	0	0	1
YKL138C-A	YDL087C	1	0	0	3
YOR159C	YDR378C	1	0	0	4
YGL068W	YPL077C	1	0	0	2
YBR282W	YLR370C	1	0	0	2
YNL100W	YNL093W	1	0	0	2
YDL013W	YMR111C	1	0	0	2
YDR228C	YMR213W	1	0	0	1
YDR295C	YNL107W	1	0	0	2
YPL018W	YKR017C	1	0	0	3
YKL109W	YNL116W	1	0	0	3
YDL013W	YOR285W	1	0	0	2
YGL117W	YNL116W	1	0	0	4
YDR295C	YOR117W	1	0	0	2
YMR153W	YPL191C	1	0	0	3
YPR023C	YNL136W	1	0	0	4
YMR153W	YNL223W	1	0	0	3
YPL149W	YGL115W	1	0	0	4
YBR282W	YLR119W	1	0	0	1
YBR282W	YLR117C	1	0	0	4
YLL007C	YOR380W	1	0	0	2
YKL189W	YDR523C	1	0	0	1
YGL048C	YDL110C	1	0	0	4
YJR010C-A	YLR433C	1	0	0	4
YJR010C-A	YIR022W	1	0	0	4
YOR269W	YCL029C	1	0	0	4
YDR106W	YHR129C	1	0	0	1
YGR048W	YMR144W	1	0	0	2
YGL113W	YPL204W	1	0	0	2
YIR018W	YDR044W	1	0	0	3
YLR356W	YML130C	1	0	0	3
YNL264C	YPL272C	1	0	0	3
YIL103W	YBR270C	1	0	0	3
YLR385C	YCL029C	1	0	0	3
YNL200C	YNL200C	1	0	0	1
YIR018W	YAL044W-A	1	0	0	4
YMR153W	YML051W	1	0	0	4
YJR136C	YAR035W	1	0	0	1
YGR262C	YKR038C	1	0	0	2
YDR308C	YML051W	1	0	0	4
YGR095C	YCR035C	1	0	0	4
YLR197W	YKR092C	1	0	0	4
YJL163C	YNL234W	1	0	0	3
YMR232W	YML064C	1	0	0	2
YNL075W	YLR274W	1	0	0	3
YIL152W	YLR368W	1	0	0	2
YLR313C	YJL061W	1	0	0	1
YDR160W	YJL057C	1	0	0	2
YLR313C	YDR320C-A	1	0	0	2
YOR158W	YIL001W	1	0	0	3
YJR010C-A	YER087C-B	1	0	0	4
YLR291C	YER094C	1	0	0	1
YOR047C	YFR049W	1	0	0	1
YIL103W	YBR052C	1	0	0	3
YHR008C	YOR185C	1	0	0	2
YHR057C	YNL232W	1	0	0	3
YGL161C	YGL095C	1	0	0	1
YER131W	YLR435W	1	0	0	4
YLR356W	YDR486C	1	0	0	1
YJL011C	YKL144C	1	0	0	4
YIL152W	YDR045C	1	0	0	4
YAL034W-A	YJL036W	1	0	0	4
YLR407W	YBR103W	1	0	0	4
YDR160W	YBR162W-A	1	0	0	2
YPL093W	YCR086W	1	0	0	2
YNL147W	YPR182W	1	0	0	3
YOR034C	YBR131W	1	0	0	3
YGR048W	YPL192C	1	0	0	1
YDR416W	YPL211W	1	0	0	1
YML063W	YPL001W	1	0	0	4
YJR043C	YBR088C	1	0	0	1
YJR010C-A	YBR162W-A	1	0	0	3
YEL053C	YCR020C-A	1	0	0	4
YPR159W	YLR065C	1	0	0	1
YJR010C-A	YDR476C	1	0	0	3
YNL125C	YEL042W	1	0	0	1
YMR153W	YCR068W	1	0	0	2
YDL088C	YPR054W	1	0	0	3
YPL173W	YMR168C	1	0	0	2
YMR153W	YHR036W	1	0	0	4
YBR123C	YKL078W	1	0	0	2
YDL088C	YLR201C	1	0	0	1
YKL075C	YOL059W	1	0	0	2
YDL057W	YLR240W	1	0	0	2
YLR288C	YLR213C	1	0	0	2
YGL209W	YJR108W	1	0	0	1
YJL163C	YJL097W	1	0	0	3
YGL209W	YLR246W	1	0	0	1
YLR288C	YKL053C-A	1	0	0	4
YGL209W	YOL038W	1	0	0	1
YGL209W	YDR319C	1	0	0	2
YJL163C	YMR298W	1	0	0	4
YLR183C	YGL090W	1	0	0	2
YPR018W	YPR018W	1	0	0	1
YDL013W	YBR083W	1	0	0	1
YPL018W	YGL091C	1	0	0	3
YKL078W	YDL087C	1	0	0	2
YDL013W	YOR368W	1	0	0	3
YJR050W	YDL087C	1	0	0	4
YOR217W	YGR142W	1	0	0	1
YOL129W	YDR517W	1	0	0	4
YGL113W	YER016W	1	0	0	1
YBR167C	YER094C	1	0	0	4
YNL125C	YHL048W	1	0	0	2
YPR159W	YAL042W	1	0	0	2
YJR010C-A	YGL054C	1	0	0	3
YBR270C	YER094C	1	0	0	2
YNL053W	YPL135W	1	0	0	3
YDR280W	YGR195W	1	0	0	3
YDR308C	YNL086W	1	0	0	2
YGR215W	YJL124C	1	0	0	1
YJR126C	YJR010C-A	1	0	0	2
YNL334C	YML064C	1	0	0	3
YPL166W	YFR021W	1	0	0	2
YPL018W	YER116C	1	0	0	3
YMR153W	YER026C	1	0	0	3
YDR489W	YFR043C	1	0	0	1
YJL173C	YAR007C	1	0	0	1
YDR351W	YKL078W	1	0	0	1
YOL044W	YNL156C	1	0	0	2
YJR015W	YJR010C-A	1	0	0	3
YPR174C	YML064C	1	0	0	4
YDR311W	YNL189W	1	0	0	3
YBR128C	YPL120W	1	0	0	4
YPL018W	YLR291C	1	0	0	4
YKL078W	YLR291C	1	0	0	3
YHL002W	YGR268C	1	0	0	1
YKL109W	YJR062C	1	0	0	1
YBR187W	YDR373W	1	0	0	3
YGL161C	YPL191C	1	0	0	3
YML110C	YLR201C	1	0	0	1
YDR347W	YNL135C	1	0	0	3
YNL100W	YDR265W	1	0	0	2
YNL100W	YOL147C	1	0	0	2
YKL075C	YER127W	1	0	0	2
YGR207C	YPR004C	1	0	0	4
YCR020W-B	YFR004W	1	0	0	4
YMR091C	YFR037C	1	0	0	2
YNL086W	YJL085W	1	0	0	3
YML108W	YPL225W	1	0	0	1
YLR288C	YGR119C	1	0	0	1
YLR183C	YFR022W	1	0	0	3
YGL119W	YCR020C	1	0	0	2
YLR288C	YPL223C	1	0	0	2
YOR279C	YAL036C	1	0	0	1
YPR174C	YPR174C	1	0	0	4
YPL002C	YJR011C	1	0	0	1
YBR182C	YKR027W	1	0	0	4
YBL043W	YLR117C	1	0	0	3
YOL036W	YLR117C	1	0	0	4
YPR166C	YGL181W	1	0	0	4
YBL081W	YGL181W	1	0	0	4
YJR043C	YAR007C	1	0	0	2
YLR170C	YFR043C	1	0	0	4
YLR233C	YDR364C	1	0	0	4
YGR048W	YBR176W	1	0	0	2
YJR050W	YJR050W	1	0	0	3
YMR018W	YMR264W	1	0	0	4
YIR018W	YML064C	1	0	0	3
YLR356W	YML064C	1	0	0	3
YIR015W	YML064C	1	0	0	3
YIL103W	YLR368W	1	0	0	2
YKR022C	YLR368W	1	0	0	1
YML016C	YOR054C	1	0	0	1
YEL044W	YNL059C	1	0	0	3
YJL184W	YKR038C	1	0	0	2
YGR235C	YNL189W	1	0	0	3
YIR015W	YLR345W	1	0	0	2
YDR078C	YHL006C	1	0	0	4
YPR072W	YMR265C	1	0	0	2
YNL100W	YPL099C	1	0	0	2
YNL100W	YFL027C	1	0	0	1
YML054C-A	YPL070W	1	0	0	2
YKL138C-A	YLR031W	1	0	0	4
YFL009W	YDR132C	1	0	0	4
YNL147W	YER146W	1	0	0	4
YGR057C	YOR180C	1	0	0	2
YLR313C	YLR082C	1	0	0	2
YNL073W	YOR368W	1	0	0	4
YNL073W	YER016W	1	0	0	4
YDR323C	YKL218C	1	0	0	2
YGR057C	YLR291C	1	0	0	2
YNL173C	YGL054C	1	0	0	1
YLL027W	YML064C	1	0	0	3
YPL096W	YEL037C	1	0	0	2
YNL086W	YJR046W	1	0	0	3
YDL088C	YJR046W	1	0	0	1
YNL086W	YDL087C	1	0	0	4
YOL024W	YDL087C	1	0	0	4
YOR159C	YOR368W	1	0	0	3
YLR240W	YPL100W	1	0	0	4
YOR072W-B	YLR291C	1	0	0	4
YLR385C	YER016W	1	0	0	1
YGR235C	YKL018C-A	1	0	0	1
YLR356W	YJL112W	1	0	0	2
YOR167C	YNL147W	1	0	0	1
YLL029W	YKR071C	1	0	0	2
YMR137C	YBR088C	1	0	0	3
YLR102C	YJR011C	1	0	0	3
YBR114W	YJL036W	1	0	0	1
YKL012W	YJL036W	1	0	0	4
YIR010W	YLR347C	1	0	0	2
YPL155C	YBL031W	1	0	0	2
YLR440C	YLR452C	1	0	0	3
YNL125C	YDR236C	1	0	0	2
YPR159W	YDR284C	1	0	0	2
YPR159W	YNL111C	1	0	0	2
YDR416W	YDR088C	1	0	0	1
YDR416W	YHL004W	1	0	0	3
YEL029C	YOR385W	1	0	0	3
YDR351W	YJR046W	1	0	0	1
YHR067W	YGR057C	1	0	0	2
YLR183C	YNL099C	1	0	0	2
YNR019W	YIL089W	1	0	0	1
YNL072W	YGR210C	1	0	0	4
YLR356W	YNL315C	1	0	0	3
YLR385C	YHL004W	1	0	0	2
YJR003C	YGR129W	1	0	0	2
YGR235C	YOL147C	1	0	0	3
YIR018W	YER009W	1	0	0	1
YIL103W	YJR097W	1	0	0	3
YLR292C	YDR079C-A	1	0	0	4
YLR433C	YDR079C-A	1	0	0	2
YKR037C	YDR320C-A	1	0	0	4
YGL174W	YOL159C-A	1	0	0	2
YNL086W	YDR320C-A	1	0	0	4
YGL119W	YNL211C	1	0	0	1
YJL155C	YLR345W	1	0	0	4
YLR097C	YOR133W	1	0	0	3
YGL209W	YML012W	1	0	0	2
YMR100W	YIR016W	1	0	0	2
YFR051C	YNL258C	1	0	0	3
YDR436W	YPR005C	1	0	0	3
YPR113W	YDR517W	1	0	0	4
YJL023C	YOR229W	1	0	0	2
YJL012C	YPR178W	1	0	0	2
YKL192C	YDL134C	1	0	0	3
YMR028W	YDL134C	1	0	0	3
YNL100W	YJL136C	1	0	1	3
YKL108W	YNL193W	1	0	1	4
YBL066C	YPR040W	1	0	0	2
YNL302C	YIL106W	1	0	0	4
YLR048W	YKR057W	1	0	0	2
YGR214W	YKR057W	1	0	0	3
YHL004W	YML088W	1	0	0	1
YBL090W	YML088W	1	0	0	1
YOR159C	YBL026W	1	0	0	3
YHR072W-A	YLR175W	1	0	1	4
YLR441C	YML088W	1	0	1	1
YPR178W	YLR438C-A	1	0	1	4
YER032W	YAR033W	1	0	0	2
YGR249W	YML088W	1	0	0	1
YPR178W	YBL026W	1	0	0	2
YOR015W	YML088W	1	0	0	1
YHR180W	YGL041W-A	1	0	0	4
YGR280C	YPL222W	1	0	0	4
YCL033C	YDR422C	1	0	0	3
YPL107W	YPL222W	1	0	0	3
YDR477W	YDR422C	1	0	0	4
YMR150C	YMR276W	1	0	0	4
YOL029C	YJL187C	1	0	0	4
YMR140W	YGL087C	1	0	1	4
YBR068C	YPR170W-B	1	0	0	1
YGR048W	YDR480W	1	0	1	3
YER116C	YIL106W	1	0	0	4
YLL027W	YMR308C	1	0	0	2
YGR048W	YLR328W	1	0	0	1
YPR176C	YKR004C	1	0	0	4
YLR275W	YBL026W	1	0	0	4
YIL043C	YML088W	1	0	0	1
YER007W	YLR438C-A	1	0	0	3
YLR346C	YML088W	1	0	0	1
YLL053C	YML088W	1	0	0	1
YGR048W	YDL130W-A	1	0	0	2
YGR048W	YNR012W	1	0	0	2
YNL334C	YMR096W	1	0	0	4
YHR036W	YNR026C	1	0	0	1
YGR048W	YKR034W	1	0	1	2
YGR048W	R0020C	1	0	0	1
YLR281C	YGR198W	1	0	0	4
YNR039C	YNL146W	1	0	0	1
YPL096W	YMR276W	1	0	1	2
YDR416W	YMR124W	1	0	0	2
YFR027W	YGR198W	1	0	0	4
YDR192C	YGR161W-C	1	0	0	2
YPR159W	YHR123W	1	0	1	1
YPR159W	YNL130C	1	0	0	1
YNR039C	YPL218W	1	0	1	2
YNL125C	YPL218W	1	0	1	1
YEL025C	YJR103W	1	0	0	3
YNL196C	YDR424C	1	0	0	4
YBL097W	YDR439W	1	0	0	2
YJR015W	YGL194C-A	1	0	1	1
YDR468C	YML088W	1	0	0	1
YPR015C	YNL193W	1	0	0	2
YAL036C	YML088W	1	0	0	1
YOL086C	YML088W	1	0	0	2
YBR182C	YNL193W	1	0	0	4
YMR231W	YJL141C	1	0	0	3
YFR015C	YJL137C	1	0	1	2
YCL009C	YML088W	1	0	0	2
YLL006W-A	YML088W	1	0	0	2
YPR174C	YDR367W	1	0	1	3
YOR018W	YDR422C	1	0	0	2
YDR317W	YPL222W	1	0	0	3
YCR086W	YFR028C	1	0	0	2
YNL141W	YBR280C	1	0	0	3
YJR015W	YPL218W	1	0	0	2
YGL215W	YDR006C	1	0	0	2
YBR228W	YGR198W	1	0	0	3
YKL204W	YGR198W	1	0	0	4
YLR264W	YGR198W	1	0	0	4
YLR335W	YGR161W-C	1	0	0	2
YGR168C	YGR183C	1	0	0	1
YPL180W	YNL193W	1	0	0	2
YDL242W	YNL193W	1	0	0	2
YLR264W	YPL222W	1	0	1	4
YDR071C	YER089C	1	0	0	2
YHR008C	YMR308C	1	0	0	3
YBR077C	YKR007W	1	0	0	4
YLR288C	YNL067W-B	1	0	0	2
YNL214W	YKR057W	1	0	0	2
YMR090W	YML088W	1	0	0	1
YGL119W	YDL242W	1	0	0	1
YER068W	YBR082C	1	0	0	2
YPL199C	YNL044W	1	0	0	1
YGR106C	YGL041W-A	1	0	1	4
YDL147W	YDR427W	1	0	1	4
YOR279C	YDL042C	1	0	1	3
YGR078C	YLR200W	1	0	0	4
YJL163C	YNL146W	1	0	0	4
YJL163C	YHR123W	1	0	0	3
YDR516C	YCL040W	1	0	0	4
YML088W	YDR328C	1	0	1	4
YLR335W	YER009W	1	0	0	3
YHR170W	YLR291C	1	0	1	4
YDL242W	YDL160C-A	1	0	1	3
YLR264W	YGL222C	1	0	0	4
YKR036C	YBR131W	1	0	0	3
YDR312W	YPR143W	1	0	0	3
YHR097C	YFR022W	1	0	0	2
YLR148W	YMR231W	1	0	0	3
YLR335W	YMR239C	1	0	0	4
YER173W	YOL094C	1	0	0	4
YBL026W	YDR378C	1	0	0	2
YKR036C	YIL065C	1	0	0	4
YDL242W	YOL069W	1	0	0	4
YIR024C	YOL069W	1	0	0	2
YCR095W-A	YDL226C	1	0	0	4
YBL026W	YLR275W	1	0	0	1
YCR028C-A	YNL189W	1	0	0	3
YBR181C	YEL053C	1	0	0	1
YER173W	YNL290W	1	0	0	4
YIR024C	YLR315W	1	0	0	2
YDL242W	YLR315W	1	0	0	4
YER173W	YAR007C	1	0	0	3
YPR010C-A	YER083C	1	0	0	2
YGR067C	YDR142C	1	0	0	3
YGR029W	YER009W	1	0	0	2
YPL268W	YDL166C	1	0	0	1
YJR128W	YBR175W	1	0	0	1
YGR018C	YLR291C	1	0	0	3
YPL268W	YOR368W	1	0	0	2
YER007C-A	YJR014W	1	0	0	4
YJR128W	YCR020C-A	1	0	0	3
YHR041C	YGR104C	1	0	0	3
YMR032W	YKL059C	1	0	0	1
YJR128W	YGR250C	1	0	0	2
YIL105W-A	YPL049C	1	0	0	3
YGR067C	YFR050C	1	0	0	2
YOR388C	YNL189W	1	0	0	2
YJR128W	YNL189W	1	0	1	4
YOR233W	YJL057C	1	0	0	2
YMR032W	YOR181W	1	0	0	4
YIL105W-A	YGR178C	1	0	0	3
YIL105W-A	YDL053C	1	0	0	3
YJR128W	YDL134C	1	0	0	4
YGR067C	YGL215W	1	0	0	2
YPL164C	YLR035C	1	0	0	1
YGR018C	YGR142W	1	0	0	3
YEL013W	YPL135W	1	0	0	4
YEL013W	YMR251W-A	1	0	0	4
YGR034W	YLR212C	1	0	0	4
YBR002C	YKR021W	1	0	0	1
YIL148W	YKR021W	1	0	1	3
YDL098C	YOR226C	1	0	1	2
YML094W	YGL238W	1	0	0	2
YDL098C	YJR046W	1	0	1	2
YPR063C	YIL089W	1	0	0	4
YDR439W	YCR086W	1	0	1	2
YJL177W	YKR048C	1	0	1	4
YKL057C	YGR119C	1	0	0	3
YOL051W	YFR022W	1	0	0	2
YDL098C	YGL016W	1	0	0	3
YCR054C	YDL230W	1	0	0	2
YJL177W	YMR139W	1	0	0	2
YDL098C	YML064C	1	0	0	1
YBL068W	YKL181W	1	0	0	1
YLR078C	YDR076W	1	0	0	4
YDL098C	YNL189W	1	0	0	4
YGR034W	YPL208W	1	0	0	4
YGL129C	YBR030W	1	0	0	4
YER180C-A	YDR295C	1	0	0	2
YIL052C	YPL204W	1	0	0	3
YML094W	YDR395W	1	0	0	3
YKL099C	YOL054W	1	0	0	4
YIL092W	YLR423C	1	0	0	3
YDL049C	YJR110W	1	0	0	1
YFL024C	YER094C	1	0	0	3
YKR019C	YIL150C	1	0	0	3
YIL092W	YGR158C	1	0	0	4
YFL024C	YHR090C	1	0	1	3
YKL134C	YMR184W	1	1	0	4
YIL092W	YML064C	1	0	0	4
YJL024C	YPL195W	1	0	0	3
YER124C	YML051W	1	0	0	4
YIL111W	YHR051W	1	0	1	4
YBR203W	YOL054W	1	0	0	3
YDR425W	YJR110W	0	0	1	2
YEL063C	YML132W	0	0	1	3
YDR477W	YGL115W	0	0	1	4
YDR477W	YGL179C	0	0	1	3
YJR128W	YBR056W-A	0	0	1	4
YJR128W	YDR045C	0	0	1	3
YPL222W	YMR244C-A	0	0	1	2
YDR422C	YDL044C	0	0	1	1
YKR019C	YBR260C	0	1	0	4
YDL098C	YLR291C	0	0	1	4
YGR034W	YNL153C	0	0	1	2
YLL027W	YLR048W	0	0	1	3
YNL125C	YOL073C	0	0	1	1
YDR175C	YLR048W	0	0	1	2
YOR110W	YML088W	0	0	1	1
YOR158W	YGL019W	0	0	1	3
YIL092W	YNL193W	0	0	1	4
YHL043W	YDL226C	0	0	1	4
YMR276W	YLR167W	0	0	1	3
YGL209W	YGL041W-A	0	0	1	1
YML094W	YOR185C	0	0	1	3
YBR255C-A	YCL056C	0	0	1	3
YPL068C	YDR161W	0	0	1	3
YCL051W	YDR523C	0	0	1	2
YGL211W	YJR011C	0	0	1	3
YBR054W	YML088W	0	0	1	1
YBR199W	YCL005W-A	0	0	1	2
YBL056W	YML088W	0	0	1	1
YER137C	YER137C	0	0	1	2
YJR128W	YGR268C	0	0	1	3
YJR128W	YLR291C	0	0	1	3
YNR039C	YPR170W-B	0	0	1	2
YLR048W	YJL136C	0	0	1	1
YKL156W	YDL134C	0	0	1	1
YKR057W	YGR214W	0	0	1	3
YDL200C	YLR048W	0	0	1	4
YJL136C	YLR048W	0	0	1	4
YDR020C	YNR012W	0	0	1	3
YDL049C	YNL044W	0	0	1	4
YNL036W	YLR291C	0	0	1	1
YPL173W	YLR048W	0	0	1	3
YGL209W	YLR048W	0	0	1	3
YJR050W	YLR048W	0	0	1	4
YKL049C	YGR108W	0	0	1	2
YKL075C	YIL018W	0	0	1	2
YIL152W	YLR048W	0	0	1	3
YOR313C	YLR048W	0	0	1	4
YOR158W	YGR214W	0	0	1	3
YOR158W	YLR048W	0	0	1	3
YGR161C	YDL134C	0	0	1	4
YOR015W	YPR170W-B	0	0	1	3
