# Supplementary material for: Experimental assessment of AI-based interactome mapping
Source: Nat Commun. 2026 Apr 4;17:4894. doi: 10.1038/s41467-026-70942-x (PMC13230783; doi:10.1038/s41467-026-70942-x)
Supplement: Supplementary file 18 — Supplementary Data 17 [file 41467_2026_70942_MOESM18_ESM.xlsx]

## Sheet: Supplementary_Data_17
orf_name_a	gene_name_a	orf_name_b	gene_name_b	Uetz-screen	Ito-core	CCSB-YI1	YeRI
Q0085	ATP6	YCR106W	RDS1	FALSE	FALSE	TRUE	FALSE
R0020C	REP1	YGR048W	UFD1	FALSE	FALSE	FALSE	TRUE
YAL005C	SSA1	YBR101C	FES1	FALSE	FALSE	TRUE	FALSE
YAL008W	FUN14	YGL029W	CGR1	FALSE	FALSE	FALSE	TRUE
YAL012W	CYS3	YAL012W	CYS3	FALSE	FALSE	TRUE	FALSE
YAL016W	TPD3	YGR161C	RTS3	FALSE	FALSE	FALSE	TRUE
YAL016W	TPD3	YIL065C	FIS1	FALSE	FALSE	TRUE	FALSE
YAL016W	TPD3	YNL127W	FAR11	TRUE	FALSE	TRUE	FALSE
YAL020C	ATS1	YBL071W-A	KTI11	FALSE	FALSE	TRUE	TRUE
YAL021C	CCR4	YJL112W	MDV1	FALSE	FALSE	TRUE	FALSE
YAL021C	CCR4	YMR124W	EPO1	FALSE	FALSE	TRUE	FALSE
YAL021C	CCR4	YMR181C		FALSE	FALSE	TRUE	FALSE
YAL021C	CCR4	YNR052C	POP2	FALSE	FALSE	TRUE	FALSE
YAL024C	LTE1	YHR158C	KEL1	FALSE	FALSE	TRUE	FALSE
YAL027W	SAW1	YPL022W	RAD1	FALSE	FALSE	TRUE	FALSE
YAL028W	FRT2	YDL239C	ADY3	FALSE	TRUE	FALSE	FALSE
YAL032C	PRP45	YDR416W	SYF1	FALSE	FALSE	TRUE	FALSE
YAL032C	PRP45	YDR448W	ADA2	FALSE	FALSE	TRUE	FALSE
YAL032C	PRP45	YDR532C	KRE28	FALSE	FALSE	TRUE	FALSE
YAL032C	PRP45	YJL112W	MDV1	FALSE	FALSE	TRUE	FALSE
YAL032C	PRP45	YLR345W		TRUE	FALSE	TRUE	FALSE
YAL032C	PRP45	YLR423C	ATG17	FALSE	FALSE	TRUE	FALSE
YAL032C	PRP45	YNL229C	URE2	FALSE	FALSE	TRUE	FALSE
YAL032C	PRP45	YPL151C	PRP46	TRUE	TRUE	TRUE	FALSE
YAL034W-A	MTW1	YGL172W	NUP49	TRUE	FALSE	FALSE	FALSE
YAL034W-A	MTW1	YGR120C	COG2	TRUE	FALSE	FALSE	FALSE
YAL034W-A	MTW1	YJL036W	SNX4	FALSE	FALSE	FALSE	TRUE
YAL034W-A	MTW1	YJR112W	NNF1	FALSE	FALSE	TRUE	TRUE
YAL034W-A	MTW1	YKL103C	APE1	TRUE	FALSE	FALSE	FALSE
YAL034W-A	MTW1	YLR052W	IES3	FALSE	FALSE	FALSE	TRUE
YAL036C	RBG1	YBR270C	BIT2	FALSE	FALSE	FALSE	TRUE
YAL036C	RBG1	YDR022C	ATG31	FALSE	FALSE	FALSE	TRUE
YAL036C	RBG1	YDR152W	GIR2	TRUE	FALSE	TRUE	FALSE
YAL036C	RBG1	YDR448W	ADA2	FALSE	FALSE	TRUE	FALSE
YAL036C	RBG1	YLR423C	ATG17	FALSE	FALSE	TRUE	FALSE
YAL036C	RBG1	YML088W	UFO1	FALSE	FALSE	FALSE	TRUE
YAL036C	RBG1	YOR174W	MED4	FALSE	FALSE	TRUE	FALSE
YAL036C	RBG1	YOR279C	RFM1	FALSE	FALSE	FALSE	TRUE
YAL036C	RBG1	YPL018W	CTF19	FALSE	FALSE	FALSE	TRUE
YAL039C	CYC3	YDR175C	RSM24	FALSE	FALSE	FALSE	TRUE
YAL039C	CYC3	YGR142W	BTN2	FALSE	FALSE	FALSE	TRUE
YAL039C	CYC3	YNL189W	SRP1	FALSE	FALSE	FALSE	TRUE
YAL040C	CLN3	YJL013C	MAD3	TRUE	FALSE	FALSE	FALSE
YAL041W	CDC24	YBR200W	BEM1	FALSE	FALSE	TRUE	FALSE
YAL041W	CDC24	YIL079C	AIR1	FALSE	FALSE	FALSE	TRUE
YAL042W	ERV46	YPR159W	KRE6	FALSE	FALSE	FALSE	TRUE
YAL044W-A	BOL1	YDR098C	GRX3	FALSE	FALSE	TRUE	TRUE
YAL044W-A	BOL1	YER174C	GRX4	FALSE	FALSE	TRUE	FALSE
YAL044W-A	BOL1	YIR018W	YAP5	FALSE	FALSE	FALSE	TRUE
YAL044W-A	BOL1	YNL218W	MGS1	FALSE	FALSE	TRUE	FALSE
YAL044W-A	BOL1	YNL249C	MPA43	FALSE	FALSE	TRUE	FALSE
YAL046C	BOL3	YDR098C	GRX3	FALSE	FALSE	TRUE	TRUE
YAL046C	BOL3	YER174C	GRX4	FALSE	FALSE	TRUE	FALSE
YAL046C	BOL3	YKR034W	DAL80	FALSE	FALSE	TRUE	FALSE
YAL049C	AIM2	YNL094W	APP1	TRUE	FALSE	TRUE	FALSE
YAL054C	ACS1	YAR035W	YAT1	FALSE	FALSE	FALSE	TRUE
YAL054C	ACS1	YDR216W	ADR1	FALSE	FALSE	TRUE	FALSE
YAL054C	ACS1	YLR049C		FALSE	TRUE	FALSE	TRUE
YAL054C	ACS1	YNL189W	SRP1	FALSE	TRUE	FALSE	FALSE
YAL055W	PEX22	YDL100C	GET3	FALSE	FALSE	TRUE	FALSE
YAL055W	PEX22	YGR133W	PEX4	FALSE	FALSE	TRUE	TRUE
YAL060W	BDH1	YER081W	SER3	FALSE	TRUE	FALSE	FALSE
YAL062W	GDH3	YLR267W	BOP2	FALSE	TRUE	FALSE	TRUE
YAL064W-B		YNR062C		FALSE	FALSE	FALSE	TRUE
YAL067W-A		YDL116W	NUP84	FALSE	FALSE	FALSE	TRUE
YAL068C	PAU8	YPL070W	MUK1	FALSE	FALSE	FALSE	TRUE
YAR003W	SWD1	YBR175W	SWD3	TRUE	FALSE	FALSE	FALSE
YAR003W	SWD1	YDR140W	MTQ2	TRUE	FALSE	FALSE	TRUE
YAR007C	RFA1	YER173W	RAD24	FALSE	FALSE	FALSE	TRUE
YAR007C	RFA1	YJL173C	RFA3	FALSE	FALSE	TRUE	TRUE
YAR007C	RFA1	YJR043C	POL32	FALSE	FALSE	FALSE	TRUE
YAR007C	RFA1	YNL312W	RFA2	FALSE	FALSE	FALSE	TRUE
YAR014C	BUD14	YER133W	GLC7	TRUE	FALSE	FALSE	FALSE
YAR018C	KIN3	YAR018C	KIN3	FALSE	TRUE	FALSE	FALSE
YAR027W	UIP3	YAR027W	UIP3	FALSE	TRUE	TRUE	FALSE
YAR027W	UIP3	YAR028W		FALSE	FALSE	TRUE	FALSE
YAR027W	UIP3	YBR042C	CST26	FALSE	FALSE	TRUE	FALSE
YAR027W	UIP3	YDR100W	TVP15	FALSE	FALSE	TRUE	FALSE
YAR027W	UIP3	YDR411C	DFM1	FALSE	FALSE	TRUE	FALSE
YAR027W	UIP3	YEL042W	GDA1	FALSE	FALSE	TRUE	FALSE
YAR027W	UIP3	YGL104C	VPS73	FALSE	FALSE	TRUE	FALSE
YAR027W	UIP3	YGL225W	VRG4	FALSE	FALSE	TRUE	FALSE
YAR027W	UIP3	YGR284C	ERV29	FALSE	FALSE	TRUE	FALSE
YAR027W	UIP3	YJL097W	PHS1	FALSE	FALSE	TRUE	FALSE
YAR027W	UIP3	YJL117W	PHO86	FALSE	FALSE	TRUE	FALSE
YAR027W	UIP3	YJR013W	GPI14	FALSE	FALSE	TRUE	FALSE
YAR027W	UIP3	YJR044C	VPS55	FALSE	FALSE	TRUE	FALSE
YAR027W	UIP3	YLR350W	ORM2	FALSE	FALSE	TRUE	FALSE
YAR027W	UIP3	YML055W	SPC2	FALSE	FALSE	TRUE	FALSE
YAR027W	UIP3	YMR071C	TVP18	FALSE	FALSE	TRUE	FALSE
YAR027W	UIP3	YNL219C	ALG9	FALSE	FALSE	TRUE	FALSE
YAR027W	UIP3	YNL263C	YIF1	FALSE	FALSE	TRUE	FALSE
YAR027W	UIP3	YNL315C	ATP11	FALSE	FALSE	TRUE	FALSE
YAR027W	UIP3	YOL129W	VPS68	FALSE	FALSE	TRUE	FALSE
YAR027W	UIP3	YPL020C	ULP1	FALSE	FALSE	TRUE	FALSE
YAR027W	UIP3	YPR113W	PIS1	FALSE	FALSE	TRUE	FALSE
YAR027W	UIP3	YPR159C-A		FALSE	FALSE	TRUE	FALSE
YAR027W	UIP3	YPR159W	KRE6	FALSE	FALSE	FALSE	TRUE
YAR028W		YAR028W		FALSE	FALSE	TRUE	FALSE
YAR028W		YJL097W	PHS1	FALSE	FALSE	TRUE	FALSE
YAR031W	PRM9	YBR217W	ATG12	TRUE	FALSE	FALSE	FALSE
YAR031W	PRM9	YCR030C	SYP1	TRUE	FALSE	FALSE	FALSE
YAR033W	MST28	YAR033W	MST28	FALSE	TRUE	TRUE	FALSE
YAR033W	MST28	YER032W	FIR1	FALSE	FALSE	FALSE	TRUE
YAR033W	MST28	YGL051W	MST27	TRUE	FALSE	TRUE	FALSE
YAR033W	MST28	YPR113W	PIS1	FALSE	FALSE	TRUE	FALSE
YAR035W	YAT1	YER024W	YAT2	FALSE	FALSE	TRUE	FALSE
YAR035W	YAT1	YJR136C	TTI2	FALSE	FALSE	FALSE	TRUE
YAR066W		YDR074W	TPS2	TRUE	FALSE	FALSE	FALSE
YBL001C	ECM15	YBL001C	ECM15	FALSE	FALSE	TRUE	FALSE
YBL006C	LDB7	YDR489W	SLD5	FALSE	TRUE	FALSE	FALSE
YBL006C	LDB7	YJR011C		FALSE	FALSE	FALSE	TRUE
YBL007C	SLA1	YHR016C	YSC84	TRUE	FALSE	FALSE	FALSE
YBL009W	ALK2	YGL060W	YBP2	FALSE	FALSE	FALSE	TRUE
YBL010C		YHL004W	MRP4	FALSE	FALSE	FALSE	TRUE
YBL010C		YJR011C		FALSE	FALSE	FALSE	TRUE
YBL010C		YKR022C	NTR2	TRUE	TRUE	FALSE	FALSE
YBL010C		YML064C	TEM1	FALSE	FALSE	FALSE	TRUE
YBL014C	RRN6	YJL025W	RRN7	TRUE	FALSE	TRUE	FALSE
YBL016W	FUS3	YDR480W	DIG2	FALSE	TRUE	FALSE	FALSE
YBL016W	FUS3	YPL049C	DIG1	FALSE	TRUE	FALSE	FALSE
YBL020W	RFT1	YDL088C	ASM4	FALSE	FALSE	FALSE	TRUE
YBL020W	RFT1	YDR479C	PEX29	FALSE	FALSE	TRUE	FALSE
YBL020W	RFT1	YIR038C	GTT1	FALSE	FALSE	TRUE	FALSE
YBL021C	HAP3	YGL237C	HAP2	TRUE	TRUE	FALSE	FALSE
YBL021C	HAP3	YOR358W	HAP5	TRUE	TRUE	FALSE	FALSE
YBL023C	MCM2	YDR122W	KIN1	FALSE	FALSE	TRUE	FALSE
YBL023C	MCM2	YDR473C	PRP3	FALSE	FALSE	TRUE	FALSE
YBL023C	MCM2	YLR096W	KIN2	FALSE	FALSE	TRUE	FALSE
YBL023C	MCM2	YLR291C	GCD7	FALSE	FALSE	TRUE	FALSE
YBL023C	MCM2	YMR314W	PRE5	FALSE	FALSE	TRUE	FALSE
YBL023C	MCM2	YPL144W	POC4	FALSE	FALSE	TRUE	FALSE
YBL023C	MCM2	YPR019W	MCM4	FALSE	FALSE	TRUE	FALSE
YBL025W	RRN10	YFR050C	PRE4	FALSE	FALSE	FALSE	TRUE
YBL025W	RRN10	YMR270C	RRN9	TRUE	FALSE	TRUE	TRUE
YBL026W	LSM2	YCR077C	PAT1	FALSE	TRUE	FALSE	FALSE
YBL026W	LSM2	YDR378C	LSM6	FALSE	FALSE	FALSE	TRUE
YBL026W	LSM2	YGR158C	MTR3	FALSE	FALSE	TRUE	TRUE
YBL026W	LSM2	YLR275W	SMD2	FALSE	FALSE	FALSE	TRUE
YBL026W	LSM2	YLR438C-A	LSM3	FALSE	FALSE	TRUE	TRUE
YBL026W	LSM2	YOR159C	SME1	FALSE	FALSE	FALSE	TRUE
YBL026W	LSM2	YPR178W	PRP4	FALSE	FALSE	FALSE	TRUE
YBL031W	SHE1	YDR192C	NUP42	FALSE	FALSE	FALSE	TRUE
YBL031W	SHE1	YPL155C	KIP2	FALSE	FALSE	FALSE	TRUE
YBL033C	RIB1	YBL033C	RIB1	FALSE	FALSE	TRUE	FALSE
YBL033C	RIB1	YPR172W		FALSE	TRUE	FALSE	FALSE
YBL035C	POL12	YNL102W	POL1	FALSE	FALSE	TRUE	FALSE
YBL037W	APL3	YFR043C	IRC6	FALSE	FALSE	TRUE	TRUE
YBL037W	APL3	YJR058C	APS2	FALSE	FALSE	TRUE	FALSE
YBL037W	APL3	YKL103C	APE1	FALSE	FALSE	TRUE	FALSE
YBL039C	URA7	YJR103W	URA8	FALSE	TRUE	FALSE	FALSE
YBL039W-B		YPR128C	ANT1	FALSE	FALSE	FALSE	TRUE
YBL042C	FUI1	YER021W	RPN3	TRUE	FALSE	FALSE	FALSE
YBL043W	ECM13	YDR099W	BMH2	TRUE	FALSE	FALSE	FALSE
YBL043W	ECM13	YJR046W	TAH11	FALSE	FALSE	FALSE	TRUE
YBL043W	ECM13	YLR117C	CLF1	FALSE	FALSE	FALSE	TRUE
YBL043W	ECM13	YLR435W	TSR2	FALSE	FALSE	FALSE	TRUE
YBL043W	ECM13	YOR115C	TRS33	FALSE	FALSE	FALSE	TRUE
YBL043W	ECM13	YOR304C-A	BIL1	FALSE	FALSE	FALSE	TRUE
YBL045C	COR1	YPR191W	QCR2	FALSE	TRUE	FALSE	FALSE
YBL046W	PSY4	YNL201C	PSY2	FALSE	TRUE	FALSE	FALSE
YBL047C	EDE1	YCR030C	SYP1	FALSE	FALSE	TRUE	FALSE
YBL047C	EDE1	YGR241C	YAP1802	FALSE	FALSE	TRUE	FALSE
YBL049W	MOH1	YOR275C	RIM20	FALSE	FALSE	FALSE	TRUE
YBL051C	PIN4	YIL151C	ESL1	TRUE	FALSE	FALSE	FALSE
YBL051C	PIN4	YKR096W	ESL2	TRUE	FALSE	FALSE	FALSE
YBL056W	PTC3	YDR071C	PAA1	FALSE	TRUE	FALSE	FALSE
YBL056W	PTC3	YML088W	UFO1	FALSE	FALSE	FALSE	TRUE
YBL057C	PTH2	YMR276W	DSK2	FALSE	FALSE	TRUE	TRUE
YBL057C	PTH2	YPR174C		FALSE	FALSE	FALSE	TRUE
YBL058W	SHP1	YDL190C	UFD2	FALSE	FALSE	TRUE	FALSE
YBL058W	SHP1	YFL044C	OTU1	FALSE	FALSE	TRUE	FALSE
YBL058W	SHP1	YLR291C	GCD7	FALSE	FALSE	TRUE	FALSE
YBL058W	SHP1	YNL155W	CUZ1	FALSE	FALSE	TRUE	FALSE
YBL060W	YEL1	YOR094W	ARF3	FALSE	FALSE	TRUE	FALSE
YBL066C	SEF1	YPR040W	TIP41	FALSE	FALSE	FALSE	TRUE
YBL068W	PRS4	YKL181W	PRS1	FALSE	FALSE	FALSE	TRUE
YBL068W	PRS4	YOL061W	PRS5	FALSE	TRUE	FALSE	FALSE
YBL069W	AST1	YDR100W	TVP15	FALSE	FALSE	TRUE	FALSE
YBL078C	ATG8	YBR217W	ATG12	FALSE	FALSE	FALSE	TRUE
YBL078C	ATG8	YHR171W	ATG7	TRUE	FALSE	TRUE	FALSE
YBL078C	ATG8	YNL223W	ATG4	FALSE	FALSE	TRUE	TRUE
YBL078C	ATG8	YNR007C	ATG3	FALSE	TRUE	TRUE	FALSE
YBL078C	ATG8	YOL083W	ATG34	FALSE	FALSE	TRUE	FALSE
YBL081W		YBR165W	UBS1	FALSE	FALSE	FALSE	TRUE
YBL081W		YDL167C	NRP1	FALSE	TRUE	FALSE	FALSE
YBL081W		YDR142C	PEX7	FALSE	FALSE	FALSE	TRUE
YBL081W		YGL181W	GTS1	FALSE	FALSE	FALSE	TRUE
YBL081W		YLR291C	GCD7	FALSE	FALSE	FALSE	TRUE
YBL081W		YML064C	TEM1	FALSE	FALSE	FALSE	TRUE
YBL081W		YPL174C	NIP100	FALSE	FALSE	FALSE	TRUE
YBL082C	ALG3	YCR094W	CDC50	FALSE	FALSE	FALSE	TRUE
YBL090W	MRP21	YLR288C	MEC3	FALSE	FALSE	FALSE	TRUE
YBL090W	MRP21	YML088W	UFO1	FALSE	FALSE	FALSE	TRUE
YBL091C	MAP2	YGR142W	BTN2	FALSE	FALSE	TRUE	FALSE
YBL091C-A	SCS22	YDR479C	PEX29	FALSE	FALSE	TRUE	FALSE
YBL091C-A	SCS22	YIR038C	GTT1	FALSE	FALSE	TRUE	FALSE
YBL091C-A	SCS22	YML029W	USA1	FALSE	FALSE	TRUE	FALSE
YBL091C-A	SCS22	YPL094C	SEC62	FALSE	FALSE	TRUE	FALSE
YBL093C	ROX3	YML051W	GAL80	FALSE	FALSE	TRUE	FALSE
YBL097W	BRN1	YDR439W	LRS4	FALSE	FALSE	FALSE	TRUE
YBL098W	BNA4	YML130C	ERO1	FALSE	FALSE	FALSE	TRUE
YBL098W	BNA4	YNL100W	MIC27	FALSE	FALSE	FALSE	TRUE
YBL101C	ECM21	YNL225C	CNM67	FALSE	FALSE	TRUE	FALSE
YBL102W	SFT2	YGR068C	ART5	TRUE	FALSE	FALSE	FALSE
YBL102W	SFT2	YLR453C	RIF2	FALSE	TRUE	FALSE	FALSE
YBL102W	SFT2	YOR036W	PEP12	FALSE	TRUE	FALSE	FALSE
YBL105C	PKC1	YML109W	ZDS2	TRUE	FALSE	FALSE	FALSE
YBL107C	MIX23	YLR433C	CNA1	FALSE	FALSE	FALSE	TRUE
YBR002C	RER2	YKR021W	ALY1	FALSE	FALSE	FALSE	TRUE
YBR002C	RER2	YML064C	TEM1	FALSE	FALSE	FALSE	TRUE
YBR006W	UGA2	YBR006W	UGA2	FALSE	FALSE	TRUE	FALSE
YBR006W	UGA2	YDR382W	RPP2B	TRUE	FALSE	FALSE	FALSE
YBR006W	UGA2	YKL023W		TRUE	FALSE	FALSE	FALSE
YBR007C	DSF2	YOR368W	RAD17	FALSE	FALSE	FALSE	TRUE
YBR019C	GAL10	YBR019C	GAL10	FALSE	FALSE	TRUE	FALSE
YBR026C	ETR1	YDL043C	PRP11	FALSE	FALSE	FALSE	TRUE
YBR029C	CDS1	YIR033W	MGA2	FALSE	FALSE	TRUE	FALSE
YBR029C	CDS1	YIR038C	GTT1	FALSE	FALSE	TRUE	FALSE
YBR030W	RKM3	YGL129C	RSM23	FALSE	FALSE	FALSE	TRUE
YBR030W	RKM3	YLR244C	MAP1	FALSE	FALSE	TRUE	FALSE
YBR034C	HMT1	YGR165W	MRPS35	FALSE	TRUE	FALSE	FALSE
YBR034C	HMT1	YIL061C	SNP1	FALSE	TRUE	FALSE	FALSE
YBR036C	CSG2	YNL125C	ESBP6	FALSE	FALSE	FALSE	TRUE
YBR036C	CSG2	YPR159W	KRE6	FALSE	FALSE	FALSE	TRUE
YBR038W	CHS2	YPR106W	ISR1	FALSE	TRUE	FALSE	FALSE
YBR040W	FIG1	YCL040W	GLK1	TRUE	FALSE	FALSE	FALSE
YBR041W	FAT1	YDL153C	SAS10	FALSE	TRUE	FALSE	FALSE
YBR042C	CST26	YER081W	SER3	FALSE	TRUE	FALSE	FALSE
YBR045C	GIP1	YLR288C	MEC3	FALSE	FALSE	FALSE	TRUE
YBR046C	ZTA1	YMR213W	CEF1	FALSE	FALSE	FALSE	TRUE
YBR047W	FMP23	YPL077C		FALSE	FALSE	FALSE	TRUE
YBR052C	RFS1	YDR032C	PST2	TRUE	FALSE	TRUE	FALSE
YBR052C	RFS1	YIL103W	DPH1	FALSE	FALSE	FALSE	TRUE
YBR054W	YRO2	YML088W	UFO1	FALSE	FALSE	FALSE	TRUE
YBR055C	PRP6	YLR446W		FALSE	TRUE	FALSE	FALSE
YBR055C	PRP6	YPR082C	DIB1	TRUE	FALSE	TRUE	FALSE
YBR056W		YFR007W	YFH7	FALSE	TRUE	FALSE	FALSE
YBR056W-A		YJR128W		FALSE	FALSE	FALSE	TRUE
YBR057C	MUM2	YCL055W	KAR4	TRUE	FALSE	FALSE	FALSE
YBR057C	MUM2	YDR206W	EBS1	TRUE	FALSE	FALSE	FALSE
YBR057C	MUM2	YER018C	SPC25	FALSE	FALSE	TRUE	FALSE
YBR057C	MUM2	YGL036W		FALSE	FALSE	TRUE	FALSE
YBR057C	MUM2	YGL192W	IME4	TRUE	FALSE	FALSE	FALSE
YBR057C	MUM2	YHL004W	MRP4	FALSE	FALSE	TRUE	FALSE
YBR057C	MUM2	YJL025W	RRN7	FALSE	FALSE	TRUE	FALSE
YBR057C	MUM2	YJL058C	BIT61	FALSE	FALSE	TRUE	FALSE
YBR057C	MUM2	YJL085W	EXO70	FALSE	FALSE	TRUE	FALSE
YBR057C	MUM2	YPL135W	ISU1	FALSE	FALSE	TRUE	FALSE
YBR058C-A	TSC3	YDR062W	LCB2	FALSE	FALSE	FALSE	TRUE
YBR058C-A	TSC3	YGR038W	ORM1	FALSE	FALSE	FALSE	TRUE
YBR058C-A	TSC3	YLR350W	ORM2	FALSE	FALSE	FALSE	TRUE
YBR059C	AKL1	YBR059C	AKL1	FALSE	TRUE	FALSE	FALSE
YBR059C	AKL1	YER144C	UBP5	TRUE	FALSE	FALSE	FALSE
YBR059C	AKL1	YGL213C	SKI8	FALSE	TRUE	FALSE	FALSE
YBR059C	AKL1	YML014W	TRM9	FALSE	TRUE	FALSE	FALSE
YBR060C	ORC2	YDL111C	RRP42	FALSE	FALSE	FALSE	TRUE
YBR060C	ORC2	YEL056W	HAT2	FALSE	FALSE	FALSE	TRUE
YBR060C	ORC2	YLL004W	ORC3	FALSE	FALSE	FALSE	TRUE
YBR060C	ORC2	YLR368W	MDM30	FALSE	FALSE	FALSE	TRUE
YBR060C	ORC2	YPR120C	CLB5	FALSE	FALSE	FALSE	TRUE
YBR061C	TRM7	YMR055C	BUB2	FALSE	FALSE	FALSE	TRUE
YBR068C	BAP2	YEL001C	IRC22	FALSE	FALSE	FALSE	TRUE
YBR068C	BAP2	YPR170W-B		FALSE	FALSE	FALSE	TRUE
YBR072C-A		YIR016W		FALSE	FALSE	FALSE	TRUE
YBR072W	HSP26	YBR072W	HSP26	FALSE	FALSE	TRUE	FALSE
YBR072W	HSP26	YBR261C	TAE1	FALSE	FALSE	TRUE	FALSE
YBR072W	HSP26	YDL239C	ADY3	FALSE	TRUE	FALSE	FALSE
YBR072W	HSP26	YML064C	TEM1	FALSE	TRUE	FALSE	FALSE
YBR072W	HSP26	YNL189W	SRP1	FALSE	TRUE	FALSE	FALSE
YBR077C	SLM4	YGR201C		FALSE	FALSE	TRUE	TRUE
YBR077C	SLM4	YKR007W	MEH1	TRUE	TRUE	FALSE	TRUE
YBR077C	SLM4	YMR004W	MVP1	TRUE	FALSE	FALSE	FALSE
YBR080C	SEC18	YBR080C	SEC18	FALSE	FALSE	TRUE	FALSE
YBR080C	SEC18	YBR261C	TAE1	FALSE	FALSE	TRUE	FALSE
YBR080C	SEC18	YIL046W	MET30	FALSE	FALSE	TRUE	FALSE
YBR080C	SEC18	YJL030W	MAD2	FALSE	FALSE	TRUE	FALSE
YBR080C	SEC18	YLR291C	GCD7	FALSE	FALSE	TRUE	FALSE
YBR080C	SEC18	YNL189W	SRP1	FALSE	FALSE	TRUE	FALSE
YBR080C	SEC18	YNL288W	CAF40	FALSE	FALSE	TRUE	FALSE
YBR080C	SEC18	YPL070W	MUK1	FALSE	FALSE	TRUE	FALSE
YBR082C	UBC4	YER068W	MOT2	FALSE	FALSE	FALSE	TRUE
YBR083W	TEC1	YDL013W	SLX5	FALSE	FALSE	FALSE	TRUE
YBR083W	TEC1	YGR048W	UFD1	FALSE	FALSE	FALSE	TRUE
YBR087W	RFC5	YDR229W	IVY1	FALSE	FALSE	TRUE	FALSE
YBR087W	RFC5	YJR068W	RFC2	FALSE	FALSE	TRUE	TRUE
YBR088C	POL30	YDR510W	SMT3	FALSE	FALSE	TRUE	FALSE
YBR088C	POL30	YER131W	RPS26B	FALSE	FALSE	FALSE	TRUE
YBR088C	POL30	YJR043C	POL32	FALSE	FALSE	FALSE	TRUE
YBR088C	POL30	YMR137C	PSO2	FALSE	FALSE	FALSE	TRUE
YBR094W	PBY1	YLR264W	RPS28B	TRUE	FALSE	FALSE	FALSE
YBR094W	PBY1	YOL149W	DCP1	FALSE	TRUE	TRUE	FALSE
YBR101C	FES1	YDR311W	TFB1	FALSE	FALSE	FALSE	TRUE
YBR102C	EXO84	YLR423C	ATG17	FALSE	FALSE	TRUE	FALSE
YBR103W	SIF2	YBR122C	MRPL36	FALSE	FALSE	FALSE	TRUE
YBR103W	SIF2	YBR282W	MRPL27	FALSE	FALSE	FALSE	TRUE
YBR103W	SIF2	YGR262C	BUD32	FALSE	FALSE	TRUE	FALSE
YBR103W	SIF2	YHL004W	MRP4	FALSE	FALSE	TRUE	FALSE
YBR103W	SIF2	YIL112W	HOS4	TRUE	FALSE	FALSE	FALSE
YBR103W	SIF2	YJL122W	ALB1	FALSE	FALSE	FALSE	TRUE
YBR103W	SIF2	YJR141W	IPA1	FALSE	TRUE	FALSE	TRUE
YBR103W	SIF2	YLR407W		FALSE	FALSE	FALSE	TRUE
YBR103W	SIF2	YMR061W	RNA14	FALSE	FALSE	TRUE	FALSE
YBR103W	SIF2	YPL173W	MRPL40	FALSE	FALSE	TRUE	FALSE
YBR107C	IML3	YDR254W	CHL4	FALSE	FALSE	FALSE	TRUE
YBR107C	IML3	YDR421W	ARO80	FALSE	FALSE	TRUE	FALSE
YBR107C	IML3	YDR489W	SLD5	FALSE	FALSE	TRUE	FALSE
YBR107C	IML3	YGL071W	AFT1	FALSE	FALSE	TRUE	FALSE
YBR107C	IML3	YHR113W	APE4	FALSE	FALSE	TRUE	FALSE
YBR108W	AIM3	YCR009C	RVS161	TRUE	FALSE	TRUE	FALSE
YBR108W	AIM3	YDR388W	RVS167	FALSE	TRUE	FALSE	FALSE
YBR108W	AIM3	YGR136W	LSB1	FALSE	TRUE	FALSE	FALSE
YBR109C	CMD1	YCL063W	VAC17	FALSE	FALSE	FALSE	TRUE
YBR109C	CMD1	YGL106W	MLC1	FALSE	FALSE	TRUE	TRUE
YBR111C	YSA1	YLR245C	CDD1	FALSE	FALSE	TRUE	FALSE
YBR111C	YSA1	YOR368W	RAD17	FALSE	FALSE	FALSE	TRUE
YBR111C	YSA1	YPL070W	MUK1	FALSE	FALSE	TRUE	FALSE
YBR111W-A	SUS1	YML051W	GAL80	FALSE	FALSE	FALSE	TRUE
YBR114W	RAD16	YJL036W	SNX4	FALSE	FALSE	FALSE	TRUE
YBR114W	RAD16	YML095C	RAD10	FALSE	FALSE	FALSE	TRUE
YBR114W	RAD16	YPR083W	MDM36	FALSE	FALSE	FALSE	TRUE
YBR122C	MRPL36	YGL115W	SNF4	FALSE	FALSE	FALSE	TRUE
YBR122C	MRPL36	YGR211W	ZPR1	FALSE	FALSE	TRUE	FALSE
YBR123C	TFC1	YKL078W	DHR2	FALSE	FALSE	FALSE	TRUE
YBR123C	TFC1	YLR423C	ATG17	FALSE	FALSE	TRUE	FALSE
YBR123C	TFC1	YPL225W		FALSE	FALSE	FALSE	TRUE
YBR125C	PTC4	YCL033C	MXR2	FALSE	FALSE	FALSE	TRUE
YBR125C	PTC4	YDR071C	PAA1	TRUE	FALSE	FALSE	TRUE
YBR126C	TPS1	YBR126C	TPS1	FALSE	FALSE	TRUE	FALSE
YBR126C	TPS1	YML100W	TSL1	FALSE	FALSE	TRUE	FALSE
YBR126C	TPS1	YMR261C	TPS3	FALSE	FALSE	TRUE	FALSE
YBR126C	TPS1	YPL152W	RRD2	FALSE	FALSE	FALSE	TRUE
YBR126W-A	MEO1	YIR038C	GTT1	FALSE	FALSE	TRUE	FALSE
YBR126W-A	MEO1	YPR174C		FALSE	FALSE	FALSE	TRUE
YBR127C	VMA2	YGR117C		FALSE	FALSE	FALSE	TRUE
YBR128C	ATG14	YPL120W	VPS30	FALSE	FALSE	FALSE	TRUE
YBR130C	SHE3	YBR130C	SHE3	FALSE	TRUE	FALSE	FALSE
YBR130C	SHE3	YHR107C	CDC12	FALSE	FALSE	FALSE	TRUE
YBR131W	CCZ1	YGL124C	MON1	FALSE	FALSE	TRUE	FALSE
YBR131W	CCZ1	YKR036C	CAF4	FALSE	FALSE	FALSE	TRUE
YBR131W	CCZ1	YOR034C	AKR2	FALSE	FALSE	FALSE	TRUE
YBR133C	HSL7	YDL154W	MSH5	TRUE	FALSE	FALSE	FALSE
YBR133C	HSL7	YGL187C	COX4	FALSE	FALSE	TRUE	FALSE
YBR135W	CKS1	YBR160W	CDC28	FALSE	TRUE	FALSE	FALSE
YBR135W	CKS1	YBR252W	DUT1	FALSE	TRUE	FALSE	FALSE
YBR135W	CKS1	YDL155W	CLB3	TRUE	FALSE	FALSE	FALSE
YBR135W	CKS1	YER102W	RPS8B	TRUE	FALSE	FALSE	FALSE
YBR135W	CKS1	YGR108W	CLB1	TRUE	TRUE	FALSE	FALSE
YBR135W	CKS1	YPR119W	CLB2	TRUE	FALSE	FALSE	FALSE
YBR137W		YBR137W		FALSE	TRUE	FALSE	FALSE
YBR137W		YML064C	TEM1	FALSE	TRUE	FALSE	FALSE
YBR137W		YMR047C	NUP116	FALSE	TRUE	FALSE	FALSE
YBR137W		YNL189W	SRP1	FALSE	TRUE	FALSE	FALSE
YBR141C	BMT2	YDR372C	VPS74	TRUE	FALSE	FALSE	FALSE
YBR141C	BMT2	YGL091C	NBP35	TRUE	FALSE	FALSE	FALSE
YBR141C	BMT2	YLR061W	RPL22A	FALSE	FALSE	FALSE	TRUE
YBR146W	MRPS9	YGR158C	MTR3	FALSE	FALSE	FALSE	TRUE
YBR150C	TBS1	YOL089C	HAL9	FALSE	FALSE	TRUE	FALSE
YBR150C	TBS1	YOR174W	MED4	FALSE	FALSE	TRUE	FALSE
YBR152W	SPP381	YGR075C	PRP38	FALSE	FALSE	TRUE	TRUE
YBR153W	RIB7	YBR153W	RIB7	FALSE	FALSE	TRUE	FALSE
YBR154C	RPB5	YFL023W	BUD27	FALSE	TRUE	FALSE	FALSE
YBR155W	CNS1	YER081W	SER3	FALSE	TRUE	FALSE	FALSE
YBR156C	SLI15	YPL209C	IPL1	FALSE	FALSE	TRUE	FALSE
YBR162W-A	YSY6	YDR160W	SSY1	FALSE	FALSE	FALSE	TRUE
YBR162W-A	YSY6	YJR010C-A	SPC1	FALSE	FALSE	FALSE	TRUE
YBR162W-A	YSY6	YMR153W	NUP53	FALSE	FALSE	FALSE	TRUE
YBR162W-A	YSY6	YPL094C	SEC62	FALSE	FALSE	TRUE	FALSE
YBR165W	UBS1	YBR270C	BIT2	FALSE	FALSE	FALSE	TRUE
YBR165W	UBS1	YGL215W	CLG1	FALSE	FALSE	FALSE	TRUE
YBR165W	UBS1	YGR158C	MTR3	FALSE	FALSE	FALSE	TRUE
YBR166C	TYR1	YBR166C	TYR1	FALSE	FALSE	TRUE	FALSE
YBR166C	TYR1	YLR291C	GCD7	FALSE	FALSE	TRUE	FALSE
YBR167C	POP7	YDL159W	STE7	FALSE	FALSE	FALSE	TRUE
YBR167C	POP7	YER094C	PUP3	FALSE	FALSE	FALSE	TRUE
YBR167C	POP7	YGR030C	POP6	FALSE	FALSE	FALSE	TRUE
YBR168W	PEX32	YHR150W	PEX28	FALSE	FALSE	FALSE	TRUE
YBR170C	NPL4	YDL126C	CDC48	FALSE	TRUE	FALSE	FALSE
YBR170C	NPL4	YDL190C	UFD2	FALSE	FALSE	TRUE	FALSE
YBR170C	NPL4	YDR130C	FIN1	FALSE	FALSE	FALSE	TRUE
YBR170C	NPL4	YGR048W	UFD1	TRUE	TRUE	FALSE	TRUE
YBR170C	NPL4	YIR015W	RPR2	FALSE	FALSE	FALSE	TRUE
YBR170C	NPL4	YLR240W	VPS34	FALSE	FALSE	FALSE	TRUE
YBR170C	NPL4	YMR068W	AVO2	FALSE	FALSE	FALSE	TRUE
YBR173C	UMP1	YGR057C	LST7	FALSE	FALSE	FALSE	TRUE
YBR175W	SWD3	YJR128W		FALSE	FALSE	FALSE	TRUE
YBR175W	SWD3	YKR081C	RPF2	FALSE	FALSE	FALSE	TRUE
YBR176W	ECM31	YBR176W	ECM31	TRUE	FALSE	TRUE	FALSE
YBR176W	ECM31	YGR048W	UFD1	FALSE	FALSE	FALSE	TRUE
YBR176W	ECM31	YLR347C	KAP95	FALSE	TRUE	FALSE	FALSE
YBR176W	ECM31	YML064C	TEM1	FALSE	TRUE	FALSE	FALSE
YBR176W	ECM31	YNL189W	SRP1	FALSE	TRUE	FALSE	FALSE
YBR176W	ECM31	YPL070W	MUK1	FALSE	TRUE	FALSE	FALSE
YBR181C	RPS6B	YEL053C	MAK10	FALSE	FALSE	FALSE	TRUE
YBR182C	SMP1	YER094C	PUP3	FALSE	FALSE	FALSE	TRUE
YBR182C	SMP1	YER125W	RSP5	FALSE	FALSE	TRUE	FALSE
YBR182C	SMP1	YKR027W	BCH2	FALSE	FALSE	FALSE	TRUE
YBR182C	SMP1	YLR368W	MDM30	FALSE	FALSE	FALSE	TRUE
YBR182C	SMP1	YLR423C	ATG17	FALSE	FALSE	TRUE	FALSE
YBR182C	SMP1	YNL193W		FALSE	FALSE	FALSE	TRUE
YBR182C	SMP1	YOR368W	RAD17	FALSE	FALSE	FALSE	TRUE
YBR182C	SMP1	YPL169C	MEX67	FALSE	FALSE	FALSE	TRUE
YBR186W	PCH2	YBR261C	TAE1	FALSE	FALSE	TRUE	FALSE
YBR186W	PCH2	YLR032W	RAD5	FALSE	FALSE	TRUE	FALSE
YBR187W	GDT1	YDR373W	FRQ1	FALSE	FALSE	FALSE	TRUE
YBR187W	GDT1	YNR032W	PPG1	FALSE	TRUE	FALSE	FALSE
YBR188C	NTC20	YDR416W	SYF1	TRUE	TRUE	TRUE	FALSE
YBR188C	NTC20	YKR034W	DAL80	FALSE	FALSE	TRUE	FALSE
YBR188C	NTC20	YLR117C	CLF1	TRUE	FALSE	TRUE	FALSE
YBR188C	NTC20	YMR124W	EPO1	FALSE	FALSE	TRUE	FALSE
YBR188C	NTC20	YMR213W	CEF1	FALSE	FALSE	FALSE	TRUE
YBR193C	MED8	YER022W	SRB4	FALSE	TRUE	FALSE	FALSE
YBR193C	MED8	YGL127C	SOH1	FALSE	TRUE	FALSE	FALSE
YBR193C	MED8	YGR104C	SRB5	TRUE	FALSE	FALSE	FALSE
YBR193C	MED8	YLR295C	ATP14	FALSE	TRUE	FALSE	FALSE
YBR194W	AIM4	YMR070W	MOT3	FALSE	FALSE	TRUE	FALSE
YBR194W	AIM4	YPR152C	URN1	TRUE	FALSE	TRUE	FALSE
YBR195C	MSI1	YLR017W	MEU1	FALSE	FALSE	TRUE	FALSE
YBR195C	MSI1	YPR018W	RLF2	TRUE	FALSE	FALSE	TRUE
YBR196C	PGI1	YGL229C	SAP4	TRUE	FALSE	FALSE	FALSE
YBR198C	TAF5	YGL112C	TAF6	FALSE	FALSE	TRUE	FALSE
YBR199W	KTR4	YCL005W-A	VMA9	FALSE	FALSE	FALSE	TRUE
YBR200W	BEM1	YJL157C	FAR1	FALSE	FALSE	TRUE	FALSE
YBR201W	DER1	YML029W	USA1	FALSE	FALSE	TRUE	FALSE
YBR203W	COS111	YOL054W	PSH1	FALSE	FALSE	FALSE	TRUE
YBR205W	KTR3	YIR038C	GTT1	FALSE	FALSE	TRUE	FALSE
YBR205W	KTR3	YPR107C	YTH1	TRUE	FALSE	FALSE	FALSE
YBR212W	NGR1	YDL167C	NRP1	FALSE	TRUE	FALSE	FALSE
YBR212W	NGR1	YML088W	UFO1	FALSE	FALSE	FALSE	TRUE
YBR212W	NGR1	YPL184C	MRN1	FALSE	FALSE	TRUE	FALSE
YBR216C	YBP1	YML007W	YAP1	FALSE	TRUE	FALSE	FALSE
YBR217W	ATG12	YHR171W	ATG7	TRUE	TRUE	FALSE	FALSE
YBR217W	ATG12	YLL042C	ATG10	FALSE	FALSE	FALSE	TRUE
YBR217W	ATG12	YLR423C	ATG17	FALSE	TRUE	FALSE	FALSE
YBR217W	ATG12	YMR159C	ATG16	TRUE	TRUE	FALSE	FALSE
YBR217W	ATG12	YNR007C	ATG3	FALSE	FALSE	FALSE	TRUE
YBR217W	ATG12	YPL149W	ATG5	TRUE	TRUE	FALSE	TRUE
YBR221C	PDB1	YKL117W	SBA1	FALSE	FALSE	TRUE	FALSE
YBR221C	PDB1	YLR345W		TRUE	FALSE	FALSE	FALSE
YBR222C	PCS60	YDL006W	PTC1	FALSE	FALSE	TRUE	FALSE
YBR223C	TDP1	YDR510W	SMT3	FALSE	TRUE	TRUE	FALSE
YBR223C	TDP1	YGR048W	UFD1	FALSE	FALSE	FALSE	TRUE
YBR227C	MCX1	YHR033W		FALSE	FALSE	FALSE	TRUE
YBR228W	SLX1	YGR198W	YPP1	FALSE	FALSE	FALSE	TRUE
YBR228W	SLX1	YLR135W	SLX4	TRUE	TRUE	FALSE	FALSE
YBR228W	SLX1	YML064C	TEM1	FALSE	FALSE	FALSE	TRUE
YBR230C	OM14	YNL100W	MIC27	FALSE	FALSE	FALSE	TRUE
YBR233W	PBP2	YBR233W	PBP2	FALSE	FALSE	TRUE	FALSE
YBR233W	PBP2	YBR261C	TAE1	FALSE	FALSE	TRUE	FALSE
YBR233W	PBP2	YDR116C	MRPL1	FALSE	FALSE	TRUE	FALSE
YBR233W	PBP2	YDR473C	PRP3	FALSE	FALSE	TRUE	FALSE
YBR233W	PBP2	YGL122C	NAB2	FALSE	FALSE	TRUE	FALSE
YBR233W	PBP2	YIL079C	AIR1	FALSE	FALSE	TRUE	FALSE
YBR233W	PBP2	YKL074C	MUD2	FALSE	FALSE	TRUE	FALSE
YBR233W	PBP2	YLR291C	GCD7	FALSE	FALSE	TRUE	FALSE
YBR233W	PBP2	YNL075W	IMP4	FALSE	FALSE	TRUE	FALSE
YBR233W	PBP2	YNL288W	CAF40	FALSE	FALSE	TRUE	FALSE
YBR233W-A	DAD3	YDR357C	CNL1	FALSE	FALSE	FALSE	TRUE
YBR233W-A	DAD3	YLR313C	SPH1	FALSE	FALSE	FALSE	TRUE
YBR234C	ARC40	YDL029W	ARP2	FALSE	FALSE	TRUE	FALSE
YBR234C	ARC40	YDR063W	AIM7	FALSE	FALSE	TRUE	FALSE
YBR237W	PRP5	YDR073W	SNF11	TRUE	FALSE	FALSE	FALSE
YBR237W	PRP5	YGR013W	SNU71	FALSE	FALSE	FALSE	TRUE
YBR239C	ERT1	YPL133C	RDS2	FALSE	TRUE	FALSE	FALSE
YBR241C		YDR479C	PEX29	FALSE	FALSE	TRUE	FALSE
YBR241C		YIR033W	MGA2	FALSE	FALSE	TRUE	FALSE
YBR241C		YIR038C	GTT1	FALSE	FALSE	TRUE	FALSE
YBR242W		YBR242W		FALSE	FALSE	TRUE	FALSE
YBR243C	ALG7	YIR038C	GTT1	FALSE	FALSE	TRUE	FALSE
YBR244W	GPX2	YCR086W	CSM1	FALSE	FALSE	TRUE	FALSE
YBR244W	GPX2	YLR117C	CLF1	TRUE	FALSE	FALSE	FALSE
YBR244W	GPX2	YLR345W		FALSE	FALSE	TRUE	FALSE
YBR246W	RRT2	YDR520C	URC2	FALSE	TRUE	FALSE	FALSE
YBR247C	ENP1	YKL159C	RCN1	FALSE	FALSE	TRUE	FALSE
YBR249C	ARO4	YDR510W	SMT3	FALSE	FALSE	TRUE	FALSE
YBR249C	ARO4	YGR168C		FALSE	FALSE	FALSE	TRUE
YBR252W	DUT1	YBR252W	DUT1	FALSE	FALSE	TRUE	FALSE
YBR252W	DUT1	YLR291C	GCD7	FALSE	FALSE	TRUE	FALSE
YBR252W	DUT1	YNL189W	SRP1	TRUE	FALSE	FALSE	FALSE
YBR253W	SRB6	YMR112C	MED11	TRUE	FALSE	FALSE	FALSE
YBR254C	TRS20	YDR472W	TRS31	TRUE	TRUE	FALSE	FALSE
YBR254C	TRS20	YKR068C	BET3	FALSE	TRUE	TRUE	FALSE
YBR255C-A	RCF3	YCL056C	PEX34	FALSE	FALSE	FALSE	TRUE
YBR255C-A	RCF3	YGR168C		FALSE	FALSE	FALSE	TRUE
YBR255C-A	RCF3	YNL100W	MIC27	FALSE	FALSE	FALSE	TRUE
YBR255W	MTC4	YIL106W	MOB1	FALSE	TRUE	FALSE	FALSE
YBR257W	POP4	YCR020C-A	MAK31	FALSE	FALSE	FALSE	TRUE
YBR257W	POP4	YDL159W	STE7	FALSE	FALSE	FALSE	TRUE
YBR257W	POP4	YHR062C	RPP1	FALSE	FALSE	FALSE	TRUE
YBR257W	POP4	YLR291C	GCD7	FALSE	FALSE	FALSE	TRUE
YBR260C	RGD1	YDR200C	VPS64	FALSE	FALSE	FALSE	TRUE
YBR260C	RGD1	YDR239C		FALSE	FALSE	TRUE	FALSE
YBR260C	RGD1	YER144C	UBP5	FALSE	FALSE	TRUE	FALSE
YBR260C	RGD1	YGR196C	FYV8	FALSE	TRUE	FALSE	FALSE
YBR260C	RGD1	YKR019C	IRS4	FALSE	FALSE	FALSE	TRUE
YBR260C	RGD1	YMR032W	HOF1	FALSE	TRUE	TRUE	FALSE
YBR260C	RGD1	YNL094W	APP1	FALSE	FALSE	TRUE	FALSE
YBR260C	RGD1	YPL140C	MKK2	FALSE	FALSE	FALSE	TRUE
YBR261C	TAE1	YCL028W	RNQ1	FALSE	FALSE	TRUE	FALSE
YBR261C	TAE1	YCR007C		FALSE	FALSE	TRUE	FALSE
YBR261C	TAE1	YDR032C	PST2	FALSE	FALSE	TRUE	FALSE
YBR261C	TAE1	YDR100W	TVP15	FALSE	FALSE	TRUE	FALSE
YBR261C	TAE1	YDR256C	CTA1	FALSE	FALSE	TRUE	FALSE
YBR261C	TAE1	YER086W	ILV1	FALSE	FALSE	TRUE	FALSE
YBR261C	TAE1	YFL059W	SNZ3	FALSE	FALSE	TRUE	FALSE
YBR261C	TAE1	YGL037C	PNC1	FALSE	FALSE	TRUE	FALSE
YBR261C	TAE1	YGR088W	CTT1	FALSE	FALSE	TRUE	FALSE
YBR261C	TAE1	YGR267C	FOL2	FALSE	FALSE	TRUE	FALSE
YBR261C	TAE1	YHL018W		FALSE	FALSE	TRUE	FALSE
YBR261C	TAE1	YHR074W	QNS1	FALSE	FALSE	TRUE	FALSE
YBR261C	TAE1	YHR111W	UBA4	FALSE	FALSE	TRUE	FALSE
YBR261C	TAE1	YHR112C		FALSE	FALSE	TRUE	FALSE
YBR261C	TAE1	YHR113W	APE4	FALSE	FALSE	TRUE	FALSE
YBR261C	TAE1	YIL074C	SER33	FALSE	FALSE	TRUE	FALSE
YBR261C	TAE1	YJL151C	SNA3	FALSE	FALSE	TRUE	FALSE
YBR261C	TAE1	YJL199C	MBB1	FALSE	FALSE	TRUE	FALSE
YBR261C	TAE1	YJL218W		FALSE	FALSE	TRUE	FALSE
YBR261C	TAE1	YKL151C	NNR2	FALSE	FALSE	TRUE	FALSE
YBR261C	TAE1	YLL001W	DNM1	FALSE	FALSE	TRUE	FALSE
YBR261C	TAE1	YLR098C	CHA4	FALSE	FALSE	TRUE	FALSE
YBR261C	TAE1	YLR245C	CDD1	FALSE	FALSE	TRUE	FALSE
YBR261C	TAE1	YLR438C-A	LSM3	FALSE	FALSE	TRUE	FALSE
YBR261C	TAE1	YML042W	CAT2	FALSE	FALSE	TRUE	FALSE
YBR261C	TAE1	YMR021C	MAC1	FALSE	FALSE	TRUE	FALSE
YBR261C	TAE1	YMR095C	SNO1	FALSE	FALSE	TRUE	FALSE
YBR261C	TAE1	YNL044W	YIP3	FALSE	FALSE	TRUE	FALSE
YBR261C	TAE1	YNL239W	LAP3	FALSE	FALSE	TRUE	FALSE
YBR261C	TAE1	YOL143C	RIB4	FALSE	FALSE	TRUE	FALSE
YBR261C	TAE1	YOR095C	RKI1	FALSE	FALSE	TRUE	FALSE
YBR261C	TAE1	YOR108W	LEU9	FALSE	FALSE	TRUE	FALSE
YBR261C	TAE1	YOR284W	HUA2	FALSE	FALSE	TRUE	FALSE
YBR261C	TAE1	YPL049C	DIG1	FALSE	FALSE	TRUE	FALSE
YBR261C	TAE1	YPL069C	BTS1	FALSE	FALSE	TRUE	FALSE
YBR261C	TAE1	YPL088W		FALSE	FALSE	TRUE	FALSE
YBR261C	TAE1	YPR113W	PIS1	FALSE	FALSE	TRUE	FALSE
YBR264C	YPT10	YER136W	GDI1	FALSE	FALSE	FALSE	TRUE
YBR264C	YPT10	YOR370C	MRS6	FALSE	FALSE	TRUE	FALSE
YBR268W	MRPL37	YNL185C	MRPL19	FALSE	FALSE	FALSE	TRUE
YBR269C	SDH8	YKL075C		FALSE	FALSE	FALSE	TRUE
YBR270C	BIT2	YDR004W	RAD57	FALSE	FALSE	FALSE	TRUE
YBR270C	BIT2	YDR259C	YAP6	FALSE	TRUE	FALSE	FALSE
YBR270C	BIT2	YER093C	TSC11	FALSE	TRUE	FALSE	FALSE
YBR270C	BIT2	YER094C	PUP3	FALSE	FALSE	FALSE	TRUE
YBR270C	BIT2	YGL209W	MIG2	FALSE	FALSE	FALSE	TRUE
YBR270C	BIT2	YIL103W	DPH1	FALSE	FALSE	FALSE	TRUE
YBR270C	BIT2	YIL105C	SLM1	TRUE	TRUE	FALSE	FALSE
YBR270C	BIT2	YJR046W	TAH11	FALSE	FALSE	FALSE	TRUE
YBR270C	BIT2	YKR026C	GCN3	TRUE	TRUE	FALSE	FALSE
YBR270C	BIT2	YLR423C	ATG17	FALSE	TRUE	FALSE	FALSE
YBR270C	BIT2	YMR236W	TAF9	TRUE	FALSE	FALSE	FALSE
YBR270C	BIT2	YNL047C	SLM2	FALSE	TRUE	FALSE	FALSE
YBR270C	BIT2	YPL124W	SPC29	FALSE	TRUE	FALSE	FALSE
YBR270C	BIT2	YPL255W	BBP1	FALSE	TRUE	FALSE	FALSE
YBR273C	UBX7	YDL190C	UFD2	FALSE	FALSE	TRUE	FALSE
YBR273C	UBX7	YDR411C	DFM1	FALSE	FALSE	TRUE	FALSE
YBR273C	UBX7	YGR284C	ERV29	FALSE	FALSE	FALSE	TRUE
YBR273C	UBX7	YJL048C	UBX6	FALSE	FALSE	FALSE	TRUE
YBR273C	UBX7	YMR276W	DSK2	FALSE	FALSE	FALSE	TRUE
YBR273C	UBX7	YPR113W	PIS1	FALSE	FALSE	FALSE	TRUE
YBR274W	CHK1	YLR258W	GSY2	TRUE	FALSE	FALSE	FALSE
YBR274W	CHK1	YMR255W	GFD1	TRUE	FALSE	FALSE	FALSE
YBR276C	PPS1	YER081W	SER3	FALSE	FALSE	TRUE	FALSE
YBR278W	DPB3	YDR121W	DPB4	FALSE	FALSE	TRUE	TRUE
YBR279W	PAF1	YOR123C	LEO1	FALSE	FALSE	TRUE	FALSE
YBR280C	SAF1	YNL141W	AAH1	FALSE	FALSE	FALSE	TRUE
YBR281C	DUG2	YDL153C	SAS10	FALSE	TRUE	FALSE	FALSE
YBR281C	DUG2	YNL287W	SEC21	TRUE	FALSE	FALSE	FALSE
YBR282W	MRPL27	YDL087C	LUC7	FALSE	FALSE	FALSE	TRUE
YBR282W	MRPL27	YDR079C-A	TFB5	FALSE	FALSE	FALSE	TRUE
YBR282W	MRPL27	YGR158C	MTR3	FALSE	FALSE	FALSE	TRUE
YBR282W	MRPL27	YJR046W	TAH11	FALSE	FALSE	FALSE	TRUE
YBR282W	MRPL27	YLR117C	CLF1	FALSE	FALSE	FALSE	TRUE
YBR282W	MRPL27	YLR119W	SRN2	FALSE	FALSE	FALSE	TRUE
YBR282W	MRPL27	YLR370C	ARC18	FALSE	FALSE	FALSE	TRUE
YBR282W	MRPL27	YMR168C	CEP3	FALSE	FALSE	FALSE	TRUE
YBR282W	MRPL27	YNL153C	GIM3	FALSE	FALSE	FALSE	TRUE
YBR284W		YDL238C	GUD1	FALSE	TRUE	FALSE	FALSE
YBR284W		YLR368W	MDM30	FALSE	FALSE	FALSE	TRUE
YBR284W		YML035C	AMD1	FALSE	FALSE	TRUE	FALSE
YBR288C	APM3	YGR261C	APL6	FALSE	TRUE	FALSE	TRUE
YBR289W	SNF5	YPL129W	TAF14	FALSE	FALSE	TRUE	FALSE
YBR298C-A		YCR020C-A	MAK31	FALSE	FALSE	FALSE	TRUE
YCL005W-A	VMA9	YNL125C	ESBP6	FALSE	FALSE	FALSE	TRUE
YCL009C	ILV6	YML088W	UFO1	FALSE	FALSE	FALSE	TRUE
YCL010C	SGF29	YDR176W	NGG1	FALSE	TRUE	FALSE	FALSE
YCL017C	NFS1	YER094C	PUP3	FALSE	FALSE	FALSE	TRUE
YCL017C	NFS1	YHL006C	SHU1	FALSE	FALSE	FALSE	TRUE
YCL017C	NFS1	YJR011C		FALSE	FALSE	FALSE	TRUE
YCL017C	NFS1	YLR201C	COQ9	FALSE	FALSE	FALSE	TRUE
YCL017C	NFS1	YMR239C	RNT1	FALSE	FALSE	FALSE	TRUE
YCL017C	NFS1	YOR226C	ISU2	FALSE	FALSE	FALSE	TRUE
YCL021W-A		YMR153W	NUP53	FALSE	FALSE	FALSE	TRUE
YCL021W-A		YPL094C	SEC62	FALSE	FALSE	TRUE	FALSE
YCL024W	KCC4	YKR048C	NAP1	TRUE	FALSE	FALSE	FALSE
YCL028W	RNQ1	YCL028W	RNQ1	FALSE	FALSE	TRUE	FALSE
YCL028W	RNQ1	YCR060W	TAH1	FALSE	FALSE	TRUE	FALSE
YCL028W	RNQ1	YGR142W	BTN2	FALSE	FALSE	TRUE	FALSE
YCL028W	RNQ1	YHR034C	PIH1	FALSE	FALSE	TRUE	FALSE
YCL028W	RNQ1	YKL040C	NFU1	FALSE	FALSE	TRUE	FALSE
YCL028W	RNQ1	YLR291C	GCD7	FALSE	FALSE	TRUE	FALSE
YCL028W	RNQ1	YML051W	GAL80	FALSE	FALSE	TRUE	FALSE
YCL028W	RNQ1	YNL189W	SRP1	FALSE	FALSE	TRUE	FALSE
YCL028W	RNQ1	YNL288W	CAF40	FALSE	FALSE	TRUE	FALSE
YCL028W	RNQ1	YOL111C	MDY2	FALSE	FALSE	TRUE	FALSE
YCL028W	RNQ1	YOL123W	HRP1	FALSE	FALSE	TRUE	FALSE
YCL028W	RNQ1	YOR007C	SGT2	FALSE	FALSE	TRUE	FALSE
YCL028W	RNQ1	YPL070W	MUK1	FALSE	FALSE	TRUE	FALSE
YCL029C	BIK1	YER016W	BIM1	FALSE	TRUE	FALSE	FALSE
YCL029C	BIK1	YLR385C	SWC7	FALSE	FALSE	FALSE	TRUE
YCL029C	BIK1	YOR269W	PAC1	FALSE	FALSE	FALSE	TRUE
YCL031C	RRP7	YPR040W	TIP41	FALSE	FALSE	FALSE	TRUE
YCL032W	STE50	YDR032C	PST2	TRUE	FALSE	FALSE	FALSE
YCL032W	STE50	YLL049W	LDB18	FALSE	FALSE	FALSE	TRUE
YCL032W	STE50	YLR362W	STE11	TRUE	TRUE	FALSE	FALSE
YCL032W	STE50	YLR423C	ATG17	FALSE	TRUE	FALSE	FALSE
YCL033C	MXR2	YDR422C	SIP1	FALSE	FALSE	FALSE	TRUE
YCL033C	MXR2	YER180C	ISC10	FALSE	FALSE	FALSE	TRUE
YCL033C	MXR2	YHR153C	SPO16	FALSE	FALSE	FALSE	TRUE
YCL033C	MXR2	YIL008W	URM1	FALSE	FALSE	FALSE	TRUE
YCL033C	MXR2	YJR046W	TAH11	FALSE	FALSE	FALSE	TRUE
YCL033C	MXR2	YJR070C	LIA1	FALSE	FALSE	FALSE	TRUE
YCL033C	MXR2	YKL103C	APE1	FALSE	FALSE	TRUE	FALSE
YCL033C	MXR2	YOL082W	ATG19	FALSE	FALSE	TRUE	FALSE
YCL039W	GID7	YMR135C	GID8	FALSE	FALSE	TRUE	FALSE
YCL040W	GLK1	YCL040W	GLK1	FALSE	TRUE	FALSE	FALSE
YCL040W	GLK1	YDR516C	EMI2	FALSE	TRUE	FALSE	TRUE
YCL040W	GLK1	YML099C	ARG81	TRUE	FALSE	FALSE	FALSE
YCL040W	GLK1	YNL189W	SRP1	FALSE	TRUE	FALSE	FALSE
YCL043C	PDI1	YJL060W	BNA3	FALSE	FALSE	FALSE	TRUE
YCL051W	LRE1	YDR523C	SPS1	FALSE	FALSE	FALSE	TRUE
YCL051W	LRE1	YML051W	GAL80	FALSE	FALSE	FALSE	TRUE
YCL051W	LRE1	YML064C	TEM1	FALSE	FALSE	FALSE	TRUE
YCL054W	SPB1	YNL154C	YCK2	TRUE	FALSE	FALSE	FALSE
YCL055W	KAR4	YGL036W		FALSE	TRUE	FALSE	FALSE
YCL055W	KAR4	YGL192W	IME4	FALSE	TRUE	FALSE	TRUE
YCL055W	KAR4	YNL196C	SLZ1	FALSE	FALSE	FALSE	TRUE
YCL056C	PEX34	YDL157C		FALSE	FALSE	TRUE	FALSE
YCL056C	PEX34	YDR142C	PEX7	FALSE	FALSE	TRUE	FALSE
YCL056C	PEX34	YIL065C	FIS1	FALSE	FALSE	TRUE	FALSE
YCL056C	PEX34	YJL185C	ATG36	FALSE	FALSE	TRUE	FALSE
YCL056C	PEX34	YMR256C	COX7	FALSE	FALSE	FALSE	TRUE
YCL056C	PEX34	YNL100W	MIC27	FALSE	FALSE	FALSE	TRUE
YCL056C	PEX34	YNL131W	TOM22	FALSE	FALSE	TRUE	FALSE
YCL056C	PEX34	YOR037W	CYC2	FALSE	TRUE	FALSE	FALSE
YCL057C-A	MIC10	YDL226C	GCS1	FALSE	FALSE	FALSE	TRUE
YCL057C-A	MIC10	YGR235C	MIC26	FALSE	FALSE	FALSE	TRUE
YCL057C-A	MIC10	YLR108C		FALSE	FALSE	FALSE	TRUE
YCL057C-A	MIC10	YLR356W	ATG33	FALSE	FALSE	FALSE	TRUE
YCL057C-A	MIC10	YNL100W	MIC27	FALSE	FALSE	FALSE	TRUE
YCL059C	KRR1	YGL201C	MCM6	TRUE	FALSE	FALSE	FALSE
YCL059C	KRR1	YML093W	UTP14	FALSE	FALSE	FALSE	TRUE
YCL059C	KRR1	YOR229W	WTM2	FALSE	FALSE	TRUE	FALSE
YCL063W	VAC17	YLR423C	ATG17	FALSE	TRUE	FALSE	FALSE
YCR003W	MRPL32	YML130C	ERO1	FALSE	FALSE	FALSE	TRUE
YCR004C	YCP4	YDR032C	PST2	TRUE	FALSE	TRUE	FALSE
YCR005C	CIT2	YCR005C	CIT2	TRUE	FALSE	FALSE	FALSE
YCR007C		YDL120W	YFH1	FALSE	FALSE	TRUE	FALSE
YCR007C		YDL164C	CDC9	FALSE	FALSE	TRUE	FALSE
YCR007C		YKR066C	CCP1	FALSE	FALSE	TRUE	FALSE
YCR007C		YMR079W	SEC14	FALSE	FALSE	TRUE	FALSE
YCR007C		YPL020C	ULP1	FALSE	FALSE	TRUE	FALSE
YCR009C	RVS161	YDR388W	RVS167	TRUE	TRUE	TRUE	TRUE
YCR009C	RVS161	YER125W	RSP5	FALSE	FALSE	TRUE	FALSE
YCR009C	RVS161	YMR232W	FUS2	FALSE	TRUE	FALSE	FALSE
YCR009C	RVS161	YMR312W	ELP6	FALSE	FALSE	FALSE	TRUE
YCR011C	ADP1	YNL154C	YCK2	TRUE	FALSE	FALSE	FALSE
YCR020C	PET18	YCR020C	PET18	FALSE	FALSE	TRUE	FALSE
YCR020C	PET18	YGL119W	COQ8	FALSE	FALSE	FALSE	TRUE
YCR020C	PET18	YLR291C	GCD7	FALSE	FALSE	TRUE	FALSE
YCR020C-A	MAK31	YEL053C	MAK10	TRUE	FALSE	FALSE	TRUE
YCR020C-A	MAK31	YIL119C	RPI1	FALSE	FALSE	TRUE	FALSE
YCR020C-A	MAK31	YJR128W		FALSE	FALSE	FALSE	TRUE
YCR020C-A	MAK31	YKL025C	PAN3	FALSE	FALSE	TRUE	FALSE
YCR020C-A	MAK31	YPL173W	MRPL40	FALSE	FALSE	FALSE	TRUE
YCR020W-B	HTL1	YFR004W	RPN11	FALSE	FALSE	FALSE	TRUE
YCR020W-B	HTL1	YFR037C	RSC8	FALSE	FALSE	FALSE	TRUE
YCR021C	HSP30	YDR479C	PEX29	FALSE	FALSE	TRUE	FALSE
YCR022C		YDL017W	CDC7	TRUE	FALSE	FALSE	FALSE
YCR024C	SLM5	YNL243W	SLA2	FALSE	FALSE	TRUE	FALSE
YCR024C-A	PMP1	YJR010C-A	SPC1	FALSE	FALSE	FALSE	TRUE
YCR024C-A	PMP1	YJR152W	DAL5	FALSE	FALSE	FALSE	TRUE
YCR027C	RHB1	YOL083W	ATG34	TRUE	FALSE	TRUE	FALSE
YCR028C-A	RIM1	YNL189W	SRP1	FALSE	FALSE	FALSE	TRUE
YCR035C	RRP43	YGR095C	RRP46	FALSE	FALSE	FALSE	TRUE
YCR035C	RRP43	YHR114W	BZZ1	FALSE	TRUE	FALSE	FALSE
YCR036W	RBK1	YGL153W	PEX14	FALSE	TRUE	FALSE	FALSE
YCR045C	RRT12	YOR348C	PUT4	TRUE	FALSE	FALSE	FALSE
YCR050C		YDL017W	CDC7	TRUE	FALSE	FALSE	FALSE
YCR051W		YER184C	TOG1	FALSE	FALSE	TRUE	FALSE
YCR051W		YPL220W	RPL1A	FALSE	FALSE	FALSE	TRUE
YCR052W	RSC6	YFR037C	RSC8	FALSE	TRUE	FALSE	FALSE
YCR052W	RSC6	YOR232W	MGE1	FALSE	TRUE	FALSE	FALSE
YCR054C	CTR86	YDL230W	PTP1	FALSE	FALSE	FALSE	TRUE
YCR054C	CTR86	YGR181W	TIM13	FALSE	FALSE	FALSE	TRUE
YCR057C	PWP2	YGR154C	GTO1	TRUE	FALSE	FALSE	FALSE
YCR057C	PWP2	YLR409C	UTP21	FALSE	FALSE	FALSE	TRUE
YCR059C	YIH1	YDR400W	URH1	TRUE	FALSE	FALSE	FALSE
YCR059C	YIH1	YHR193C	EGD2	FALSE	FALSE	FALSE	TRUE
YCR059C	YIH1	YJL160C	PIR5	TRUE	FALSE	FALSE	FALSE
YCR060W	TAH1	YGR237C		FALSE	FALSE	FALSE	TRUE
YCR060W	TAH1	YHR034C	PIH1	FALSE	TRUE	TRUE	FALSE
YCR060W	TAH1	YKL117W	SBA1	FALSE	FALSE	TRUE	TRUE
YCR063W	BUD31	YDR408C	ADE8	TRUE	FALSE	FALSE	FALSE
YCR063W	BUD31	YGL127C	SOH1	FALSE	FALSE	FALSE	TRUE
YCR063W	BUD31	YOL135C	MED7	FALSE	FALSE	TRUE	FALSE
YCR063W	BUD31	YPR152C	URN1	FALSE	FALSE	TRUE	FALSE
YCR065W	HCM1	YML051W	GAL80	FALSE	FALSE	TRUE	FALSE
YCR066W	RAD18	YGL058W	RAD6	TRUE	FALSE	FALSE	FALSE
YCR066W	RAD18	YOR128C	ADE2	TRUE	FALSE	FALSE	FALSE
YCR067C	SED4	YOR128C	ADE2	TRUE	FALSE	FALSE	FALSE
YCR068W	ATG15	YIR033W	MGA2	FALSE	FALSE	TRUE	FALSE
YCR068W	ATG15	YIR038C	GTT1	FALSE	FALSE	TRUE	FALSE
YCR068W	ATG15	YMR153W	NUP53	FALSE	FALSE	FALSE	TRUE
YCR068W	ATG15	YNL111C	CYB5	FALSE	FALSE	TRUE	FALSE
YCR068W	ATG15	YNL125C	ESBP6	FALSE	FALSE	FALSE	TRUE
YCR073C	SSK22	YGR142W	BTN2	FALSE	FALSE	TRUE	FALSE
YCR073C	SSK22	YLR006C	SSK1	FALSE	FALSE	TRUE	FALSE
YCR075W-A	EGO2	YEL020W-A	TIM9	FALSE	FALSE	FALSE	TRUE
YCR075W-A	EGO2	YKR007W	MEH1	FALSE	FALSE	FALSE	TRUE
YCR075W-A	EGO2	YMR213W	CEF1	FALSE	FALSE	FALSE	TRUE
YCR076C	FUB1	YNL189W	SRP1	FALSE	TRUE	FALSE	FALSE
YCR077C	PAT1	YDL139C	SCM3	FALSE	TRUE	FALSE	FALSE
YCR077C	PAT1	YDL175C	AIR2	FALSE	TRUE	FALSE	FALSE
YCR077C	PAT1	YJL124C	LSM1	FALSE	TRUE	FALSE	FALSE
YCR082W	AHC2	YER022W	SRB4	FALSE	TRUE	FALSE	FALSE
YCR082W	AHC2	YOR023C	AHC1	TRUE	TRUE	FALSE	FALSE
YCR083W	TRX3	YCR086W	CSM1	FALSE	FALSE	TRUE	FALSE
YCR083W	TRX3	YDR448W	ADA2	FALSE	FALSE	TRUE	FALSE
YCR086W	CSM1	YCR086W	CSM1	FALSE	FALSE	TRUE	FALSE
YCR086W	CSM1	YDL089W	NUR1	FALSE	TRUE	FALSE	FALSE
YCR086W	CSM1	YDR061W		TRUE	FALSE	FALSE	FALSE
YCR086W	CSM1	YDR088C	SLU7	FALSE	FALSE	FALSE	TRUE
YCR086W	CSM1	YDR439W	LRS4	TRUE	TRUE	TRUE	TRUE
YCR086W	CSM1	YER086W	ILV1	FALSE	FALSE	TRUE	FALSE
YCR086W	CSM1	YER106W	MAM1	FALSE	TRUE	TRUE	FALSE
YCR086W	CSM1	YER144C	UBP5	FALSE	FALSE	TRUE	FALSE
YCR086W	CSM1	YFR028C	CDC14	FALSE	FALSE	FALSE	TRUE
YCR086W	CSM1	YGL175C	SAE2	TRUE	FALSE	FALSE	FALSE
YCR086W	CSM1	YGR155W	CYS4	TRUE	FALSE	FALSE	FALSE
YCR086W	CSM1	YIL152W		FALSE	FALSE	TRUE	FALSE
YCR086W	CSM1	YJL110C	GZF3	FALSE	FALSE	TRUE	FALSE
YCR086W	CSM1	YKR010C	TOF2	FALSE	FALSE	TRUE	FALSE
YCR086W	CSM1	YKR034W	DAL80	FALSE	FALSE	TRUE	FALSE
YCR086W	CSM1	YKR068C	BET3	FALSE	FALSE	TRUE	FALSE
YCR086W	CSM1	YLR291C	GCD7	FALSE	FALSE	TRUE	FALSE
YCR086W	CSM1	YNL311C	SKP2	FALSE	FALSE	TRUE	FALSE
YCR086W	CSM1	YOL020W	TAT2	TRUE	FALSE	FALSE	FALSE
YCR086W	CSM1	YOL036W		FALSE	FALSE	FALSE	TRUE
YCR086W	CSM1	YOR264W	DSE3	TRUE	TRUE	TRUE	FALSE
YCR086W	CSM1	YOR281C	PLP2	FALSE	TRUE	FALSE	FALSE
YCR086W	CSM1	YPL093W	NOG1	FALSE	FALSE	FALSE	TRUE
YCR087C-A		YKR092C	SRP40	FALSE	TRUE	FALSE	FALSE
YCR088W	ABP1	YOR284W	HUA2	FALSE	FALSE	TRUE	FALSE
YCR093W	CDC39	YDR376W	ARH1	TRUE	FALSE	FALSE	FALSE
YCR095C	OCA4	YDR067C	OCA6	FALSE	FALSE	FALSE	TRUE
YCR095C	OCA4	YHL029C	OCA5	FALSE	FALSE	FALSE	TRUE
YCR095C	OCA4	YNL099C	OCA1	FALSE	TRUE	FALSE	FALSE
YCR095C	OCA4	YNL189W	SRP1	FALSE	FALSE	FALSE	TRUE
YCR095W-A		YDL226C	GCS1	FALSE	FALSE	FALSE	TRUE
YCR095W-A		YEL009C-A		FALSE	FALSE	FALSE	TRUE
YCR099C		YPR017C	DSS4	FALSE	FALSE	FALSE	TRUE
YCR105W	ADH7	YCR105W	ADH7	FALSE	FALSE	TRUE	FALSE
YCR106W	RDS1	YDR222W		FALSE	FALSE	TRUE	FALSE
YCR106W	RDS1	YEL072W	RMD6	FALSE	FALSE	TRUE	FALSE
YCR106W	RDS1	YGL247W	BRR6	FALSE	FALSE	TRUE	FALSE
YCR106W	RDS1	YGR081C	SLX9	FALSE	FALSE	TRUE	FALSE
YCR106W	RDS1	YGR140W	CBF2	FALSE	FALSE	TRUE	FALSE
YCR106W	RDS1	YHR130C		FALSE	FALSE	TRUE	FALSE
YCR106W	RDS1	YJL006C	CTK2	FALSE	FALSE	TRUE	FALSE
YCR106W	RDS1	YJL077W-B		FALSE	FALSE	TRUE	FALSE
YCR106W	RDS1	YMR060C	SAM37	FALSE	FALSE	TRUE	FALSE
YCR106W	RDS1	YMR141C		FALSE	FALSE	TRUE	FALSE
YCR106W	RDS1	YPL034W		FALSE	FALSE	TRUE	FALSE
YCR106W	RDS1	YPL243W	SRP68	FALSE	FALSE	TRUE	FALSE
YCR106W	RDS1	YPL267W	ACM1	FALSE	FALSE	TRUE	FALSE
YCR106W	RDS1	YPR046W	MCM16	FALSE	FALSE	TRUE	FALSE
YDL001W	RMD1	YDL133W	SRF1	TRUE	FALSE	FALSE	FALSE
YDL001W	RMD1	YMR079W	SEC14	TRUE	FALSE	FALSE	FALSE
YDL002C	NHP10	YER092W	IES5	TRUE	FALSE	FALSE	TRUE
YDL002C	NHP10	YGL150C	INO80	TRUE	FALSE	FALSE	FALSE
YDL002C	NHP10	YLR052W	IES3	FALSE	TRUE	FALSE	TRUE
YDL002C	NHP10	YNL084C	END3	FALSE	FALSE	FALSE	TRUE
YDL002C	NHP10	YOL069W	NUF2	FALSE	FALSE	FALSE	TRUE
YDL004W	ATP16	YPL271W	ATP15	FALSE	FALSE	FALSE	TRUE
YDL005C	MED2	YHR167W	THP2	FALSE	FALSE	TRUE	FALSE
YDL005C	MED2	YML051W	GAL80	FALSE	FALSE	TRUE	FALSE
YDL006W	PTC1	YDR162C	NBP2	TRUE	TRUE	TRUE	FALSE
YDL012C		YDR151C	CTH1	TRUE	FALSE	FALSE	FALSE
YDL012C		YFR047C	BNA6	TRUE	FALSE	FALSE	FALSE
YDL012C		YHR032W	ERC1	TRUE	FALSE	FALSE	FALSE
YDL012C		YHR140W		TRUE	FALSE	FALSE	FALSE
YDL012C		YIL172C	IMA3	TRUE	FALSE	FALSE	FALSE
YDL012C		YJL065C	DLS1	TRUE	FALSE	FALSE	FALSE
YDL012C		YOR355W	GDS1	TRUE	FALSE	FALSE	FALSE
YDL013W	SLX5	YDL013W	SLX5	FALSE	FALSE	FALSE	TRUE
YDL013W	SLX5	YDR148C	KGD2	FALSE	FALSE	FALSE	TRUE
YDL013W	SLX5	YDR510W	SMT3	TRUE	FALSE	TRUE	FALSE
YDL013W	SLX5	YER116C	SLX8	TRUE	FALSE	FALSE	FALSE
YDL013W	SLX5	YJL110C	GZF3	FALSE	FALSE	FALSE	TRUE
YDL013W	SLX5	YJR091C	JSN1	FALSE	TRUE	FALSE	FALSE
YDL013W	SLX5	YMR111C		FALSE	FALSE	TRUE	TRUE
YDL013W	SLX5	YOR285W	RDL1	FALSE	FALSE	FALSE	TRUE
YDL013W	SLX5	YOR368W	RAD17	FALSE	FALSE	FALSE	TRUE
YDL015C	TSC13	YFR035C		FALSE	FALSE	FALSE	TRUE
YDL015C	TSC13	YIR038C	GTT1	FALSE	FALSE	TRUE	FALSE
YDL015C	TSC13	YMR153W	NUP53	FALSE	FALSE	FALSE	TRUE
YDL015C	TSC13	YNR039C	ZRG17	FALSE	FALSE	FALSE	TRUE
YDL015C	TSC13	YOL110W	SHR5	FALSE	FALSE	FALSE	TRUE
YDL015C	TSC13	YOR324C	FRT1	FALSE	FALSE	TRUE	FALSE
YDL017W	CDC7	YDL160C	DHH1	TRUE	FALSE	FALSE	FALSE
YDL017W	CDC7	YEL023C		TRUE	FALSE	FALSE	FALSE
YDL017W	CDC7	YFR057W		TRUE	FALSE	FALSE	FALSE
YDL017W	CDC7	YGR099W	TEL2	TRUE	FALSE	FALSE	FALSE
YDL017W	CDC7	YJL088W	ARG3	TRUE	FALSE	FALSE	FALSE
YDL017W	CDC7	YKL039W	PTM1	TRUE	FALSE	FALSE	FALSE
YDL017W	CDC7	YNR048W		TRUE	FALSE	FALSE	FALSE
YDL017W	CDC7	YOR006C	TSR3	TRUE	FALSE	FALSE	FALSE
YDL020C	RPN4	YML051W	GAL80	FALSE	FALSE	FALSE	TRUE
YDL022W	GPD1	YDR142C	PEX7	FALSE	FALSE	TRUE	TRUE
YDL025C	RTK1	YPL260W	CUB1	FALSE	FALSE	TRUE	FALSE
YDL030W	PRP9	YDR026C	NSI1	FALSE	TRUE	FALSE	FALSE
YDL031W	DBP10	YPL004C	LSP1	FALSE	FALSE	TRUE	FALSE
YDL039C	PRM7	YDR373W	FRQ1	FALSE	FALSE	FALSE	TRUE
YDL042C	SIR2	YOR279C	RFM1	FALSE	FALSE	FALSE	TRUE
YDL043C	PRP11	YJL203W	PRP21	FALSE	FALSE	FALSE	TRUE
YDL043C	PRP11	YLR291C	GCD7	FALSE	FALSE	FALSE	TRUE
YDL043C	PRP11	YML064C	TEM1	FALSE	FALSE	FALSE	TRUE
YDL043C	PRP11	YPL173W	MRPL40	FALSE	FALSE	FALSE	TRUE
YDL044C	MTF2	YDL087C	LUC7	FALSE	FALSE	FALSE	TRUE
YDL044C	MTF2	YDR422C	SIP1	FALSE	FALSE	FALSE	TRUE
YDL044C	MTF2	YER094C	PUP3	FALSE	FALSE	FALSE	TRUE
YDL044C	MTF2	YGR048W	UFD1	FALSE	FALSE	FALSE	TRUE
YDL044C	MTF2	YJR046W	TAH11	FALSE	FALSE	FALSE	TRUE
YDL044C	MTF2	YKR027W	BCH2	FALSE	FALSE	FALSE	TRUE
YDL044C	MTF2	YLR347C	KAP95	FALSE	FALSE	FALSE	TRUE
YDL044C	MTF2	YLR386W	VAC14	FALSE	TRUE	TRUE	FALSE
YDL044C	MTF2	YMR055C	BUB2	FALSE	FALSE	FALSE	TRUE
YDL044C	MTF2	YNL189W	SRP1	FALSE	FALSE	FALSE	TRUE
YDL044C	MTF2	YOR023C	AHC1	FALSE	FALSE	FALSE	TRUE
YDL045C	FAD1	YGR077C	PEX8	FALSE	FALSE	TRUE	FALSE
YDL047W	SIT4	YKL192C	ACP1	FALSE	FALSE	FALSE	TRUE
YDL049C	KNH1	YDL226C	GCS1	FALSE	FALSE	FALSE	TRUE
YDL049C	KNH1	YJR110W	YMR1	FALSE	FALSE	FALSE	TRUE
YDL049C	KNH1	YNL044W	YIP3	FALSE	FALSE	FALSE	TRUE
YDL049C	KNH1	YNL204C	SPS18	FALSE	FALSE	FALSE	TRUE
YDL049C	KNH1	YPL070W	MUK1	FALSE	FALSE	FALSE	TRUE
YDL053C	PBP4	YER016W	BIM1	FALSE	FALSE	FALSE	TRUE
YDL053C	PBP4	YGR178C	PBP1	FALSE	FALSE	TRUE	TRUE
YDL053C	PBP4	YHR121W	LSM12	FALSE	FALSE	FALSE	TRUE
YDL053C	PBP4	YIL105W-A		FALSE	FALSE	FALSE	TRUE
YDL055C	PSA1	YDR510W	SMT3	FALSE	FALSE	TRUE	FALSE
YDL056W	MBP1	YMR197C	VTI1	FALSE	FALSE	TRUE	FALSE
YDL057W		YJL058C	BIT61	FALSE	FALSE	TRUE	FALSE
YDL057W		YLR098C	CHA4	FALSE	FALSE	TRUE	FALSE
YDL057W		YLR240W	VPS34	FALSE	FALSE	FALSE	TRUE
YDL057W		YPL049C	DIG1	FALSE	FALSE	TRUE	FALSE
YDL063C	SYO1	YDR381W	YRA1	TRUE	FALSE	FALSE	FALSE
YDL063C	SYO1	YPL131W	RPL5	TRUE	FALSE	FALSE	FALSE
YDL064W	UBC9	YDR510W	SMT3	FALSE	FALSE	TRUE	FALSE
YDL065C	PEX19	YGR119C	NUP57	FALSE	TRUE	FALSE	FALSE
YDL065C	PEX19	YGR218W	CRM1	FALSE	TRUE	FALSE	FALSE
YDL065C	PEX19	YLR071C	RGR1	TRUE	FALSE	FALSE	FALSE
YDL065C	PEX19	YMR047C	NUP116	FALSE	TRUE	FALSE	FALSE
YDL065C	PEX19	YMR163C	INP2	FALSE	TRUE	FALSE	FALSE
YDL066W	IDP1	YGL187C	COX4	FALSE	FALSE	TRUE	FALSE
YDL070W	BDF2	YLR227C	ADY4	FALSE	FALSE	TRUE	FALSE
YDL070W	BDF2	YLR399C	BDF1	FALSE	FALSE	TRUE	FALSE
YDL070W	BDF2	YMR227C	TAF7	FALSE	FALSE	TRUE	FALSE
YDL070W	BDF2	YNR034W	SOL1	FALSE	FALSE	TRUE	FALSE
YDL072C	YET3	YML029W	USA1	FALSE	FALSE	TRUE	FALSE
YDL073W	AHK1	YER118C	SHO1	FALSE	FALSE	TRUE	FALSE
YDL076C	RXT3	YLR098C	CHA4	TRUE	FALSE	TRUE	FALSE
YDL076C	RXT3	YMR168C	CEP3	FALSE	FALSE	FALSE	TRUE
YDL077C	VAM6	YMR231W	PEP5	FALSE	FALSE	FALSE	TRUE
YDL081C	RPP1A	YGR209C	TRX2	FALSE	TRUE	FALSE	FALSE
YDL081C	RPP1A	YLR340W	RPP0	FALSE	TRUE	FALSE	FALSE
YDL081C	RPP1A	YPR086W	SUA7	FALSE	TRUE	FALSE	FALSE
YDL083C	RPS16B	YLR449W	FPR4	FALSE	FALSE	FALSE	TRUE
YDL084W	SUB2	YDL084W	SUB2	FALSE	FALSE	TRUE	FALSE
YDL084W	SUB2	YDR381W	YRA1	FALSE	FALSE	FALSE	TRUE
YDL084W	SUB2	YDR510W	SMT3	FALSE	FALSE	TRUE	FALSE
YDL084W	SUB2	YER063W	THO1	FALSE	TRUE	TRUE	FALSE
YDL084W	SUB2	YGL122C	NAB2	FALSE	FALSE	TRUE	FALSE
YDL084W	SUB2	YKL214C	YRA2	FALSE	FALSE	TRUE	FALSE
YDL087C	LUC7	YDL233W	MFG1	FALSE	FALSE	FALSE	TRUE
YDL087C	LUC7	YDR404C	RPB7	FALSE	FALSE	FALSE	TRUE
YDL087C	LUC7	YHL006C	SHU1	FALSE	FALSE	FALSE	TRUE
YDL087C	LUC7	YHR033W		FALSE	FALSE	FALSE	TRUE
YDL087C	LUC7	YJR003C	MRX12	FALSE	FALSE	FALSE	TRUE
YDL087C	LUC7	YJR050W	ISY1	FALSE	FALSE	FALSE	TRUE
YDL087C	LUC7	YKL078W	DHR2	FALSE	FALSE	FALSE	TRUE
YDL087C	LUC7	YKL138C-A	HSK3	FALSE	FALSE	FALSE	TRUE
YDL087C	LUC7	YLL007C	LMO1	FALSE	FALSE	FALSE	TRUE
YDL087C	LUC7	YLR291C	GCD7	FALSE	FALSE	FALSE	TRUE
YDL087C	LUC7	YMR213W	CEF1	FALSE	FALSE	FALSE	TRUE
YDL087C	LUC7	YMR293C	HER2	FALSE	FALSE	FALSE	TRUE
YDL087C	LUC7	YNL086W	SNN1	FALSE	FALSE	FALSE	TRUE
YDL087C	LUC7	YOL024W		FALSE	FALSE	FALSE	TRUE
YDL087C	LUC7	YOR060C	SLD7	FALSE	FALSE	FALSE	TRUE
YDL087C	LUC7	YOR158W	PET123	FALSE	FALSE	FALSE	TRUE
YDL087C	LUC7	YPL002C	SNF8	FALSE	FALSE	FALSE	TRUE
YDL087C	LUC7	YPL282C	PAU22	FALSE	FALSE	FALSE	TRUE
YDL087C	LUC7	YPR083W	MDM36	FALSE	FALSE	FALSE	TRUE
YDL088C	ASM4	YFR002W	NIC96	FALSE	FALSE	FALSE	TRUE
YDL088C	ASM4	YJL117W	PHO86	FALSE	FALSE	FALSE	TRUE
YDL088C	ASM4	YJR046W	TAH11	FALSE	FALSE	FALSE	TRUE
YDL088C	ASM4	YLR201C	COQ9	FALSE	FALSE	FALSE	TRUE
YDL088C	ASM4	YML031W	NDC1	TRUE	FALSE	FALSE	FALSE
YDL088C	ASM4	YML051W	GAL80	FALSE	FALSE	FALSE	TRUE
YDL088C	ASM4	YML064C	TEM1	FALSE	FALSE	FALSE	TRUE
YDL088C	ASM4	YMR153W	NUP53	FALSE	TRUE	FALSE	TRUE
YDL088C	ASM4	YPR017C	DSS4	FALSE	FALSE	FALSE	TRUE
YDL088C	ASM4	YPR054W	SMK1	FALSE	FALSE	FALSE	TRUE
YDL089W	NUR1	YDL089W	NUR1	TRUE	TRUE	FALSE	FALSE
YDL089W	NUR1	YDR233C	RTN1	FALSE	TRUE	FALSE	FALSE
YDL089W	NUR1	YDR375C	BCS1	FALSE	FALSE	FALSE	TRUE
YDL089W	NUR1	YLR324W	PEX30	TRUE	TRUE	FALSE	FALSE
YDL089W	NUR1	YML008C	ERG6	FALSE	TRUE	FALSE	FALSE
YDL089W	NUR1	YNR039C	ZRG17	FALSE	FALSE	FALSE	TRUE
YDL089W	NUR1	YPR028W	YOP1	FALSE	TRUE	FALSE	FALSE
YDL090C	RAM1	YKL019W	RAM2	TRUE	FALSE	TRUE	TRUE
YDL090C	RAM1	YKR048C	NAP1	FALSE	FALSE	TRUE	FALSE
YDL090C	RAM1	YMR139W	RIM11	FALSE	FALSE	TRUE	FALSE
YDL092W	SRP14	YKL122C	SRP21	FALSE	FALSE	TRUE	TRUE
YDL097C	RPN6	YDL242W		FALSE	FALSE	FALSE	TRUE
YDL097C	RPN6	YDR179C	CSN9	FALSE	FALSE	FALSE	TRUE
YDL097C	RPN6	YEL009C	GCN4	TRUE	FALSE	FALSE	FALSE
YDL097C	RPN6	YJR055W	HIT1	FALSE	FALSE	FALSE	TRUE
YDL097C	RPN6	YKL222C		FALSE	FALSE	FALSE	TRUE
YDL097C	RPN6	YLR031W		FALSE	FALSE	FALSE	TRUE
YDL097C	RPN6	YLR313C	SPH1	FALSE	FALSE	FALSE	TRUE
YDL097C	RPN6	YLR315W	NKP2	FALSE	FALSE	FALSE	TRUE
YDL097C	RPN6	YLR408C	BLS1	FALSE	FALSE	FALSE	TRUE
YDL097C	RPN6	YOR158W	PET123	FALSE	FALSE	FALSE	TRUE
YDL098C	SNU23	YGL016W	KAP122	FALSE	FALSE	FALSE	TRUE
YDL098C	SNU23	YGR075C	PRP38	TRUE	FALSE	FALSE	TRUE
YDL098C	SNU23	YJR046W	TAH11	FALSE	FALSE	FALSE	TRUE
YDL098C	SNU23	YLR291C	GCD7	FALSE	FALSE	FALSE	TRUE
YDL098C	SNU23	YML064C	TEM1	FALSE	FALSE	FALSE	TRUE
YDL098C	SNU23	YNL189W	SRP1	FALSE	FALSE	FALSE	TRUE
YDL098C	SNU23	YOR226C	ISU2	FALSE	FALSE	FALSE	TRUE
YDL098C	SNU23	YPL135W	ISU1	FALSE	FALSE	FALSE	TRUE
YDL100C	GET3	YDL121C		FALSE	TRUE	FALSE	FALSE
YDL100C	GET3	YDR304C	CPR5	FALSE	FALSE	TRUE	FALSE
YDL100C	GET3	YDR513W	GRX2	FALSE	FALSE	TRUE	FALSE
YDL100C	GET3	YER017C	AFG3	FALSE	FALSE	TRUE	FALSE
YDL100C	GET3	YER150W	SPI1	FALSE	FALSE	TRUE	FALSE
YDL100C	GET3	YGL153W	PEX14	FALSE	FALSE	TRUE	FALSE
YDL100C	GET3	YGR028W	MSP1	FALSE	FALSE	TRUE	FALSE
YDL100C	GET3	YGR189C	CRH1	FALSE	TRUE	FALSE	FALSE
YDL100C	GET3	YHL004W	MRP4	FALSE	TRUE	FALSE	FALSE
YDL100C	GET3	YHR057C	CPR2	FALSE	TRUE	TRUE	FALSE
YDL100C	GET3	YHR128W	FUR1	FALSE	FALSE	TRUE	FALSE
YDL100C	GET3	YHR180W		FALSE	TRUE	TRUE	FALSE
YDL100C	GET3	YIL065C	FIS1	FALSE	FALSE	TRUE	FALSE
YDL100C	GET3	YIL162W	SUC2	FALSE	FALSE	TRUE	FALSE
YDL100C	GET3	YJL153C	INO1	FALSE	TRUE	FALSE	FALSE
YDL100C	GET3	YKL154W	SRP102	FALSE	FALSE	TRUE	FALSE
YDL100C	GET3	YKR100C	SKG1	FALSE	TRUE	FALSE	FALSE
YDL100C	GET3	YLR297W		FALSE	FALSE	TRUE	FALSE
YDL100C	GET3	YML101C	CUE4	FALSE	TRUE	TRUE	FALSE
YDL100C	GET3	YNL149C	PGA2	FALSE	FALSE	TRUE	FALSE
YDL100C	GET3	YNL199C	GCR2	FALSE	TRUE	FALSE	FALSE
YDL100C	GET3	YNR067C	DSE4	FALSE	FALSE	TRUE	FALSE
YDL100C	GET3	YOL018C	TLG2	FALSE	FALSE	TRUE	FALSE
YDL100C	GET3	YOL111C	MDY2	FALSE	FALSE	TRUE	FALSE
YDL100C	GET3	YOL126C	MDH2	FALSE	TRUE	TRUE	FALSE
YDL100C	GET3	YOR164C	GET4	FALSE	TRUE	FALSE	FALSE
YDL100C	GET3	YPR075C	OPY2	FALSE	FALSE	TRUE	FALSE
YDL101C	DUN1	YPL269W	KAR9	FALSE	FALSE	TRUE	FALSE
YDL105W	NSE4	YDR288W	NSE3	FALSE	FALSE	FALSE	TRUE
YDL105W	NSE4	YOL034W	SMC5	FALSE	FALSE	TRUE	FALSE
YDL106C	PHO2	YML051W	GAL80	FALSE	FALSE	TRUE	FALSE
YDL108W	KIN28	YGL134W	PCL10	FALSE	TRUE	TRUE	FALSE
YDL108W	KIN28	YNL025C	SSN8	FALSE	FALSE	TRUE	FALSE
YDL108W	KIN28	YPR025C	CCL1	FALSE	FALSE	FALSE	TRUE
YDL109C		YEL041W	YEF1	FALSE	FALSE	FALSE	TRUE
YDL110C	TMA17	YGL048C	RPT6	FALSE	FALSE	FALSE	TRUE
YDL110C	TMA17	YKL015W	PUT3	TRUE	FALSE	FALSE	FALSE
YDL110C	TMA17	YOR078W	BUD21	TRUE	FALSE	FALSE	FALSE
YDL111C	RRP42	YGR158C	MTR3	TRUE	TRUE	FALSE	TRUE
YDL111C	RRP42	YGR195W	SKI6	FALSE	FALSE	FALSE	TRUE
YDL113C	ATG20	YGL158W	RCK1	FALSE	FALSE	FALSE	TRUE
YDL113C	ATG20	YJL036W	SNX4	TRUE	FALSE	TRUE	TRUE
YDL113C	ATG20	YLL004W	ORC3	FALSE	FALSE	FALSE	TRUE
YDL113C	ATG20	YNL086W	SNN1	FALSE	FALSE	FALSE	TRUE
YDL116W	NUP84	YDR113C	PDS1	FALSE	TRUE	FALSE	FALSE
YDL116W	NUP84	YHR033W		FALSE	FALSE	FALSE	TRUE
YDL116W	NUP84	YKR082W	NUP133	FALSE	TRUE	FALSE	TRUE
YDL116W	NUP84	YNL258C	DSL1	FALSE	FALSE	FALSE	TRUE
YDL117W	CYK3	YMR032W	HOF1	FALSE	FALSE	TRUE	FALSE
YDL120W	YFH1	YDR100W	TVP15	FALSE	FALSE	TRUE	FALSE
YDL120W	YFH1	YMR071C	TVP18	FALSE	FALSE	TRUE	FALSE
YDL120W	YFH1	YNL204C	SPS18	FALSE	FALSE	FALSE	TRUE
YDL125C	HNT1	YDL125C	HNT1	FALSE	FALSE	FALSE	TRUE
YDL125C	HNT1	YHL018W		FALSE	FALSE	TRUE	FALSE
YDL125C	HNT1	YHR106W	TRR2	FALSE	FALSE	FALSE	TRUE
YDL126C	CDC48	YDL190C	UFD2	FALSE	FALSE	TRUE	FALSE
YDL126C	CDC48	YFL044C	OTU1	FALSE	FALSE	TRUE	FALSE
YDL126C	CDC48	YGL108C		FALSE	FALSE	TRUE	FALSE
YDL126C	CDC48	YMR067C	UBX4	FALSE	FALSE	TRUE	FALSE
YDL126C	CDC48	YNL155W	CUZ1	FALSE	FALSE	TRUE	FALSE
YDL127W	PCL2	YDR146C	SWI5	TRUE	FALSE	FALSE	FALSE
YDL127W	PCL2	YMR068W	AVO2	FALSE	FALSE	FALSE	TRUE
YDL130W	RPP1B	YKL002W	DID4	FALSE	TRUE	FALSE	FALSE
YDL130W	RPP1B	YLR287C		FALSE	TRUE	FALSE	FALSE
YDL130W	RPP1B	YLR340W	RPP0	FALSE	TRUE	FALSE	FALSE
YDL130W-A	STF1	YGR048W	UFD1	FALSE	FALSE	FALSE	TRUE
YDL130W-A	STF1	YML064C	TEM1	FALSE	FALSE	FALSE	TRUE
YDL132W	CDC53	YDR328C	SKP1	FALSE	FALSE	FALSE	TRUE
YDL132W	CDC53	YLR224W	UCC1	FALSE	FALSE	FALSE	TRUE
YDL132W	CDC53	YLR267W	BOP2	FALSE	FALSE	TRUE	FALSE
YDL132W	CDC53	YOL133W	HRT1	FALSE	FALSE	TRUE	FALSE
YDL133C-A	RPL41B	YKR048C	NAP1	FALSE	FALSE	TRUE	FALSE
YDL134C	PPH21	YGR161C	RTS3	FALSE	FALSE	FALSE	TRUE
YDL134C	PPH21	YHR114W	BZZ1	FALSE	TRUE	FALSE	FALSE
YDL134C	PPH21	YJR128W		FALSE	FALSE	FALSE	TRUE
YDL134C	PPH21	YKL156W	RPS27A	FALSE	FALSE	FALSE	TRUE
YDL134C	PPH21	YKL192C	ACP1	FALSE	FALSE	FALSE	TRUE
YDL134C	PPH21	YMR028W	TAP42	FALSE	FALSE	TRUE	TRUE
YDL134C	PPH21	YPR040W	TIP41	FALSE	TRUE	FALSE	FALSE
YDL135C	RDI1	YLR229C	CDC42	TRUE	FALSE	FALSE	FALSE
YDL139C	SCM3	YGL153W	PEX14	FALSE	TRUE	FALSE	FALSE
YDL139C	SCM3	YLR288C	MEC3	FALSE	FALSE	FALSE	TRUE
YDL144C		YDL144C		FALSE	FALSE	TRUE	FALSE
YDL144C		YDR088C	SLU7	TRUE	FALSE	FALSE	FALSE
YDL144C		YLR291C	GCD7	FALSE	FALSE	TRUE	FALSE
YDL146W	LDB17	YKL070W		TRUE	FALSE	FALSE	FALSE
YDL147W	RPN5	YDR179C	CSN9	FALSE	FALSE	FALSE	TRUE
YDL147W	RPN5	YDR427W	RPN9	FALSE	FALSE	FALSE	TRUE
YDL147W	RPN5	YJR091C	JSN1	FALSE	TRUE	FALSE	FALSE
YDL147W	RPN5	YMR025W	CSI1	FALSE	FALSE	FALSE	TRUE
YDL149W	ATG9	YLR065C	ENV10	TRUE	FALSE	FALSE	FALSE
YDL150W	RPC53	YKR025W	RPC37	TRUE	FALSE	FALSE	FALSE
YDL153C	SAS10	YNL280C	ERG24	FALSE	TRUE	FALSE	FALSE
YDL154W	MSH5	YFL003C	MSH4	FALSE	TRUE	FALSE	FALSE
YDL154W	MSH5	YGL025C	PGD1	TRUE	FALSE	FALSE	FALSE
YDL154W	MSH5	YGL170C	SPO74	TRUE	FALSE	FALSE	FALSE
YDL154W	MSH5	YGR013W	SNU71	FALSE	FALSE	FALSE	TRUE
YDL154W	MSH5	YIL144W	NDC80	TRUE	FALSE	FALSE	FALSE
YDL154W	MSH5	YMR224C	MRE11	TRUE	FALSE	FALSE	FALSE
YDL155W	CLB3	YPL124W	SPC29	FALSE	TRUE	FALSE	FALSE
YDL157C		YNL100W	MIC27	FALSE	FALSE	FALSE	TRUE
YDL159W	STE7	YPL243W	SRP68	FALSE	FALSE	FALSE	TRUE
YDL160C	DHH1	YEL015W	EDC3	TRUE	TRUE	FALSE	FALSE
YDL160C	DHH1	YGR178C	PBP1	FALSE	TRUE	FALSE	FALSE
YDL160C	DHH1	YOL149W	DCP1	TRUE	FALSE	FALSE	FALSE
YDL160C-A	MHF2	YDL242W		FALSE	FALSE	FALSE	TRUE
YDL160C-A	MHF2	YIR024C	INA22	FALSE	FALSE	FALSE	TRUE
YDL160C-A	MHF2	YOL086W-A	MHF1	FALSE	FALSE	FALSE	TRUE
YDL161W	ENT1	YOR111W		FALSE	TRUE	FALSE	FALSE
YDL161W	ENT1	YOR181W	LAS17	FALSE	FALSE	FALSE	TRUE
YDL164C	CDC9	YDR100W	TVP15	FALSE	FALSE	TRUE	FALSE
YDL164C	CDC9	YGL053W	PRM8	FALSE	FALSE	TRUE	FALSE
YDL164C	CDC9	YNL044W	YIP3	FALSE	FALSE	TRUE	FALSE
YDL165W	CDC36	YGR014W	MSB2	TRUE	FALSE	FALSE	FALSE
YDL165W	CDC36	YKL002W	DID4	FALSE	TRUE	FALSE	FALSE
YDL166C	FAP7	YER047C	SAP1	FALSE	FALSE	TRUE	FALSE
YDL166C	FAP7	YNL329C	PEX6	FALSE	FALSE	TRUE	FALSE
YDL166C	FAP7	YPL268W	PLC1	FALSE	FALSE	FALSE	TRUE
YDL168W	SFA1	YER081W	SER3	FALSE	TRUE	FALSE	FALSE
YDL175C	AIR2	YLR291C	GCD7	FALSE	FALSE	FALSE	TRUE
YDL175C	AIR2	YML064C	TEM1	FALSE	FALSE	FALSE	TRUE
YDL175C	AIR2	YPR120C	CLB5	FALSE	FALSE	FALSE	TRUE
YDL179W	PCL9	YPL031C	PHO85	FALSE	FALSE	FALSE	TRUE
YDL181W	INH1	YML064C	TEM1	FALSE	FALSE	FALSE	TRUE
YDL183C		YML130C	ERO1	FALSE	FALSE	FALSE	TRUE
YDL184C	RPL41A	YKR048C	NAP1	FALSE	FALSE	TRUE	FALSE
YDL188C	PPH22	YJR128W		FALSE	FALSE	FALSE	TRUE
YDL188C	PPH22	YKL012W	PRP40	FALSE	FALSE	FALSE	TRUE
YDL188C	PPH22	YLR392C	ART10	FALSE	FALSE	FALSE	TRUE
YDL188C	PPH22	YMR028W	TAP42	FALSE	FALSE	TRUE	TRUE
YDL188C	PPH22	YPL152W	RRD2	FALSE	FALSE	FALSE	TRUE
YDL188C	PPH22	YPR040W	TIP41	FALSE	TRUE	FALSE	FALSE
YDL189W	RBS1	YDR480W	DIG2	FALSE	FALSE	TRUE	FALSE
YDL189W	RBS1	YIL122W	POG1	FALSE	FALSE	TRUE	FALSE
YDL189W	RBS1	YLR186W	EMG1	FALSE	FALSE	TRUE	FALSE
YDL189W	RBS1	YPL049C	DIG1	FALSE	FALSE	TRUE	FALSE
YDL190C	UFD2	YFL044C	OTU1	FALSE	FALSE	TRUE	FALSE
YDL190C	UFD2	YMR276W	DSK2	FALSE	FALSE	TRUE	FALSE
YDL195W	SEC31	YIL109C	SEC24	FALSE	FALSE	TRUE	FALSE
YDL195W	SEC31	YLR208W	SEC13	FALSE	TRUE	TRUE	FALSE
YDL200C	MGT1	YLR048W	RPS0B	FALSE	FALSE	FALSE	TRUE
YDL203C	ACK1	YGR058W	PEF1	TRUE	TRUE	FALSE	FALSE
YDL203C	ACK1	YOR372C	NDD1	TRUE	FALSE	FALSE	FALSE
YDL203C	ACK1	YPL124W	SPC29	FALSE	TRUE	FALSE	FALSE
YDL204W	RTN2	YER118C	SHO1	FALSE	TRUE	FALSE	FALSE
YDL207W	GLE1	YDR192C	NUP42	FALSE	FALSE	TRUE	FALSE
YDL208W	NHP2	YDR510W	SMT3	FALSE	FALSE	TRUE	FALSE
YDL208W	NHP2	YHR072W-A	NOP10	FALSE	FALSE	TRUE	FALSE
YDL208W	NHP2	YLR175W	CBF5	FALSE	FALSE	TRUE	TRUE
YDL208W	NHP2	YNL124W	NAF1	FALSE	TRUE	TRUE	FALSE
YDL209C	CWC2	YLL036C	PRP19	FALSE	FALSE	TRUE	FALSE
YDL210W	UGA4	YGL230C		TRUE	FALSE	FALSE	FALSE
YDL212W	SHR3	YDR508C	GNP1	TRUE	FALSE	FALSE	FALSE
YDL212W	SHR3	YPL094C	SEC62	FALSE	FALSE	TRUE	FALSE
YDL214C	PRR2	YER094C	PUP3	FALSE	FALSE	FALSE	TRUE
YDL214C	PRR2	YGL115W	SNF4	FALSE	FALSE	FALSE	TRUE
YDL215C	GDH2	YLR432W	IMD3	TRUE	FALSE	FALSE	FALSE
YDL215C	GDH2	YPR048W	TAH18	TRUE	FALSE	FALSE	FALSE
YDL216C	RRI1	YMR025W	CSI1	TRUE	FALSE	FALSE	FALSE
YDL217C	TIM22	YHR114W	BZZ1	FALSE	TRUE	FALSE	FALSE
YDL218W		YGL044C	RNA15	FALSE	TRUE	FALSE	FALSE
YDL220C	CDC13	YDR082W	STN1	FALSE	FALSE	TRUE	FALSE
YDL224C	WHI4	YER059W	PCL6	FALSE	TRUE	FALSE	FALSE
YDL226C	GCS1	YDL242W		FALSE	FALSE	FALSE	TRUE
YDL226C	GCS1	YDR281C	PHM6	FALSE	FALSE	FALSE	TRUE
YDL226C	GCS1	YER038W-A	FMP49	FALSE	FALSE	FALSE	TRUE
YDL226C	GCS1	YER044C	ERG28	FALSE	FALSE	FALSE	TRUE
YDL226C	GCS1	YER118C	SHO1	FALSE	TRUE	FALSE	FALSE
YDL226C	GCS1	YGL161C	YIP5	FALSE	FALSE	FALSE	TRUE
YDL226C	GCS1	YGL198W	YIP4	FALSE	TRUE	FALSE	FALSE
YDL226C	GCS1	YGL209W	MIG2	FALSE	FALSE	FALSE	TRUE
YDL226C	GCS1	YGR172C	YIP1	FALSE	TRUE	FALSE	FALSE
YDL226C	GCS1	YGR235C	MIC26	FALSE	FALSE	FALSE	TRUE
YDL226C	GCS1	YHL043W	ECM34	FALSE	FALSE	FALSE	TRUE
YDL226C	GCS1	YJL151C	SNA3	FALSE	TRUE	FALSE	FALSE
YDL226C	GCS1	YKR088C	TVP38	FALSE	TRUE	FALSE	FALSE
YDL226C	GCS1	YML030W	RCF1	FALSE	FALSE	FALSE	TRUE
YDL226C	GCS1	YNL100W	MIC27	FALSE	FALSE	FALSE	TRUE
YDL226C	GCS1	YNR061C		FALSE	FALSE	FALSE	TRUE
YDL226C	GCS1	YOL129W	VPS68	FALSE	TRUE	FALSE	FALSE
YDL226C	GCS1	YOR223W	DSC3	FALSE	FALSE	FALSE	TRUE
YDL226C	GCS1	YOR327C	SNC2	FALSE	TRUE	FALSE	FALSE
YDL226C	GCS1	YPL199C		FALSE	FALSE	FALSE	TRUE
YDL226C	GCS1	YPL222W	FMP40	FALSE	FALSE	FALSE	TRUE
YDL226C	GCS1	YPR113W	PIS1	FALSE	TRUE	FALSE	TRUE
YDL226C	GCS1	YPR183W	DPM1	FALSE	TRUE	FALSE	FALSE
YDL230W	PTP1	YKL013C	ARC19	FALSE	FALSE	FALSE	TRUE
YDL232W	OST4	YER083C	GET2	FALSE	FALSE	FALSE	TRUE
YDL233W	MFG1	YDR388W	RVS167	FALSE	FALSE	FALSE	TRUE
YDL233W	MFG1	YGR142W	BTN2	FALSE	FALSE	FALSE	TRUE
YDL235C	YPD1	YLR006C	SSK1	FALSE	FALSE	TRUE	FALSE
YDL236W	PHO13	YDL236W	PHO13	FALSE	FALSE	TRUE	FALSE
YDL236W	PHO13	YNL189W	SRP1	TRUE	FALSE	FALSE	FALSE
YDL237W	AIM6	YPR148C		FALSE	TRUE	FALSE	FALSE
YDL239C	ADY3	YDR148C	KGD2	FALSE	TRUE	FALSE	FALSE
YDL239C	ADY3	YDR176W	NGG1	FALSE	TRUE	FALSE	FALSE
YDL239C	ADY3	YDR273W	DON1	FALSE	TRUE	FALSE	FALSE
YDL239C	ADY3	YDR520C	URC2	FALSE	FALSE	TRUE	FALSE
YDL239C	ADY3	YGL153W	PEX14	FALSE	FALSE	TRUE	FALSE
YDL239C	ADY3	YGR268C	HUA1	FALSE	TRUE	FALSE	FALSE
YDL239C	ADY3	YHR184W	SSP1	TRUE	TRUE	FALSE	FALSE
YDL239C	ADY3	YKL103C	APE1	FALSE	TRUE	TRUE	FALSE
YDL239C	ADY3	YKR034W	DAL80	FALSE	FALSE	TRUE	FALSE
YDL239C	ADY3	YLR072W	LAM6	FALSE	TRUE	FALSE	FALSE
YDL239C	ADY3	YLR098C	CHA4	TRUE	FALSE	TRUE	FALSE
YDL239C	ADY3	YLR423C	ATG17	FALSE	TRUE	TRUE	FALSE
YDL239C	ADY3	YML042W	CAT2	FALSE	TRUE	FALSE	FALSE
YDL239C	ADY3	YNR012W	URK1	FALSE	FALSE	TRUE	FALSE
YDL239C	ADY3	YOL091W	SPO21	TRUE	FALSE	FALSE	FALSE
YDL239C	ADY3	YOR304C-A	BIL1	FALSE	FALSE	TRUE	FALSE
YDL239C	ADY3	YOR324C	FRT1	FALSE	TRUE	FALSE	FALSE
YDL239C	ADY3	YOR380W	RDR1	FALSE	FALSE	TRUE	FALSE
YDL239C	ADY3	YPL049C	DIG1	FALSE	FALSE	TRUE	FALSE
YDL239C	ADY3	YPL070W	MUK1	FALSE	TRUE	TRUE	FALSE
YDL239C	ADY3	YPL124W	SPC29	FALSE	TRUE	FALSE	FALSE
YDL239C	ADY3	YPL255W	BBP1	FALSE	TRUE	FALSE	FALSE
YDL242W		YGL119W	COQ8	FALSE	FALSE	FALSE	TRUE
YDL242W		YJL036W	SNX4	FALSE	FALSE	FALSE	TRUE
YDL242W		YLR315W	NKP2	FALSE	FALSE	FALSE	TRUE
YDL242W		YNL193W		FALSE	FALSE	FALSE	TRUE
YDL242W		YOL069W	NUF2	FALSE	FALSE	FALSE	TRUE
YDL242W		YPL065W	VPS28	FALSE	FALSE	FALSE	TRUE
YDL243C	AAD4	YMR102C		FALSE	FALSE	FALSE	TRUE
YDL246C	SOR2	YDL246C	SOR2	TRUE	FALSE	FALSE	FALSE
YDL246C	SOR2	YJR159W	SOR1	TRUE	FALSE	FALSE	FALSE
YDR001C	NTH1	YLR270W	DCS1	TRUE	FALSE	TRUE	FALSE
YDR002W	YRB1	YKR048C	NAP1	TRUE	FALSE	FALSE	FALSE
YDR004W	RAD57	YDR076W	RAD55	FALSE	FALSE	TRUE	TRUE
YDR005C	MAF1	YER081W	SER3	FALSE	TRUE	FALSE	FALSE
YDR006C	SOK1	YGL215W	CLG1	FALSE	FALSE	FALSE	TRUE
YDR013W	PSF1	YDR489W	SLD5	TRUE	TRUE	FALSE	FALSE
YDR013W	PSF1	YJL072C	PSF2	FALSE	FALSE	FALSE	TRUE
YDR013W	PSF1	YOR115C	TRS33	FALSE	FALSE	FALSE	TRUE
YDR013W	PSF1	YPR135W	CTF4	FALSE	FALSE	TRUE	FALSE
YDR013W	PSF1	YPR175W	DPB2	FALSE	FALSE	FALSE	TRUE
YDR014W-A	HED1	YGR042W	MTE1	FALSE	FALSE	FALSE	TRUE
YDR014W-A	HED1	YGR048W	UFD1	FALSE	FALSE	FALSE	TRUE
YDR016C	DAD1	YDR320C-A	DAD4	FALSE	FALSE	TRUE	FALSE
YDR016C	DAD1	YGL061C	DUO1	TRUE	TRUE	FALSE	FALSE
YDR016C	DAD1	YGR113W	DAM1	FALSE	TRUE	FALSE	FALSE
YDR016C	DAD1	YJR135C	MCM22	FALSE	FALSE	FALSE	TRUE
YDR016C	DAD1	YKR037C	SPC34	FALSE	TRUE	FALSE	FALSE
YDR017C	KCS1	YDR099W	BMH2	TRUE	FALSE	FALSE	FALSE
YDR020C	DAS2	YDR020C	DAS2	FALSE	TRUE	FALSE	FALSE
YDR020C	DAS2	YNR012W	URK1	TRUE	TRUE	TRUE	TRUE
YDR022C	ATG31	YLR423C	ATG17	FALSE	TRUE	FALSE	TRUE
YDR026C	NSI1	YDR110W	FOB1	TRUE	FALSE	FALSE	FALSE
YDR027C	VPS54	YFL029C	CAK1	FALSE	FALSE	TRUE	FALSE
YDR032C	PST2	YDR032C	PST2	TRUE	FALSE	TRUE	FALSE
YDR032C	PST2	YLR291C	GCD7	FALSE	FALSE	TRUE	FALSE
YDR034C	LYS14	YER043C	SAH1	FALSE	TRUE	FALSE	FALSE
YDR034C	LYS14	YGR113W	DAM1	FALSE	TRUE	FALSE	FALSE
YDR036C	EHD3	YGL153W	PEX14	FALSE	FALSE	TRUE	FALSE
YDR036C	EHD3	YKL142W	MRP8	FALSE	FALSE	TRUE	FALSE
YDR036C	EHD3	YLR397C	AFG2	FALSE	FALSE	TRUE	FALSE
YDR044W	HEM13	YDR044W	HEM13	FALSE	FALSE	TRUE	FALSE
YDR044W	HEM13	YDR077W	SED1	TRUE	FALSE	FALSE	TRUE
YDR044W	HEM13	YIR018W	YAP5	FALSE	FALSE	FALSE	TRUE
YDR045C	RPC11	YDR448W	ADA2	FALSE	FALSE	TRUE	FALSE
YDR045C	RPC11	YIL122W	POG1	FALSE	FALSE	TRUE	FALSE
YDR045C	RPC11	YIL152W		FALSE	FALSE	FALSE	TRUE
YDR045C	RPC11	YJR128W		FALSE	FALSE	FALSE	TRUE
YDR047W	HEM12	YDR047W	HEM12	FALSE	FALSE	TRUE	FALSE
YDR051C	DET1	YDR051C	DET1	TRUE	FALSE	TRUE	FALSE
YDR051C	DET1	YLR291C	GCD7	FALSE	FALSE	TRUE	FALSE
YDR052C	DBF4	YLR423C	ATG17	FALSE	TRUE	FALSE	FALSE
YDR054C	CDC34	YNL236W	SIN4	TRUE	FALSE	FALSE	FALSE
YDR059C	UBC5	YER068W	MOT2	FALSE	FALSE	FALSE	TRUE
YDR059C	UBC5	YPR093C	ASR1	FALSE	FALSE	TRUE	FALSE
YDR063W	AIM7	YDR124W		FALSE	FALSE	TRUE	FALSE
YDR063W	AIM7	YKR034W	DAL80	FALSE	FALSE	TRUE	FALSE
YDR067C	OCA6	YLR291C	GCD7	FALSE	FALSE	FALSE	TRUE
YDR067C	OCA6	YML064C	TEM1	FALSE	FALSE	FALSE	TRUE
YDR067C	OCA6	YNL189W	SRP1	FALSE	FALSE	FALSE	TRUE
YDR067C	OCA6	YOR185C	GSP2	FALSE	FALSE	FALSE	TRUE
YDR067C	OCA6	YPL070W	MUK1	FALSE	FALSE	FALSE	TRUE
YDR070C	FMP16	YFL017C	GNA1	TRUE	FALSE	FALSE	FALSE
YDR071C	PAA1	YER089C	PTC2	FALSE	FALSE	FALSE	TRUE
YDR071C	PAA1	YGR205W	TDA10	FALSE	FALSE	FALSE	TRUE
YDR073W	SNF11	YML068W	ITT1	TRUE	FALSE	FALSE	FALSE
YDR074W	TPS2	YER019C-A	SBH2	TRUE	FALSE	FALSE	FALSE
YDR075W	PPH3	YKL192C	ACP1	FALSE	FALSE	FALSE	TRUE
YDR075W	PPH3	YPR040W	TIP41	FALSE	FALSE	FALSE	TRUE
YDR076W	RAD55	YER095W	RAD51	TRUE	TRUE	FALSE	FALSE
YDR076W	RAD55	YIL132C	CSM2	FALSE	FALSE	FALSE	TRUE
YDR076W	RAD55	YLR078C	BOS1	FALSE	FALSE	FALSE	TRUE
YDR078C	SHU2	YHL006C	SHU1	TRUE	TRUE	FALSE	TRUE
YDR078C	SHU2	YIL152W		FALSE	TRUE	FALSE	FALSE
YDR078C	SHU2	YJL092W	SRS2	TRUE	FALSE	FALSE	FALSE
YDR078C	SHU2	YML051W	GAL80	FALSE	FALSE	FALSE	TRUE
YDR079C-A	TFB5	YLR292C	SEC72	FALSE	FALSE	FALSE	TRUE
YDR079C-A	TFB5	YLR433C	CNA1	FALSE	FALSE	FALSE	TRUE
YDR079C-A	TFB5	YPL122C	TFB2	FALSE	FALSE	FALSE	TRUE
YDR079C-A	TFB5	YPL188W	POS5	FALSE	FALSE	FALSE	TRUE
YDR082W	STN1	YLR010C	TEN1	FALSE	FALSE	TRUE	FALSE
YDR084C	TVP23	YGL127C	SOH1	FALSE	TRUE	FALSE	FALSE
YDR084C	TVP23	YGL161C	YIP5	TRUE	TRUE	FALSE	FALSE
YDR084C	TVP23	YGL198W	YIP4	TRUE	TRUE	FALSE	TRUE
YDR085C	AFR1	YLR423C	ATG17	FALSE	FALSE	TRUE	FALSE
YDR086C	SSS1	YPR071W		FALSE	FALSE	TRUE	FALSE
YDR088C	SLU7	YDR416W	SYF1	FALSE	FALSE	FALSE	TRUE
YDR088C	SLU7	YGR074W	SMD1	FALSE	FALSE	FALSE	TRUE
YDR091C	RLI1	YLR192C	HCR1	FALSE	TRUE	FALSE	FALSE
YDR092W	UBC13	YGL087C	MMS2	FALSE	FALSE	TRUE	FALSE
YDR098C	GRX3	YGL071W	AFT1	TRUE	FALSE	FALSE	FALSE
YDR098C	GRX3	YGL220W	BOL2	FALSE	TRUE	FALSE	FALSE
YDR099W	BMH2	YKL168C	KKQ8	FALSE	FALSE	TRUE	FALSE
YDR099W	BMH2	YLR177W		FALSE	FALSE	TRUE	FALSE
YDR099W	BMH2	YNL042W	BOP3	TRUE	FALSE	FALSE	FALSE
YDR099W	BMH2	YPL267W	ACM1	FALSE	FALSE	TRUE	FALSE
YDR100W	TVP15	YDR100W	TVP15	FALSE	TRUE	TRUE	FALSE
YDR100W	TVP15	YDR479C	PEX29	FALSE	FALSE	TRUE	FALSE
YDR100W	TVP15	YER101C	AST2	FALSE	FALSE	TRUE	FALSE
YDR100W	TVP15	YGR177C	ATF2	FALSE	FALSE	TRUE	FALSE
YDR100W	TVP15	YGR223C	HSV2	FALSE	FALSE	TRUE	FALSE
YDR100W	TVP15	YHR105W	YPT35	FALSE	FALSE	TRUE	FALSE
YDR100W	TVP15	YJL104W	PAM16	FALSE	FALSE	TRUE	FALSE
YDR100W	TVP15	YLR108C		FALSE	FALSE	TRUE	FALSE
YDR100W	TVP15	YLR393W	ATP10	FALSE	FALSE	TRUE	FALSE
YDR100W	TVP15	YML029W	USA1	FALSE	FALSE	TRUE	FALSE
YDR100W	TVP15	YML110C	COQ5	FALSE	FALSE	TRUE	FALSE
YDR100W	TVP15	YMR024W	MRPL3	FALSE	FALSE	TRUE	FALSE
YDR100W	TVP15	YMR079W	SEC14	FALSE	FALSE	TRUE	FALSE
YDR100W	TVP15	YNL189W	SRP1	FALSE	TRUE	FALSE	FALSE
YDR100W	TVP15	YNL204C	SPS18	FALSE	FALSE	TRUE	FALSE
YDR100W	TVP15	YNL315C	ATP11	FALSE	FALSE	TRUE	FALSE
YDR100W	TVP15	YOR109W	INP53	FALSE	FALSE	TRUE	FALSE
YDR100W	TVP15	YPL020C	ULP1	FALSE	FALSE	TRUE	FALSE
YDR100W	TVP15	YPL094C	SEC62	FALSE	FALSE	TRUE	FALSE
YDR100W	TVP15	YPL095C	EEB1	FALSE	FALSE	TRUE	FALSE
YDR100W	TVP15	YPL100W	ATG21	FALSE	FALSE	TRUE	FALSE
YDR100W	TVP15	YPL135W	ISU1	FALSE	FALSE	TRUE	FALSE
YDR100W	TVP15	YPL218W	SAR1	FALSE	FALSE	TRUE	FALSE
YDR100W	TVP15	YPR174C		FALSE	FALSE	TRUE	FALSE
YDR101C	ARX1	YJL122W	ALB1	FALSE	FALSE	FALSE	TRUE
YDR105C	TMS1	YER081W	SER3	FALSE	TRUE	FALSE	FALSE
YDR106W	ARP10	YHR129C	ARP1	TRUE	FALSE	FALSE	TRUE
YDR107C	TMN2	YMR070W	MOT3	FALSE	FALSE	TRUE	FALSE
YDR108W	TRS85	YGR234W	YHB1	TRUE	FALSE	FALSE	FALSE
YDR113C	PDS1	YGR098C	ESP1	FALSE	FALSE	TRUE	FALSE
YDR115W	MRX14	YKL142W	MRP8	TRUE	FALSE	TRUE	FALSE
YDR121W	DPB4	YJL065C	DLS1	FALSE	FALSE	TRUE	TRUE
YDR122W	KIN1	YOL082W	ATG19	TRUE	FALSE	FALSE	FALSE
YDR123C	INO2	YML051W	GAL80	FALSE	FALSE	TRUE	FALSE
YDR123C	INO2	YOL108C	INO4	TRUE	FALSE	FALSE	FALSE
YDR128W	MTC5	YLR208W	SEC13	TRUE	FALSE	FALSE	FALSE
YDR130C	FIN1	YER094C	PUP3	FALSE	FALSE	FALSE	TRUE
YDR130C	FIN1	YJR011C		FALSE	FALSE	FALSE	TRUE
YDR130C	FIN1	YJR050W	ISY1	FALSE	FALSE	FALSE	TRUE
YDR130C	FIN1	YOR185C	GSP2	FALSE	FALSE	FALSE	TRUE
YDR130C	FIN1	YOR368W	RAD17	FALSE	FALSE	FALSE	TRUE
YDR132C		YDR132C		FALSE	FALSE	TRUE	FALSE
YDR132C		YFL009W	CDC4	FALSE	FALSE	TRUE	TRUE
YDR132C		YHL009C	YAP3	FALSE	FALSE	TRUE	FALSE
YDR132C		YHR170W	NMD3	TRUE	FALSE	FALSE	TRUE
YDR132C		YJL218W		TRUE	FALSE	TRUE	FALSE
YDR132C		YJR102C	VPS25	FALSE	FALSE	TRUE	FALSE
YDR132C		YPL018W	CTF19	FALSE	FALSE	TRUE	FALSE
YDR137W	RGP1	YLR327C	TMA10	FALSE	FALSE	FALSE	TRUE
YDR138W	HPR1	YKL171W	NNK1	FALSE	FALSE	TRUE	FALSE
YDR138W	HPR1	YLR423C	ATG17	FALSE	FALSE	TRUE	FALSE
YDR140W	MTQ2	YIL151C	ESL1	TRUE	FALSE	FALSE	FALSE
YDR140W	MTQ2	YNR046W	TRM112	FALSE	TRUE	TRUE	TRUE
YDR142C	PEX7	YEL009C-A		FALSE	FALSE	FALSE	TRUE
YDR142C	PEX7	YGL153W	PEX14	FALSE	FALSE	TRUE	FALSE
YDR142C	PEX7	YGR067C		FALSE	FALSE	FALSE	TRUE
YDR142C	PEX7	YGR168C		FALSE	FALSE	FALSE	TRUE
YDR142C	PEX7	YGR235C	MIC26	FALSE	FALSE	FALSE	TRUE
YDR142C	PEX7	YGR239C	PEX21	TRUE	TRUE	TRUE	TRUE
YDR142C	PEX7	YHR160C	PEX18	TRUE	FALSE	TRUE	FALSE
YDR142C	PEX7	YIL160C	POT1	TRUE	FALSE	TRUE	TRUE
YDR142C	PEX7	YML030W	RCF1	FALSE	FALSE	FALSE	TRUE
YDR142C	PEX7	YMR095C	SNO1	FALSE	FALSE	TRUE	FALSE
YDR142C	PEX7	YMR267W	PPA2	FALSE	FALSE	FALSE	TRUE
YDR142C	PEX7	YNL100W	MIC27	FALSE	FALSE	FALSE	TRUE
YDR142C	PEX7	YNL214W	PEX17	FALSE	FALSE	FALSE	TRUE
YDR142C	PEX7	YNL334C	SNO2	FALSE	FALSE	FALSE	TRUE
YDR145W	TAF12	YLR390W	ECM19	TRUE	FALSE	FALSE	FALSE
YDR146C	SWI5	YDR335W	MSN5	TRUE	FALSE	TRUE	FALSE
YDR146C	SWI5	YML051W	GAL80	FALSE	FALSE	TRUE	FALSE
YDR148C	KGD2	YDR510W	SMT3	TRUE	FALSE	FALSE	FALSE
YDR148C	KGD2	YFR049W	YMR31	FALSE	TRUE	FALSE	FALSE
YDR148C	KGD2	YGR048W	UFD1	FALSE	FALSE	FALSE	TRUE
YDR148C	KGD2	YKL010C	UFD4	FALSE	TRUE	FALSE	FALSE
YDR148C	KGD2	YNL092W		FALSE	TRUE	FALSE	FALSE
YDR152W	GIR2	YGR173W	RBG2	TRUE	TRUE	FALSE	TRUE
YDR159W	SAC3	YLR423C	ATG17	FALSE	FALSE	TRUE	FALSE
YDR160W	SSY1	YJL057C	IKS1	FALSE	FALSE	FALSE	TRUE
YDR160W	SSY1	YNL234W		FALSE	FALSE	FALSE	TRUE
YDR160W	SSY1	YPL096C-A	ERI1	FALSE	FALSE	FALSE	TRUE
YDR161W	ACL4	YPL068C		FALSE	FALSE	FALSE	TRUE
YDR165W	TRM82	YGR146C	ECL1	FALSE	FALSE	FALSE	TRUE
YDR167W	TAF10	YLR432W	IMD3	TRUE	FALSE	FALSE	FALSE
YDR167W	TAF10	YML015C	TAF11	TRUE	FALSE	FALSE	FALSE
YDR167W	TAF10	YML114C	TAF8	TRUE	FALSE	TRUE	FALSE
YDR171W	HSP42	YDR171W	HSP42	FALSE	FALSE	TRUE	FALSE
YDR171W	HSP42	YDR448W	ADA2	FALSE	FALSE	TRUE	FALSE
YDR171W	HSP42	YDR510W	SMT3	FALSE	FALSE	TRUE	FALSE
YDR171W	HSP42	YOL083W	ATG34	FALSE	FALSE	TRUE	FALSE
YDR173C	ARG82	YMR042W	ARG80	FALSE	FALSE	TRUE	TRUE
YDR173C	ARG82	YMR043W	MCM1	FALSE	FALSE	TRUE	FALSE
YDR174W	HMO1	YDR174W	HMO1	FALSE	FALSE	TRUE	FALSE
YDR174W	HMO1	YDR510W	SMT3	FALSE	FALSE	TRUE	FALSE
YDR174W	HMO1	YIL013C	PDR11	TRUE	FALSE	FALSE	FALSE
YDR174W	HMO1	YKR092C	SRP40	FALSE	TRUE	FALSE	FALSE
YDR174W	HMO1	YML015C	TAF11	TRUE	FALSE	FALSE	FALSE
YDR174W	HMO1	YNL189W	SRP1	FALSE	TRUE	FALSE	FALSE
YDR174W	HMO1	YPR104C	FHL1	FALSE	TRUE	FALSE	FALSE
YDR175C	RSM24	YDR280W	RRP45	FALSE	FALSE	FALSE	TRUE
YDR175C	RSM24	YER094C	PUP3	FALSE	FALSE	FALSE	TRUE
YDR175C	RSM24	YGL115W	SNF4	FALSE	FALSE	FALSE	TRUE
YDR175C	RSM24	YGR215W	RSM27	FALSE	FALSE	FALSE	TRUE
YDR175C	RSM24	YJR046W	TAH11	FALSE	FALSE	FALSE	TRUE
YDR175C	RSM24	YKR027W	BCH2	FALSE	FALSE	FALSE	TRUE
YDR175C	RSM24	YLR048W	RPS0B	FALSE	FALSE	FALSE	TRUE
YDR175C	RSM24	YMR130W		FALSE	FALSE	FALSE	TRUE
YDR176W	NGG1	YDR448W	ADA2	FALSE	TRUE	FALSE	FALSE
YDR176W	NGG1	YLR423C	ATG17	FALSE	TRUE	FALSE	FALSE
YDR177W	UBC1	YPR093C	ASR1	FALSE	FALSE	TRUE	FALSE
YDR179C	CSN9	YKR060W	UTP30	TRUE	FALSE	FALSE	FALSE
YDR179C	CSN9	YMR025W	CSI1	TRUE	FALSE	FALSE	TRUE
YDR181C	SAS4	YOR213C	SAS5	FALSE	FALSE	FALSE	TRUE
YDR184C	ATC1	YDR439W	LRS4	FALSE	FALSE	FALSE	TRUE
YDR184C	ATC1	YML051W	GAL80	FALSE	FALSE	FALSE	TRUE
YDR188W	CCT6	YMR211W	DML1	FALSE	FALSE	FALSE	TRUE
YDR189W	SLY1	YLR026C	SED5	FALSE	TRUE	TRUE	FALSE
YDR189W	SLY1	YOR075W	UFE1	FALSE	FALSE	FALSE	TRUE
YDR190C	RVB1	YPL235W	RVB2	FALSE	TRUE	FALSE	FALSE
YDR192C	NUP42	YER081W	SER3	FALSE	TRUE	FALSE	FALSE
YDR192C	NUP42	YGR161W-C		FALSE	FALSE	FALSE	TRUE
YDR194C	MSS116	YER081W	SER3	FALSE	TRUE	FALSE	FALSE
YDR194C	MSS116	YKL075C		FALSE	FALSE	FALSE	TRUE
YDR195W	REF2	YGL153W	PEX14	FALSE	FALSE	TRUE	FALSE
YDR197W	CBS2	YOR368W	RAD17	FALSE	FALSE	FALSE	TRUE
YDR200C	VPS64	YMR052W	FAR3	TRUE	FALSE	FALSE	TRUE
YDR200C	VPS64	YNL127W	FAR11	TRUE	FALSE	FALSE	FALSE
YDR201W	SPC19	YIL144W	NDC80	TRUE	FALSE	FALSE	FALSE
YDR201W	SPC19	YIR017C	MET28	FALSE	FALSE	FALSE	TRUE
YDR201W	SPC19	YKL138C-A	HSK3	FALSE	FALSE	FALSE	TRUE
YDR201W	SPC19	YKR037C	SPC34	TRUE	TRUE	FALSE	TRUE
YDR201W	SPC19	YKR083C	DAD2	FALSE	TRUE	FALSE	FALSE
YDR201W	SPC19	YLR313C	SPH1	FALSE	FALSE	FALSE	TRUE
YDR201W	SPC19	YNL086W	SNN1	FALSE	FALSE	FALSE	TRUE
YDR201W	SPC19	YNL189W	SRP1	FALSE	TRUE	FALSE	FALSE
YDR202C	RAV2	YDR295C	HDA2	FALSE	FALSE	FALSE	TRUE
YDR202C	RAV2	YJL004C	SYS1	FALSE	FALSE	FALSE	TRUE
YDR205W	MSC2	YNR039C	ZRG17	FALSE	TRUE	TRUE	TRUE
YDR206W	EBS1	YER027C	GAL83	TRUE	FALSE	FALSE	FALSE
YDR206W	EBS1	YJL030W	MAD2	TRUE	FALSE	FALSE	FALSE
YDR206W	EBS1	YOL149W	DCP1	TRUE	FALSE	FALSE	FALSE
YDR206W	EBS1	YOR047C	STD1	TRUE	FALSE	FALSE	FALSE
YDR207C	UME6	YOL082W	ATG19	TRUE	FALSE	FALSE	FALSE
YDR207C	UME6	YOR355W	GDS1	TRUE	FALSE	FALSE	FALSE
YDR208W	MSS4	YLR227C	ADY4	FALSE	FALSE	TRUE	FALSE
YDR212W	TCP1	YLR030W		FALSE	TRUE	FALSE	FALSE
YDR212W	TCP1	YOR284W	HUA2	FALSE	FALSE	TRUE	FALSE
YDR212W	TCP1	YPL049C	DIG1	FALSE	FALSE	TRUE	FALSE
YDR214W	AHA1	YJL030W	MAD2	TRUE	FALSE	FALSE	FALSE
YDR214W	AHA1	YMR186W	HSC82	FALSE	FALSE	TRUE	FALSE
YDR214W	AHA1	YOL052C	SPE2	FALSE	TRUE	FALSE	FALSE
YDR214W	AHA1	YPL240C	HSP82	FALSE	FALSE	TRUE	FALSE
YDR218C	SPR28	YJR076C	CDC11	TRUE	FALSE	FALSE	FALSE
YDR225W	HTA1	YKR048C	NAP1	TRUE	FALSE	FALSE	FALSE
YDR228C	PCF11	YLR108C		FALSE	FALSE	FALSE	TRUE
YDR228C	PCF11	YMR213W	CEF1	FALSE	FALSE	FALSE	TRUE
YDR228C	PCF11	YOR250C	CLP1	FALSE	FALSE	FALSE	TRUE
YDR228C	PCF11	YPL065W	VPS28	FALSE	FALSE	FALSE	TRUE
YDR229W	IVY1	YJR068W	RFC2	FALSE	FALSE	TRUE	FALSE
YDR229W	IVY1	YMR047C	NUP116	FALSE	TRUE	TRUE	FALSE
YDR229W	IVY1	YNL041C	COG6	FALSE	TRUE	FALSE	FALSE
YDR229W	IVY1	YPL135W	ISU1	FALSE	FALSE	TRUE	FALSE
YDR233C	RTN1	YOR285W	RDL1	FALSE	TRUE	FALSE	FALSE
YDR236C	FMN1	YDR398W	UTP5	TRUE	FALSE	FALSE	FALSE
YDR236C	FMN1	YNL125C	ESBP6	FALSE	FALSE	FALSE	TRUE
YDR240C	SNU56	YLR048W	RPS0B	FALSE	FALSE	FALSE	TRUE
YDR240C	SNU56	YLR423C	ATG17	FALSE	FALSE	TRUE	FALSE
YDR240C	SNU56	YNL189W	SRP1	FALSE	FALSE	FALSE	TRUE
YDR240C	SNU56	YPR178W	PRP4	FALSE	FALSE	FALSE	TRUE
YDR242W	AMD2	YDR242W	AMD2	FALSE	FALSE	TRUE	FALSE
YDR244W	PEX5	YER056C-A	RPL34A	FALSE	FALSE	TRUE	FALSE
YDR244W	PEX5	YML042W	CAT2	FALSE	FALSE	TRUE	FALSE
YDR244W	PEX5	YNL044W	YIP3	FALSE	FALSE	TRUE	FALSE
YDR245W	MNN10	YJL183W	MNN11	FALSE	FALSE	TRUE	FALSE
YDR246W	TRS23	YDR472W	TRS31	FALSE	FALSE	FALSE	TRUE
YDR247W	VHS1	YPL173W	MRPL40	FALSE	FALSE	FALSE	TRUE
YDR249C		YLR288C	MEC3	FALSE	FALSE	FALSE	TRUE
YDR252W	BTT1	YER068W	MOT2	FALSE	FALSE	FALSE	TRUE
YDR252W	BTT1	YGR134W	CAF130	FALSE	TRUE	FALSE	FALSE
YDR252W	BTT1	YHR193C	EGD2	FALSE	FALSE	FALSE	TRUE
YDR252W	BTT1	YJR011C		FALSE	FALSE	FALSE	TRUE
YDR254W	CHL4	YGR142W	BTN2	FALSE	FALSE	FALSE	TRUE
YDR254W	CHL4	YOR368W	RAD17	FALSE	FALSE	FALSE	TRUE
YDR255C	RMD5	YKL144C	RPC25	TRUE	FALSE	FALSE	FALSE
YDR255C	RMD5	YMR135C	GID8	FALSE	FALSE	FALSE	TRUE
YDR256C	CTA1	YDR256C	CTA1	FALSE	FALSE	TRUE	FALSE
YDR256C	CTA1	YGL153W	PEX14	FALSE	TRUE	FALSE	FALSE
YDR256C	CTA1	YLR291C	GCD7	FALSE	FALSE	TRUE	FALSE
YDR256C	CTA1	YMR033W	ARP9	FALSE	FALSE	TRUE	FALSE
YDR256C	CTA1	YNL189W	SRP1	FALSE	FALSE	TRUE	FALSE
YDR256C	CTA1	YPL070W	MUK1	FALSE	FALSE	TRUE	FALSE
YDR259C	YAP6	YDR311W	TFB1	FALSE	TRUE	FALSE	FALSE
YDR259C	YAP6	YGL181W	GTS1	FALSE	TRUE	FALSE	FALSE
YDR259C	YAP6	YGR066C		FALSE	TRUE	FALSE	FALSE
YDR259C	YAP6	YIL153W	RRD1	FALSE	FALSE	TRUE	FALSE
YDR259C	YAP6	YKL071W		FALSE	FALSE	TRUE	FALSE
YDR259C	YAP6	YLR423C	ATG17	FALSE	TRUE	FALSE	FALSE
YDR259C	YAP6	YLR447C	VMA6	FALSE	TRUE	FALSE	FALSE
YDR259C	YAP6	YNL092W		FALSE	TRUE	FALSE	FALSE
YDR260C	SWM1	YHR166C	CDC23	FALSE	FALSE	FALSE	TRUE
YDR264C	AKR1	YHR135C	YCK1	FALSE	TRUE	FALSE	FALSE
YDR264C	AKR1	YNL154C	YCK2	FALSE	TRUE	FALSE	FALSE
YDR264C	AKR1	YOR101W	RAS1	FALSE	TRUE	FALSE	FALSE
YDR265W	PEX10	YGR133W	PEX4	FALSE	FALSE	FALSE	TRUE
YDR265W	PEX10	YGR168C		FALSE	FALSE	FALSE	TRUE
YDR265W	PEX10	YNL100W	MIC27	FALSE	FALSE	FALSE	TRUE
YDR267C	CIA1	YHR122W	CIA2	TRUE	TRUE	FALSE	FALSE
YDR267C	CIA1	YOL111C	MDY2	FALSE	FALSE	FALSE	TRUE
YDR273W	DON1	YFR052W	RPN12	TRUE	FALSE	FALSE	FALSE
YDR273W	DON1	YML051W	GAL80	FALSE	FALSE	TRUE	FALSE
YDR277C	MTH1	YLR447C	VMA6	FALSE	TRUE	FALSE	FALSE
YDR279W	RNH202	YLR154C	RNH203	TRUE	FALSE	FALSE	TRUE
YDR280W	RRP45	YGR195W	SKI6	FALSE	FALSE	FALSE	TRUE
YDR281C	PHM6	YNL044W	YIP3	FALSE	FALSE	FALSE	TRUE
YDR281C	PHM6	YNL204C	SPS18	FALSE	FALSE	FALSE	TRUE
YDR284C	DPP1	YDR284C	DPP1	FALSE	FALSE	TRUE	FALSE
YDR284C	DPP1	YDR479C	PEX29	FALSE	FALSE	TRUE	FALSE
YDR284C	DPP1	YIR038C	GTT1	FALSE	FALSE	TRUE	FALSE
YDR284C	DPP1	YNL111C	CYB5	FALSE	FALSE	TRUE	FALSE
YDR284C	DPP1	YPL094C	SEC62	FALSE	FALSE	TRUE	FALSE
YDR284C	DPP1	YPR071W		FALSE	FALSE	TRUE	FALSE
YDR284C	DPP1	YPR159W	KRE6	FALSE	FALSE	FALSE	TRUE
YDR288W	NSE3	YLR007W	NSE1	FALSE	FALSE	FALSE	TRUE
YDR292C	SRP101	YKL154W	SRP102	FALSE	FALSE	TRUE	TRUE
YDR292C	SRP101	YMR163C	INP2	TRUE	FALSE	FALSE	FALSE
YDR295C	HDA2	YER180C-A	SLO1	FALSE	FALSE	FALSE	TRUE
YDR295C	HDA2	YLR117C	CLF1	FALSE	FALSE	FALSE	TRUE
YDR295C	HDA2	YLR315W	NKP2	FALSE	FALSE	FALSE	TRUE
YDR295C	HDA2	YMR002W	MIX17	FALSE	FALSE	FALSE	TRUE
YDR295C	HDA2	YMR052W	FAR3	FALSE	FALSE	FALSE	TRUE
YDR295C	HDA2	YNL107W	YAF9	FALSE	FALSE	FALSE	TRUE
YDR295C	HDA2	YOL069W	NUF2	FALSE	FALSE	FALSE	TRUE
YDR295C	HDA2	YOR117W	RPT5	FALSE	FALSE	FALSE	TRUE
YDR295C	HDA2	YOR304C-A	BIL1	FALSE	FALSE	FALSE	TRUE
YDR295C	HDA2	YPL121C	MEI5	FALSE	FALSE	FALSE	TRUE
YDR295C	HDA2	YPR083W	MDM36	FALSE	FALSE	FALSE	TRUE
YDR296W	MHR1	YER125W	RSP5	FALSE	FALSE	TRUE	FALSE
YDR296W	MHR1	YLR386W	VAC14	FALSE	FALSE	TRUE	FALSE
YDR296W	MHR1	YPL049C	DIG1	FALSE	FALSE	TRUE	FALSE
YDR299W	BFR2	YER127W	LCP5	TRUE	TRUE	FALSE	FALSE
YDR300C	PRO1	YDR300C	PRO1	FALSE	FALSE	TRUE	FALSE
YDR308C	SRB7	YGL127C	SOH1	FALSE	TRUE	FALSE	FALSE
YDR308C	SRB7	YHR148W	IMP3	FALSE	FALSE	FALSE	TRUE
YDR308C	SRB7	YJL036W	SNX4	FALSE	FALSE	FALSE	TRUE
YDR308C	SRB7	YLR315W	NKP2	FALSE	FALSE	FALSE	TRUE
YDR308C	SRB7	YLR347C	KAP95	FALSE	FALSE	FALSE	TRUE
YDR308C	SRB7	YML051W	GAL80	FALSE	FALSE	TRUE	TRUE
YDR308C	SRB7	YNL086W	SNN1	FALSE	FALSE	FALSE	TRUE
YDR308C	SRB7	YNL189W	SRP1	FALSE	FALSE	FALSE	TRUE
YDR308C	SRB7	YOL135C	MED7	TRUE	FALSE	FALSE	FALSE
YDR308C	SRB7	YOR174W	MED4	TRUE	FALSE	FALSE	FALSE
YDR308C	SRB7	YOR216C	RUD3	FALSE	FALSE	FALSE	TRUE
YDR308C	SRB7	YPL077C		FALSE	FALSE	FALSE	TRUE
YDR311W	TFB1	YER134C		FALSE	FALSE	FALSE	TRUE
YDR311W	TFB1	YGR005C	TFG2	FALSE	FALSE	FALSE	TRUE
YDR311W	TFB1	YGR120C	COG2	TRUE	TRUE	FALSE	FALSE
YDR311W	TFB1	YHL004W	MRP4	FALSE	FALSE	FALSE	TRUE
YDR311W	TFB1	YKL028W	TFA1	TRUE	FALSE	FALSE	FALSE
YDR311W	TFB1	YKL103C	APE1	TRUE	TRUE	FALSE	FALSE
YDR311W	TFB1	YLR288C	MEC3	FALSE	TRUE	FALSE	TRUE
YDR311W	TFB1	YLR423C	ATG17	FALSE	TRUE	FALSE	TRUE
YDR311W	TFB1	YML064C	TEM1	FALSE	FALSE	FALSE	TRUE
YDR311W	TFB1	YMR294W	JNM1	FALSE	TRUE	FALSE	FALSE
YDR311W	TFB1	YNL189W	SRP1	FALSE	FALSE	FALSE	TRUE
YDR311W	TFB1	YOL082W	ATG19	TRUE	TRUE	FALSE	FALSE
YDR311W	TFB1	YPL065W	VPS28	FALSE	FALSE	FALSE	TRUE
YDR312W	SSF2	YPR143W	RRP15	FALSE	FALSE	TRUE	TRUE
YDR313C	PIB1	YPL133C	RDS2	TRUE	FALSE	FALSE	FALSE
YDR314C	RAD34	YML011C	RAD33	FALSE	FALSE	TRUE	FALSE
YDR315C	IPK1	YJR117W	STE24	TRUE	FALSE	FALSE	FALSE
YDR315C	IPK1	YLR264W	RPS28B	TRUE	FALSE	FALSE	FALSE
YDR315C	IPK1	YLR323C	CWC24	TRUE	FALSE	FALSE	FALSE
YDR315C	IPK1	YOR078W	BUD21	TRUE	FALSE	FALSE	FALSE
YDR317W	HIM1	YPL222W	FMP40	FALSE	FALSE	FALSE	TRUE
YDR318W	MCM21	YNL189W	SRP1	FALSE	TRUE	FALSE	TRUE
YDR319C	YFT2	YGL209W	MIG2	FALSE	FALSE	FALSE	TRUE
YDR320C-A	DAD4	YKL138C-A	HSK3	FALSE	FALSE	FALSE	TRUE
YDR320C-A	DAD4	YKR037C	SPC34	FALSE	FALSE	FALSE	TRUE
YDR320C-A	DAD4	YKR083C	DAD2	FALSE	FALSE	TRUE	FALSE
YDR320C-A	DAD4	YLL049W	LDB18	FALSE	FALSE	FALSE	TRUE
YDR320C-A	DAD4	YLR313C	SPH1	FALSE	FALSE	FALSE	TRUE
YDR320C-A	DAD4	YNL086W	SNN1	FALSE	FALSE	FALSE	TRUE
YDR321W	ASP1	YDR321W	ASP1	FALSE	TRUE	FALSE	FALSE
YDR322C-A	TIM11	YML130C	ERO1	FALSE	FALSE	FALSE	TRUE
YDR323C	PEP7	YGL095C	VPS45	FALSE	FALSE	TRUE	FALSE
YDR323C	PEP7	YKL218C	SRY1	FALSE	FALSE	FALSE	TRUE
YDR323C	PEP7	YOR368W	RAD17	FALSE	FALSE	FALSE	TRUE
YDR326C	YSP2	YER007C-A	TMA20	TRUE	FALSE	FALSE	FALSE
YDR326C	YSP2	YIL105C	SLM1	TRUE	FALSE	FALSE	FALSE
YDR328C	SKP1	YFL009W	CDC4	TRUE	FALSE	TRUE	FALSE
YDR328C	SKP1	YGR222W	PET54	FALSE	FALSE	FALSE	TRUE
YDR328C	SKP1	YIL046W	MET30	FALSE	FALSE	TRUE	TRUE
YDR328C	SKP1	YLR097C	HRT3	FALSE	FALSE	FALSE	TRUE
YDR328C	SKP1	YLR224W	UCC1	FALSE	FALSE	FALSE	TRUE
YDR328C	SKP1	YLR267W	BOP2	FALSE	FALSE	TRUE	TRUE
YDR328C	SKP1	YLR352W		TRUE	FALSE	FALSE	FALSE
YDR328C	SKP1	YLR368W	MDM30	FALSE	FALSE	TRUE	FALSE
YDR328C	SKP1	YLR429W	CRN1	TRUE	FALSE	FALSE	FALSE
YDR328C	SKP1	YML088W	UFO1	TRUE	FALSE	FALSE	TRUE
YDR328C	SKP1	YMR094W	CTF13	FALSE	FALSE	FALSE	TRUE
YDR328C	SKP1	YMR258C	ROY1	FALSE	FALSE	TRUE	TRUE
YDR328C	SKP1	YOR158W	PET123	FALSE	FALSE	FALSE	TRUE
YDR330W	UBX5	YDR510W	SMT3	FALSE	FALSE	TRUE	FALSE
YDR330W	UBX5	YGR268C	HUA1	FALSE	FALSE	TRUE	FALSE
YDR330W	UBX5	YKR094C	RPL40B	FALSE	FALSE	TRUE	FALSE
YDR330W	UBX5	YOL133W	HRT1	FALSE	FALSE	TRUE	FALSE
YDR335W	MSN5	YLR293C	GSP1	FALSE	FALSE	TRUE	FALSE
YDR346C	SVF1	YIL132C	CSM2	FALSE	FALSE	FALSE	TRUE
YDR347W	MRP1	YJR101W	RSM26	FALSE	FALSE	FALSE	TRUE
YDR347W	MRP1	YNL135C	FPR1	FALSE	FALSE	FALSE	TRUE
YDR348C	PAL1	YMR295C		TRUE	FALSE	FALSE	FALSE
YDR351W	SBE2	YJR046W	TAH11	FALSE	FALSE	FALSE	TRUE
YDR351W	SBE2	YKL078W	DHR2	FALSE	FALSE	FALSE	TRUE
YDR351W	SBE2	YML064C	TEM1	FALSE	FALSE	FALSE	TRUE
YDR353W	TRR1	YGR099W	TEL2	FALSE	FALSE	TRUE	FALSE
YDR353W	TRR1	YGR209C	TRX2	FALSE	FALSE	TRUE	FALSE
YDR353W	TRR1	YHR106W	TRR2	FALSE	FALSE	TRUE	FALSE
YDR357C	CNL1	YEL005C	VAB2	FALSE	FALSE	FALSE	TRUE
YDR357C	CNL1	YGL079W	KXD1	FALSE	TRUE	TRUE	FALSE
YDR357C	CNL1	YJL036W	SNX4	FALSE	FALSE	FALSE	TRUE
YDR357C	CNL1	YLR423C	ATG17	FALSE	FALSE	TRUE	FALSE
YDR357C	CNL1	YML064C	TEM1	FALSE	FALSE	FALSE	TRUE
YDR357C	CNL1	YPL225W		FALSE	FALSE	FALSE	TRUE
YDR357C	CNL1	YPR182W	SMX3	TRUE	FALSE	FALSE	FALSE
YDR361C	BCP1	YER086W	ILV1	FALSE	FALSE	TRUE	FALSE
YDR361C	BCP1	YGL068W	MNP1	FALSE	FALSE	TRUE	FALSE
YDR361C	BCP1	YHR022C		FALSE	FALSE	TRUE	FALSE
YDR361C	BCP1	YJR056C		FALSE	FALSE	TRUE	FALSE
YDR361C	BCP1	YMR021C	MAC1	FALSE	FALSE	TRUE	FALSE
YDR361C	BCP1	YPL125W	KAP120	FALSE	FALSE	TRUE	FALSE
YDR361C	BCP1	YPL208W	RKM1	FALSE	FALSE	TRUE	FALSE
YDR363W-A	SEM1	YJR084W		FALSE	FALSE	TRUE	FALSE
YDR364C	CDC40	YLL036C	PRP19	FALSE	FALSE	TRUE	FALSE
YDR364C	CDC40	YLR233C	EST1	FALSE	FALSE	FALSE	TRUE
YDR364C	CDC40	YPR101W	SNT309	FALSE	FALSE	FALSE	TRUE
YDR366C		YER071C	TDA2	FALSE	TRUE	FALSE	FALSE
YDR367W	KEI1	YOL044W	PEX15	FALSE	FALSE	FALSE	TRUE
YDR367W	KEI1	YPR174C		FALSE	FALSE	FALSE	TRUE
YDR373W	FRQ1	YGL006W-A		FALSE	FALSE	FALSE	TRUE
YDR373W	FRQ1	YGL153W	PEX14	FALSE	FALSE	TRUE	FALSE
YDR373W	FRQ1	YGR082W	TOM20	FALSE	FALSE	FALSE	TRUE
YDR373W	FRQ1	YHR139C	SPS100	FALSE	FALSE	FALSE	TRUE
YDR373W	FRQ1	YJL174W	KRE9	FALSE	FALSE	FALSE	TRUE
YDR373W	FRQ1	YLR099W-A	MIM2	FALSE	FALSE	FALSE	TRUE
YDR373W	FRQ1	YMR122W-A		FALSE	FALSE	FALSE	TRUE
YDR373W	FRQ1	YNL267W	PIK1	FALSE	FALSE	TRUE	FALSE
YDR373W	FRQ1	YOL077W-A	ATP19	FALSE	FALSE	FALSE	TRUE
YDR373W	FRQ1	YOR003W	YSP3	FALSE	FALSE	FALSE	TRUE
YDR373W	FRQ1	YPL038W-A		FALSE	FALSE	FALSE	TRUE
YDR373W	FRQ1	YPR010C-A		FALSE	FALSE	FALSE	TRUE
YDR374C	PHO92	YLR423C	ATG17	FALSE	FALSE	TRUE	FALSE
YDR374C	PHO92	YNR052C	POP2	FALSE	FALSE	TRUE	FALSE
YDR375C	BCS1	YDR375C	BCS1	FALSE	FALSE	FALSE	TRUE
YDR375C	BCS1	YGR026W		FALSE	FALSE	FALSE	TRUE
YDR375C	BCS1	YGR284C	ERV29	FALSE	FALSE	FALSE	TRUE
YDR375C	BCS1	YJL097W	PHS1	FALSE	FALSE	FALSE	TRUE
YDR375C	BCS1	YLR108C		FALSE	FALSE	FALSE	TRUE
YDR375C	BCS1	YML031W	NDC1	FALSE	FALSE	FALSE	TRUE
YDR375C	BCS1	YOR285W	RDL1	FALSE	FALSE	FALSE	TRUE
YDR375C	BCS1	YPR028W	YOP1	FALSE	FALSE	FALSE	TRUE
YDR376W	ARH1	YIR024C	INA22	TRUE	FALSE	FALSE	FALSE
YDR378C	LSM6	YER146W	LSM5	FALSE	FALSE	TRUE	TRUE
YDR378C	LSM6	YLR275W	SMD2	FALSE	FALSE	FALSE	TRUE
YDR378C	LSM6	YLR438C-A	LSM3	FALSE	FALSE	TRUE	FALSE
YDR378C	LSM6	YNL147W	LSM7	FALSE	FALSE	FALSE	TRUE
YDR378C	LSM6	YOR159C	SME1	FALSE	FALSE	FALSE	TRUE
YDR379C-A	SDH6	YKL075C		FALSE	FALSE	FALSE	TRUE
YDR383C	NKP1	YLR315W	NKP2	TRUE	FALSE	TRUE	FALSE
YDR383C	NKP1	YML051W	GAL80	FALSE	FALSE	TRUE	FALSE
YDR383C	NKP1	YNL189W	SRP1	FALSE	TRUE	FALSE	FALSE
YDR386W	MUS81	YNL024C	EFM6	FALSE	FALSE	TRUE	TRUE
YDR386W	MUS81	YPL108W		FALSE	FALSE	FALSE	TRUE
YDR386W	MUS81	YPR119W	CLB2	TRUE	FALSE	FALSE	FALSE
YDR388W	RVS167	YGL060W	YBP2	FALSE	FALSE	TRUE	FALSE
YDR388W	RVS167	YGL090W	LIF1	FALSE	FALSE	TRUE	FALSE
YDR388W	RVS167	YGL181W	GTS1	FALSE	FALSE	TRUE	FALSE
YDR388W	RVS167	YIR018W	YAP5	FALSE	FALSE	FALSE	TRUE
YDR388W	RVS167	YNL086W	SNN1	FALSE	FALSE	FALSE	TRUE
YDR388W	RVS167	YNL094W	APP1	FALSE	FALSE	TRUE	FALSE
YDR388W	RVS167	YOR181W	LAS17	FALSE	FALSE	TRUE	FALSE
YDR388W	RVS167	YPL077C		FALSE	FALSE	TRUE	FALSE
YDR389W	SAC7	YJR091C	JSN1	FALSE	TRUE	FALSE	FALSE
YDR394W	RPT3	YGR232W	NAS6	TRUE	TRUE	FALSE	FALSE
YDR394W	RPT3	YOR117W	RPT5	FALSE	TRUE	FALSE	FALSE
YDR395W	SXM1	YML094W	GIM5	FALSE	FALSE	FALSE	TRUE
YDR397C	NCB2	YDR397C	NCB2	FALSE	FALSE	TRUE	FALSE
YDR397C	NCB2	YER159C	BUR6	FALSE	FALSE	TRUE	FALSE
YDR398W	UTP5	YMR093W	UTP15	TRUE	FALSE	FALSE	FALSE
YDR399W	HPT1	YDR399W	HPT1	FALSE	FALSE	TRUE	FALSE
YDR404C	RPB7	YJL140W	RPB4	FALSE	FALSE	FALSE	TRUE
YDR408C	ADE8	YGL127C	SOH1	TRUE	FALSE	FALSE	FALSE
YDR408C	ADE8	YOR174W	MED4	TRUE	FALSE	FALSE	FALSE
YDR410C	STE14	YPL191C		FALSE	FALSE	FALSE	TRUE
YDR411C	DFM1	YDR479C	PEX29	FALSE	FALSE	TRUE	FALSE
YDR411C	DFM1	YJL019W	MPS3	FALSE	FALSE	TRUE	FALSE
YDR411C	DFM1	YML029W	USA1	FALSE	FALSE	TRUE	FALSE
YDR412W	RRP17	YPR119W	CLB2	TRUE	FALSE	FALSE	FALSE
YDR416W	SYF1	YGR129W	SYF2	TRUE	TRUE	TRUE	FALSE
YDR416W	SYF1	YGR195W	SKI6	FALSE	FALSE	TRUE	FALSE
YDR416W	SYF1	YHL004W	MRP4	FALSE	FALSE	TRUE	TRUE
YDR416W	SYF1	YHR184W	SSP1	FALSE	FALSE	TRUE	FALSE
YDR416W	SYF1	YJR050W	ISY1	TRUE	TRUE	TRUE	FALSE
YDR416W	SYF1	YKL098W	MTC2	FALSE	FALSE	TRUE	FALSE
YDR416W	SYF1	YMR124W	EPO1	FALSE	FALSE	FALSE	TRUE
YDR416W	SYF1	YOR275C	RIM20	FALSE	FALSE	FALSE	TRUE
YDR416W	SYF1	YPL211W	NIP7	FALSE	FALSE	FALSE	TRUE
YDR418W	RPL12B	YDR465C	RMT2	FALSE	FALSE	TRUE	FALSE
YDR422C	SIP1	YDR477W	SNF1	FALSE	FALSE	FALSE	TRUE
YDR422C	SIP1	YDR516C	EMI2	FALSE	FALSE	FALSE	TRUE
YDR422C	SIP1	YHR114W	BZZ1	FALSE	TRUE	FALSE	FALSE
YDR422C	SIP1	YOR018W	ROD1	FALSE	FALSE	FALSE	TRUE
YDR423C	CAD1	YEL051W	VMA8	FALSE	FALSE	TRUE	FALSE
YDR423C	CAD1	YMR047C	NUP116	FALSE	TRUE	FALSE	FALSE
YDR424C	DYN2	YDR488C	PAC11	FALSE	FALSE	TRUE	FALSE
YDR424C	DYN2	YHR005C	GPA1	FALSE	FALSE	FALSE	TRUE
YDR424C	DYN2	YNL196C	SLZ1	FALSE	FALSE	FALSE	TRUE
YDR425W	SNX41	YGL161C	YIP5	FALSE	TRUE	FALSE	FALSE
YDR425W	SNX41	YGL198W	YIP4	FALSE	TRUE	FALSE	FALSE
YDR425W	SNX41	YJL036W	SNX4	FALSE	TRUE	FALSE	TRUE
YDR425W	SNX41	YJR110W	YMR1	FALSE	TRUE	FALSE	TRUE
YDR428C	BNA7	YLR291C	GCD7	FALSE	FALSE	TRUE	FALSE
YDR428C	BNA7	YOR157C	PUP1	FALSE	FALSE	FALSE	TRUE
YDR429C	TIF35	YFL017C	GNA1	TRUE	FALSE	FALSE	FALSE
YDR429C	TIF35	YMR146C	TIF34	FALSE	FALSE	TRUE	FALSE
YDR429C	TIF35	YOR361C	PRT1	FALSE	FALSE	TRUE	FALSE
YDR429C	TIF35	YPL105C	SYH1	FALSE	TRUE	FALSE	FALSE
YDR434W	GPI17	YIR033W	MGA2	FALSE	FALSE	TRUE	FALSE
YDR434W	GPI17	YNL125C	ESBP6	FALSE	FALSE	FALSE	TRUE
YDR436W	PPZ2	YPR005C	HAL1	FALSE	FALSE	FALSE	TRUE
YDR437W	GPI19	YER083C	GET2	FALSE	FALSE	FALSE	TRUE
YDR441C	APT2	YML022W	APT1	FALSE	FALSE	TRUE	FALSE
YDR446W	ECM11	YDR510W	SMT3	FALSE	TRUE	TRUE	FALSE
YDR446W	ECM11	YEL005C	VAB2	FALSE	FALSE	FALSE	TRUE
YDR447C	RPS17B	YLR288C	MEC3	FALSE	FALSE	FALSE	TRUE
YDR448W	ADA2	YER018C	SPC25	FALSE	FALSE	TRUE	FALSE
YDR448W	ADA2	YGR142W	BTN2	FALSE	FALSE	TRUE	FALSE
YDR448W	ADA2	YGR195W	SKI6	FALSE	FALSE	TRUE	FALSE
YDR448W	ADA2	YGR252W	GCN5	TRUE	FALSE	FALSE	FALSE
YDR448W	ADA2	YGR261C	APL6	FALSE	FALSE	TRUE	FALSE
YDR448W	ADA2	YHL004W	MRP4	FALSE	FALSE	TRUE	FALSE
YDR448W	ADA2	YHR022C		FALSE	FALSE	TRUE	FALSE
YDR448W	ADA2	YJL011C	RPC17	FALSE	FALSE	TRUE	FALSE
YDR448W	ADA2	YJL058C	BIT61	FALSE	FALSE	TRUE	FALSE
YDR448W	ADA2	YJR003C	MRX12	FALSE	FALSE	TRUE	FALSE
YDR448W	ADA2	YLR424W	SPP382	FALSE	FALSE	TRUE	FALSE
YDR448W	ADA2	YML041C	VPS71	FALSE	FALSE	TRUE	FALSE
YDR448W	ADA2	YMR314W	PRE5	FALSE	FALSE	TRUE	FALSE
YDR448W	ADA2	YPL077C		FALSE	FALSE	TRUE	FALSE
YDR448W	ADA2	YPL122C	TFB2	FALSE	FALSE	TRUE	FALSE
YDR448W	ADA2	YPL135W	ISU1	FALSE	FALSE	TRUE	FALSE
YDR448W	ADA2	YPR173C	VPS4	FALSE	FALSE	TRUE	FALSE
YDR449C	UTP6	YLR146W-A		FALSE	FALSE	FALSE	TRUE
YDR453C	TSA2	YIL039W	TED1	FALSE	TRUE	FALSE	FALSE
YDR453C	TSA2	YLL029W	FRA1	FALSE	FALSE	FALSE	TRUE
YDR453C	TSA2	YML028W	TSA1	FALSE	FALSE	TRUE	FALSE
YDR453C	TSA2	YNL189W	SRP1	FALSE	TRUE	FALSE	FALSE
YDR460W	TFB3	YPR025C	CCL1	FALSE	TRUE	FALSE	FALSE
YDR462W	MRPL28	YPR083W	MDM36	FALSE	FALSE	FALSE	TRUE
YDR465C	RMT2	YEL054C	RPL12A	FALSE	FALSE	TRUE	TRUE
YDR468C	TLG1	YML088W	UFO1	FALSE	FALSE	FALSE	TRUE
YDR469W	SDC1	YEL005C	VAB2	FALSE	FALSE	FALSE	TRUE
YDR469W	SDC1	YHR060W	VMA22	TRUE	FALSE	FALSE	FALSE
YDR469W	SDC1	YLR015W	BRE2	TRUE	TRUE	TRUE	FALSE
YDR469W	SDC1	YLR432W	IMD3	TRUE	FALSE	FALSE	FALSE
YDR472W	TRS31	YKR068C	BET3	TRUE	TRUE	TRUE	FALSE
YDR472W	TRS31	YML077W	BET5	FALSE	FALSE	FALSE	TRUE
YDR473C	PRP3	YLR423C	ATG17	FALSE	TRUE	TRUE	FALSE
YDR473C	PRP3	YNL229C	URE2	FALSE	FALSE	TRUE	FALSE
YDR473C	PRP3	YPL004C	LSP1	FALSE	FALSE	TRUE	FALSE
YDR473C	PRP3	YPR178W	PRP4	FALSE	TRUE	TRUE	TRUE
YDR476C		YDR479C	PEX29	FALSE	FALSE	TRUE	FALSE
YDR476C		YHR211W	FLO5	FALSE	FALSE	TRUE	FALSE
YDR476C		YIR038C	GTT1	FALSE	FALSE	TRUE	FALSE
YDR476C		YJL019W	MPS3	FALSE	FALSE	TRUE	FALSE
YDR476C		YJR010C-A	SPC1	FALSE	FALSE	FALSE	TRUE
YDR477W	SNF1	YER027C	GAL83	TRUE	TRUE	FALSE	FALSE
YDR477W	SNF1	YGL115W	SNF4	FALSE	FALSE	TRUE	TRUE
YDR477W	SNF1	YGL179C	TOS3	FALSE	FALSE	FALSE	TRUE
YDR477W	SNF1	YGL208W	SIP2	FALSE	FALSE	TRUE	TRUE
YDR479C	PEX29	YEL042W	GDA1	FALSE	FALSE	TRUE	FALSE
YDR479C	PEX29	YGL053W	PRM8	FALSE	FALSE	TRUE	FALSE
YDR479C	PEX29	YGL065C	ALG2	FALSE	FALSE	TRUE	FALSE
YDR479C	PEX29	YGL104C	VPS73	FALSE	FALSE	TRUE	FALSE
YDR479C	PEX29	YGR149W	GPC1	FALSE	FALSE	TRUE	FALSE
YDR479C	PEX29	YGR284C	ERV29	FALSE	FALSE	TRUE	FALSE
YDR479C	PEX29	YHL031C	GOS1	FALSE	FALSE	TRUE	FALSE
YDR479C	PEX29	YJL097W	PHS1	FALSE	FALSE	TRUE	FALSE
YDR479C	PEX29	YJL117W	PHO86	FALSE	FALSE	TRUE	FALSE
YDR479C	PEX29	YJL134W	LCB3	FALSE	FALSE	TRUE	FALSE
YDR479C	PEX29	YJL183W	MNN11	FALSE	FALSE	TRUE	FALSE
YDR479C	PEX29	YLL014W	EMC6	FALSE	FALSE	TRUE	FALSE
YDR479C	PEX29	YLR036C		FALSE	FALSE	TRUE	FALSE
YDR479C	PEX29	YLR268W	SEC22	FALSE	FALSE	TRUE	FALSE
YDR479C	PEX29	YLR324W	PEX30	FALSE	TRUE	FALSE	FALSE
YDR479C	PEX29	YLR350W	ORM2	FALSE	FALSE	TRUE	FALSE
YDR479C	PEX29	YML055W	SPC2	FALSE	FALSE	TRUE	FALSE
YDR479C	PEX29	YML125C	PGA3	FALSE	FALSE	TRUE	FALSE
YDR479C	PEX29	YMR024W	MRPL3	FALSE	FALSE	TRUE	FALSE
YDR479C	PEX29	YMR071C	TVP18	FALSE	FALSE	TRUE	FALSE
YDR479C	PEX29	YNL263C	YIF1	FALSE	FALSE	TRUE	FALSE
YDR479C	PEX29	YNR075W	COS10	FALSE	FALSE	TRUE	FALSE
YDR479C	PEX29	YOL003C	PFA4	FALSE	FALSE	TRUE	FALSE
YDR479C	PEX29	YOL065C	INP54	FALSE	FALSE	TRUE	FALSE
YDR479C	PEX29	YOR377W	ATF1	FALSE	FALSE	TRUE	FALSE
YDR479C	PEX29	YPL020C	ULP1	FALSE	FALSE	TRUE	FALSE
YDR479C	PEX29	YPR113W	PIS1	FALSE	FALSE	TRUE	FALSE
YDR479C	PEX29	YPR159C-A		FALSE	FALSE	TRUE	FALSE
YDR480W	DIG2	YDR480W	DIG2	FALSE	FALSE	TRUE	FALSE
YDR480W	DIG2	YGR040W	KSS1	FALSE	FALSE	TRUE	FALSE
YDR480W	DIG2	YGR048W	UFD1	FALSE	FALSE	FALSE	TRUE
YDR480W	DIG2	YHR039C	MSC7	TRUE	FALSE	FALSE	FALSE
YDR480W	DIG2	YHR084W	STE12	TRUE	FALSE	TRUE	FALSE
YDR480W	DIG2	YHR121W	LSM12	FALSE	FALSE	TRUE	FALSE
YDR480W	DIG2	YJL058C	BIT61	FALSE	FALSE	TRUE	FALSE
YDR480W	DIG2	YJR003C	MRX12	FALSE	FALSE	TRUE	FALSE
YDR480W	DIG2	YKL189W	HYM1	FALSE	FALSE	TRUE	FALSE
YDR480W	DIG2	YLR291C	GCD7	FALSE	FALSE	TRUE	FALSE
YDR480W	DIG2	YNL189W	SRP1	FALSE	FALSE	TRUE	FALSE
YDR480W	DIG2	YPL049C	DIG1	TRUE	FALSE	TRUE	FALSE
YDR482C	CWC21	YGL028C	SCW11	TRUE	FALSE	FALSE	FALSE
YDR482C	CWC21	YOR276W	CAF20	TRUE	FALSE	FALSE	FALSE
YDR484W	VPS52	YNL214W	PEX17	FALSE	FALSE	FALSE	TRUE
YDR484W	VPS52	YPR031W	NTO1	FALSE	FALSE	FALSE	TRUE
YDR486C	VPS60	YLR181C	VTA1	FALSE	FALSE	TRUE	FALSE
YDR486C	VPS60	YLR356W	ATG33	FALSE	FALSE	FALSE	TRUE
YDR487C	RIB3	YNL189W	SRP1	FALSE	TRUE	FALSE	FALSE
YDR488C	PAC11	YHR129C	ARP1	FALSE	FALSE	TRUE	FALSE
YDR488C	PAC11	YPL174C	NIP100	FALSE	TRUE	TRUE	FALSE
YDR489W	SLD5	YFR043C	IRC6	TRUE	FALSE	FALSE	TRUE
YDR489W	SLD5	YJL072C	PSF2	FALSE	TRUE	FALSE	FALSE
YDR489W	SLD5	YML034W	SRC1	FALSE	TRUE	FALSE	FALSE
YDR489W	SLD5	YPL077C		FALSE	TRUE	TRUE	FALSE
YDR489W	SLD5	YPL135W	ISU1	FALSE	FALSE	FALSE	TRUE
YDR490C	PKH1	YGR086C	PIL1	FALSE	TRUE	FALSE	FALSE
YDR490C	PKH1	YHR207C	SET5	TRUE	FALSE	FALSE	FALSE
YDR490C	PKH1	YLR466W	YRF1-4	TRUE	FALSE	FALSE	FALSE
YDR495C	VPS3	YMR231W	PEP5	FALSE	FALSE	FALSE	TRUE
YDR498C	SEC20	YGL145W	TIP20	FALSE	FALSE	FALSE	TRUE
YDR498C	SEC20	YJL019W	MPS3	FALSE	FALSE	TRUE	FALSE
YDR498C	SEC20	YOR075W	UFE1	FALSE	FALSE	FALSE	TRUE
YDR502C	SAM2	YDR502C	SAM2	FALSE	FALSE	TRUE	FALSE
YDR502C	SAM2	YLR180W	SAM1	FALSE	FALSE	TRUE	FALSE
YDR502C	SAM2	YPL125W	KAP120	FALSE	TRUE	FALSE	FALSE
YDR503C	LPP1	YKL130C	SHE2	TRUE	FALSE	FALSE	FALSE
YDR504C	SPG3	YJL070C		FALSE	TRUE	FALSE	FALSE
YDR505C	PSP1	YGL122C	NAB2	FALSE	TRUE	FALSE	FALSE
YDR510W	SMT3	YDR510W	SMT3	FALSE	TRUE	TRUE	FALSE
YDR510W	SMT3	YER047C	SAP1	FALSE	FALSE	TRUE	FALSE
YDR510W	SMT3	YFL039C	ACT1	FALSE	FALSE	TRUE	FALSE
YDR510W	SMT3	YFL045C	SEC53	FALSE	FALSE	TRUE	FALSE
YDR510W	SMT3	YGL026C	TRP5	FALSE	FALSE	TRUE	FALSE
YDR510W	SMT3	YGL250W	RMR1	FALSE	FALSE	TRUE	FALSE
YDR510W	SMT3	YHR134W	WSS1	FALSE	FALSE	TRUE	FALSE
YDR510W	SMT3	YHR193C	EGD2	FALSE	FALSE	TRUE	FALSE
YDR510W	SMT3	YJL092W	SRS2	TRUE	FALSE	FALSE	FALSE
YDR510W	SMT3	YJR076C	CDC11	FALSE	FALSE	TRUE	FALSE
YDR510W	SMT3	YKL032C	IXR1	FALSE	FALSE	TRUE	FALSE
YDR510W	SMT3	YKL043W	PHD1	FALSE	TRUE	TRUE	FALSE
YDR510W	SMT3	YKL211C	TRP3	FALSE	FALSE	TRUE	FALSE
YDR510W	SMT3	YLR263W	RED1	FALSE	TRUE	FALSE	FALSE
YDR510W	SMT3	YLR295C	ATP14	FALSE	TRUE	FALSE	FALSE
YDR510W	SMT3	YLR328W	NMA1	FALSE	FALSE	TRUE	FALSE
YDR510W	SMT3	YLR335W	NUP2	FALSE	FALSE	TRUE	FALSE
YDR510W	SMT3	YLR350W	ORM2	FALSE	FALSE	TRUE	FALSE
YDR510W	SMT3	YML023C	NSE5	FALSE	FALSE	TRUE	FALSE
YDR510W	SMT3	YMR111C		FALSE	FALSE	TRUE	FALSE
YDR510W	SMT3	YMR219W	ESC1	FALSE	FALSE	TRUE	FALSE
YDR510W	SMT3	YMR233W	TRI1	FALSE	FALSE	TRUE	FALSE
YDR510W	SMT3	YNL021W	HDA1	FALSE	FALSE	TRUE	FALSE
YDR510W	SMT3	YNL042W	BOP3	FALSE	FALSE	TRUE	FALSE
YDR510W	SMT3	YNL078W	NIS1	FALSE	FALSE	TRUE	FALSE
YDR510W	SMT3	YNL088W	TOP2	FALSE	FALSE	TRUE	FALSE
YDR510W	SMT3	YNL189W	SRP1	FALSE	TRUE	TRUE	FALSE
YDR510W	SMT3	YOL034W	SMC5	FALSE	FALSE	TRUE	FALSE
YDR510W	SMT3	YOR032C	HMS1	FALSE	FALSE	TRUE	FALSE
YDR510W	SMT3	YOR144C	ELG1	FALSE	FALSE	TRUE	FALSE
YDR510W	SMT3	YPL129W	TAF14	FALSE	FALSE	TRUE	FALSE
YDR517W	GRH1	YLR226W	BUR2	FALSE	FALSE	FALSE	TRUE
YDR517W	GRH1	YOL129W	VPS68	FALSE	FALSE	FALSE	TRUE
YDR517W	GRH1	YPR113W	PIS1	FALSE	FALSE	FALSE	TRUE
YDR518W	EUG1	YHR113W	APE4	FALSE	FALSE	TRUE	FALSE
YDR520C	URC2	YDR520C	URC2	FALSE	FALSE	TRUE	FALSE
YDR520C	URC2	YGR261C	APL6	FALSE	FALSE	TRUE	FALSE
YDR520C	URC2	YJL110C	GZF3	FALSE	FALSE	TRUE	FALSE
YDR520C	URC2	YJR046W	TAH11	FALSE	FALSE	TRUE	FALSE
YDR520C	URC2	YKR034W	DAL80	FALSE	TRUE	TRUE	FALSE
YDR520C	URC2	YLR291C	GCD7	FALSE	FALSE	TRUE	FALSE
YDR520C	URC2	YOL116W	MSN1	FALSE	FALSE	TRUE	FALSE
YDR523C	SPS1	YKL189W	HYM1	FALSE	FALSE	FALSE	TRUE
YDR527W	RBA50	YOR210W	RPB10	FALSE	TRUE	TRUE	FALSE
YDR529C	QCR7	YHR114W	BZZ1	FALSE	TRUE	FALSE	FALSE
YDR531W	CAB1	YDR531W	CAB1	FALSE	FALSE	TRUE	FALSE
YDR532C	KRE28	YFR008W	FAR7	FALSE	FALSE	TRUE	FALSE
YDR532C	KRE28	YIL144W	NDC80	FALSE	FALSE	TRUE	FALSE
YDR532C	KRE28	YLR031W		FALSE	FALSE	TRUE	FALSE
YDR533C	HSP31	YNL189W	SRP1	FALSE	TRUE	FALSE	FALSE
YDR541C		YLR025W	SNF7	FALSE	TRUE	FALSE	FALSE
YEL005C	VAB2	YGL079W	KXD1	FALSE	TRUE	FALSE	FALSE
YEL005C	VAB2	YNL086W	SNN1	FALSE	TRUE	FALSE	TRUE
YEL009C	GCN4	YPL038W	MET31	TRUE	FALSE	FALSE	FALSE
YEL009C-A		YGR183C	QCR9	FALSE	FALSE	FALSE	TRUE
YEL009C-A		YJL205C	NCE101	FALSE	FALSE	FALSE	TRUE
YEL012W	UBC8	YLR291C	GCD7	FALSE	FALSE	TRUE	FALSE
YEL013W	VAC8	YGL068W	MNP1	FALSE	FALSE	FALSE	TRUE
YEL013W	VAC8	YJR091C	JSN1	FALSE	TRUE	FALSE	FALSE
YEL013W	VAC8	YMR251W-A	HOR7	FALSE	FALSE	FALSE	TRUE
YEL013W	VAC8	YPL135W	ISU1	FALSE	FALSE	FALSE	TRUE
YEL015W	EDC3	YEL015W	EDC3	FALSE	TRUE	FALSE	FALSE
YEL015W	EDC3	YER105C	NUP157	TRUE	FALSE	FALSE	FALSE
YEL015W	EDC3	YGL209W	MIG2	FALSE	FALSE	FALSE	TRUE
YEL015W	EDC3	YLR264W	RPS28B	FALSE	TRUE	FALSE	FALSE
YEL015W	EDC3	YNL118C	DCP2	TRUE	FALSE	FALSE	FALSE
YEL015W	EDC3	YOL149W	DCP1	FALSE	TRUE	FALSE	FALSE
YEL015W	EDC3	YOR167C	RPS28A	FALSE	TRUE	FALSE	FALSE
YEL017W	GTT3	YEL017W	GTT3	FALSE	TRUE	FALSE	FALSE
YEL017W	GTT3	YPR174C		FALSE	FALSE	FALSE	TRUE
YEL018W	EAF5	YNL136W	EAF7	FALSE	FALSE	FALSE	TRUE
YEL018W	EAF5	YOR128C	ADE2	FALSE	TRUE	FALSE	FALSE
YEL020C	PXP1	YEL020C	PXP1	FALSE	FALSE	TRUE	FALSE
YEL025C		YJR103W	URA8	FALSE	FALSE	FALSE	TRUE
YEL026W	SNU13	YLR197W	NOP56	FALSE	FALSE	FALSE	TRUE
YEL029C	BUD16	YIL113W	SDP1	FALSE	FALSE	FALSE	TRUE
YEL029C	BUD16	YML064C	TEM1	FALSE	FALSE	FALSE	TRUE
YEL029C	BUD16	YNR027W	BUD17	FALSE	FALSE	TRUE	TRUE
YEL029C	BUD16	YOR385W		FALSE	FALSE	FALSE	TRUE
YEL032W	MCM3	YHR033W		FALSE	FALSE	TRUE	FALSE
YEL034W	HYP2	YHR068W	DYS1	FALSE	FALSE	TRUE	FALSE
YEL037C	RAD23	YIL148W	RPL40A	FALSE	FALSE	FALSE	TRUE
YEL037C	RAD23	YPL096W	PNG1	FALSE	FALSE	FALSE	TRUE
YEL041W	YEF1	YGR246C	BRF1	FALSE	FALSE	FALSE	TRUE
YEL041W	YEF1	YJR049C	UTR1	FALSE	TRUE	FALSE	FALSE
YEL041W	YEF1	YLR347C	KAP95	FALSE	FALSE	FALSE	TRUE
YEL041W	YEF1	YNL116W	DMA2	FALSE	FALSE	FALSE	TRUE
YEL041W	YEF1	YPL188W	POS5	FALSE	FALSE	FALSE	TRUE
YEL042W	GDA1	YIR038C	GTT1	FALSE	FALSE	TRUE	FALSE
YEL042W	GDA1	YNL125C	ESBP6	FALSE	FALSE	FALSE	TRUE
YEL042W	GDA1	YPL094C	SEC62	FALSE	FALSE	TRUE	FALSE
YEL043W		YOR164C	GET4	FALSE	TRUE	FALSE	FALSE
YEL044W	IES6	YNL059C	ARP5	FALSE	FALSE	FALSE	TRUE
YEL048C	TCA17	YGR040W	KSS1	FALSE	TRUE	FALSE	FALSE
YEL048C	TCA17	YMR218C	TRS130	FALSE	FALSE	TRUE	FALSE
YEL051W	VMA8	YGR020C	VMA7	FALSE	FALSE	FALSE	TRUE
YEL051W	VMA8	YGR120C	COG2	FALSE	FALSE	TRUE	FALSE
YEL051W	VMA8	YOR174W	MED4	FALSE	FALSE	TRUE	FALSE
YEL053C	MAK10	YOR032C	HMS1	FALSE	FALSE	TRUE	FALSE
YEL053C	MAK10	YPR051W	MAK3	TRUE	TRUE	TRUE	FALSE
YEL056W	HAT2	YLL022C	HIF1	FALSE	FALSE	TRUE	FALSE
YEL056W	HAT2	YPL001W	HAT1	FALSE	FALSE	TRUE	TRUE
YEL062W	NPR2	YOR138C	RUP1	TRUE	FALSE	FALSE	FALSE
YEL062W	NPR2	YPL255W	BBP1	FALSE	TRUE	FALSE	FALSE
YEL063C	CAN1	YML132W	COS3	FALSE	FALSE	FALSE	TRUE
YEL066W	HPA3	YEL066W	HPA3	FALSE	TRUE	FALSE	FALSE
YEL066W	HPA3	YGR048W	UFD1	FALSE	FALSE	FALSE	TRUE
YEL066W	HPA3	YML064C	TEM1	FALSE	TRUE	FALSE	FALSE
YEL066W	HPA3	YNL189W	SRP1	FALSE	TRUE	FALSE	FALSE
YER003C	PMI40	YGL017W	ATE1	FALSE	FALSE	FALSE	TRUE
YER007C-A	TMA20	YJR014W	TMA22	FALSE	FALSE	FALSE	TRUE
YER007W	PAC2	YLR438C-A	LSM3	FALSE	FALSE	FALSE	TRUE
YER009W	NTF2	YER009W	NTF2	FALSE	FALSE	TRUE	FALSE
YER009W	NTF2	YGR029W	ERV1	FALSE	FALSE	FALSE	TRUE
YER009W	NTF2	YIR018W	YAP5	FALSE	FALSE	FALSE	TRUE
YER009W	NTF2	YLR335W	NUP2	FALSE	FALSE	FALSE	TRUE
YER009W	NTF2	YNL334C	SNO2	FALSE	FALSE	FALSE	TRUE
YER009W	NTF2	YOR158W	PET123	FALSE	FALSE	FALSE	TRUE
YER010C		YER010C		FALSE	FALSE	TRUE	FALSE
YER015W	FAA2	YER070W	RNR1	FALSE	FALSE	TRUE	FALSE
YER015W	FAA2	YLR098C	CHA4	FALSE	FALSE	TRUE	FALSE
YER016W	BIM1	YGL061C	DUO1	TRUE	TRUE	FALSE	FALSE
YER016W	BIM1	YGL113W	SLD3	FALSE	FALSE	FALSE	TRUE
YER016W	BIM1	YKL091C		FALSE	FALSE	FALSE	TRUE
YER016W	BIM1	YKL099C	UTP11	FALSE	FALSE	FALSE	TRUE
YER016W	BIM1	YLR385C	SWC7	FALSE	FALSE	FALSE	TRUE
YER016W	BIM1	YNL073W	MSK1	FALSE	FALSE	FALSE	TRUE
YER018C	SPC25	YKL025C	PAN3	FALSE	FALSE	TRUE	FALSE
YER018C	SPC25	YMR117C	SPC24	FALSE	FALSE	TRUE	FALSE
YER019W	ISC1	YLR350W	ORM2	FALSE	FALSE	TRUE	FALSE
YER020W	GPA2	YJL106W	IME2	FALSE	FALSE	FALSE	TRUE
YER021W	RPN3	YPR108W	RPN7	FALSE	TRUE	TRUE	FALSE
YER022W	SRB4	YHR058C	MED6	FALSE	TRUE	FALSE	FALSE
YER022W	SRB4	YKL117W	SBA1	FALSE	FALSE	TRUE	FALSE
YER022W	SRB4	YML007W	YAP1	FALSE	TRUE	FALSE	FALSE
YER022W	SRB4	YNL288W	CAF40	FALSE	TRUE	FALSE	FALSE
YER023W	PRO3	YER023W	PRO3	TRUE	FALSE	TRUE	FALSE
YER023W	PRO3	YLR291C	GCD7	FALSE	FALSE	TRUE	FALSE
YER023W	PRO3	YPL169C	MEX67	FALSE	TRUE	FALSE	FALSE
YER025W	GCD11	YJR007W	SUI2	FALSE	FALSE	TRUE	TRUE
YER025W	GCD11	YLR215C	CDC123	FALSE	FALSE	TRUE	FALSE
YER026C	CHO1	YMR153W	NUP53	FALSE	FALSE	FALSE	TRUE
YER026C	CHO1	YOL044W	PEX15	FALSE	FALSE	FALSE	TRUE
YER026C	CHO1	YPR174C		FALSE	FALSE	TRUE	FALSE
YER027C	GAL83	YGL115W	SNF4	TRUE	TRUE	FALSE	FALSE
YER038C	KRE29	YML023C	NSE5	FALSE	TRUE	TRUE	FALSE
YER039C	HVG1	YGL070C	RPB9	FALSE	TRUE	FALSE	FALSE
YER043C	SAH1	YFL028C	CAF16	FALSE	FALSE	TRUE	FALSE
YER047C	SAP1	YGR086C	PIL1	FALSE	FALSE	TRUE	FALSE
YER047C	SAP1	YKL032C	IXR1	FALSE	FALSE	TRUE	FALSE
YER047C	SAP1	YOL034W	SMC5	FALSE	FALSE	TRUE	FALSE
YER052C	HOM3	YER052C	HOM3	FALSE	FALSE	TRUE	FALSE
YER052C	HOM3	YJL058C	BIT61	FALSE	FALSE	TRUE	FALSE
YER052C	HOM3	YNL135C	FPR1	TRUE	FALSE	TRUE	FALSE
YER056C-A	RPL34A	YGL153W	PEX14	FALSE	FALSE	TRUE	FALSE
YER056C-A	RPL34A	YML042W	CAT2	FALSE	FALSE	TRUE	FALSE
YER059W	PCL6	YJL084C	ALY2	TRUE	FALSE	FALSE	FALSE
YER059W	PCL6	YLR190W	MMR1	TRUE	FALSE	FALSE	FALSE
YER059W	PCL6	YPL031C	PHO85	FALSE	TRUE	TRUE	FALSE
YER062C	GPP2	YPL201C	YIG1	TRUE	FALSE	TRUE	FALSE
YER065C	ICL1	YNL189W	SRP1	TRUE	FALSE	FALSE	FALSE
YER068W	MOT2	YGL044C	RNA15	FALSE	FALSE	FALSE	TRUE
YER071C	TDA2	YIR003W	AIM21	FALSE	FALSE	TRUE	FALSE
YER071C	TDA2	YLR200W	YKE2	FALSE	TRUE	FALSE	FALSE
YER074W-A	YOS1	YNL024C-A	KSH1	FALSE	FALSE	FALSE	TRUE
YER079W		YNL154C	YCK2	TRUE	FALSE	FALSE	TRUE
YER081W	SER3	YER081W	SER3	FALSE	TRUE	TRUE	FALSE
YER081W	SER3	YIL074C	SER33	TRUE	FALSE	TRUE	FALSE
YER081W	SER3	YMR047C	NUP116	FALSE	FALSE	TRUE	FALSE
YER081W	SER3	YPL233W	NSL1	FALSE	TRUE	FALSE	FALSE
YER083C	GET2	YHR057C	CPR2	FALSE	FALSE	FALSE	TRUE
YER083C	GET2	YHR213W-B		FALSE	FALSE	FALSE	TRUE
YER083C	GET2	YLR162W		FALSE	FALSE	FALSE	TRUE
YER083C	GET2	YOL044W	PEX15	FALSE	FALSE	FALSE	TRUE
YER083C	GET2	YPR010C-A		FALSE	FALSE	FALSE	TRUE
YER086W	ILV1	YER086W	ILV1	FALSE	TRUE	TRUE	FALSE
YER086W	ILV1	YLR291C	GCD7	FALSE	FALSE	TRUE	FALSE
YER086W	ILV1	YMR308C	PSE1	FALSE	FALSE	TRUE	FALSE
YER086W	ILV1	YOR160W	MTR10	FALSE	FALSE	TRUE	FALSE
YER086W	ILV1	YPL070W	MUK1	FALSE	FALSE	TRUE	FALSE
YER087C-B	SBH1	YJR010C-A	SPC1	FALSE	FALSE	FALSE	TRUE
YER090W	TRP2	YJR070C	LIA1	FALSE	FALSE	TRUE	FALSE
YER090W	TRP2	YKL211C	TRP3	FALSE	FALSE	TRUE	FALSE
YER092W	IES5	YLR052W	IES3	FALSE	TRUE	FALSE	FALSE
YER092W	IES5	YLR423C	ATG17	FALSE	TRUE	TRUE	TRUE
YER094C	PUP3	YFL024C	EPL1	FALSE	FALSE	FALSE	TRUE
YER094C	PUP3	YGR057C	LST7	FALSE	FALSE	FALSE	TRUE
YER094C	PUP3	YLL027W	ISA1	FALSE	FALSE	FALSE	TRUE
YER094C	PUP3	YLR119W	SRN2	FALSE	FALSE	FALSE	TRUE
YER094C	PUP3	YLR291C	GCD7	FALSE	FALSE	FALSE	TRUE
YER094C	PUP3	YLR433C	CNA1	FALSE	FALSE	FALSE	TRUE
YER094C	PUP3	YML003W		FALSE	FALSE	FALSE	TRUE
YER094C	PUP3	YOR157C	PUP1	FALSE	FALSE	FALSE	TRUE
YER094C	PUP3	YOR313C	SPS4	FALSE	FALSE	FALSE	TRUE
YER094C	PUP3	YPL135W	ISU1	FALSE	FALSE	FALSE	TRUE
YER094C	PUP3	YPL173W	MRPL40	FALSE	FALSE	FALSE	TRUE
YER094C	PUP3	YPL188W	POS5	FALSE	FALSE	FALSE	TRUE
YER095W	RAD51	YER095W	RAD51	FALSE	TRUE	FALSE	FALSE
YER095W	RAD51	YGR042W	MTE1	FALSE	FALSE	FALSE	TRUE
YER095W	RAD51	YGR048W	UFD1	FALSE	FALSE	FALSE	TRUE
YER095W	RAD51	YPL204W	HRR25	FALSE	TRUE	FALSE	FALSE
YER096W	SHC1	YHR114W	BZZ1	FALSE	TRUE	FALSE	FALSE
[truncated: 2,557 more rows]
