# Supplementary material for: Experimental assessment of AI-based interactome mapping
Source: Nat Commun. 2026 Apr 4;17:4894. doi: 10.1038/s41467-026-70942-x (PMC13230783; doi:10.1038/s41467-026-70942-x)
Supplement: Supplementary file 20 — Supplementary Data 19 [file 41467_2026_70942_MOESM20_ESM.xlsx]

## Sheet: Supplementary_Data_19
orf_name_a	orf_name_b	ad_orf_name	db_orf_name	AD_CCSB_ORF_ID	DB_CCSB_ORF_ID	source_dataset	result	same_orientation_as_previous_experiment
YEL032W	YLR274W	YLR274W	YEL032W	2565	4288	scPRS-v2	Positive	TRUE
YEL002C	YMR149W	YMR149W	YEL002C	807	3923	scPRS-v2	Negative	TRUE
YEL002C	YJL002C	YJL002C	YEL002C	5179	3923	scPRS-v2	Negative	FALSE
YDR472W	YKR068C	YKR068C	YDR472W	242	4691	scPRS-v2	Negative	FALSE
YDR468C	YOL018C	YOL018C	YDR468C	1013	560	scPRS-v2	Test failed	TRUE
YDR388W	YPL249C	YPL249C	YDR388W	1809	4279	scPRS-v2	Negative	TRUE
YDR388W	YOR181W	YOR181W	YDR388W	4856	4279	scPRS-v2	Failed sequence confirmation	FALSE
YDR388W	YMR192W	YMR192W	YDR388W	2683	4279	scPRS-v2	Failed sequence confirmation	FALSE
YDR378C	YER146W	YER146W	YDR378C	850	4912	scPRS-v2	Positive	TRUE
YDR369C	YMR224C	YMR224C	YDR369C	3514	2919	scPRS-v2	Negative	TRUE
YDR328C	YMR094W	YMR094W	YDR328C	4235	147	scPRS-v2	Positive	TRUE
YDR328C	YJR090C	YJR090C	YDR328C	3632	147	scPRS-v2	Positive	TRUE
YDR328C	YFL009W	YFL009W	YDR328C	2868	147	scPRS-v2	Positive	TRUE
YDR309C	YLR229C	YLR229C	YDR309C	4	150	scPRS-v2	Negative	FALSE
YDR246W	YKR068C	YKR068C	YDR246W	242	4687	scPRS-v2	Negative	TRUE
YDR189W	YLR026C	YLR026C	YDR189W	4357	2818	scPRS-v2	Negative	FALSE
YDR142C	YHR160C	YHR160C	YDR142C	1813	157	scPRS-v2	Positive	TRUE
YDR142C	YGL153W	YGL153W	YDR142C	868	157	scPRS-v2	Test failed	FALSE
YDR097C	YOL090W	YOL090W	YDR097C	4240	3243	scPRS-v2	Negative	FALSE
YDR009W	YML051W	YML051W	YDR009W	3547	2150	scPRS-v2	Negative	TRUE
YDL220C	YDR082W	YDR082W	YDL220C	2236	2528	scPRS-v2	Negative	TRUE
YDL208W	YNL124W	YNL124W	YDL208W	3436	4932	scPRS-v2	Negative	TRUE
YDL207W	YMR255W	YMR255W	YDL207W	4698	4585	scPRS-v2	Negative	FALSE
YDL132W	YOL133W	YOL133W	YDL132W	4765	3780	scPRS-v2	Negative	FALSE
YDL132W	YJR090C	YJR090C	YDL132W	3632	3780	scPRS-v2	Positive	TRUE
YDL132W	YIL046W	YIL046W	YDL132W	3080	3780	scPRS-v2	Negative	FALSE
YDL132W	YFL009W	YFL009W	YDL132W	2868	3780	scPRS-v2	Negative	TRUE
YDL132W	YDR328C	YDR328C	YDL132W	147	3780	scPRS-v2	Negative	FALSE
YDL108W	YPR025C	YPR025C	YDL108W	4421	3907	scPRS-v2	Positive	TRUE
YDL043C	YJL203W	YJL203W	YDL043C	5441	5077	scPRS-v2	Positive	FALSE
YDL014W	YOR310C	YOR310C	YDL014W	3071	5552	scPRS-v2	Negative	FALSE
YCR088W	YNL138W	YNL138W	YCR088W	2005	3931	scPRS-v2	Test failed	TRUE
YCR088W	YNL094W	YNL094W	YCR088W	4507	3931	scPRS-v2	Negative	FALSE
YCR088W	YDR388W	YDR388W	YCR088W	4279	3931	scPRS-v2	Negative	TRUE
YCR052W	YFR037C	YFR037C	YCR052W	1371	1389	scPRS-v2	Negative	TRUE
YCR009C	YMR232W	YMR232W	YCR009C	3951	1928	scPRS-v2	Failed sequence confirmation	TRUE
YCR009C	YDR388W	YDR388W	YCR009C	4279	1928	scPRS-v2	Negative	TRUE
YBR200W	YLR229C	YLR229C	YBR200W	4	2234	scPRS-v2	Negative	FALSE
YBR200W	YHL007C	YHL007C	YBR200W	3183	2234	scPRS-v2	Negative	TRUE
YBR156C	YPL209C	YPL209C	YBR156C	1706	4409	scPRS-v2	Negative	FALSE
YBR109C	YDR356W	YDR356W	YBR109C	4589	537	scPRS-v2	Negative	FALSE
YBR088C	YJR043C	YJR043C	YBR088C	26	272	scPRS-v2	Positive	TRUE
YBR088C	YDR097C	YDR097C	YBR088C	3243	272	scPRS-v2	Negative	FALSE
YBR087W	YJR068W	YJR068W	YBR087W	50	1168	scPRS-v2	Positive	FALSE
YBR079C	YMR309C	YMR309C	YBR079C	2550	1912	scPRS-v2	Negative	TRUE
YBL016W	YPL049C	YPL049C	YBL016W	3483	1491	scPRS-v2	Negative	TRUE
YJL082W	YMR189W	YMR189W	YJL082W	2501	3778	scRRS-v2	Negative	TRUE
YDL088C	YKR042W	YKR042W	YDL088C	4604	1563	scRRS-v2	Negative	FALSE
YPR011C	YPR052C	YPR052C	YPR011C	1231	5447	scRRS-v2	Negative	TRUE
YDR046C	YER087W	YER087W	YDR046C	2454	4381	scRRS-v2	Negative	FALSE
YDR051C	YIL005W	YIL005W	YDR051C	2308	2733	scRRS-v2	Negative	FALSE
YDR407C	YGR148C	YGR148C	YDR407C	319	3482	scRRS-v2	Negative	TRUE
YDR067C	YOR237W	YOR237W	YDR067C	2020	890	scRRS-v2	Negative	TRUE
YDR385W	YER040W	YER040W	YDR385W	3589	4575	scRRS-v2	Negative	TRUE
YML130C	YPL189C-A	YPL189C-A	YML130C	5286	1256	scRRS-v2	Negative	TRUE
YDR231C	YIR021W	YIR021W	YDR231C	3427	159	scRRS-v2	Negative	TRUE
YDR297W	YPR134W	YPR134W	YDR297W	1786	3522	scRRS-v2	Negative	FALSE
YMR201C	YOR064C	YOR064C	YMR201C	104	3276	scRRS-v2	Negative	TRUE
YHR072W-A	YPL067C	YPL067C	YHR072W-A	846	935	scRRS-v2	Negative	FALSE
YDL113C	YLR341W	YLR341W	YDL113C	3520	4875	scRRS-v2	Negative	FALSE
YFL036W	YLR301W	YLR301W	YFL036W	637	4426	scRRS-v2	Negative	TRUE
YGR017W	YJL088W	YJL088W	YGR017W	5155	3968	scRRS-v2	Negative	TRUE
YDR171W	YNL312W	YNL312W	YDR171W	4597	938	scRRS-v2	Negative	FALSE
YNL075W	YOR166C	YOR166C	YNL075W	5300	3915	scRRS-v2	Negative	TRUE
YGL179C	YPL040C	YPL040C	YGL179C	3494	3795	scRRS-v2	Negative	TRUE
YFL013C	YKL125W	YKL125W	YFL013C	3872	2284	scRRS-v2	Negative	FALSE
YCR053W	YGR289C	YGR289C	YCR053W	5324	2126	scRRS-v2	Negative	TRUE
YDL170W	YLR080W	YLR080W	YDL170W	1841	3259	scRRS-v2	Negative	TRUE
YBR244W	YGR021W	YGR021W	YBR244W	1873	251	scRRS-v2	Negative	TRUE
YDL063C	YPR005C	YPR005C	YDL063C	4295	5399	scRRS-v2	Negative	FALSE
YBR154C	YBR296C-A	YBR296C-A	YBR154C	2900	4663	scRRS-v2	Negative	FALSE
YHR181W	YPL032C	YPL032C	YHR181W	3565	3635	scRRS-v2	Negative	TRUE
YEL019C	YPR128C	YPR128C	YEL019C	3328	788	scRRS-v2	Negative	TRUE
YHL027W	YMR085W	YMR085W	YHL027W	2449	1429	scRRS-v2	Negative	TRUE
YGL149W	YLR433C	YLR433C	YGL149W	1260	5551	scRRS-v2	Negative	TRUE
YIR021W-A	YJL049W	YJL049W	YIR021W-A	1549	4745	scRRS-v2	Negative	TRUE
YJR010W	YLR156C-A	YLR156C-A	YJR010W	4782	2168	scRRS-v2	Negative	FALSE
YDR034W-B	YPR115W	YPR115W	YDR034W-B	2620	262	scRRS-v2	Negative	TRUE
YDR458C	YPR060C	YPR060C	YDR458C	1584	3006	scRRS-v2	Negative	TRUE
YIL121W	YML034W	YML034W	YIL121W	3095	1615	scRRS-v2	Negative	TRUE
YMR174C	YPL280W	YPL280W	YMR174C	1924	529	scRRS-v2	Negative	FALSE
YBL029C-A	YOR123C	YOR123C	YBL029C-A	4641	4057	scRRS-v2	Negative	FALSE
YDR314C	YHL010C	YHL010C	YDR314C	5394	4623	scRRS-v2	Negative	TRUE
YFR015C	YMR275C	YMR275C	YFR015C	2507	3813	scRRS-v2	Negative	TRUE
YKL053C-A	YOL154W	YOL154W	YKL053C-A	1128	620	scRRS-v2	Negative	TRUE
YML002W	YMR058W	YMR058W	YML002W	4504	1272	scRRS-v2	Negative	FALSE
YBL039W-B	YHR019C	YHR019C	YBL039W-B	5044	4921	scRRS-v2	Negative	TRUE
YML022W	YML111W	YML111W	YML022W	2586	627	scRRS-v2	Negative	TRUE
YLR394W	YML080W	YML080W	YLR394W	3535	3210	scRRS-v2	Negative	FALSE
YLR380W	YOR304C-A	YOR304C-A	YLR380W	4954	1319	scRRS-v2	Negative	TRUE
YKR044W	YOL047C	YOL047C	YKR044W	3562	2120	scRRS-v2	Negative	TRUE
YNL332W	YNR016C	YNR016C	YNL332W	5226	3761	scRRS-v2	Negative	TRUE
YHR078W	YJR105W	YJR105W	YHR078W	5408	4103	scRRS-v2	Negative	TRUE
YGL150C	YOR377W	YOR377W	YGL150C	5020	5309	scRRS-v2	Negative	TRUE
YDL188C	YOR167C	YOR167C	YDL188C	2067	3330	scRRS-v2	Negative	FALSE
YBR272C	YCR007C	YCR007C	YBR272C	497	1593	scRRS-v2	Negative	TRUE
YGR268C	YNL173C	YNL173C	YGR268C	3190	929	scRRS-v2	Negative	FALSE
YDR152W	YML122C	YML122C	YDR152W	957	35	scRRS-v2	Negative	TRUE
YBR260C	YKL094W	YKL094W	YBR260C	3298	2227	scRRS-v2	Negative	FALSE
YBR182C-A	YFL029C	YFL029C	YBR182C-A	3652	4927	scRRS-v2	Negative	TRUE
YDR314C	YFL050C	YFL050C	YDR314C	3142	4623	scRRS-v2	Negative	FALSE
YKL120W	YOL065C	YOL065C	YKL120W	1923	1975	scRRS-v2	Test failed	TRUE
YGL242C	YOR187W	YOR187W	YGL242C	2079	4458	scRRS-v2	Negative	TRUE
YMR177W	YPR117W	YPR117W	YMR177W	4475	2196	scRRS-v2	Negative	TRUE
YBR179C	YDL090C	YDL090C	YBR179C	1659	4378	scRRS-v2	Negative	FALSE
YKR049C	YOR163W	YOR163W	YKR049C	833	712	scRRS-v2	Negative	TRUE
YGL022W	YLR093C	YLR093C	YGL022W	1637	4656	scRRS-v2	Negative	FALSE
YEL037C	YHR008C	YHR008C	YEL037C	343	1397	scRRS-v2	Negative	FALSE
YBR227C	YHR149C	YHR149C	YBR227C	2320	3187	scRRS-v2	Negative	TRUE
YDR378C	YGR202C	YGR202C	YDR378C	46	4912	scRRS-v2	Negative	TRUE
YFR050C	YHR089C	YHR089C	YFR050C	612	1422	scRRS-v2	Negative	FALSE
YER146W	YJR068W	YJR068W	YER146W	50	850	scRRS-v2	Negative	TRUE
YOR348C	YPR134W	YPR134W	YOR348C	1786	1863	scRRS-v2	Negative	FALSE
YNL125C	YNL255C	YNL255C	YNL125C	106	2545	scRRS-v2	Negative	TRUE
YMR305C	YNR027W	YNR027W	YMR305C	1312	3163	scRRS-v2	Negative	FALSE
YMR165C	YNL162W-A	YNL162W-A	YMR165C	2745	2504	scRRS-v2	Negative	TRUE
YMR149W	YPR002W	YPR002W	YMR149W	1915	807	scRRS-v2	Negative	FALSE
YLR166C	YMR071C	YMR071C	YLR166C	793	1853	scRRS-v2	Negative	TRUE
YLR154C	YMR268C	YMR268C	YLR154C	2160	552	scRRS-v2	Negative	TRUE
YLR125W	YNL078W	YNL078W	YLR125W	2774	2840	scRRS-v2	Negative	TRUE
YLL056C	YMR115W	YMR115W	YLL056C	2781	550	scRRS-v2	Negative	FALSE
YLL014W	YOR223W	YOR223W	YLL014W	2103	15	scRRS-v2	Negative	FALSE
YKR045C	YLR050C	YLR050C	YKR045C	87	572	scRRS-v2	Negative	TRUE
YKR044W	YMR029C	YMR029C	YKR044W	3055	2120	scRRS-v2	Negative	TRUE
YKR010C	YOR358W	YOR358W	YKR010C	2615	2571	scRRS-v2	Negative	TRUE
YKL120W	YMR126C	YMR126C	YKL120W	3735	1975	scRRS-v2	Negative	FALSE
YKL104C	YOR044W	YOR044W	YKL104C	1021	5036	scRRS-v2	Negative	FALSE
YKL075C	YMR244W	YMR244W	YKL075C	2731	2730	scRRS-v2	Negative	TRUE
YKL016C	YMR231W	YMR231W	YKL016C	2820	738	scRRS-v2	Negative	FALSE
YJR060W	YOL039W	YOL039W	YJR060W	1025	38	scRRS-v2	Test failed	TRUE
YJR048W	YOL125W	YOL125W	YJR048W	3623	5178	scRRS-v2	Negative	FALSE
YJR046W	YOL027C	YOL027C	YJR046W	3831	3899	scRRS-v2	Negative	TRUE
YJL203W	YNR061C	YNR061C	YJL203W	190	5441	scRRS-v2	Negative	TRUE
YJL183W	YPR088C	YPR088C	YJL183W	2974	1651	scRRS-v2	Negative	TRUE
YJL089W	YLR330W	YLR330W	YJL089W	2460	4362	scRRS-v2	Negative	TRUE
YJL048C	YLR115W	YLR115W	YJL048C	2547	1488	scRRS-v2	Negative	FALSE
YIR012W	YOR042W	YOR042W	YIR012W	199	4752	scRRS-v2	Negative	TRUE
YIR008C	YMR157C	YMR157C	YIR008C	1917	1512	scRRS-v2	Negative	TRUE
YIL121W	YLR025W	YLR025W	YIL121W	563	1615	scRRS-v2	Negative	TRUE
YIL105C	YKL058W	YKL058W	YIL105C	265	3999	scRRS-v2	Negative	TRUE
YIL006W	YML081C-A	YML081C-A	YIL006W	945	3250	scRRS-v2	Negative	FALSE
YHR184W	YOR394C-A	YOR394C-A	YHR184W	4947	4810	scRRS-v2	Negative	FALSE
YHR180W	YJR083C	YJR083C	YHR180W	49	758	scRRS-v2	Negative	TRUE
YHR162W	YIL150C	YIL150C	YHR162W	5510	746	scRRS-v2	Negative	FALSE
YHR110W	YNL140C	YNL140C	YHR110W	1052	2001	scRRS-v2	Negative	FALSE
YHR098C	YMR120C	YMR120C	YHR098C	5023	3242	scRRS-v2	Negative	TRUE
YHR094C	YIL064W	YIL064W	YHR094C	1567	5129	scRRS-v2	Negative	TRUE
YHR084W	YHR208W	YHR208W	YHR084W	5430	4611	scRRS-v2	Negative	TRUE
YGR276C	YML122C	YML122C	YGR276C	957	5108	scRRS-v2	Negative	TRUE
YGR165W	YOR026W	YOR026W	YGR165W	2614	2360	scRRS-v2	Negative	FALSE
YGR126W	YPL199C	YPL199C	YGR126W	2410	634	scRRS-v2	Negative	TRUE
YGR105W	YOL133W	YOL133W	YGR105W	4765	378	scRRS-v2	Negative	TRUE
YGR041W	YLR262C	YLR262C	YGR041W	40	3224	scRRS-v2	Negative	FALSE
YGL255W	YLR267W	YLR267W	YGL255W	4127	1736	scRRS-v2	Negative	TRUE
YGL209W	YJL025W	YJL025W	YGL209W	1561	3368	scRRS-v2	Negative	TRUE
YGL176C	YIL162W	YIL162W	YGL176C	3654	4198	scRRS-v2	Negative	FALSE
YGL162W	YKL127W	YKL127W	YGL162W	3299	1771	scRRS-v2	Negative	FALSE
YGL028C	YLR102C	YLR102C	YGL028C	3725	4760	scRRS-v2	Negative	TRUE
YGL028C	YKL056C	YKL056C	YGL028C	4779	4760	scRRS-v2	Negative	TRUE
YFR029W	YOR334W	YOR334W	YFR029W	2068	3788	scRRS-v2	Negative	TRUE
YFR027W	YLR161W	YLR161W	YFR027W	4195	1818	scRRS-v2	Negative	TRUE
YFR026C	YMR286W	YMR286W	YFR026C	554	2814	scRRS-v2	Negative	FALSE
YFL060C	YKL161C	YKL161C	YFL060C	2741	3677	scRRS-v2	Test failed	TRUE
YFL014W	YOR394C-A	YOR394C-A	YFL014W	4947	792	scRRS-v2	Negative	TRUE
YER176W	YNL175C	YNL175C	YER176W	3688	2525	scRRS-v2	Negative	TRUE
YER156C	YLR233C	YLR233C	YER156C	2543	791	scRRS-v2	Negative	TRUE
YER112W	YLL028W	YLL028W	YER112W	3367	4885	scRRS-v2	Negative	TRUE
YER063W	YOR356W	YOR356W	YER063W	5372	802	scRRS-v2	Negative	TRUE
YER052C	YGR271C-A	YGR271C-A	YER052C	2696	2889	scRRS-v2	Negative	TRUE
YER024W	YML037C	YML037C	YER024W	458	2527	scRRS-v2	Negative	TRUE
YER020W	YOR389W	YOR389W	YER020W	5294	4700	scRRS-v2	Negative	TRUE
YEL011W	YER123W	YER123W	YEL011W	4833	3515	scRRS-v2	Negative	FALSE
YDR536W	YMR210W	YMR210W	YDR536W	2488	2163	scRRS-v2	Negative	FALSE
YDR504C	YGR175C	YGR175C	YDR504C	1763	536	scRRS-v2	Negative	FALSE
YDR502C	YOR246C	YOR246C	YDR502C	5476	1665	scRRS-v2	Negative	TRUE
YDR492W	YNL330C	YNL330C	YDR492W	1671	927	scRRS-v2	Negative	TRUE
YDR363W	YNL055C	YNL055C	YDR363W	3350	2279	scRRS-v2	Negative	TRUE
YDR347W	YLL034C	YLL034C	YDR347W	4918	102	scRRS-v2	Negative	TRUE
YDR314C	YML056C	YML056C	YDR314C	3152	4623	scRRS-v2	Negative	FALSE
YDR281C	YGL160W	YGL160W	YDR281C	5498	134	scRRS-v2	Negative	FALSE
YDR214W	YGL003C	YGL003C	YDR214W	1349	96	scRRS-v2	Negative	TRUE
YDR179C	YHR154W	YHR154W	YDR179C	3155	350	scRRS-v2	Negative	FALSE
YDR100W	YDR540C	YDR540C	YDR100W	1625	878	scRRS-v2	Negative	TRUE
YDR034W-B	YMR294W	YMR294W	YDR034W-B	1969	262	scRRS-v2	Negative	TRUE
YDR034W-B	YGL067W	YGL067W	YDR034W-B	1411	262	scRRS-v2	Negative	TRUE
YDL217C	YMR181C	YMR181C	YDL217C	8	571	scRRS-v2	Negative	TRUE
YDL183C	YJR010C-A	YJR010C-A	YDL183C	23	1406	scRRS-v2	Negative	TRUE
YDL121C	YFR025C	YFR025C	YDL121C	2649	546	scRRS-v2	Negative	TRUE
YCR086W	YDR122W	YDR122W	YCR086W	3571	545	scRRS-v2	Negative	TRUE
YCR044C	YOR213C	YOR213C	YCR044C	4665	4712	scRRS-v2	Negative	FALSE
YCL064C	YDR188W	YDR188W	YCL064C	3791	2914	scRRS-v2	Negative	FALSE
YCL059C	YOR128C	YOR128C	YCL059C	5054	1209	scRRS-v2	Negative	TRUE
YCL057W	YHL039W	YHL039W	YCL057W	2084	2251	scRRS-v2	Negative	TRUE
YCL052C	YDR020C	YDR020C	YCL052C	937	1178	scRRS-v2	Negative	FALSE
YCL042W	YKL035W	YKL035W	YCL042W	4605	5307	scRRS-v2	Negative	TRUE
YBR237W	YER138W-A	YER138W-A	YBR237W	4457	1179	scRRS-v2	Negative	TRUE
YBR223C	YJR003C	YJR003C	YBR223C	2439	4772	scRRS-v2	Negative	TRUE
YBR221C	YPR165W	YPR165W	YBR221C	257	1557	scRRS-v2	Negative	TRUE
YBR205W	YPR134W	YPR134W	YBR205W	1786	1166	scRRS-v2	Negative	TRUE
YBR161W	YLR248W	YLR248W	YBR161W	4527	1531	scRRS-v2	Negative	TRUE
YBR121C	YKR046C	YKR046C	YBR121C	4014	4919	scRRS-v2	Negative	TRUE
YBR107C	YPL107W	YPL107W	YBR107C	4027	3376	scRRS-v2	Negative	TRUE
YBR087W	YER185W	YER185W	YBR087W	2463	1168	scRRS-v2	Negative	TRUE
YBR053C	YDL224C	YDL224C	YBR053C	1776	202	scRRS-v2	Negative	TRUE
YBR035C	YDR197W	YDR197W	YBR035C	950	236	scRRS-v2	Negative	TRUE
YBL071C-B	YNL022C	YNL022C	YBL071C-B	5400	2922	scRRS-v2	Negative	FALSE
YBL057C	YER120W	YER120W	YBL057C	1723	1529	scRRS-v2	Negative	TRUE
YAL068C	YBR066C	YBR066C	YAL068C	1470	1019	scRRS-v2	Negative	FALSE
YAL055W	YCL027W	YCL027W	YAL055W	4685	523	scRRS-v2	Negative	FALSE
YAL049C	YHR193C	YHR193C	YAL049C	660	1482	scRRS-v2	Negative	FALSE
YAL033W	YOR019W	YOR019W	YAL033W	2644	4920	scRRS-v2	Negative	TRUE
YAL027W	YNR027W	YNR027W	YAL027W	1312	1506	scRRS-v2	Negative	FALSE
YAL020C	YBR167C	YBR167C	YAL020C	1093	2857	scRRS-v2	Negative	TRUE
YAL007C	YGR276C	YGR276C	YAL007C	5108	511	scRRS-v2	Negative	FALSE
YOR151C	YOR210W	YOR151C	YOR210W	2670	797	scPRS-v2	Negative	TRUE
YOL001W	YPL031C	YOL001W	YPL031C	2355	4345	scPRS-v2	Negative	TRUE
YNR017W	YPL063W	YNR017W	YPL063W	2797	1852	scPRS-v2	Negative	TRUE
YMR203W	YNL131W	YMR203W	YNL131W	1262	2783	scPRS-v2	Negative	TRUE
YMR146C	YOR361C	YMR146C	YOR361C	783	2563	scPRS-v2	Failed sequence confirmation	FALSE
YMR117C	YOL069W	YMR117C	YOL069W	4723	1378	scPRS-v2	Negative	TRUE
YLR347C	YOR098C	YLR347C	YOR098C	2641	4965	scPRS-v2	Negative	FALSE
YLR293C	YLR347C	YLR293C	YLR347C	716	2641	scPRS-v2	Failed sequence confirmation	TRUE
YLR288C	YOR368W	YLR288C	YOR368W	4419	2994	scPRS-v2	Failed sequence confirmation	TRUE
YLR212C	YNL126W	YLR212C	YNL126W	2737	3637	scPRS-v2	Positive	TRUE
YLR197W	YOR310C	YLR197W	YOR310C	4558	3071	scPRS-v2	Negative	TRUE
YKR068C	YOR115C	YKR068C	YOR115C	242	1991	scPRS-v2	Negative	FALSE
YKR068C	YML077W	YKR068C	YML077W	242	663	scPRS-v2	Negative	TRUE
YKL196C	YLR026C	YKL196C	YLR026C	696	4357	scPRS-v2	Negative	TRUE
YKL074C	YLR116W	YKL074C	YLR116W	3327	2758	scPRS-v2	Negative	TRUE
YKL058W	YOR194C	YKL058W	YOR194C	265	1415	scPRS-v2	Positive	TRUE
YJR048W	YKR066C	YJR048W	YKR066C	5178	62	scPRS-v2	Negative	TRUE
YJL002C	YOR085W	YJL002C	YOR085W	5179	258	scPRS-v2	Negative	TRUE
YJL002C	YMR149W	YJL002C	YMR149W	5179	807	scPRS-v2	Negative	FALSE
YIL144W	YOL069W	YIL144W	YOL069W	3765	1378	scPRS-v2	Positive	TRUE
YIL063C	YLR293C	YIL063C	YLR293C	360	716	scPRS-v2	Negative	FALSE
YIL022W	YJR045C	YIL022W	YJR045C	2037	3763	scPRS-v2	Negative	TRUE
YHR172W	YNL126W	YHR172W	YNL126W	3816	3637	scPRS-v2	Negative	TRUE
YHR166C	YKL022C	YHR166C	YKL022C	2715	3594	scPRS-v2	Negative	FALSE
YHR107C	YJR076C	YHR107C	YJR076C	4401	5505	scPRS-v2	Negative	TRUE
YHR084W	YPL049C	YHR084W	YPL049C	4611	3483	scPRS-v2	Negative	TRUE
YHR061C	YLR229C	YHR061C	YLR229C	3188	4	scPRS-v2	Negative	TRUE
YHR027C	YKL145W	YHR027C	YKL145W	2608	3186	scPRS-v2	Negative	TRUE
YHL007C	YLR229C	YHL007C	YLR229C	3183	4	scPRS-v2	Negative	TRUE
YGR188C	YOR026W	YGR188C	YOR026W	4212	2614	scPRS-v2	Failed sequence confirmation	TRUE
YGR162W	YOL139C	YGR162W	YOL139C	1476	1666	scPRS-v2	Negative	TRUE
YGR082W	YNL131W	YGR082W	YNL131W	610	2783	scPRS-v2	Negative	FALSE
YGR047C	YGR246C	YGR047C	YGR246C	4477	3324	scPRS-v2	Negative	TRUE
YGR040W	YHR084W	YGR040W	YHR084W	586	4611	scPRS-v2	Failed sequence confirmation	TRUE
YGR009C	YPL232W	YGR009C	YPL232W	5114	1831	scPRS-v2	Negative	TRUE
YGL240W	YKL022C	YGL240W	YKL022C	1735	3594	scPRS-v2	Negative	TRUE
YGL061C	YGR113W	YGL061C	YGR113W	5515	3236	scPRS-v2	Negative	TRUE
YGL044C	YMR061W	YGL044C	YMR061W	1759	1894	scPRS-v2	Positive	TRUE
YFR002W	YGR119C	YFR002W	YGR119C	2589	2192	scPRS-v2	Negative	FALSE
YFL009W	YOL133W	YFL009W	YOL133W	2868	4765	scPRS-v2	Negative	TRUE
YFL009W	YJL194W	YFL009W	YJL194W	2868	4567	scPRS-v2	Negative	FALSE
YER165W	YGR162W	YER165W	YGR162W	1348	1476	scPRS-v2	Negative	TRUE
YER165W	YGL049C	YER165W	YGL049C	1348	3626	scPRS-v2	Negative	TRUE
YER148W	YOR194C	YER148W	YOR194C	2846	1415	scPRS-v2	Negative	TRUE
YER148W	YKL058W	YER148W	YKL058W	2846	265	scPRS-v2	Negative	TRUE
YER148W	YGR246C	YER148W	YGR246C	2846	3324	scPRS-v2	Negative	TRUE
YER146W	YJL124C	YER146W	YJL124C	850	699	scPRS-v2	Positive	FALSE
YER110C	YLR293C	YER110C	YLR293C	2567	716	scPRS-v2	Negative	TRUE
YER018C	YIL144W	YER018C	YIL144W	1800	3765	scPRS-v2	Negative	TRUE
YEL037C	YGL048C	YEL037C	YGL048C	1397	1435	scPRS-v2	Negative	TRUE
YEL032W	YLR274W	YEL032W	YLR274W	4288	2565	scPRS-v2	Negative	FALSE
YEL002C	YMR149W	YEL002C	YMR149W	3923	807	scPRS-v2	Negative	FALSE
YEL002C	YJL002C	YEL002C	YJL002C	3923	5179	scPRS-v2	Negative	TRUE
YDR472W	YKR068C	YDR472W	YKR068C	4691	242	scPRS-v2	Negative	TRUE
YDR468C	YOL018C	YDR468C	YOL018C	560	1013	scPRS-v2	Negative	FALSE
YDR429C	YOR361C	YDR429C	YOR361C	5223	2563	scPRS-v2	Negative	TRUE
YDR429C	YMR146C	YDR429C	YMR146C	5223	783	scPRS-v2	Positive	TRUE
YDR388W	YPL249C	YDR388W	YPL249C	4279	1809	scPRS-v2	Negative	FALSE
YDR388W	YOR181W	YDR388W	YOR181W	4279	4856	scPRS-v2	Negative	TRUE
YDR388W	YMR192W	YDR388W	YMR192W	4279	2683	scPRS-v2	Negative	TRUE
YDR378C	YER146W	YDR378C	YER146W	4912	850	scPRS-v2	Positive	FALSE
YDR328C	YMR094W	YDR328C	YMR094W	147	4235	scPRS-v2	Negative	FALSE
YDR328C	YFL009W	YDR328C	YFL009W	147	2868	scPRS-v2	Negative	FALSE
YDR309C	YLR229C	YDR309C	YLR229C	150	4	scPRS-v2	Negative	TRUE
YDR246W	YKR068C	YDR246W	YKR068C	4687	242	scPRS-v2	Negative	FALSE
YDR228C	YMR061W	YDR228C	YMR061W	5312	1894	scPRS-v2	Positive	TRUE
YDR228C	YGL044C	YDR228C	YGL044C	5312	1759	scPRS-v2	Failed sequence confirmation	TRUE
YDR189W	YLR026C	YDR189W	YLR026C	2818	4357	scPRS-v2	Positive	TRUE
YDR142C	YGL153W	YDR142C	YGL153W	157	868	scPRS-v2	Negative	TRUE
YDR103W	YGR040W	YDR103W	YGR040W	4239	586	scPRS-v2	Negative	TRUE
YDR097C	YOL090W	YDR097C	YOL090W	3243	4240	scPRS-v2	Negative	TRUE
YDR016C	YGR113W	YDR016C	YGR113W	274	3236	scPRS-v2	Positive	TRUE
YDR009W	YML051W	YDR009W	YML051W	2150	3547	scPRS-v2	Negative	FALSE
YDL208W	YNL124W	YDL208W	YNL124W	4932	3436	scPRS-v2	Negative	FALSE
YDL207W	YMR255W	YDL207W	YMR255W	4585	4698	scPRS-v2	Negative	TRUE
YDL132W	YOL133W	YDL132W	YOL133W	3780	4765	scPRS-v2	Negative	TRUE
YDL132W	YIL046W	YDL132W	YIL046W	3780	3080	scPRS-v2	Positive	TRUE
YDL132W	YFL009W	YDL132W	YFL009W	3780	2868	scPRS-v2	Positive	FALSE
YDL132W	YDR328C	YDL132W	YDR328C	3780	147	scPRS-v2	Positive	TRUE
YDL108W	YPR025C	YDL108W	YPR025C	3907	4421	scPRS-v2	Positive	FALSE
YDL043C	YJL203W	YDL043C	YJL203W	5077	5441	scPRS-v2	Positive	TRUE
YDL014W	YOR310C	YDL014W	YOR310C	5552	3071	scPRS-v2	Test failed	TRUE
YCR088W	YNL138W	YCR088W	YNL138W	3931	2005	scPRS-v2	Negative	FALSE
YCR088W	YNL094W	YCR088W	YNL094W	3931	4507	scPRS-v2	Failed sequence confirmation	TRUE
YCR088W	YDR388W	YCR088W	YDR388W	3931	4279	scPRS-v2	Negative	FALSE
YCR052W	YFR037C	YCR052W	YFR037C	1389	1371	scPRS-v2	Negative	FALSE
YCR009C	YDR388W	YCR009C	YDR388W	1928	4279	scPRS-v2	Positive	FALSE
YBR254C	YKR068C	YBR254C	YKR068C	2786	242	scPRS-v2	Negative	TRUE
YBR200W	YLR229C	YBR200W	YLR229C	2234	4	scPRS-v2	Negative	TRUE
YBR200W	YHL007C	YBR200W	YHL007C	2234	3183	scPRS-v2	Negative	FALSE
YBR160W	YLR079W	YBR160W	YLR079W	5259	4007	scPRS-v2	Negative	TRUE
YBR156C	YPL209C	YBR156C	YPL209C	4409	1706	scPRS-v2	Negative	TRUE
YBR109C	YDR356W	YBR109C	YDR356W	537	4589	scPRS-v2	Negative	TRUE
YBR088C	YJR043C	YBR088C	YJR043C	272	26	scPRS-v2	Test failed	FALSE
YBR088C	YDR097C	YBR088C	YDR097C	272	3243	scPRS-v2	Test failed	TRUE
YBR087W	YJR068W	YBR087W	YJR068W	1168	50	scPRS-v2	Positive	TRUE
YBR079C	YMR309C	YBR079C	YMR309C	1912	2550	scPRS-v2	Negative	FALSE
YBL016W	YPL049C	YBL016W	YPL049C	1491	3483	scPRS-v2	Negative	FALSE
YJL082W	YMR189W	YJL082W	YMR189W	3778	2501	scRRS-v2	Negative	FALSE
YDL088C	YKR042W	YDL088C	YKR042W	1563	4604	scRRS-v2	Negative	TRUE
YPR011C	YPR052C	YPR011C	YPR052C	5447	1231	scRRS-v2	Negative	FALSE
YJL035C	YPL054W	YJL035C	YPL054W	1616	1392	scRRS-v2	Negative	TRUE
YHR005C-A	YNL241C	YHR005C-A	YNL241C	4428	1253	scRRS-v2	Negative	TRUE
YDR046C	YER087W	YDR046C	YER087W	4381	2454	scRRS-v2	Negative	TRUE
YDR051C	YIL005W	YDR051C	YIL005W	2733	2308	scRRS-v2	Negative	TRUE
YDR407C	YGR148C	YDR407C	YGR148C	3482	319	scRRS-v2	Negative	FALSE
YML130C	YPL189C-A	YML130C	YPL189C-A	1256	5286	scRRS-v2	Negative	FALSE
YDR231C	YIR021W	YDR231C	YIR021W	159	3427	scRRS-v2	Negative	FALSE
YDR297W	YPR134W	YDR297W	YPR134W	3522	1786	scRRS-v2	Negative	TRUE
YMR201C	YOR064C	YMR201C	YOR064C	3276	104	scRRS-v2	Negative	FALSE
YHR072W-A	YPL067C	YHR072W-A	YPL067C	935	846	scRRS-v2	Negative	TRUE
YDL113C	YLR341W	YDL113C	YLR341W	4875	3520	scRRS-v2	Negative	TRUE
YFL036W	YLR301W	YFL036W	YLR301W	4426	637	scRRS-v2	Negative	FALSE
YDR026C	YOR178C	YDR026C	YOR178C	2318	5192	scRRS-v2	Negative	TRUE
YDR171W	YNL312W	YDR171W	YNL312W	938	4597	scRRS-v2	Negative	TRUE
YLR207W	YPR080W	YLR207W	YPR080W	3570	1700	scRRS-v2	Negative	TRUE
YGL179C	YPL040C	YGL179C	YPL040C	3795	3494	scRRS-v2	Negative	FALSE
YFL013C	YKL125W	YFL013C	YKL125W	2284	3872	scRRS-v2	Negative	TRUE
YCR053W	YGR289C	YCR053W	YGR289C	2126	5324	scRRS-v2	Negative	FALSE
YDL170W	YLR080W	YDL170W	YLR080W	3259	1841	scRRS-v2	Negative	FALSE
YDL063C	YPR005C	YDL063C	YPR005C	5399	4295	scRRS-v2	Negative	TRUE
YBR154C	YBR296C-A	YBR154C	YBR296C-A	4663	2900	scRRS-v2	Negative	TRUE
YHR181W	YPL032C	YHR181W	YPL032C	3635	3565	scRRS-v2	Negative	FALSE
YEL019C	YPR128C	YEL019C	YPR128C	788	3328	scRRS-v2	Negative	FALSE
YHL027W	YMR085W	YHL027W	YMR085W	1429	2449	scRRS-v2	Negative	FALSE
YGL079W	YLR435W	YGL079W	YLR435W	5527	2008	scRRS-v2	Negative	TRUE
YGL149W	YLR433C	YGL149W	YLR433C	5551	1260	scRRS-v2	Test failed	FALSE
YGL221C	YHR208W	YGL221C	YHR208W	1612	5430	scRRS-v2	Negative	TRUE
YJR010W	YLR156C-A	YJR010W	YLR156C-A	2168	4782	scRRS-v2	Negative	TRUE
YDR034W-B	YPR115W	YDR034W-B	YPR115W	262	2620	scRRS-v2	Negative	FALSE
YIL121W	YML034W	YIL121W	YML034W	1615	3095	scRRS-v2	Negative	FALSE
YMR174C	YPL280W	YMR174C	YPL280W	529	1924	scRRS-v2	Negative	FALSE
YBL029C-A	YOR123C	YBL029C-A	YOR123C	4057	4641	scRRS-v2	Negative	TRUE
YDR314C	YHL010C	YDR314C	YHL010C	4623	5394	scRRS-v2	Negative	FALSE
YFR015C	YMR275C	YFR015C	YMR275C	3813	2507	scRRS-v2	Negative	FALSE
YKL053C-A	YOL154W	YKL053C-A	YOL154W	620	1128	scRRS-v2	Negative	FALSE
YML002W	YMR058W	YML002W	YMR058W	1272	4504	scRRS-v2	Negative	TRUE
YBL039W-B	YHR019C	YBL039W-B	YHR019C	4921	5044	scRRS-v2	Negative	FALSE
YML022W	YML111W	YML022W	YML111W	627	2586	scRRS-v2	Negative	FALSE
YLR394W	YML080W	YLR394W	YML080W	3210	3535	scRRS-v2	Negative	TRUE
YLR380W	YOR304C-A	YLR380W	YOR304C-A	1319	4954	scRRS-v2	Negative	FALSE
YKR044W	YOL047C	YKR044W	YOL047C	2120	3562	scRRS-v2	Negative	FALSE
YNL332W	YNR016C	YNL332W	YNR016C	3761	5226	scRRS-v2	Negative	FALSE
YDR185C	YMR024W	YDR185C	YMR024W	303	1254	scRRS-v2	Negative	TRUE
YDL188C	YOR167C	YDL188C	YOR167C	3330	2067	scRRS-v2	Negative	FALSE
YER130C	YPL189C-A	YER130C	YPL189C-A	2416	5286	scRRS-v2	Negative	TRUE
YFL034W	YLR201C	YFL034W	YLR201C	3583	5341	scRRS-v2	Negative	TRUE
YGR268C	YNL173C	YGR268C	YNL173C	929	3190	scRRS-v2	Test failed	TRUE
YDR152W	YML122C	YDR152W	YML122C	35	957	scRRS-v2	Negative	FALSE
YBR260C	YKL094W	YBR260C	YKL094W	2227	3298	scRRS-v2	Negative	TRUE
YDR314C	YFL050C	YDR314C	YFL050C	4623	3142	scRRS-v2	Negative	TRUE
YKL120W	YOL065C	YKL120W	YOL065C	1975	1923	scRRS-v2	Negative	FALSE
YGL242C	YOR187W	YGL242C	YOR187W	4458	2079	scRRS-v2	Negative	FALSE
YBR179C	YDL090C	YBR179C	YDL090C	4378	1659	scRRS-v2	Negative	TRUE
YKR049C	YOR163W	YKR049C	YOR163W	712	833	scRRS-v2	Negative	FALSE
YGL022W	YLR093C	YGL022W	YLR093C	4656	1637	scRRS-v2	Negative	TRUE
YEL037C	YHR008C	YEL037C	YHR008C	1397	343	scRRS-v2	Negative	TRUE
YBR281C	YGR033C	YBR281C	YGR033C	3607	3722	scRRS-v2	Negative	TRUE
YDR378C	YGR202C	YDR378C	YGR202C	4912	46	scRRS-v2	Negative	FALSE
YFR050C	YHR089C	YFR050C	YHR089C	1422	612	scRRS-v2	Negative	TRUE
YER146W	YJR068W	YER146W	YJR068W	850	50	scRRS-v2	Negative	FALSE
YLR207W	YOR251C	YLR207W	YOR251C	3570	1701	scRRS-v2	Negative	TRUE
YOR348C	YPR134W	YOR348C	YPR134W	1863	1786	scRRS-v2	Negative	TRUE
YNL125C	YNL255C	YNL125C	YNL255C	2545	106	scRRS-v2	Negative	FALSE
YMR305C	YNR027W	YMR305C	YNR027W	3163	1312	scRRS-v2	Negative	TRUE
YMR294W	YOL015W	YMR294W	YOL015W	1969	4483	scRRS-v2	Negative	TRUE
YMR149W	YPR002W	YMR149W	YPR002W	807	1915	scRRS-v2	Negative	TRUE
YLR326W	YOR241W	YLR326W	YOR241W	2107	2302	scRRS-v2	Negative	TRUE
YLR166C	YMR071C	YLR166C	YMR071C	1853	793	scRRS-v2	Negative	FALSE
YLR154C	YMR268C	YLR154C	YMR268C	552	2160	scRRS-v2	Negative	FALSE
YLL056C	YMR115W	YLL056C	YMR115W	550	2781	scRRS-v2	Negative	TRUE
YLL014W	YOR223W	YLL014W	YOR223W	15	2103	scRRS-v2	Negative	TRUE
YKR045C	YLR050C	YKR045C	YLR050C	572	87	scRRS-v2	Negative	FALSE
YKR044W	YMR029C	YKR044W	YMR029C	2120	3055	scRRS-v2	Negative	FALSE
YKL120W	YMR126C	YKL120W	YMR126C	1975	3735	scRRS-v2	Negative	TRUE
YKL104C	YOR044W	YKL104C	YOR044W	5036	1021	scRRS-v2	Negative	TRUE
YKL093W	YML021C	YKL093W	YML021C	1749	1283	scRRS-v2	Negative	TRUE
YKL084W	YLR324W	YKL084W	YLR324W	656	2123	scRRS-v2	Negative	TRUE
YKL075C	YMR244W	YKL075C	YMR244W	2730	2731	scRRS-v2	Negative	FALSE
YKL016C	YMR231W	YKL016C	YMR231W	738	2820	scRRS-v2	Negative	TRUE
YJR060W	YOL039W	YJR060W	YOL039W	38	1025	scRRS-v2	Negative	FALSE
YJR048W	YOL125W	YJR048W	YOL125W	5178	3623	scRRS-v2	Negative	TRUE
YJL203W	YNR061C	YJL203W	YNR061C	5441	190	scRRS-v2	Negative	FALSE
YJL183W	YPR088C	YJL183W	YPR088C	1651	2974	scRRS-v2	Negative	FALSE
YJL089W	YLR330W	YJL089W	YLR330W	4362	2460	scRRS-v2	Test failed	FALSE
YJL048C	YLR115W	YJL048C	YLR115W	1488	2547	scRRS-v2	Negative	TRUE
YIR012W	YOR042W	YIR012W	YOR042W	4752	199	scRRS-v2	Test failed	FALSE
YIR008C	YMR157C	YIR008C	YMR157C	1512	1917	scRRS-v2	Negative	FALSE
YIL121W	YLR025W	YIL121W	YLR025W	1615	563	scRRS-v2	Test failed	FALSE
YIL105C	YKL058W	YIL105C	YKL058W	3999	265	scRRS-v2	Negative	FALSE
YIL006W	YML081C-A	YIL006W	YML081C-A	3250	945	scRRS-v2	Negative	TRUE
YHR184W	YOR394C-A	YHR184W	YOR394C-A	4810	4947	scRRS-v2	Negative	TRUE
YHR180W	YJR083C	YHR180W	YJR083C	758	49	scRRS-v2	Test failed	FALSE
YHR162W	YIL150C	YHR162W	YIL150C	746	5510	scRRS-v2	Negative	TRUE
YHR134W	YLR225C	YHR134W	YLR225C	4521	3685	scRRS-v2	Negative	TRUE
YHR111W	YMR143W	YHR111W	YMR143W	3464	1973	scRRS-v2	Negative	TRUE
YHR110W	YNL140C	YHR110W	YNL140C	2001	1052	scRRS-v2	Negative	TRUE
YHR098C	YMR120C	YHR098C	YMR120C	3242	5023	scRRS-v2	Negative	FALSE
YHR084W	YHR208W	YHR084W	YHR208W	4611	5430	scRRS-v2	Negative	FALSE
YHR026W	YOL151W	YHR026W	YOL151W	1704	246	scRRS-v2	Negative	TRUE
YGR276C	YML122C	YGR276C	YML122C	5108	957	scRRS-v2	Negative	FALSE
YGR165W	YOR026W	YGR165W	YOR026W	2360	2614	scRRS-v2	Negative	TRUE
YGR105W	YOL133W	YGR105W	YOL133W	378	4765	scRRS-v2	Negative	FALSE
YGR041W	YLR262C	YGR041W	YLR262C	3224	40	scRRS-v2	Negative	TRUE
YGL176C	YIL162W	YGL176C	YIL162W	4198	3654	scRRS-v2	Negative	TRUE
YGL162W	YKL127W	YGL162W	YKL127W	1771	3299	scRRS-v2	Negative	TRUE
YGL028C	YKL056C	YGL028C	YKL056C	4760	4779	scRRS-v2	Negative	FALSE
YFR029W	YOR334W	YFR029W	YOR334W	3788	2068	scRRS-v2	Negative	FALSE
YFR027W	YLR161W	YFR027W	YLR161W	1818	4195	scRRS-v2	Negative	FALSE
YFR026C	YMR286W	YFR026C	YMR286W	2814	554	scRRS-v2	Negative	TRUE
YFL014W	YOR394C-A	YFL014W	YOR394C-A	792	4947	scRRS-v2	Negative	FALSE
YER176W	YNL175C	YER176W	YNL175C	2525	3688	scRRS-v2	Negative	FALSE
YER156C	YLR233C	YER156C	YLR233C	791	2543	scRRS-v2	Negative	FALSE
YER122C	YHR021W-A	YER122C	YHR021W-A	4581	2744	scRRS-v2	Negative	TRUE
YER112W	YLL028W	YER112W	YLL028W	4885	3367	scRRS-v2	Negative	FALSE
YER063W	YOR356W	YER063W	YOR356W	802	5372	scRRS-v2	Negative	FALSE
YER052C	YGR271C-A	YER052C	YGR271C-A	2889	2696	scRRS-v2	Negative	FALSE
YER020W	YOR389W	YER020W	YOR389W	4700	5294	scRRS-v2	Negative	FALSE
YEL011W	YER123W	YEL011W	YER123W	3515	4833	scRRS-v2	Negative	TRUE
YDR536W	YMR210W	YDR536W	YMR210W	2163	2488	scRRS-v2	Negative	TRUE
YDR504C	YGR175C	YDR504C	YGR175C	536	1763	scRRS-v2	Negative	TRUE
YDR502C	YOR246C	YDR502C	YOR246C	1665	5476	scRRS-v2	Negative	FALSE
YDR363W	YNL055C	YDR363W	YNL055C	2279	3350	scRRS-v2	Negative	FALSE
YDR347W	YLL034C	YDR347W	YLL034C	102	4918	scRRS-v2	Negative	FALSE
YDR314C	YML056C	YDR314C	YML056C	4623	3152	scRRS-v2	Negative	TRUE
YDR281C	YGL160W	YDR281C	YGL160W	134	5498	scRRS-v2	Negative	TRUE
YDR214W	YGL003C	YDR214W	YGL003C	96	1349	scRRS-v2	Negative	FALSE
YDR179C	YHR154W	YDR179C	YHR154W	350	3155	scRRS-v2	Negative	TRUE
YDR128W	YMR061W	YDR128W	YMR061W	3596	1894	scRRS-v2	Negative	TRUE
YDR034W-B	YGL067W	YDR034W-B	YGL067W	262	1411	scRRS-v2	Negative	FALSE
YDL183C	YJR010C-A	YDL183C	YJR010C-A	1406	23	scRRS-v2	Negative	FALSE
YDL121C	YFR025C	YDL121C	YFR025C	546	2649	scRRS-v2	Negative	FALSE
YDL067C	YHR162W	YDL067C	YHR162W	872	746	scRRS-v2	Test failed	TRUE
YDL017W	YHR037W	YDL017W	YHR037W	2751	3335	scRRS-v2	Negative	TRUE
YCR044C	YOR213C	YCR044C	YOR213C	4712	4665	scRRS-v2	Negative	TRUE
YCR007C	YMR115W	YCR007C	YMR115W	497	2781	scRRS-v2	Negative	TRUE
YCL064C	YDR188W	YCL064C	YDR188W	2914	3791	scRRS-v2	Negative	TRUE
YCL059C	YOR128C	YCL059C	YOR128C	1209	5054	scRRS-v2	Negative	FALSE
YCL052C	YDR020C	YCL052C	YDR020C	1178	937	scRRS-v2	Negative	TRUE
YBR297W	YEL068C	YBR297W	YEL068C	1668	5316	scRRS-v2	Negative	TRUE
YBR245C	YOL112W	YBR245C	YOL112W	3615	5065	scRRS-v2	Negative	TRUE
YBR245C	YHR022C-A	YBR245C	YHR022C-A	3615	4767	scRRS-v2	Negative	TRUE
YBR237W	YER138W-A	YBR237W	YER138W-A	1179	4457	scRRS-v2	Negative	FALSE
YBR221C	YPR165W	YBR221C	YPR165W	1557	257	scRRS-v2	Negative	FALSE
YBR205W	YPR134W	YBR205W	YPR134W	1166	1786	scRRS-v2	Negative	FALSE
YBR121C	YKR046C	YBR121C	YKR046C	4919	4014	scRRS-v2	Negative	FALSE
YBR107C	YPL107W	YBR107C	YPL107W	3376	4027	scRRS-v2	Negative	FALSE
YBR087W	YER185W	YBR087W	YER185W	1168	2463	scRRS-v2	Negative	FALSE
YBR035C	YDR197W	YBR035C	YDR197W	236	950	scRRS-v2	Negative	FALSE
YBL071C-B	YNL022C	YBL071C-B	YNL022C	2922	5400	scRRS-v2	Negative	TRUE
YBL057C	YER120W	YBL057C	YER120W	1529	1723	scRRS-v2	Negative	FALSE
YBL044W	YBR053C	YBL044W	YBR053C	2490	202	scRRS-v2	Negative	TRUE
YAL068C	YBR066C	YAL068C	YBR066C	1019	1470	scRRS-v2	Negative	TRUE
YAL055W	YCL027W	YAL055W	YCL027W	523	4685	scRRS-v2	Negative	TRUE
YAL049C	YHR193C	YAL049C	YHR193C	1482	660	scRRS-v2	Negative	TRUE
YAL033W	YOR019W	YAL033W	YOR019W	4920	2644	scRRS-v2	Test failed	FALSE
YAL027W	YNR027W	YAL027W	YNR027W	1506	1312	scRRS-v2	Negative	TRUE
YAL020C	YBR167C	YAL020C	YBR167C	2857	1093	scRRS-v2	Negative	FALSE
YAL007C	YGR276C	YAL007C	YGR276C	511	5108	scRRS-v2	Negative	TRUE
YEL037C	YGL048C	YGL048C	YEL037C	1435	1397	scPRS-v2	Negative	FALSE
YER110C	YLR293C	YLR293C	YER110C	716	2567	scPRS-v2	Negative	FALSE
YER112W	YJR022W	YJR022W	YER112W	4452	4885	scPRS-v2	Negative	TRUE
YER146W	YJL124C	YJL124C	YER146W	699	850	scPRS-v2	Test failed	TRUE
YER165W	YGL049C	YGL049C	YER165W	3626	1348	scPRS-v2	Negative	FALSE
YER165W	YGR162W	YGR162W	YER165W	1476	1348	scPRS-v2	Negative	FALSE
YFL009W	YJL194W	YJL194W	YFL009W	4567	2868	scPRS-v2	Negative	TRUE
YFL009W	YOL133W	YOL133W	YFL009W	4765	2868	scPRS-v2	Negative	FALSE
YFR002W	YGR119C	YGR119C	YFR002W	2192	2589	scPRS-v2	Negative	TRUE
YGL044C	YMR061W	YMR061W	YGL044C	1894	1759	scPRS-v2	Positive	FALSE
YGL061C	YGR113W	YGR113W	YGL061C	3236	5515	scPRS-v2	Negative	FALSE
YGL240W	YKL022C	YKL022C	YGL240W	3594	1735	scPRS-v2	Positive	FALSE
YGR009C	YPL232W	YPL232W	YGR009C	1831	5114	scPRS-v2	Negative	FALSE
YGR040W	YHR084W	YHR084W	YGR040W	4611	586	scPRS-v2	Negative	FALSE
YGR047C	YGR246C	YGR246C	YGR047C	3324	4477	scPRS-v2	Test failed	FALSE
YGR082W	YNL131W	YNL131W	YGR082W	2783	610	scPRS-v2	Negative	TRUE
YGR162W	YOL139C	YOL139C	YGR162W	1666	1476	scPRS-v2	Negative	FALSE
YGR188C	YOR026W	YOR026W	YGR188C	2614	4212	scPRS-v2	Positive	FALSE
YHL007C	YLR229C	YLR229C	YHL007C	4	3183	scPRS-v2	Negative	FALSE
YHR027C	YKL145W	YKL145W	YHR027C	3186	2608	scPRS-v2	Negative	FALSE
YHR084W	YPL049C	YPL049C	YHR084W	3483	4611	scPRS-v2	Negative	FALSE
YHR107C	YJR076C	YJR076C	YHR107C	5505	4401	scPRS-v2	Test failed	FALSE
YHR166C	YKL022C	YKL022C	YHR166C	3594	2715	scPRS-v2	Negative	TRUE
YHR172W	YNL126W	YNL126W	YHR172W	3637	3816	scPRS-v2	Negative	FALSE
YIL063C	YLR293C	YLR293C	YIL063C	716	360	scPRS-v2	Negative	TRUE
YIL144W	YMR117C	YMR117C	YIL144W	4723	3765	scPRS-v2	Negative	TRUE
YIL144W	YOL069W	YOL069W	YIL144W	1378	3765	scPRS-v2	Positive	FALSE
YJL002C	YMR149W	YMR149W	YJL002C	807	5179	scPRS-v2	Negative	TRUE
YJL002C	YOR085W	YOR085W	YJL002C	258	5179	scPRS-v2	Negative	FALSE
YJR048W	YKR066C	YKR066C	YJR048W	62	5178	scPRS-v2	Negative	FALSE
YKL058W	YOR194C	YOR194C	YKL058W	1415	265	scPRS-v2	Positive	FALSE
YKL196C	YLR026C	YLR026C	YKL196C	4357	696	scPRS-v2	Negative	FALSE
YKR068C	YML077W	YML077W	YKR068C	663	242	scPRS-v2	Positive	FALSE
YKR068C	YOR115C	YOR115C	YKR068C	1991	242	scPRS-v2	Negative	TRUE
YLR197W	YOR310C	YOR310C	YLR197W	3071	4558	scPRS-v2	Negative	FALSE
YLR212C	YNL126W	YNL126W	YLR212C	3637	2737	scPRS-v2	Negative	FALSE
YLR288C	YOR368W	YOR368W	YLR288C	2994	4419	scPRS-v2	Negative	FALSE
YLR293C	YLR347C	YLR347C	YLR293C	2641	716	scPRS-v2	Negative	FALSE
YLR347C	YOR098C	YOR098C	YLR347C	4965	2641	scPRS-v2	Negative	TRUE
YMR146C	YOR361C	YOR361C	YMR146C	2563	783	scPRS-v2	Failed sequence confirmation	TRUE
YMR203W	YNL131W	YNL131W	YMR203W	2783	1262	scPRS-v2	Negative	FALSE
YOR151C	YOR210W	YOR210W	YOR151C	797	2670	scPRS-v2	Negative	FALSE
YML060W	YOL043C	YOL043C	YML060W	2746	3306	AlphaFold+RoseTTAFold	Negative
YCL017C	YHR111W	YHR111W	YCL017C	3464	4375	AlphaFold+RoseTTAFold	Negative
YLR173W	YLR361C	YLR361C	YLR173W	1755	1661	AlphaFold+RoseTTAFold	Negative
YJL208C	YMR099C	YMR099C	YJL208C	4079	1766	AlphaFold+RoseTTAFold	Negative
YBL090W	YNL306W	YNL306W	YBL090W	483	685	AlphaFold+RoseTTAFold	Negative
YHR063C	YMR184W	YMR184W	YHR063C	68	3283	AlphaFold+RoseTTAFold	Negative
YDR173C	YDR315C	YDR315C	YDR173C	172	109	AlphaFold+RoseTTAFold	Negative
YBL031W	YFL037W	YFL037W	YBL031W	4231	1517	AlphaFold+RoseTTAFold	Test failed
YLR281C	YOL114C	YOL114C	YLR281C	166	75	AlphaFold+RoseTTAFold	Negative
YGL055W	YHR149C	YHR149C	YGL055W	2320	1432	AlphaFold+RoseTTAFold	Negative
YBR050C	YDR477W	YDR477W	YBR050C	8200	261	AlphaFold+RoseTTAFold	Positive
YIL061C	YLR275W	YLR275W	YIL061C	2298	5383	AlphaFold+RoseTTAFold	Negative
YHL015W	YJL177W	YJL177W	YHL015W	9020	4234	AlphaFold+RoseTTAFold	Negative
YFL013C	YPL235W	YPL235W	YFL013C	11458	2284	AlphaFold+RoseTTAFold	Negative
YKL089W	YPL210C	YPL210C	YKL089W	3294	4364	AlphaFold+RoseTTAFold	Negative
YCR035C	YDR192C	YDR192C	YCR035C	2283	3664	AlphaFold+RoseTTAFold	Negative
YKL137W	YKL195W	YKL195W	YKL137W	4472	4774	AlphaFold+RoseTTAFold	Negative
YBR223C	YML032C	YML032C	YBR223C	1267	4772	AlphaFold+RoseTTAFold	Test failed
YDL111C	YOL142W	YOL142W	YDL111C	1068	4617	AlphaFold+RoseTTAFold	Negative
YDR324C	YOR145C	YOR145C	YDR324C	3509	2264	AlphaFold+RoseTTAFold	Negative
YBR017C	YHR097C	YHR097C	YBR017C	6643	4517	AlphaFold+RoseTTAFold	Negative
YDR168W	YGR123C	YGR123C	YDR168W	5444	2169	AlphaFold+RoseTTAFold	Negative
YGR275W	YLR033W	YLR033W	YGR275W	4730	754	AlphaFold+RoseTTAFold	Negative
YOR115C	YPR181C	YPR181C	YOR115C	2658	1991	AlphaFold+RoseTTAFold	Negative
YAL014C	YMR197C	YMR197C	YAL014C	3653	4259	AlphaFold+RoseTTAFold	Negative
YBR086C	YKL154W	YKL154W	YBR086C	3759	1900	AlphaFold+RoseTTAFold	Negative
YCR003W	YOR297C	YOR297C	YCR003W	3727	1221	AlphaFold+RoseTTAFold	Negative
YER094C	YOR362C	YOR362C	YER094C	4546	5512	AlphaFold+RoseTTAFold	Negative
YER126C	YKL009W	YKL009W	YER126C	3447	1469	AlphaFold+RoseTTAFold	Negative
YHR148W	YNL075W	YNL075W	YHR148W	3915	731	AlphaFold+RoseTTAFold	Negative
YGL200C	YHR149C	YHR149C	YGL200C	2320	3706	AlphaFold+RoseTTAFold	Negative
YMR146C	YMR309C	YMR309C	YMR146C	2550	783	AlphaFold+RoseTTAFold	Negative
YDR211W	YPL237W	YPL237W	YDR211W	4543	3964	AlphaFold+RoseTTAFold	Negative
YGL119W	YGR255C	YGR255C	YGL119W	4706	4503	AlphaFold+RoseTTAFold	Negative
YBR141C	YNL238W	YNL238W	YBR141C	2795	2837	AlphaFold+RoseTTAFold	Negative
YGL120C	YKR022C	YKR022C	YGL120C	2478	4361	AlphaFold+RoseTTAFold	Negative
YDL120W	YKL114C	YKL114C	YDL120W	7100	534	AlphaFold+RoseTTAFold	Negative
YDR478W	YHR062C	YHR062C	YDR478W	5180	3086	AlphaFold+RoseTTAFold	Negative
YKL210W	YMR022W	YMR022W	YKL210W	481	2879	AlphaFold+RoseTTAFold	Negative
YBR175W	YDR494W	YDR494W	YBR175W	2434	1039	AlphaFold+RoseTTAFold	Negative
YBL090W	YNL137C	YNL137C	YBL090W	3075	685	AlphaFold+RoseTTAFold	Negative
YMR240C	YOL148C	YOL148C	YMR240C	3115	2148	AlphaFold+RoseTTAFold	Negative
YDR116C	YNL005C	YNL005C	YDR116C	1672	59	AlphaFold+RoseTTAFold	Negative
YDR462W	YMR024W	YMR024W	YDR462W	1254	4422	AlphaFold+RoseTTAFold	Negative
YGL147C	YOL127W	YOL127W	YGL147C	2002	5525	AlphaFold+RoseTTAFold	Negative
YDR430C	YDR489W	YDR489W	YDR430C	903	3018	AlphaFold+RoseTTAFold	Negative
YHR135C	YOR171C	YOR171C	YHR135C	5106	2223	AlphaFold+RoseTTAFold	Negative
YMR203W	YNL070W	YNL070W	YMR203W	895	1262	AlphaFold+RoseTTAFold	Negative
YLL002W	YOR025W	YOR025W	YLL002W	2254	2637	AlphaFold+RoseTTAFold	Negative
YGR255C	YLR201C	YLR201C	YGR255C	5341	4706	AlphaFold+RoseTTAFold	Negative
YGR172C	YNL024C-A	YNL024C-A	YGR172C	4769	3947	AlphaFold+RoseTTAFold	Negative
YOL013C	YPL101W	YPL101W	YOL013C	3344	3137	AlphaFold+RoseTTAFold	Negative
YDR043C	YIL035C	YIL035C	YDR043C	698	289	AlphaFold+RoseTTAFold	Negative
YBR146W	YKL003C	YKL003C	YBR146W	4464	5235	AlphaFold+RoseTTAFold	Negative
YDR108W	YDR472W	YDR472W	YDR108W	4691	2526	AlphaFold+RoseTTAFold	Negative
YDR419W	YJR043C	YJR043C	YDR419W	26	3151	AlphaFold+RoseTTAFold	Negative
YER157W	YGL005C	YGL005C	YER157W	1372	5197	AlphaFold+RoseTTAFold	Negative
YDL083C	YOR312C	YOR312C	YDL083C	11141	3862	AlphaFold+RoseTTAFold	Negative
YGL064C	YNL177C	YNL177C	YGL064C	3690	4871	AlphaFold+RoseTTAFold	Negative
YDR448W	YLR055C	YLR055C	YDR448W	9352	2787	AlphaFold+RoseTTAFold	Negative
YMR022W	YOL013C	YOL013C	YMR022W	3137	481	AlphaFold+RoseTTAFold	Negative
YAL016W	YPL152W	YPL152W	YAL016W	2788	3932	AlphaFold+RoseTTAFold	Positive
YBR079C	YDR429C	YDR429C	YBR079C	5223	1912	AlphaFold+RoseTTAFold	Negative
YLR268W	YOR075W	YOR075W	YLR268W	3248	28	AlphaFold+RoseTTAFold	Positive
YIL133C	YPL143W	YPL143W	YIL133C	5028	6898	AlphaFold+RoseTTAFold	Negative
YLR298C	YMR125W	YMR125W	YLR298C	10036	1142	AlphaFold+RoseTTAFold	Negative
YCL052C	YDR458C	YDR458C	YCL052C	3006	1178	AlphaFold+RoseTTAFold	Negative
YLR448W	YMR121C	YMR121C	YLR448W	5012	1902	AlphaFold+RoseTTAFold	Negative
YDL149W	YPL250C	YPL250C	YDL149W	1230	7624	AlphaFold+RoseTTAFold	Negative
YDR027C	YKR020W	YKR020W	YDR027C	936	2358	AlphaFold+RoseTTAFold	Negative
YLR150W	YNL112W	YNL112W	YLR150W	10360	41	AlphaFold+RoseTTAFold	Negative
YCL045C	YHR135C	YHR135C	YCL045C	2223	4408	AlphaFold+RoseTTAFold	Negative
YDL136W	YJL177W	YJL177W	YDL136W	9020	7611	AlphaFold+RoseTTAFold	Negative
YCR071C	YKR006C	YKR006C	YCR071C	4688	1162	AlphaFold+RoseTTAFold	Negative
YGL147C	YOR312C	YOR312C	YGL147C	11141	5525	AlphaFold+RoseTTAFold	Negative
YDR060W	YNL301C	YNL301C	YDR060W	1966	2337	AlphaFold+RoseTTAFold	Positive
YNL158W	YNL213C	YNL213C	YNL158W	4025	1962	AlphaFold+RoseTTAFold	Negative
YBR146W	YPL118W	YPL118W	YBR146W	1416	5235	AlphaFold+RoseTTAFold	Negative
YMR186W	YOR057W	YOR057W	YMR186W	282	3777	AlphaFold+RoseTTAFold	Negative
YDL204W	YDR233C	YDR233C	YDL204W	879	7679	AlphaFold+RoseTTAFold	Negative
YER133W	YMR037C	YMR037C	YER133W	9944	5093	AlphaFold+RoseTTAFold	Negative
YER025W	YPR041W	YPR041W	YER025W	11547	6332	AlphaFold+RoseTTAFold	Negative
YNL042W	YOR370C	YOR370C	YNL042W	3928	3622	AlphaFold+RoseTTAFold	Negative
YLR099W-A	YOL026C	YOL026C	YLR099W-A	129	4842	AlphaFold+RoseTTAFold	Negative
YGL076C	YLR449W	YLR449W	YGL076C	3732	2198	AlphaFold+RoseTTAFold	Negative
YBL084C	YGL003C	YGL003C	YBL084C	1349	5744	AlphaFold+RoseTTAFold	Negative
YGR165W	YMR188C	YMR188C	YGR165W	4607	2360	AlphaFold+RoseTTAFold	Negative
YDR430C	YGR172C	YGR172C	YDR430C	3947	3018	AlphaFold+RoseTTAFold	Negative
YBR082C	YDR313C	YDR313C	YBR082C	101	5849	AlphaFold+RoseTTAFold	Negative
YDR463W	YJL156C	YJL156C	YDR463W	3824	2892	AlphaFold+RoseTTAFold	Negative
YBR017C	YOR185C	YOR185C	YBR017C	1492	4517	AlphaFold+RoseTTAFold	Negative
YIL035C	YJR093C	YJR093C	YIL035C	4771	698	AlphaFold+RoseTTAFold	Negative
YAL044C	YMR189W	YMR189W	YAL044C	2501	5610	AlphaFold+RoseTTAFold	Negative
YAL044W-A	YAL046C	YAL046C	YAL044W-A	2969	4081	AlphaFold+RoseTTAFold	Negative
YDR079C-A	YIL143C	YIL143C	YDR079C-A	1592	2692	AlphaFold+RoseTTAFold	Positive
YGL103W	YHR141C	YHR141C	YGL103W	3485	8382	AlphaFold+RoseTTAFold	Negative
YNR007C	YPL149W	YPL149W	YNR007C	4561	10594	AlphaFold+RoseTTAFold	Negative
YER133W	YPL209C	YPL209C	YER133W	1706	5093	AlphaFold+RoseTTAFold	Negative
YDL064W	YEL019C	YEL019C	YDL064W	788	7538	AlphaFold+RoseTTAFold	Negative
YMR277W	YPR086W	YPR086W	YMR277W	1232	2669	AlphaFold+RoseTTAFold	Negative
YPL078C	YPR020W	YPR020W	YPL078C	1183	1380	AlphaFold+RoseTTAFold	Negative
YMR191W	YOR261C	YOR261C	YMR191W	234	2403	AlphaFold+RoseTTAFold	Test failed
YDL014W	YDR339C	YDR339C	YDL014W	123	5552	AlphaFold+RoseTTAFold	Negative
YMR158W	YMR188C	YMR188C	YMR158W	4607	854	AlphaFold+RoseTTAFold	Negative
YDR279W	YNL072W	YNL072W	YDR279W	2902	126	AlphaFold+RoseTTAFold	Negative
YGL005C	YML071C	YML071C	YGL005C	3451	1372	AlphaFold+RoseTTAFold	Negative
YDL043C	YOR319W	YOR319W	YDL043C	845	5077	AlphaFold+RoseTTAFold	Negative
YKL016C	YLR295C	YLR295C	YKL016C	613	738	AlphaFold+RoseTTAFold	Negative
YDR482C	YGL243W	YGL243W	YDR482C	3004	376	AlphaFold+RoseTTAFold	Negative
YBR185C	YER154W	YER154W	YBR185C	1409	201	AlphaFold+RoseTTAFold	Negative
YDL217C	YOR297C	YOR297C	YDL217C	3727	571	AlphaFold+RoseTTAFold	Negative
YGR103W	YLL045C	YLL045C	YGR103W	3424	1452	AlphaFold+RoseTTAFold	Negative
YDL153C	YKL099C	YKL099C	YDL153C	7085	1653	AlphaFold+RoseTTAFold	Negative
YMR055C	YPR119W	YPR119W	YMR055C	4862	2858	AlphaFold+RoseTTAFold	Negative
YBL050W	YBR080C	YBR080C	YBL050W	4395	5710	AlphaFold+RoseTTAFold	Negative
YDR449C	YLR051C	YLR051C	YDR449C	4732	8173	AlphaFold+RoseTTAFold	Negative
YAL058W	YJR122W	YJR122W	YAL058W	4363	1450	AlphaFold+RoseTTAFold	Negative
YFL005W	YNL293W	YNL293W	YFL005W	10541	1505	AlphaFold+RoseTTAFold	Negative
YMR235C	YOR185C	YOR185C	YMR235C	1492	3416	AlphaFold+RoseTTAFold	Negative
YAL016W	YGL190C	YGL190C	YAL016W	4423	3932	AlphaFold+RoseTTAFold	Negative
YLR026C	YLR078C	YLR078C	YLR026C	9375	4357	AlphaFold+RoseTTAFold	Negative
YLR378C	YPL094C	YPL094C	YLR378C	2747	2194	AlphaFold+RoseTTAFold	Negative
YBL038W	YDR296W	YDR296W	YBL038W	112	3897	AlphaFold+RoseTTAFold	Negative
YNR053C	YPL093W	YPL093W	YNR053C	3116	10640	AlphaFold+RoseTTAFold	Negative
YDR101C	YGL030W	YGL030W	YDR101C	8310	4753	AlphaFold+RoseTTAFold	Negative
YGR103W	YOR272W	YOR272W	YGR103W	5055	1452	AlphaFold+RoseTTAFold	Negative
YIL061C	YMR125W	YMR125W	YIL061C	10036	5383	AlphaFold+RoseTTAFold	Negative
YDR316W	YER154W	YER154W	YDR316W	1409	5317	AlphaFold+RoseTTAFold	Negative
YOL006C	YOR295W	YOR295W	YOL006C	3064	2832	AlphaFold+RoseTTAFold	Negative
YGR222W	YNR045W	YNR045W	YGR222W	4814	5150	AlphaFold+RoseTTAFold	Negative
YMR116C	YNL178W	YNL178W	YMR116C	3684	5166	AlphaFold+RoseTTAFold	Negative
YMR054W	YPR170W-B	YPR170W-B	YMR054W	11921	2549	AlphaFold+RoseTTAFold	Negative
YDR456W	YPR079W	YPR079W	YDR456W	11585	4860	AlphaFold+RoseTTAFold	Negative
YDR298C	YPL078C	YPL078C	YDR298C	1380	171	AlphaFold+RoseTTAFold	Negative
YCL059C	YER082C	YER082C	YCL059C	4523	1209	AlphaFold+RoseTTAFold	Negative
YGL103W	YNL301C	YNL301C	YGL103W	1966	8382	AlphaFold+RoseTTAFold	Negative
YJL179W	YNL153C	YNL153C	YJL179W	1040	607	AlphaFold+RoseTTAFold	Negative
YKR085C	YOR150W	YOR150W	YKR085C	495	2761	AlphaFold+RoseTTAFold	Negative
YER068W	YPR072W	YPR072W	YER068W	1596	4556	AlphaFold+RoseTTAFold	Negative
YAL033W	YNL221C	YNL221C	YAL033W	2564	4920	AlphaFold+RoseTTAFold	Negative
YGL022W	YMR149W	YMR149W	YGL022W	807	4656	AlphaFold+RoseTTAFold	Negative
YKL059C	YKR002W	YKR002W	YKL059C	3510	2011	AlphaFold+RoseTTAFold	Negative
YGR145W	YOR096W	YOR096W	YGR145W	10925	2657	AlphaFold+RoseTTAFold	Negative
YDR237W	YNL005C	YNL005C	YDR237W	1672	137	AlphaFold+RoseTTAFold	Negative
YER117W	YOR063W	YOR063W	YER117W	3251	1916	AlphaFold+RoseTTAFold	Negative
YDL105W	YJL192C	YJL192C	YDL105W	1663	7579	AlphaFold+RoseTTAFold	Negative
YDL153C	YPR144C	YPR144C	YDL153C	4022	1653	AlphaFold+RoseTTAFold	Negative
YNR026C	YPL218W	YPL218W	YNR026C	11441	10613	AlphaFold+RoseTTAFold	Negative
YER058W	YLL018C-A	YLL018C-A	YER058W	11746	790	AlphaFold+RoseTTAFold	Negative
YDR405W	YMR024W	YMR024W	YDR405W	1254	2713	AlphaFold+RoseTTAFold	Negative
YGL124C	YML001W	YML001W	YGL124C	5033	3342	AlphaFold+RoseTTAFold	Negative
YJL143W	YPL098C	YPL098C	YJL143W	787	382	AlphaFold+RoseTTAFold	Negative
YBR233W-A	YDR016C	YDR016C	YBR233W-A	274	2921	AlphaFold+RoseTTAFold	Positive
YGR033C	YJL143W	YJL143W	YGR033C	382	3722	AlphaFold+RoseTTAFold	Negative
YLR287C	YLR340W	YLR340W	YLR287C	9639	1258	AlphaFold+RoseTTAFold	Negative
YJR122W	YLL027W	YLL027W	YJR122W	3532	4363	AlphaFold+RoseTTAFold	Negative
YBR095C	YDL076C	YDL076C	YBR095C	4134	1449	AlphaFold+RoseTTAFold	Negative
YML094W	YNL153C	YNL153C	YML094W	1040	9863	AlphaFold+RoseTTAFold	Negative
YBR048W	YER102W	YER102W	YBR048W	1652	5816	AlphaFold+RoseTTAFold	Negative
YJL062W-A	YJR034W	YJR034W	YJL062W-A	735	4818	AlphaFold+RoseTTAFold	Test failed
YDR188W	YIL142W	YIL142W	YDR188W	2211	3791	AlphaFold+RoseTTAFold	Negative
YDR449C	YER082C	YER082C	YDR449C	4523	8173	AlphaFold+RoseTTAFold	Test failed
YKR065C	YPL063W	YPL063W	YKR065C	1852	4826	AlphaFold+RoseTTAFold	Negative
YGL231C	YJR088C	YJR088C	YGL231C	2384	585	AlphaFold+RoseTTAFold	Negative
YBR037C	YLL009C	YLL009C	YBR037C	4787	213	AlphaFold+RoseTTAFold	Negative
YGR103W	YOL127W	YOL127W	YGR103W	2002	1452	AlphaFold+RoseTTAFold	Negative
YML026C	YNL302C	YNL302C	YML026C	10550	9794	AlphaFold+RoseTTAFold	Negative
YDL082W	YMR121C	YMR121C	YDL082W	5012	7556	AlphaFold+RoseTTAFold	Negative
YNL238W	YOL031C	YOL031C	YNL238W	3061	2795	AlphaFold+RoseTTAFold	Negative
YKL016C	YPL078C	YPL078C	YKL016C	1380	738	AlphaFold+RoseTTAFold	Negative
YBR191W	YGL076C	YGL076C	YBR191W	2198	5957	AlphaFold+RoseTTAFold	Negative
YGR016W	YLR093C	YLR093C	YGR016W	1637	4048	AlphaFold+RoseTTAFold	Negative
YDL014W	YLR051C	YLR051C	YDL014W	4732	5552	AlphaFold+RoseTTAFold	Negative
YOR210W	YOR224C	YOR224C	YOR210W	1149	797	AlphaFold+RoseTTAFold	Negative
YLR295C	YPL078C	YPL078C	YLR295C	1380	613	AlphaFold+RoseTTAFold	Negative
YGR027C	YJR123W	YJR123W	YGR027C	1478	4583	AlphaFold+RoseTTAFold	Negative
YBR247C	YDL148C	YDL148C	YBR247C	7623	2015	AlphaFold+RoseTTAFold	Negative
YGR216C	YPL076W	YPL076W	YGR216C	1590	3305	AlphaFold+RoseTTAFold	Negative
YIL142W	YJL014W	YJL014W	YIL142W	8861	2211	AlphaFold+RoseTTAFold	Negative
YGR183C	YHR001W-A	YHR001W-A	YGR183C	3097	8726	AlphaFold+RoseTTAFold	Negative
YJR112W	YPL233W	YPL233W	YJR112W	1206	643	AlphaFold+RoseTTAFold	Negative
YDR517W	YPR181C	YPR181C	YDR517W	2658	5560	AlphaFold+RoseTTAFold	Negative
YLR388W	YNL178W	YNL178W	YLR388W	3684	4571	AlphaFold+RoseTTAFold	Negative
YMR024W	YNL177C	YNL177C	YMR024W	3690	1254	AlphaFold+RoseTTAFold	Negative
YIL133C	YOR063W	YOR063W	YIL133C	3251	6898	AlphaFold+RoseTTAFold	Negative
YBR082C	YDL190C	YDL190C	YBR082C	7665	5849	AlphaFold+RoseTTAFold	Negative
YKR008W	YLR033W	YLR033W	YKR008W	4730	1686	AlphaFold+RoseTTAFold	Negative
YFL046W	YLR283W	YLR283W	YFL046W	1709	840	AlphaFold+RoseTTAFold	Negative
YLL045C	YMR049C	YMR049C	YLL045C	5373	3424	AlphaFold+RoseTTAFold	Negative
YDL014W	YGL078C	YGL078C	YDL014W	3910	5552	AlphaFold+RoseTTAFold	Negative
YDR005C	YNR003C	YNR003C	YDR005C	10590	7728	AlphaFold+RoseTTAFold	Negative
YGL247W	YHR036W	YHR036W	YGL247W	5355	1514	AlphaFold+RoseTTAFold	Negative
YML130C	YOL088C	YOL088C	YML130C	4268	1256	AlphaFold+RoseTTAFold	Negative
YBR181C	YHR203C	YHR203C	YBR181C	6750	5947	AlphaFold+RoseTTAFold	Negative
YPL093W	YPR016C	YPR016C	YPL093W	1630	3116	AlphaFold+RoseTTAFold	Negative
YNL110C	YOL127W	YOL127W	YNL110C	2002	992	AlphaFold+RoseTTAFold	Negative
YCL017C	YPL135W	YPL135W	YCL017C	3957	4375	AlphaFold+RoseTTAFold	Negative
YGL022W	YOR103C	YOR103C	YGL022W	3793	4656	AlphaFold+RoseTTAFold	Test failed
YCL045C	YIL027C	YIL027C	YCL045C	334	4408	AlphaFold+RoseTTAFold	Negative
YER049W	YOR051C	YOR051C	YER049W	211	6356	AlphaFold+RoseTTAFold	Negative
YDL202W	YMR225C	YMR225C	YDL202W	3811	3021	AlphaFold+RoseTTAFold	Negative
YMR093W	YPR144C	YPR144C	YMR093W	4022	3291	AlphaFold+RoseTTAFold	Negative
YFR036W	YKL022C	YKL022C	YFR036W	3594	5478	AlphaFold+RoseTTAFold	Negative
YHR079C-A	YPL121C	YPL121C	YHR079C-A	4788	4983	AlphaFold+RoseTTAFold	Negative
YER145C	YFL041W	YFL041W	YER145C	3860	1770	AlphaFold+RoseTTAFold	Negative
YOR287C	YPR112C	YPR112C	YOR287C	5321	2861	AlphaFold+RoseTTAFold	Negative
YDL082W	YGL103W	YGL103W	YDL082W	8382	7556	AlphaFold+RoseTTAFold	Negative
YMR049C	YOL077C	YOL077C	YMR049C	4570	5373	AlphaFold+RoseTTAFold	Negative
YDR296W	YDR405W	YDR405W	YDR296W	2713	112	AlphaFold+RoseTTAFold	Negative
YIL157C	YKL137W	YKL137W	YIL157C	4774	4072	AlphaFold+RoseTTAFold	Negative
YOL127W	YPL146C	YPL146C	YOL127W	5471	2002	AlphaFold+RoseTTAFold	Negative
YMR121C	YPL249C-A	YPL249C-A	YMR121C	11720	5012	AlphaFold+RoseTTAFold	Negative
YGL045W	YNL294C	YNL294C	YGL045W	2462	1446	AlphaFold+RoseTTAFold	Negative
YBR031W	YGL076C	YGL076C	YBR031W	2198	3403	AlphaFold+RoseTTAFold	Negative
YDR339C	YLL011W	YLL011W	YDR339C	2206	123	AlphaFold+RoseTTAFold	Negative
YKR085C	YNL177C	YNL177C	YKR085C	3690	2761	AlphaFold+RoseTTAFold	Negative
YPL151C	YPR101W	YPR101W	YPL151C	1608	3355	AlphaFold+RoseTTAFold	Negative
YBR036C	YPL057C	YPL057C	YBR036C	3026	3319	AlphaFold+RoseTTAFold	Negative
YGR009C	YOR327C	YOR327C	YGR009C	1947	5114	AlphaFold+RoseTTAFold	Negative
YDR176W	YGR252W	YGR252W	YDR176W	1381	7899	AlphaFold+RoseTTAFold	Negative
YOR287C	YPR137W	YPR137W	YOR287C	5003	2861	AlphaFold+RoseTTAFold	Negative
YKL053C-A	YLR168C	YLR168C	YKL053C-A	5523	620	AlphaFold+RoseTTAFold	Negative
YGL049C	YOL139C	YOL139C	YGL049C	1666	3626	AlphaFold+RoseTTAFold	Negative
YNR037C	YPR166C	YPR166C	YNR037C	232	10624	AlphaFold+RoseTTAFold	Negative
YGR057C	YKL176C	YKL176C	YGR057C	3941	3009	AlphaFold+RoseTTAFold	Failed sequence confirmation
YNR021W	YPR063C	YPR063C	YNR021W	11569	4083	AlphaFold+RoseTTAFold	Autoactivator
YFL048C	YLR250W	YLR250W	YFL048C	589	1376	AlphaFold+RoseTTAFold	Negative
YHR085W	YNL182C	YNL182C	YHR085W	4115	5488	AlphaFold+RoseTTAFold	Negative
YGR078C	YJL179W	YJL179W	YGR078C	607	598	AlphaFold+RoseTTAFold	Negative
YLR438C-A	YPR182W	YPR182W	YLR438C-A	196	11716	AlphaFold+RoseTTAFold	Negative
YNL294C	YOR030W	YOR030W	YNL294C	3750	2462	AlphaFold+RoseTTAFold	Negative
YGR246C	YNL039W	YNL039W	YGR246C	3179	3324	AlphaFold+RoseTTAFold	Negative
YML093W	YOR145C	YOR145C	YML093W	3509	5233	AlphaFold+RoseTTAFold	Negative
YKL034W	YOR223W	YOR223W	YKL034W	2103	2558	AlphaFold+RoseTTAFold	Negative
YIR015W	YNL282W	YNL282W	YIR015W	4802	346	AlphaFold+RoseTTAFold	Negative
YDL083C	YJR123W	YJR123W	YDL083C	1478	3862	AlphaFold+RoseTTAFold	Negative
YHL001W	YLR448W	YLR448W	YHL001W	1902	6497	AlphaFold+RoseTTAFold	Negative
YER058W	YPL132W	YPL132W	YER058W	2218	790	AlphaFold+RoseTTAFold	Negative
YGR214W	YOR056C	YOR056C	YGR214W	4243	8757	AlphaFold+RoseTTAFold	Negative
YGR216C	YLR242C	YLR242C	YGR216C	1697	3305	AlphaFold+RoseTTAFold	Negative
YDR405W	YPL173W	YPL173W	YDR405W	1682	2713	AlphaFold+RoseTTAFold	Negative
YKL034W	YOL073C	YOL073C	YKL034W	10738	2558	AlphaFold+RoseTTAFold	Test failed
YDR231C	YGR062C	YGR062C	YDR231C	2699	159	AlphaFold+RoseTTAFold	Negative
YBR234C	YIL062C	YIL062C	YBR234C	358	1569	AlphaFold+RoseTTAFold	Negative
YBR146W	YJR113C	YJR113C	YBR146W	231	5235	AlphaFold+RoseTTAFold	Negative
YDL107W	YGR062C	YGR062C	YDL107W	2699	2674	AlphaFold+RoseTTAFold	Negative
YER082C	YHR148W	YHR148W	YER082C	731	4523	AlphaFold+RoseTTAFold	Negative
YPL129W	YPL235W	YPL235W	YPL129W	11458	1887	AlphaFold+RoseTTAFold	Negative
YDR254W	YDR318W	YDR318W	YDR254W	136	3769	AlphaFold+RoseTTAFold	Negative
YMR158W	YOR158W	YOR158W	YMR158W	3904	854	AlphaFold+RoseTTAFold	Negative
YAL025C	YDR087C	YDR087C	YAL025C	3008	3971	AlphaFold+RoseTTAFold	Failed sequence confirmation
YLR448W	YPL143W	YPL143W	YLR448W	5028	1902	AlphaFold+RoseTTAFold	Negative
YAR008W	YLR105C	YLR105C	YAR008W	4313	1811	AlphaFold+RoseTTAFold	Negative
YAL013W	YIL084C	YIL084C	YAL013W	1489	5579	AlphaFold+RoseTTAFold	Negative
YER056C-A	YHR010W	YHR010W	YER056C-A	4645	7452	AlphaFold+RoseTTAFold	Negative
Q0250	YLR038C	YLR038C	Q0250	3	3473	AlphaFold+RoseTTAFold	Negative
YCR046C	YGR220C	YGR220C	YCR046C	587	1681	AlphaFold+RoseTTAFold	Negative
YMR230W	YNL178W	YNL178W	YMR230W	3684	10147	AlphaFold+RoseTTAFold	Negative
YGL001C	YHR190W	YHR190W	YGL001C	6737	1396	AlphaFold+RoseTTAFold	Negative
YEL003W	YJL179W	YJL179W	YEL003W	607	835	AlphaFold+RoseTTAFold	Negative
YHL004W	YJR101W	YJR101W	YHL004W	267	695	AlphaFold+RoseTTAFold	Negative
YHR148W	YKL099C	YKL099C	YHR148W	7085	731	AlphaFold+RoseTTAFold	Negative
YBL018C	YHR062C	YHR062C	YBL018C	5180	3245	AlphaFold+RoseTTAFold	Positive
YGR244C	YOR142W	YOR142W	YGR244C	2760	2979	AlphaFold+RoseTTAFold	Negative
YMR075W	YPR023C	YPR023C	YMR075W	1879	4925	AlphaFold+RoseTTAFold	Negative
YKL003C	YOR158W	YOR158W	YKL003C	3904	4464	AlphaFold+RoseTTAFold	Positive
YBR282W	YPL173W	YPL173W	YBR282W	1682	4554	AlphaFold+RoseTTAFold	Negative
YDR462W	YNL252C	YNL252C	YDR462W	167	4422	AlphaFold+RoseTTAFold	Negative
YIL098C	YJL180C	YJL180C	YIL098C	9023	886	AlphaFold+RoseTTAFold	Negative
YBR146W	YHL004W	YHL004W	YBR146W	695	5235	AlphaFold+RoseTTAFold	Negative
YML110C	YOL096C	YOL096C	YML110C	3886	1313	AlphaFold+RoseTTAFold	Negative
YHR083W	YMR060C	YMR060C	YHR083W	446	3600	AlphaFold+RoseTTAFold	Negative
YHR083W	YNL026W	YNL026W	YHR083W	5360	3600	AlphaFold+RoseTTAFold	Negative
YPL210C	YPL243W	YPL243W	YPL210C	3749	3294	AlphaFold+RoseTTAFold	Negative
YER050C	YPL118W	YPL118W	YER050C	1416	4649	AlphaFold+RoseTTAFold	Negative
YLL045C	YMR121C	YMR121C	YLL045C	5012	3424	AlphaFold+RoseTTAFold	Negative
YDR337W	YMR188C	YMR188C	YDR337W	4607	113	AlphaFold+RoseTTAFold	Negative
YJR088C	YKL207W	YKL207W	YJR088C	4169	2384	AlphaFold+RoseTTAFold	Negative
YGR255C	YOL096C	YOL096C	YGR255C	3886	4706	AlphaFold+RoseTTAFold	Negative
YBR122C	YNL252C	YNL252C	YBR122C	167	4960	AlphaFold+RoseTTAFold	Negative
YDL002C	YPL235W	YPL235W	YDL002C	11458	3044	AlphaFold+RoseTTAFold	Negative
YKL141W	YOR297C	YOR297C	YKL141W	3727	1490	AlphaFold+RoseTTAFold	Negative
YKL138C	YMR286W	YMR286W	YKL138C	554	3145	AlphaFold+RoseTTAFold	Negative
YLR312W-A	YMR024W	YMR024W	YLR312W-A	1254	9611	AlphaFold+RoseTTAFold	Negative
YNL081C	YNR037C	YNR037C	YNL081C	10624	10329	AlphaFold+RoseTTAFold	Negative
YJL096W	YPR100W	YPR100W	YJL096W	4924	675	AlphaFold+RoseTTAFold	Negative
YBR120C	YPL215W	YPL215W	YBR120C	3796	525	AlphaFold+RoseTTAFold	Negative
YAR008W	YPL083C	YPL083C	YAR008W	3133	1811	AlphaFold+RoseTTAFold	Negative
YMR024W	YPR100W	YPR100W	YMR024W	4924	1254	AlphaFold+RoseTTAFold	Negative
YGR076C	YML009C	YML009C	YGR076C	4501	4466	AlphaFold+RoseTTAFold	Negative
YCR003W	YJL063C	YJL063C	YCR003W	654	1221	AlphaFold+RoseTTAFold	Negative
YGR215W	YPR166C	YPR166C	YGR215W	232	718	AlphaFold+RoseTTAFold	Negative
YJL096W	YKR085C	YKR085C	YJL096W	2761	675	AlphaFold+RoseTTAFold	Negative
YDR390C	YPR180W	YPR180W	YDR390C	11685	4863	AlphaFold+RoseTTAFold	Positive
YDR041W	YPR166C	YPR166C	YDR041W	232	240	AlphaFold+RoseTTAFold	Negative
YIR008C	YKL045W	YKL045W	YIR008C	5125	1512	AlphaFold+RoseTTAFold	Positive
YCR046C	YKL170W	YKL170W	YCR046C	969	1681	AlphaFold+RoseTTAFold	Negative
YDR322W	YDR462W	YDR462W	YDR322W	4422	3270	AlphaFold+RoseTTAFold	Negative
YNL042W	YNL291C	YNL042W	YNL291C	3622	3922	AlphaFold+RoseTTAFold	Negative
YER071C	YKL007W	YER071C	YKL007W	5352	5384	AlphaFold+RoseTTAFold	Negative
YJR004C	YKR088C	YJR004C	YKR088C	3295	2	AlphaFold+RoseTTAFold	Negative
YGR152C	YLR229C	YGR152C	YLR229C	5363	4	AlphaFold+RoseTTAFold	Negative
YLR332W	YOR008C	YLR332W	YOR008C	3262	2464	AlphaFold+RoseTTAFold	Negative
YBL090W	YPL118W	YBL090W	YPL118W	685	1416	AlphaFold+RoseTTAFold	Negative
YCL057W	YHR135C	YCL057W	YHR135C	2251	2223	AlphaFold+RoseTTAFold	Negative
YGR084C	YHL004W	YGR084C	YHL004W	5121	695	AlphaFold+RoseTTAFold	Negative
YDR254W	YGR179C	YDR254W	YGR179C	3769	345	AlphaFold+RoseTTAFold	Negative
YDR054C	YDR430C	YDR054C	YDR430C	2726	3018	AlphaFold+RoseTTAFold	Negative
YDR393W	YLR361C	YDR393W	YLR361C	3054	1755	AlphaFold+RoseTTAFold	Negative
YGR231C	YJL183W	YGR231C	YJL183W	8774	1651	AlphaFold+RoseTTAFold	Negative
YIR025W	YOR249C	YIR025W	YOR249C	5005	2918	AlphaFold+RoseTTAFold	Negative
YDR171W	YDR373W	YDR171W	YDR373W	938	2847	AlphaFold+RoseTTAFold	Negative
YBR065C	YLR117C	YBR065C	YLR117C	4341	3836	AlphaFold+RoseTTAFold	Negative
YER116C	YGL110C	YER116C	YGL110C	1810	2187	AlphaFold+RoseTTAFold	Negative
YDR123C	YKL135C	YDR123C	YKL135C	83	1785	AlphaFold+RoseTTAFold	Negative
YFL026W	YPL116W	YFL026W	YPL116W	1350	2819	AlphaFold+RoseTTAFold	Negative
YBL058W	YER133W	YBL058W	YER133W	250	5093	AlphaFold+RoseTTAFold	Negative
YIL076W	YPR018W	YIL076W	YPR018W	3391	3385	AlphaFold+RoseTTAFold	Negative
YDR116C	YDR296W	YDR116C	YDR296W	59	112	AlphaFold+RoseTTAFold	Negative
YHR124W	YJL106W	YHR124W	YJL106W	2250	4678	AlphaFold+RoseTTAFold	Negative
YIL076W	YMR286W	YIL076W	YMR286W	3391	554	AlphaFold+RoseTTAFold	Negative
YGR080W	YKL007W	YGR080W	YKL007W	4444	5384	AlphaFold+RoseTTAFold	Negative
YJL029C	YMR126C	YJL029C	YMR126C	5326	3735	AlphaFold+RoseTTAFold	Negative
YDR237W	YJL063C	YDR237W	YJL063C	137	654	AlphaFold+RoseTTAFold	Negative
YDL165W	YER068W	YDL165W	YER068W	287	4556	AlphaFold+RoseTTAFold	Test failed
YDR316W	YNL149C	YDR316W	YNL149C	5317	1950	AlphaFold+RoseTTAFold	Negative
YDR481C	YNL217W	YDR481C	YNL217W	2151	108	AlphaFold+RoseTTAFold	Negative
YGL191W	YNR018W	YGL191W	YNR018W	5480	4149	AlphaFold+RoseTTAFold	Test failed
YJL029C	YKR020W	YJL029C	YKR020W	5326	936	AlphaFold+RoseTTAFold	Negative
YDR138W	YML062C	YDR138W	YML062C	3549	2939	AlphaFold+RoseTTAFold	Negative
YDR064W	YML026C	YDR064W	YML026C	7787	9794	AlphaFold+RoseTTAFold	Negative
YDL003W	YPL007C	YDL003W	YPL007C	4669	11230	AlphaFold+RoseTTAFold	Negative
YKL009W	YOL077C	YKL009W	YOL077C	3447	4570	AlphaFold+RoseTTAFold	Negative
YDR054C	YFL009W	YDR054C	YFL009W	2726	2868	AlphaFold+RoseTTAFold	Negative
YGR095C	YHR069C	YGR095C	YHR069C	4431	3162	AlphaFold+RoseTTAFold	Negative
YHR014W	YJL030W	YHR014W	YJL030W	296	582	AlphaFold+RoseTTAFold	Negative
YJL025W	YLR423C	YJL025W	YLR423C	1561	3020	AlphaFold+RoseTTAFold	Negative
YMR063W	YNL294C	YMR063W	YNL294C	1905	2462	AlphaFold+RoseTTAFold	Negative
YGR099W	YJR136C	YGR099W	YJR136C	4337	1550	AlphaFold+RoseTTAFold	Negative
YGL244W	YML048W	YGL244W	YML048W	4626	1290	AlphaFold+RoseTTAFold	Negative
YJL054W	YOR297C	YJL054W	YOR297C	8897	3727	AlphaFold+RoseTTAFold	Negative
YHR141C	YJL191W	YHR141C	YJL191W	3485	9034	AlphaFold+RoseTTAFold	Negative
YAL013W	YNL137C	YAL013W	YNL137C	5579	3075	AlphaFold+RoseTTAFold	Negative
YGL058W	YKL210W	YGL058W	YKL210W	4991	2879	AlphaFold+RoseTTAFold	Negative
YBR127C	YPL196W	YBR127C	YPL196W	1462	4459	AlphaFold+RoseTTAFold	Negative
YFR051C	YIL076W	YFR051C	YIL076W	4538	3391	AlphaFold+RoseTTAFold	Negative
YJR117W	YOR254C	YJR117W	YOR254C	3757	11082	AlphaFold+RoseTTAFold	Negative
YER014W	YJR004C	YER014W	YJR004C	4432	3295	AlphaFold+RoseTTAFold	Negative
YNL098C	YOR360C	YNL098C	YOR360C	1997	2981	AlphaFold+RoseTTAFold	Negative
YKL133C	YPR091C	YKL133C	YPR091C	4049	2623	AlphaFold+RoseTTAFold	Negative
YDR260C	YKL022C	YDR260C	YKL022C	111	3594	AlphaFold+RoseTTAFold	Negative
YER019C-A	YOR254C	YER019C-A	YOR254C	1716	11082	AlphaFold+RoseTTAFold	Negative
YDL180W	YGR227W	YDL180W	YGR227W	3734	8770	AlphaFold+RoseTTAFold	Test failed
YEL019C	YOR156C	YEL019C	YOR156C	788	2619	AlphaFold+RoseTTAFold	Negative
YBR279W	YGL244W	YBR279W	YGL244W	3422	4626	AlphaFold+RoseTTAFold	Negative
YDR496C	YLR449W	YDR496C	YLR449W	3428	3732	AlphaFold+RoseTTAFold	Negative
YLR353W	YOR301W	YLR353W	YOR301W	9652	1839	AlphaFold+RoseTTAFold	Negative
YJR132W	YOR185C	YJR132W	YOR185C	3131	1492	AlphaFold+RoseTTAFold	Negative
YIL133C	YML026C	YIL133C	YML026C	6898	9794	AlphaFold+RoseTTAFold	Negative
YLR441C	YMR121C	YLR441C	YMR121C	1546	5012	AlphaFold+RoseTTAFold	Negative
YHR193C	YML062C	YHR193C	YML062C	660	2939	AlphaFold+RoseTTAFold	Negative
YHR204W	YPL172C	YHR204W	YPL172C	5206	3894	AlphaFold+RoseTTAFold	Negative
YGR166W	YOR115C	YGR166W	YOR115C	3114	1991	AlphaFold+RoseTTAFold	Negative
YAL042W	YKR100C	YAL042W	YKR100C	3228	4117	AlphaFold+RoseTTAFold	Negative
YJL131C	YLR103C	YJL131C	YLR103C	4532	4804	AlphaFold+RoseTTAFold	Negative
YKL059C	YNL317W	YKL059C	YNL317W	2011	1655	AlphaFold+RoseTTAFold	Negative
YDR116C	YOR150W	YDR116C	YOR150W	59	495	AlphaFold+RoseTTAFold	Negative
YDL105W	YJL149W	YDL105W	YJL149W	7579	8992	AlphaFold+RoseTTAFold	Negative
YGL110C	YJL065C	YGL110C	YJL065C	2187	948	AlphaFold+RoseTTAFold	Negative
YGR123C	YMR186W	YGR123C	YMR186W	5444	3777	AlphaFold+RoseTTAFold	Negative
YHL031C	YKL179C	YHL031C	YKL179C	5156	5239	AlphaFold+RoseTTAFold	Negative
YFR034C	YNL289W	YFR034C	YNL289W	1624	3933	AlphaFold+RoseTTAFold	Negative
YGR220C	YPL194W	YGR220C	YPL194W	587	11417	AlphaFold+RoseTTAFold	Negative
YNL207W	YPL204W	YNL207W	YPL204W	4651	2111	AlphaFold+RoseTTAFold	Negative
YGR013W	YIL061C	YGR013W	YIL061C	4269	5383	AlphaFold+RoseTTAFold	Negative
YDR129C	YLR429W	YDR129C	YLR429W	7852	1703	AlphaFold+RoseTTAFold	Negative
YLR443W	YMR200W	YLR443W	YMR200W	4739	4519	AlphaFold+RoseTTAFold	Negative
YKL204W	YML031W	YKL204W	YML031W	3764	3180	AlphaFold+RoseTTAFold	Negative
YDR296W	YNL252C	YDR296W	YNL252C	112	167	AlphaFold+RoseTTAFold	Negative
YGL147C	YHL001W	YGL147C	YHL001W	5525	6497	AlphaFold+RoseTTAFold	Negative
YOL040C	YOL127W	YOL040C	YOL127W	808	2002	AlphaFold+RoseTTAFold	Negative
YHL031C	YLR026C	YHL031C	YLR026C	5156	4357	AlphaFold+RoseTTAFold	Negative
YER029C	YPL157W	YER029C	YPL157W	801	4820	AlphaFold+RoseTTAFold	Negative
YBL019W	YKL096W	YBL019W	YKL096W	1474	4524	AlphaFold+RoseTTAFold	Negative
YGL231C	YKL207W	YGL231C	YKL207W	585	4169	AlphaFold+RoseTTAFold	Negative
YGL103W	YPL249C-A	YGL103W	YPL249C-A	8382	11720	AlphaFold+RoseTTAFold	Negative
YMR203W	YOR045W	YMR203W	YOR045W	1262	1033	AlphaFold+RoseTTAFold	Negative
YBR037C	YJL003W	YBR037C	YJL003W	213	653	AlphaFold+RoseTTAFold	Negative
YBR082C	YGL141W	YBR082C	YGL141W	5849	2307	AlphaFold+RoseTTAFold	Negative
YJL177W	YJL191W	YJL177W	YJL191W	9020	9034	AlphaFold+RoseTTAFold	Negative
YBR031W	YER102W	YBR031W	YER102W	3403	1652	AlphaFold+RoseTTAFold	Negative
YBL090W	YGR165W	YBL090W	YGR165W	685	2360	AlphaFold+RoseTTAFold	Negative
YDR473C	YER146W	YDR473C	YER146W	1782	850	AlphaFold+RoseTTAFold	Negative
YAL010C	YMR060C	YAL010C	YMR060C	3267	446	AlphaFold+RoseTTAFold	Negative
YJL170C	YKL178C	YJL170C	YKL178C	4018	1680	AlphaFold+RoseTTAFold	Negative
YJL185C	YPL204W	YJL185C	YPL204W	711	2111	AlphaFold+RoseTTAFold	Negative
YNL131W	YPL063W	YNL131W	YPL063W	2783	1852	AlphaFold+RoseTTAFold	Negative
YAL011W	YBR231C	YAL011W	YBR231C	1752	1952	AlphaFold+RoseTTAFold	Negative
YBL071W-A	YIL103W	YBL071W-A	YIL103W	4770	2446	AlphaFold+RoseTTAFold	Negative
YFL026W	YLR452C	YFL026W	YLR452C	1350	4671	AlphaFold+RoseTTAFold	Negative
YOL072W	YPR045C	YOL072W	YPR045C	3109	2743	AlphaFold+RoseTTAFold	Negative
YIL004C	YLR026C	YIL004C	YLR026C	6770	4357	AlphaFold+RoseTTAFold	Negative
YCL059C	YDR064W	YCL059C	YDR064W	1209	7787	AlphaFold+RoseTTAFold	Negative
YJR141W	YLR277C	YJR141W	YLR277C	3047	9574	AlphaFold+RoseTTAFold	Positive
YDL075W	YGR285C	YDL075W	YGR285C	7549	1357	AlphaFold+RoseTTAFold	Negative
YBL035C	YKL045W	YBL035C	YKL045W	5695	5125	AlphaFold+RoseTTAFold	Negative
YJL143W	YPL063W	YJL143W	YPL063W	382	1852	AlphaFold+RoseTTAFold	Negative
YBR221C	YNL071W	YBR221C	YNL071W	1557	1323	AlphaFold+RoseTTAFold	Negative
YNL265C	YPR173C	YNL265C	YPR173C	2379	11678	AlphaFold+RoseTTAFold	Negative
YDL082W	YOL077C	YDL082W	YOL077C	7556	4570	AlphaFold+RoseTTAFold	Negative
YML060W	YMR201C	YML060W	YMR201C	3306	3276	AlphaFold+RoseTTAFold	Negative
YIL022W	YPL063W	YIL022W	YPL063W	2037	1852	AlphaFold+RoseTTAFold	Negative
YER019C-A	YPL189C-A	YER019C-A	YPL189C-A	1716	5286	AlphaFold+RoseTTAFold	Negative
YER019C-A	YLR378C	YER019C-A	YLR378C	1716	2194	AlphaFold+RoseTTAFold	Negative
YBR082C	YPR093C	YBR082C	YPR093C	5849	2825	AlphaFold+RoseTTAFold	Negative
YDR383C	YGR179C	YDR383C	YGR179C	4640	345	AlphaFold+RoseTTAFold	Negative
YJR093C	YLR277C	YJR093C	YLR277C	4771	9574	AlphaFold+RoseTTAFold	Negative
YMR049C	YPL249C-A	YMR049C	YPL249C-A	5373	11720	AlphaFold+RoseTTAFold	Negative
YKL144C	YNL151C	YKL144C	YNL151C	3423	1993	AlphaFold+RoseTTAFold	Negative
YDR237W	YNL284C	YDR237W	YNL284C	137	3845	AlphaFold+RoseTTAFold	Negative
YGR102C	YHR039C-A	YGR102C	YHR039C-A	725	3694	AlphaFold+RoseTTAFold	Negative
YGR245C	YHR085W	YGR245C	YHR085W	8788	5488	AlphaFold+RoseTTAFold	Negative
YDL074C	YGL058W	YDL074C	YGL058W	7548	4991	AlphaFold+RoseTTAFold	Negative
YER082C	YJL069C	YER082C	YJL069C	4523	1585	AlphaFold+RoseTTAFold	Negative
YMR197C	YOL018C	YMR197C	YOL018C	3653	1013	AlphaFold+RoseTTAFold	Negative
YCR057C	YOR145C	YCR057C	YOR145C	4541	3509	AlphaFold+RoseTTAFold	Negative
YHR010W	YLL045C	YHR010W	YLL045C	4645	3424	AlphaFold+RoseTTAFold	Negative
YJL122W	YNL119W	YJL122W	YNL119W	1730	2261	AlphaFold+RoseTTAFold	Negative
YBL102W	YLR026C	YBL102W	YLR026C	959	4357	AlphaFold+RoseTTAFold	Negative
YLR075W	YOR312C	YLR075W	YOR312C	1094	11141	AlphaFold+RoseTTAFold	Negative
YDR484W	YKR020W	YDR484W	YKR020W	1764	936	AlphaFold+RoseTTAFold	Negative
YBL092W	YLR448W	YBL092W	YLR448W	697	1902	AlphaFold+RoseTTAFold	Negative
YJR002W	YPL266W	YJR002W	YPL266W	3238	3280	AlphaFold+RoseTTAFold	Negative
YIL019W	YLR129W	YIL019W	YLR129W	5418	5270	AlphaFold+RoseTTAFold	Negative
YDR418W	YLR340W	YDR418W	YLR340W	8142	9639	AlphaFold+RoseTTAFold	Negative
YDR110W	YOR249C	YDR110W	YOR249C	3366	2918	AlphaFold+RoseTTAFold	Negative
YLR449W	YNL061W	YLR449W	YNL061W	3732	1718	AlphaFold+RoseTTAFold	Negative
YGR080W	YIL034C	YGR080W	YIL034C	4444	2899	AlphaFold+RoseTTAFold	Negative
YHL001W	YIL133C	YHL001W	YIL133C	6497	6898	AlphaFold+RoseTTAFold	Negative
YER131W	YOR298C-A	YER131W	YOR298C-A	1711	1133	AlphaFold+RoseTTAFold	Negative
YHR147C	YMR225C	YHR147C	YMR225C	2064	3811	AlphaFold+RoseTTAFold	Negative
YDL043C	YMR240C	YDL043C	YMR240C	5077	2148	AlphaFold+RoseTTAFold	Negative
YBR123C	YPL007C	YBR123C	YPL007C	1883	11230	AlphaFold+RoseTTAFold	Negative
YER127W	YLR336C	YER127W	YLR336C	1769	2506	AlphaFold+RoseTTAFold	Negative
YDR204W	YOR125C	YDR204W	YOR125C	2916	1898	AlphaFold+RoseTTAFold	Negative
YCR014C	YMR284W	YCR014C	YMR284W	3178	1264	AlphaFold+RoseTTAFold	Negative
YBR175W	YPL138C	YBR175W	YPL138C	1039	3833	AlphaFold+RoseTTAFold	Test failed
YDR405W	YKR006C	YDR405W	YKR006C	2713	4688	AlphaFold+RoseTTAFold	Negative
YDL018C	YML012W	YDL018C	YML012W	7493	4711	AlphaFold+RoseTTAFold	Negative
YBR146W	YNR037C	YBR146W	YNR037C	5235	10624	AlphaFold+RoseTTAFold	Negative
YGL127C	YLR071C	YGL127C	YLR071C	1360	1720	AlphaFold+RoseTTAFold	Negative
YKR081C	YNR053C	YKR081C	YNR053C	3893	10640	AlphaFold+RoseTTAFold	Negative
YBR031W	YDL082W	YBR031W	YDL082W	3403	7556	AlphaFold+RoseTTAFold	Negative
YJR122W	YPR067W	YJR122W	YPR067W	4363	3743	AlphaFold+RoseTTAFold	Negative
YAR003W	YLR015W	YAR003W	YLR015W	1823	4536	AlphaFold+RoseTTAFold	Negative
YML025C	YNL177C	YML025C	YNL177C	4019	3690	AlphaFold+RoseTTAFold	Negative
YBR037C	YMR244C-A	YBR037C	YMR244C-A	213	4949	AlphaFold+RoseTTAFold	Negative
YIL004C	YLR078C	YIL004C	YLR078C	6770	9375	AlphaFold+RoseTTAFold	Negative
YDR002W	YOR185C	YDR002W	YOR185C	7725	1492	AlphaFold+RoseTTAFold	Negative
YJL069C	YMR093W	YJL069C	YMR093W	1585	3291	AlphaFold+RoseTTAFold	Negative
YML064C	YMR055C	YML064C	YMR055C	93	2858	AlphaFold+RoseTTAFold	Negative
YDL232W	YGL022W	YDL232W	YGL022W	7707	4656	AlphaFold+RoseTTAFold	Negative
YDR311W	YPR056W	YDR311W	YPR056W	2141	5109	AlphaFold+RoseTTAFold	Test failed
YDL091C	YGR048W	YDL091C	YGR048W	1798	1387	AlphaFold+RoseTTAFold	Negative
YDL087C	YGR013W	YDL087C	YGR013W	2984	4269	AlphaFold+RoseTTAFold	Negative
YBL071W-A	YGR200C	YBL071W-A	YGR200C	4770	5456	AlphaFold+RoseTTAFold	Negative
YDR054C	YDR328C	YDR054C	YDR328C	2726	147	AlphaFold+RoseTTAFold	Negative
YCL005W-A	YMR054W	YCL005W-A	YMR054W	11914	2549	AlphaFold+RoseTTAFold	Negative
YOL147C	YPL112C	YOL147C	YPL112C	107	1602	AlphaFold+RoseTTAFold	Negative
YNL041C	YNL051W	YNL041C	YNL051W	10290	3042	AlphaFold+RoseTTAFold	Negative
YBR251W	YGR165W	YBR251W	YGR165W	4559	2360	AlphaFold+RoseTTAFold	Negative
YGR103W	YPL146C	YGR103W	YPL146C	1452	5471	AlphaFold+RoseTTAFold	Negative
YDR331W	YDR434W	YDR331W	YDR434W	186	2626	AlphaFold+RoseTTAFold	Negative
YJL072C	YPR135W	YJL072C	YPR135W	642	11640	AlphaFold+RoseTTAFold	Negative
YLR347C	YOR185C	YLR347C	YOR185C	2641	1492	AlphaFold+RoseTTAFold	Negative
YAL025C	YLR448W	YAL025C	YLR448W	3971	1902	AlphaFold+RoseTTAFold	Negative
YJL115W	YML102W	YJL115W	YML102W	300	1857	AlphaFold+RoseTTAFold	Negative
YBL038W	YDR237W	YBL038W	YDR237W	3897	137	AlphaFold+RoseTTAFold	Negative
YML026C	YOL040C	YML026C	YOL040C	9794	808	AlphaFold+RoseTTAFold	Negative
YKL172W	YMR049C	YKL172W	YMR049C	3373	5373	AlphaFold+RoseTTAFold	Negative
YBR191W	YOR312C	YBR191W	YOR312C	5957	11141	AlphaFold+RoseTTAFold	Negative
YDR237W	YDR322W	YDR237W	YDR322W	137	3270	AlphaFold+RoseTTAFold	Negative
YGL097W	YOR185C	YGL097W	YOR185C	1784	1492	AlphaFold+RoseTTAFold	Negative
YGL079W	YMR199W	YGL079W	YMR199W	5527	2253	AlphaFold+RoseTTAFold	Negative
YKL207W	YLL014W	YKL207W	YLL014W	4169	15	AlphaFold+RoseTTAFold	Negative
YDL044C	YLR139C	YDL044C	YLR139C	1929	1685	AlphaFold+RoseTTAFold	Negative
YIL150C	YLR103C	YIL150C	YLR103C	5510	4804	AlphaFold+RoseTTAFold	Negative
YDR447C	YNL178W	YDR447C	YNL178W	8171	3684	AlphaFold+RoseTTAFold	Negative
YBR082C	YER116C	YBR082C	YER116C	5849	1810	AlphaFold+RoseTTAFold	Negative
YAL010C	YNL070W	YAL010C	YNL070W	3267	895	AlphaFold+RoseTTAFold	Negative
YCR057C	YHR148W	YCR057C	YHR148W	4541	731	AlphaFold+RoseTTAFold	Negative
YJL011C	YNL151C	YJL011C	YNL151C	702	1993	AlphaFold+RoseTTAFold	Negative
YLL045C	YOL127W	YLL045C	YOL127W	3424	2002	AlphaFold+RoseTTAFold	Negative
YDR447C	YGR214W	YDR447C	YGR214W	8171	8757	AlphaFold+RoseTTAFold	Positive
YNL177C	YPL173W	YNL177C	YPL173W	3690	1682	AlphaFold+RoseTTAFold	Failed sequence confirmation
YGL076C	YOR312C	YGL076C	YOR312C	2198	11141	AlphaFold+RoseTTAFold	Negative
YML105C	YPR088C	YML105C	YPR088C	1301	2974	AlphaFold+RoseTTAFold	Negative
YLL045C	YPL249C-A	YLL045C	YPL249C-A	3424	11720	AlphaFold+RoseTTAFold	Negative
YDL091C	YOL073C	YDL091C	YOL073C	1798	10738	AlphaFold+RoseTTAFold	Failed sequence confirmation
YMR288W	YPR094W	YMR288W	YPR094W	3505	1208	AlphaFold+RoseTTAFold	Negative
YEL002C	YGL022W	YEL002C	YGL022W	3923	4656	AlphaFold+RoseTTAFold	Negative
YGL212W	YMR197C	YGL212W	YMR197C	3014	3653	AlphaFold+RoseTTAFold	Negative
YJR082C	YPR031W	YJR082C	YPR031W	253	3525	AlphaFold+RoseTTAFold	Negative
YKR006C	YMR024W	YKR006C	YMR024W	4688	1254	AlphaFold+RoseTTAFold	Test failed
YER131W	YJL191W	YER131W	YJL191W	1711	9034	AlphaFold+RoseTTAFold	Negative
YDR312W	YKL082C	YDR312W	YKL082C	8036	2438	AlphaFold+RoseTTAFold	Negative
YCL054W	YDR412W	YCL054W	YDR412W	6114	4768	AlphaFold+RoseTTAFold	Negative
YDL082W	YPL249C-A	YDL082W	YPL249C-A	7556	11720	AlphaFold+RoseTTAFold	Negative
YBR191W	YPL131W	YBR191W	YPL131W	5957	1843	AlphaFold+RoseTTAFold	Test failed
YLR200W	YNL153C	YLR200W	YNL153C	9497	1040	AlphaFold+RoseTTAFold	Negative
YIL127C	YKL099C	YIL127C	YKL099C	664	7085	AlphaFold+RoseTTAFold	Negative
YAL013W	YPL181W	YAL013W	YPL181W	5579	2280	AlphaFold+RoseTTAFold	Negative
YGL187C	YGL191W	YGL187C	YGL191W	3343	5480	AlphaFold+RoseTTAFold	Negative
YCL045C	YKL207W	YCL045C	YKL207W	4408	4169	AlphaFold+RoseTTAFold	Negative
YBR146W	YDR175C	YBR146W	YDR175C	5235	36	AlphaFold+RoseTTAFold	Negative
YOR063W	YPL093W	YOR063W	YPL093W	3251	3116	AlphaFold+RoseTTAFold	Negative
YDR437W	YPL175W	YDR437W	YPL175W	2876	11398	AlphaFold+RoseTTAFold	Negative
YDR493W	YEL024W	YDR493W	YEL024W	920	859	AlphaFold+RoseTTAFold	Negative
YCL052C	YEL060C	YCL052C	YEL060C	1178	3920	AlphaFold+RoseTTAFold	Negative
YKL059C	YLR277C	YKL059C	YLR277C	2011	9574	AlphaFold+RoseTTAFold	Negative
YOR056C	YOR145C	YOR056C	YOR145C	4243	3509	AlphaFold+RoseTTAFold	Negative
YJL179W	YML094W	YJL179W	YML094W	607	9863	AlphaFold+RoseTTAFold	Negative
YGL022W	YML019W	YGL022W	YML019W	4656	1259	AlphaFold+RoseTTAFold	Negative
YLR201C	YOR125C	YLR201C	YOR125C	5341	1898	AlphaFold+RoseTTAFold	Negative
YEL024W	YMR194C-B	YEL024W	YMR194C-B	859	4277	AlphaFold+RoseTTAFold	Negative
YMR126C	YPR153W	YMR126C	YPR153W	3735	1197	AlphaFold+RoseTTAFold	Negative
YIL084C	YMR263W	YIL084C	YMR263W	1489	92	AlphaFold+RoseTTAFold	Negative
YJL013C	YJL030W	YJL013C	YJL030W	5087	582	AlphaFold+RoseTTAFold	Negative
YAR003W	YPL138C	YAR003W	YPL138C	1823	3833	AlphaFold+RoseTTAFold	Negative
YHL015W	YLR388W	YHL015W	YLR388W	4234	4571	AlphaFold+RoseTTAFold	Negative
YKL190W	YML057W	YKL190W	YML057W	7175	3215	AlphaFold+RoseTTAFold	Positive
YDL136W	YMR121C	YDL136W	YMR121C	7611	5012	AlphaFold+RoseTTAFold	Negative
YDL082W	YDL136W	YDL082W	YDL136W	7556	7611	AlphaFold+RoseTTAFold	Negative
YIL009C-A	YLR318W	YIL009C-A	YLR318W	11714	9617	AlphaFold+RoseTTAFold	Negative
YBR004C	YNL158W	YBR004C	YNL158W	3563	1962	AlphaFold+RoseTTAFold	Negative
YLL018C-A	YPL132W	YLL018C-A	YPL132W	11746	2218	AlphaFold+RoseTTAFold	Negative
YAR003W	YBR175W	YAR003W	YBR175W	1823	1039	AlphaFold+RoseTTAFold	Negative
YBR251W	YDR041W	YBR251W	YDR041W	4559	240	AlphaFold+RoseTTAFold	Negative
YMR227C	YNL137C	YMR227C	YNL137C	3946	3075	AlphaFold+RoseTTAFold	Negative
YDL136W	YOL127W	YDL136W	YOL127W	7611	2002	AlphaFold+RoseTTAFold	Negative
YBR146W	YGL129C	YBR146W	YGL129C	5235	8408	AlphaFold+RoseTTAFold	Negative
YBR173C	YOR157C	YBR173C	YOR157C	506	2289	AlphaFold+RoseTTAFold	Negative
YDR322W	YNL252C	YDR322W	YNL252C	3270	167	AlphaFold+RoseTTAFold	Negative
YJL210W	YMR026C	YJL210W	YMR026C	3223	1278	AlphaFold+RoseTTAFold	Negative
YJL062W-A	YLR203C	YJL062W-A	YLR203C	4818	2891	AlphaFold+RoseTTAFold	Negative
YGL129C	YJR113C	YGL129C	YJR113C	8408	231	AlphaFold+RoseTTAFold	Negative
YDL030W	YMR240C	YDL030W	YMR240C	7505	2148	AlphaFold+RoseTTAFold	Negative
YBR122C	YDR462W	YBR122C	YDR462W	4960	4422	AlphaFold+RoseTTAFold	Negative
YGL030W	YHR010W	YGL030W	YHR010W	8310	4645	AlphaFold+RoseTTAFold	Negative
YDL135C	YPR165W	YDL135C	YPR165W	499	257	AlphaFold+RoseTTAFold	Negative
YEL002C	YOR103C	YEL002C	YOR103C	3923	3793	AlphaFold+RoseTTAFold	Negative
YBR251W	YNL137C	YBR251W	YNL137C	4559	3075	AlphaFold+RoseTTAFold	Negative
YKR085C	YMR024W	YKR085C	YMR024W	2761	1254	AlphaFold+RoseTTAFold	Negative
YML025C	YNL284C	YML025C	YNL284C	4019	3845	AlphaFold+RoseTTAFold	Negative
YHL004W	YPL118W	YHL004W	YPL118W	695	1416	AlphaFold+RoseTTAFold	Negative
YLR005W	YPR056W	YLR005W	YPR056W	1204	5109	AlphaFold+RoseTTAFold	Negative
YBR031W	YNL301C	YBR031W	YNL301C	3403	1966	AlphaFold+RoseTTAFold	Negative
YGL022W	YJL002C	YGL022W	YJL002C	4656	5179	AlphaFold+RoseTTAFold	Negative
YGL129C	YNL081C	YGL129C	YNL081C	8408	10329	AlphaFold+RoseTTAFold	Negative
YNL061W	YPL211W	YNL061W	YPL211W	1718	221	AlphaFold+RoseTTAFold	Negative
YCR071C	YML025C	YCR071C	YML025C	1162	4019	AlphaFold+RoseTTAFold	Negative
YGR214W	YJL136C	YGR214W	YJL136C	8757	8979	AlphaFold+RoseTTAFold	Positive
YIL021W	YNL113W	YIL021W	YNL113W	3449	189	AlphaFold+RoseTTAFold	Negative
YER154W	YPL173W	YER154W	YPL173W	1409	1682	AlphaFold+RoseTTAFold	Negative
YKL085W	YOL126C	YKL085W	YOL126C	73	3866	AlphaFold+RoseTTAFold	Negative
YMR024W	YOR150W	YMR024W	YOR150W	1254	495	AlphaFold+RoseTTAFold	Negative
YPL122C	YPR056W	YPL122C	YPR056W	3767	5109	AlphaFold+RoseTTAFold	Negative
YDR237W	YNL252C	YDR237W	YNL252C	137	167	AlphaFold+RoseTTAFold	Negative
YMR193W	YPL173W	YMR193W	YPL173W	457	1682	AlphaFold+RoseTTAFold	Negative
YGR076C	YNL284C	YGR076C	YNL284C	4466	3845	AlphaFold+RoseTTAFold	Negative
YEL003W	YGR078C	YEL003W	YGR078C	835	598	AlphaFold+RoseTTAFold	Positive
YDL045W-A	YJR113C	YDL045W-A	YJR113C	955	231	AlphaFold+RoseTTAFold	Negative
YBR122C	YDR237W	YBR122C	YDR237W	4960	137	AlphaFold+RoseTTAFold	Negative
YDR405W	YNL177C	YDR405W	YNL177C	2713	3690	AlphaFold+RoseTTAFold	Negative
YLR104W	YMR214W	YLR104W	YMR214W	3586	3354	AlphaFold+RoseTTAFold	Negative
YDL099W	YDR517W	YDL099W	YDR517W	2729	5560	AlphaFold+RoseTTAFold	Positive
YLR105C	YMR059W	YLR105C	YMR059W	4313	3038	AlphaFold+RoseTTAFold	Negative
YGR165W	YPL013C	YGR165W	YPL013C	2360	5132	AlphaFold+RoseTTAFold	Negative
YCL052C	YJR013W	YCL052C	YJR013W	1178	25	AlphaFold+RoseTTAFold	Test failed
Q0275	YGL191W	Q0275	YGL191W	4584	5480	AlphaFold+RoseTTAFold	Negative
YBR251W	YDR175C	YBR251W	YDR175C	4559	36	AlphaFold+RoseTTAFold	Negative
YJL096W	YMR286W	YJL096W	YMR286W	675	554	AlphaFold+RoseTTAFold	Negative
YFL022C	YLR060W	YFL022C	YLR060W	2859	1708	AlphaFold+RoseTTAFold	Negative
YHL001W	YOR312C	YHL001W	YOR312C	6497	11141	AlphaFold+RoseTTAFold	Negative
YOR158W	YPL013C	YOR158W	YPL013C	3904	5132	AlphaFold+RoseTTAFold	Negative
YDL166C	YJL191W	YDL166C	YJL191W	925	9034	AlphaFold+RoseTTAFold	Failed sequence confirmation
YGR143W	YJL174W	YGR143W	YJL174W	4023	4471	AlphaFold+RoseTTAFold	Negative
YKR006C	YPR100W	YKR006C	YPR100W	4688	4924	AlphaFold+RoseTTAFold	Negative
YIL093C	YPL118W	YIL093C	YPL118W	3807	1416	AlphaFold+RoseTTAFold	Negative
YOL076W	YPR131C	YOL076W	YPR131C	1438	3411	AlphaFold+RoseTTAFold	Negative
YDR237W	YDR462W	YDR237W	YDR462W	137	4422	AlphaFold+RoseTTAFold	Negative
YDR367W	YKL004W	YDR367W	YKL004W	8091	2179	AlphaFold+RoseTTAFold	Negative
YBR002C	YDL193W	YBR002C	YDL193W	5770	1804	AlphaFold+RoseTTAFold	Positive
YBR282W	YDR405W	YBR282W	YDR405W	4554	2713	AlphaFold+RoseTTAFold	Negative
YDR041W	YDR175C	YDR041W	YDR175C	240	36	AlphaFold+RoseTTAFold	Negative
YGR143W	YMR200W	YGR143W	YMR200W	4023	4519	AlphaFold+RoseTTAFold	Negative
YER050C	YKL003C	YER050C	YKL003C	4649	4464	AlphaFold+RoseTTAFold	Negative
