# Supplementary material for: Experimental assessment of AI-based interactome mapping
Source: Nat Commun. 2026 Apr 4;17:4894. doi: 10.1038/s41467-026-70942-x (PMC13230783; doi:10.1038/s41467-026-70942-x)
Supplement: Supplementary file 22 — Supplementary Data 22 [file 41467_2026_70942_MOESM22_ESM.xlsx]

## Sheet: Supplementary_Data_22
uniprot_ac_a	uniprot_ac_b	AD_CCSB_ORF_ID	DB_CCSB_ORF_ID	source_dataset	source_dataset	result	in_biorxiv_version	in_published_version
P26718	Q9BZM4	71139	55770	Lit-BM-24	Lit-BM-24	Failed sequence confirmation	NULL	NULL
Q13045	Q9BWF2	3184	100011310	Lit-BM-24	Lit-BM-24	Negative	NULL	NULL
P08238	P11801	4262	12083	Lit-BM-24	Lit-BM-24	Negative	NULL	NULL
Q16778	Q9P2M1	70192	14881	Lit-BM-24	Lit-BM-24	Negative	NULL	NULL
P25963	P61273	7959	56155	Lit-BM-24	Lit-BM-24	Negative	NULL	NULL
Q13151	Q9BTD8	3949	363	Lit-BM-24	Lit-BM-24	Negative	NULL	NULL
O43598	Q9NUX5	4851	6845	Lit-BM-24	Lit-BM-24	Negative	NULL	NULL
P23381	P49917	6527	1884	Lit-BM-24	Lit-BM-24	Negative	NULL	NULL
O15519	O15519	3742	3742	Lit-BM-24	Lit-BM-24	Negative	NULL	NULL
P30040	Q9UKP5	100080487	71761	Lit-BM-24	Lit-BM-24	Autoactivator	NULL	NULL
P62826	Q93079	231	55746	Lit-BM-24	Lit-BM-24	Negative	NULL	NULL
P17544	Q8WV92	2661	53239	Lit-BM-24	Lit-BM-24	Negative	NULL	NULL
P78504	Q86YT6	55215	52875	Lit-BM-24	Lit-BM-24	Failed sequence confirmation	NULL	NULL
P20042	P68400	3996	6699	Lit-BM-24	Lit-BM-24	Negative	NULL	NULL
P14324	P51572	6843	12286	Lit-BM-24	Lit-BM-24	Negative	NULL	NULL
P15531	P15531	3125	3125	Lit-BM-24	Lit-BM-24	Positive	NULL	NULL
P04626	Q96D05	96	100062227	Lit-BM-24	Lit-BM-24	Failed sequence confirmation	NULL	NULL
O60832	Q9H7E9	6786	6838	Lit-BM-24	Lit-BM-24	Negative	NULL	NULL
P05787	P48681	14966	100068746	Lit-BM-24	Lit-BM-24	Negative	NULL	NULL
P13569	Q7RTS7	100063986	100061681	Lit-BM-24	Lit-BM-24	Failed sequence confirmation	NULL	NULL
P63104	Q9NYF3	3394	100009344	Lit-BM-24	Lit-BM-24	Failed sequence confirmation	NULL	NULL
Q9BWU0	Q9Y4C4	52676	100068200	Lit-BM-24	Lit-BM-24	Failed sequence confirmation	NULL	NULL
P19320	P62832	14543	6846	Lit-BM-24	Lit-BM-24	Negative	NULL	NULL
P05787	P62262	34	14966	Lit-BM-24	Lit-BM-24	Negative	NULL	NULL
P12004	P35251	3156	14176	Lit-BM-24	Lit-BM-24	Negative	NULL	NULL
P0CG60	Q13501	6709	3882	Lit-BM-24	Lit-BM-24	Negative	NULL	NULL
P16591	Q16778	100014538	14881	Lit-BM-24	Lit-BM-24	Failed sequence confirmation	NULL	NULL
P08047	Q13547	13748	3152	Lit-BM-24	Lit-BM-24	Failed sequence confirmation	NULL	NULL
P52483	Q96BH1	7589	3715	Lit-BM-24	Lit-BM-24	Negative	NULL	NULL
Q15019	Q99719	12681	12681	Lit-BM-24	Lit-BM-24	Positive	NULL	NULL
P61079	Q9C040	2468	915	Lit-BM-24	Lit-BM-24	Negative	NULL	NULL
O43292	P30968	53722	3466	Lit-BM-24	Lit-BM-24	Negative	NULL	NULL
P68105	Q8WV92	2661	113	Lit-BM-24	Lit-BM-24	Negative	NULL	NULL
P24394	P31785	100080584	7651	Lit-BM-24	Lit-BM-24	Failed sequence confirmation	NULL	NULL
Q12841	Q16586	3529	8320	Lit-BM-24	Lit-BM-24	Negative	NULL	NULL
Q04917	Q86UR5	100000465	100069176	Lit-BM-24	Lit-BM-24	Failed sequence confirmation	NULL	NULL
O95365	Q13485	4687	53764	Lit-BM-24	Lit-BM-24	Failed sequence confirmation	NULL	NULL
Q07DY2	Q6NZI2	10955	3087	Lit-BM-24	Lit-BM-24	Negative	NULL	NULL
P07305	Q6LED0	11780	890	Lit-BM-24	Lit-BM-24	Negative	NULL	NULL
P23284	P54198	100000264	5118	Lit-BM-24	Lit-BM-24	Failed sequence confirmation	NULL	NULL
P07305	Q6NXG1	890	55315	Lit-BM-24	Lit-BM-24	Negative	NULL	NULL
Q92622	Q9NV70	100063947	71301	Lit-BM-24	Lit-BM-24	Negative	NULL	NULL
P10415	Q9NZS9	100009114	3708	Lit-BM-24	Lit-BM-24	Negative	NULL	NULL
O60636	P62993	8010	7375	Lit-BM-24	Lit-BM-24	Negative	NULL	NULL
P06748	Q9UDY4	3966	2567	Lit-BM-24	Lit-BM-24	Negative	NULL	NULL
P54253	Q86Y13	14264	53934	Lit-BM-24	Lit-BM-24	Negative	NULL	NULL
P61247	Q9BRS2	5050	314	Lit-BM-24	Lit-BM-24	Failed sequence confirmation	NULL	NULL
Q14202	Q16778	14227	14881	Lit-BM-24	Lit-BM-24	Failed sequence confirmation	NULL	NULL
P02511	P43320	100000052	5585	Lit-BM-24	Lit-BM-24	Failed sequence confirmation	NULL	NULL
Q96P53	Q9Y266	7075	691	Lit-BM-24	Lit-BM-24	Negative	NULL	NULL
O75880	Q14061	786	6393	Lit-BM-24	Lit-BM-24	Failed sequence confirmation	NULL	NULL
Q16515	Q9NRD5	100069900	100000407	Lit-BM-24	Lit-BM-24	Negative	NULL	NULL
P40818	Q5R7T5	56064	10017	Lit-BM-24	Lit-BM-24	Negative	NULL	NULL
P12643	P36894	100014367	1739	Lit-BM-24	Lit-BM-24	Negative	NULL	NULL
Q10589	Q15291	11860	9908	Lit-BM-24	Lit-BM-24	Negative	NULL	NULL
Q8IWT3	Q93079	100015589	55746	Lit-BM-24	Lit-BM-24	Failed sequence confirmation	NULL	NULL
P32246	Q8IYR6	13618	2350	Lit-BM-24	Lit-BM-24	Negative	NULL	NULL
P63246	Q8NC51	3806	3120	Lit-BM-24	Lit-BM-24	Negative	NULL	NULL
O15218	Q96IK0	4633	8506	Lit-BM-24	Lit-BM-24	Negative	NULL	NULL
P35609	Q53GG5	11563	11563	Lit-BM-24	Lit-BM-24	Autoactivator	NULL	NULL
O95425	Q02878	5381	100069056	Lit-BM-24	Lit-BM-24	Negative	NULL	NULL
P78362	Q13627	8065	100061742	Lit-BM-24	Lit-BM-24	Failed sequence confirmation	NULL	NULL
P21728	Q6Y2X3	53930	71627	Lit-BM-24	Lit-BM-24	Negative	NULL	NULL
P60766	Q07960	97	399	Lit-BM-24	Lit-BM-24	Negative	NULL	NULL
Q6ZMQ8	Q9H0C8	100080485	6062	Lit-BM-24	Lit-BM-24	Negative	NULL	NULL
O75419	Q9BRT9	5750	4828	Lit-BM-24	Lit-BM-24	Negative	NULL	NULL
Q13485	Q15797	4687	3782	Lit-BM-24	Lit-BM-24	Positive	NULL	NULL
P07550	Q9HAB3	14385	4434	Lit-BM-24	Lit-BM-24	Negative	NULL	NULL
P04075	P12004	253	3156	Lit-BM-24	Lit-BM-24	Negative	NULL	NULL
P48539	P53355	984	55164	Lit-BM-24	Lit-BM-24	Failed sequence confirmation	NULL	NULL
O15524	P42680	100015498	71829	Lit-BM-24	Lit-BM-24	Failed sequence confirmation	NULL	NULL
P09543	Q8IUH5	6772	10618	Lit-BM-24	Lit-BM-24	Negative	NULL	NULL
P62308	P62318	100000440	3443	Lit-BM-24	Lit-BM-24	Negative	NULL	NULL
P14618	P51679	5317	14927	Lit-BM-24	Lit-BM-24	Negative	NULL	NULL
O60356	Q15691	3217	56115	Lit-BM-24	Lit-BM-24	Negative	NULL	NULL
P10415	P62138	3788	100009114	Lit-BM-24	Lit-BM-24	Failed sequence confirmation	NULL	NULL
P19320	P61289	14543	4061	Lit-BM-24	Lit-BM-24	Negative	NULL	NULL
P26641	Q13627	3183	100061742	Lit-BM-24	Lit-BM-24	Failed sequence confirmation	NULL	NULL
P78362	Q01081	8065	3653	Lit-BM-24	Lit-BM-24	Negative	NULL	NULL
P41182	Q8N143	53151	53151	Lit-BM-24	Lit-BM-24	Positive	NULL	NULL
P19320	P67774	14543	4071	Lit-BM-24	Lit-BM-24	Negative	NULL	NULL
P11021	Q5XTY7	100009828	3968	Lit-BM-24	Lit-BM-24	Negative	NULL	NULL
P01270	Q03431	53452	55759	Lit-BM-24	Lit-BM-24	Negative	NULL	NULL
P49917	Q5RAF4	3564	1884	Lit-BM-24	Lit-BM-24	Negative	NULL	NULL
Q16778	Q8TDN6	14881	100009762	Lit-BM-24	Lit-BM-24	Negative	NULL	NULL
P50213	P51553	5847	910	Lit-BM-24	Lit-BM-24	Negative	NULL	NULL
P11831	Q15650	683	13645	Lit-BM-24	Lit-BM-24	Negative	NULL	NULL
P35268	P60766	399	12007	Lit-BM-24	Lit-BM-24	Negative	NULL	NULL
P63208	Q99618	6671	7470	Lit-BM-24	Lit-BM-24	Negative	NULL	NULL
Q9P2S5	Q9Y266	55298	691	Lit-BM-24	Lit-BM-24	Negative	NULL	NULL
Q7LBR1	Q9HD42	54986	6592	Lit-BM-24	Lit-BM-24	Negative	NULL	NULL
Q12931	Q4R7L3	4670	6833	Lit-BM-24	Lit-BM-24	Negative	NULL	NULL
P08069	Q8WUJ0	312	55174	Lit-BM-24	Lit-BM-24	Failed sequence confirmation	NULL	NULL
P19320	Q8N684	2549	14543	Lit-BM-24	Lit-BM-24	Negative	NULL	NULL
Q96FZ7	Q96H20	2778	6870	Lit-BM-24	Lit-BM-24	Negative	NULL	NULL
P19320	P49736	6523	14543	Lit-BM-24	Lit-BM-24	Negative	NULL	NULL
P05204	Q9BSL1	3662	6513	Lit-BM-24	Lit-BM-24	Negative	NULL	NULL
P0CG30	P13569	71262	100061681	Lit-BM-24	Lit-BM-24	Failed sequence confirmation	NULL	NULL
Q96SY0	Q9NVM9	4653	4579	Lit-BM-24	Lit-BM-24	Negative	NULL	NULL
P16333	Q07666	100009783	5001	Lit-BM-24	Lit-BM-24	Failed sequence confirmation	NULL	NULL
Q16695	Q96KK5	72100	55973	Lit-BM-24	Lit-BM-24	Negative	NULL	NULL
P35408	Q9BSK4	100069824	53727	Lit-BM-24	Lit-BM-24	Negative	NULL	NULL
O43143	O75554	13273	71898	Lit-BM-24	Lit-BM-24	Negative	NULL	NULL
P63104	Q9HC77	55162	100009344	Lit-BM-24	Lit-BM-24	Failed sequence confirmation	NULL	NULL
Q5RB81	Q5TAQ9	55733	4830	Lit-BM-24	Lit-BM-24	Negative	NULL	NULL
P43034	Q15102	12270	3838	Lit-BM-24	Lit-BM-24	Negative	NULL	NULL
P30040	Q9BYH8	10838	71761	Lit-BM-24	Lit-BM-24	Autoactivator	NULL	NULL
Q8WVL7	Q9UIM3	12950	562	Lit-BM-24	Lit-BM-24	Failed sequence confirmation	NULL	NULL
Q8WY21	Q99523	100011253	56494	Lit-BM-24	Lit-BM-24	Negative	NULL	NULL
P55085	Q13445	561	3196	Lit-BM-24	Lit-BM-24	Negative	NULL	NULL
P31947	Q9Y3R0	902	902	Lit-BM-24	Lit-BM-24	Positive	NULL	NULL
Q01995	Q9NUX5	4851	4270	Lit-BM-24	Lit-BM-24	Negative	NULL	NULL
Q16695	Q9UKX7	72100	14929	Lit-BM-24	Lit-BM-24	Failed sequence confirmation	NULL	NULL
P40227	Q96RT6	8705	53008	Lit-BM-24	Lit-BM-24	Negative	NULL	NULL
A7E2U8	P06748	71047	3966	Lit-BM-24	Lit-BM-24	Test failed	NULL	NULL
O94850	P12814	100080538	3798	Lit-BM-24	Lit-BM-24	Negative	NULL	NULL
O15392	Q96GD4	6175	4441	Lit-BM-24	Lit-BM-24	Negative	NULL	NULL
A2Q0Z1	O75190	8196	8024	Lit-BM-24	Lit-BM-24	Negative	NULL	NULL
O14818	P25786	100008214	442	Lit-BM-24	Lit-BM-24	Negative	NULL	NULL
P19320	P19320	14543	14543	Lit-BM-24	Lit-BM-24	Negative	NULL	NULL
O95365	Q15653	745	53764	Lit-BM-24	Lit-BM-24	Failed sequence confirmation	NULL	NULL
P07900	Q9NR20	2212	56677	Lit-BM-24	Lit-BM-24	Negative	NULL	NULL
P02489	P02511	13813	5585	Lit-BM-24	Lit-BM-24	Positive	NULL	NULL
P46663	Q69YG0	8229	8037	Lit-BM-24	Lit-BM-24	Negative	NULL	NULL
A5A6K4	P07900	53711	56677	Lit-BM-24	Lit-BM-24	Negative	NULL	NULL
P62701	P62753	4678	4702	Lit-BM-24	Lit-BM-24	Failed sequence confirmation	NULL	NULL
P02649	P63260	3350	3123	Lit-BM-24	Lit-BM-24	Failed sequence confirmation	NULL	NULL
O00487	P04844	3784	14487	Lit-BM-24	Lit-BM-24	Negative	NULL	NULL
O95715	P13501	4248	2813	Lit-BM-24	Lit-BM-24	Negative	NULL	NULL
P49736	Q00534	13668	6523	Lit-BM-24	Lit-BM-24	Negative	NULL	NULL
B0CM99	P84103	10977	891	Lit-BM-24	Lit-BM-24	Failed sequence confirmation	NULL	NULL
P54652	Q03933	56653	3401	Lit-BM-24	Lit-BM-24	Negative	NULL	NULL
Q2XVP4	Q9BQE3	5968	229	Lit-BM-24	Lit-BM-24	Negative	NULL	NULL
Q14749	Q9BSI4	5074	9938	Lit-BM-24	Lit-BM-24	Positive	NULL	NULL
P50570	P62993	14117	8010	Lit-BM-24	Lit-BM-24	Positive	NULL	NULL
P21675	P62804	13341	100069121	Lit-BM-24	Lit-BM-24	Negative	NULL	NULL
P43308	Q86WV6	70332	11503	Lit-BM-24	Lit-BM-24	Negative	NULL	NULL
P05787	Q13895	14966	11723	Lit-BM-24	Lit-BM-24	Negative	NULL	NULL
P53365	Q007T5	5422	3971	Lit-BM-24	Lit-BM-24	Negative	NULL	NULL
P05129	P08238	4262	11646	Lit-BM-24	Lit-BM-24	Negative	NULL	NULL
Q01780	Q9NPD3	4107	14956	Lit-BM-24	Lit-BM-24	Negative	NULL	NULL
P42766	Q32LB1	249	4665	Lit-BM-24	Lit-BM-24	Negative	NULL	NULL
P62753	Q02543	4678	4736	Lit-BM-24	Lit-BM-24	Negative	NULL	NULL
Q99471	Q9UHV9	2618	14830	Lit-BM-24	Lit-BM-24	Positive	NULL	NULL
P21580	Q8IVM0	12307	56214	Lit-BM-24	Lit-BM-24	Negative	NULL	NULL
P19320	P32969	4725	14543	Lit-BM-24	Lit-BM-24	Negative	NULL	NULL
O75154	Q86YS3	13724	71767	Lit-BM-24	Lit-BM-24	Positive	NULL	NULL
A9L913	P23396	3880	100008843	Lit-BM-24	Lit-BM-24	Negative	NULL	NULL
P01031	P02748	13077	55155	Lit-BM-24	Lit-BM-24	Negative	NULL	NULL
Q5R6G2	Q96IZ7	5679	12305	Lit-BM-24	Lit-BM-24	Negative	NULL	NULL
Q13114	Q13546	71592	54404	Lit-BM-24	Lit-BM-24	Positive	NULL	NULL
Q8WVZ9	Q9GZQ8	1437	6556	Lit-BM-24	Lit-BM-24	Negative	NULL	NULL
Q8NCN4	Q93009	100080766	100066416	Lit-BM-24	Lit-BM-24	Negative	NULL	NULL
O75190	P05783	65	8024	Lit-BM-24	Lit-BM-24	Negative	NULL	NULL
P11177	P29274	990	3174	Lit-BM-24	Lit-BM-24	Negative	NULL	NULL
P39023	Q4R5H8	396	3082	Lit-BM-24	Lit-BM-24	Negative	NULL	NULL
P19320	Q5E987	56099	14543	Lit-BM-24	Lit-BM-24	Negative	NULL	NULL
P19320	Q9Y262	3588	14543	Lit-BM-24	Lit-BM-24	Negative	NULL	NULL
P21912	P31040	5147	7436	Lit-BM-24	Lit-BM-24	Negative	NULL	NULL
O15519	P42574	3742	1050	Lit-BM-24	Lit-BM-24	Negative	NULL	NULL
P62878	Q5R4G6	7451	53254	Lit-BM-24	Lit-BM-24	Negative	NULL	NULL
Q007T5	Q02241	5422	100011413	Lit-BM-24	Lit-BM-24	Negative	NULL	NULL
P10599	Q99683	11826	48	Lit-BM-24	Lit-BM-24	Positive	NULL	NULL
P15927	P33992	3722	19	Lit-BM-24	Lit-BM-24	Negative	NULL	NULL
Q14008	Q9P2R7	56291	1598	Lit-BM-24	Lit-BM-24	Failed sequence confirmation	NULL	NULL
P15882	P50406	3020	71598	Lit-BM-24	Lit-BM-24	Negative	NULL	NULL
Q13153	Q14155	53012	10945	Lit-BM-24	Lit-BM-24	Negative	NULL	NULL
P43119	Q5T2W1	4469	14388	Lit-BM-24	Lit-BM-24	Negative	NULL	NULL
P06576	Q96FC9	2404	2444	Lit-BM-24	Lit-BM-24	Negative	NULL	NULL
O19048	Q5R8Z3	54407	10250	Lit-BM-24	Lit-BM-24	Negative	NULL	NULL
Q9GZV5	Q9H204	6977	6976	Lit-BM-24	Lit-BM-24	Negative	NULL	NULL
O00308	Q93009	326	100066416	Lit-BM-24	Lit-BM-24	Negative	NULL	NULL
P62138	Q96KR7	54103	3788	Lit-BM-24	Lit-BM-24	Negative	NULL	NULL
Q19AV6	Q6NVH7	56571	100015510	Lit-BM-24	Lit-BM-24	Negative	NULL	NULL
P05231	P08887	694	55007	Lit-BM-24	Lit-BM-24	Negative	NULL	NULL
O43924	P36405	5126	100011020	Lit-BM-24	Lit-BM-24	Failed sequence confirmation	NULL	NULL
P19320	P61604	100010667	14543	Lit-BM-24	Lit-BM-24	Negative	NULL	NULL
O00463	Q13114	2239	71592	Lit-BM-24	Lit-BM-24	Positive	NULL	NULL
P05412	Q9NR55	5109	54172	Lit-BM-24	Lit-BM-24	Positive	NULL	NULL
Q9BYD3	Q9H0D6	6595	53263	Lit-BM-24	Lit-BM-24	Autoactivator	NULL	NULL
O76021	P30414	53843	100068165	Lit-BM-24	Lit-BM-24	Failed sequence confirmation	NULL	NULL
P13693	Q6QAQ1	6	955	Lit-BM-24	Lit-BM-24	Negative	NULL	NULL
Q9NUX5	Q9NZN9	4851	7167	Lit-BM-24	Lit-BM-24	Negative	NULL	NULL
Q3KNS6	Q9UKG1	52932	1919	Lit-BM-24	Lit-BM-24	Negative	NULL	NULL
P35408	Q5T442	53727	70460	Lit-BM-24	Lit-BM-24	Failed sequence confirmation	NULL	NULL
P52483	Q9H6Y7	6910	3715	Lit-BM-24	Lit-BM-24	Negative	NULL	NULL
P63208	Q9HB71	5744	6671	Lit-BM-24	Lit-BM-24	Failed sequence confirmation	NULL	NULL
Q96G30	Q9ULT6	13470	13470	Lit-BM-24	Lit-BM-24	Negative	NULL	NULL
P17931	Q99728	54455	6743	Lit-BM-24	Lit-BM-24	Failed sequence confirmation	NULL	NULL
Q14739	Q16695	72100	861	Lit-BM-24	Lit-BM-24	Negative	NULL	NULL
Q9NYS7	Q9UHV9	2618	247	Lit-BM-24	Lit-BM-24	Negative	NULL	NULL
P01579	P15260	5597	14932	Lit-BM-24	Lit-BM-24	Negative	NULL	NULL
Q16778	Q9UKX7	14929	14881	Lit-BM-24	Lit-BM-24	Failed sequence confirmation	NULL	NULL
Q02539	Q16695	13842	72100	Lit-BM-24	Lit-BM-24	Negative	NULL	NULL
Q9BW71	Q9Y277	8011	12000	Lit-BM-24	Lit-BM-24	Negative	NULL	NULL
O60880	P16333	5001	13022	Lit-BM-24	Lit-BM-24	Failed sequence confirmation	NULL	NULL
P62984	Q8NC51	3806	71838	Lit-BM-24	Lit-BM-24	Negative	NULL	NULL
P35998	P62335	7961	5607	Lit-BM-24	Lit-BM-24	Negative	NULL	NULL
P23528	Q15303	55144	371	Lit-BM-24	Lit-BM-24	Negative	NULL	NULL
O95997	P12956	71964	421	Lit-BM-24	Lit-BM-24	Negative	NULL	NULL
P30305	Q4R572	6768	10570	Lit-BM-24	Lit-BM-24	Failed sequence confirmation	NULL	NULL
Q9D287	Q9UBB9	5894	5562	Lit-BM-24	Lit-BM-24	Positive	NULL	NULL
P02741	P02741	56721	56721	Lit-BM-24	Lit-BM-24	Negative	NULL	NULL
P14373	Q13049	152	3878	Lit-BM-24	Lit-BM-24	Negative	NULL	NULL
P07550	Q14765	2273	14385	Lit-BM-24	Lit-BM-24	Negative	NULL	NULL
O60921	Q92905	5599	3330	Lit-BM-24	Lit-BM-24	Negative	NULL	NULL
Q12982	Q12982	7992	7992	Lit-BM-24	Lit-BM-24	Positive	NULL	NULL
P53618	P84077	1909	2439	Lit-BM-24	Lit-BM-24	Negative	NULL	NULL
P61955	P78317	100070216	7524	Lit-BM-24	Lit-BM-24	Negative	NULL	NULL
P27037	Q9UI38	14607	1352	Lit-BM-24	Lit-BM-24	Negative	NULL	NULL
A2Q0Z1	P19320	8196	14543	Lit-BM-24	Lit-BM-24	Negative	NULL	NULL
P13569	P57088	919	100061681	Lit-BM-24	Lit-BM-24	Failed sequence confirmation	NULL	NULL
O94782	Q9Y2U9	11633	3549	Lit-BM-24	Lit-BM-24	Failed sequence confirmation	NULL	NULL
P35998	P62196	7961	3818	Lit-BM-24	Lit-BM-24	Negative	NULL	NULL
P28062	P49720	6012	6012	Lit-BM-24	Lit-BM-24	Negative	NULL	NULL
O15516	Q49AN0	10480	54316	Lit-BM-24	Lit-BM-24	Negative	NULL	NULL
P49407	Q2PKF4	4044	10805	Lit-BM-24	Lit-BM-24	Negative	NULL	NULL
Q9HBL8	Q9HBL8	4437	4437	Lit-BM-24	Lit-BM-24	Negative	NULL	NULL
P28072	P49721	3295	100008859	Lit-BM-24	Lit-BM-24	Failed sequence confirmation	NULL	NULL
P01111	P04049	5462	732	Lit-BM-24	Lit-BM-24	Positive	NULL	NULL
P11021	P62993	8010	100009828	Lit-BM-24	Lit-BM-24	Negative	NULL	NULL
P06400	P14373	152	8208	Lit-BM-24	Lit-BM-24	Negative	NULL	NULL
O94941	Q13203	71159	4010	RRS_UniProt	RRS_UniProt	Negative	NULL	NULL
P17026	Q9UG63	2959	6105	RRS_UniProt	RRS_UniProt	Negative	NULL	NULL
P43308	P55081	70332	11817	RRS_UniProt	RRS_UniProt	Negative	NULL	NULL
P14222	Q9NPB8	1525	12025	RRS_UniProt	RRS_UniProt	Negative	NULL	NULL
P11274	Q8IXL9	11378	100080508	RRS_UniProt	RRS_UniProt	Negative	NULL	NULL
P53365	Q9NY37	100014383	3971	RRS_UniProt	RRS_UniProt	Negative	NULL	NULL
A1A519	P25105	12090	56503	RRS_UniProt	RRS_UniProt	Negative	NULL	NULL
Q86YN6	Q9Y5X0	70507	1872	RRS_UniProt	RRS_UniProt	Test failed	NULL	NULL
A2RU54	Q13188	54980	2989	RRS_UniProt	RRS_UniProt	Negative	NULL	NULL
P09467	Q15004	2654	4523	RRS_UniProt	RRS_UniProt	Negative	NULL	NULL
Q8NFU7	Q8TAC2	100069059	71253	RRS_UniProt	RRS_UniProt	Negative	NULL	NULL
P07864	Q8TDN6	100009762	12190	RRS_UniProt	RRS_UniProt	Negative	NULL	NULL
Q66H96	Q8IUC2	54667	11640	RRS_UniProt	RRS_UniProt	Failed sequence confirmation	NULL	NULL
P49674	Q16795	4815	6720	RRS_UniProt	RRS_UniProt	Negative	NULL	NULL
P09958	Q8N8J6	7164	71956	RRS_UniProt	RRS_UniProt	Negative	NULL	NULL
Q13066	Q96K12	13787	13056	RRS_UniProt	RRS_UniProt	Failed sequence confirmation	NULL	NULL
Q15399	Q5XLA6	53011	100015227	RRS_UniProt	RRS_UniProt	Negative	NULL	NULL
P41143	Q5T764	70780	40080841	RRS_UniProt	RRS_UniProt	Negative	NULL	NULL
Q0P5P2	Q86X10	53420	71103	RRS_UniProt	RRS_UniProt	Negative	NULL	NULL
O43900	Q0P5D0	475	947	RRS_UniProt	RRS_UniProt	Negative	NULL	NULL
O60248	P26038	914	7789	RRS_UniProt	RRS_UniProt	Negative	NULL	NULL
O43741	Q9NRY2	183	11857	RRS_UniProt	RRS_UniProt	Negative	NULL	NULL
Q13588	Q8IUH5	10618	12006	RRS_UniProt	RRS_UniProt	Negative	NULL	NULL
Q9Y5N6	Q9Y6Q1	12043	3444	RRS_UniProt	RRS_UniProt	Negative	NULL	NULL
Q6ZN44	Q9NRR6	15050	100068201	RRS_UniProt	RRS_UniProt	Negative	NULL	NULL
Q03405	Q9UL25	100002546	4123	RRS_UniProt	RRS_UniProt	Negative	NULL	NULL
Q13572	Q8NGJ4	644	100080692	RRS_UniProt	RRS_UniProt	Autoactivator	NULL	NULL
P37287	Q9UJT9	10171	71640	RRS_UniProt	RRS_UniProt	Negative	NULL	NULL
P02776	Q5T036	71717	100064175	RRS_UniProt	RRS_UniProt	Negative	NULL	NULL
O43242	P83941	3500	839	RRS_UniProt	RRS_UniProt	Negative	NULL	NULL
P01566	Q9NZI8	100015956	13841	RRS_UniProt	RRS_UniProt	Failed sequence confirmation	NULL	NULL
Q8TCT8	Q9UHA3	5762	8294	RRS_UniProt	RRS_UniProt	Test failed	NULL	NULL
O75558	P18615	9297	11790	RRS_UniProt	RRS_UniProt	Negative	NULL	NULL
P82930	Q9H1J5	100062529	3383	RRS_UniProt	RRS_UniProt	Negative	NULL	NULL
Q7Z4R8	Q96GE9	71327	6061	RRS_UniProt	RRS_UniProt	Failed sequence confirmation	NULL	NULL
P85037	Q15834	4790	100080559	RRS_UniProt	RRS_UniProt	Autoactivator	NULL	NULL
O00585	P28358	13989	8418	RRS_UniProt	RRS_UniProt	Negative	NULL	NULL
Q86UN6	Q9Y2W7	14533	2897	RRS_UniProt	RRS_UniProt	Negative	NULL	NULL
Q8IV08	Q9GZQ8	6556	8471	RRS_UniProt	RRS_UniProt	Negative	NULL	NULL
P32249	Q9NQS1	346	13060	RRS_UniProt	RRS_UniProt	Negative	NULL	NULL
Q96PV4	Q9NZP2	100015641	70027	RRS_UniProt	RRS_UniProt	Negative	NULL	NULL
Q4R7Z4	Q9UBS8	53361	13596	RRS_UniProt	RRS_UniProt	Negative	NULL	NULL
P61587	Q3KR37	1095	52907	RRS_UniProt	RRS_UniProt	Negative	NULL	NULL
Q5TAQ9	Q8NHS3	2073	55733	RRS_UniProt	RRS_UniProt	Negative	NULL	NULL
Q8NHG8	Q9UQ05	100069094	100014219	RRS_UniProt	RRS_UniProt	Failed sequence confirmation	NULL	NULL
Q8WY98	Q9BZW2	10271	100014354	RRS_UniProt	RRS_UniProt	Negative	NULL	NULL
O75900	P82912	8388	9683	RRS_UniProt	RRS_UniProt	Negative	NULL	NULL
B3SHH9	Q02548	100061597	100080794	RRS_UniProt	RRS_UniProt	Negative	NULL	NULL
Q2M3G4	Q96RV3	71913	100066417	RRS_UniProt	RRS_UniProt	Failed sequence confirmation	NULL	NULL
P49406	P56282	12513	53358	RRS_UniProt	RRS_UniProt	Negative	NULL	NULL
Q96GU1	Q9H1E3	1796	6629	RRS_UniProt	RRS_UniProt	Failed sequence confirmation	NULL	NULL
P04626	Q6NUS8	14538	100062227	RRS_UniProt	RRS_UniProt	Failed sequence confirmation	NULL	NULL
P19087	Q8NDC4	3277	11060	RRS_UniProt	RRS_UniProt	Negative	NULL	NULL
P22310	Q9UKE5	56607	72152	RRS_UniProt	RRS_UniProt	Failed sequence confirmation	NULL	NULL
Q9NUI1	Q9UKY4	3061	9228	RRS_UniProt	RRS_UniProt	Negative	NULL	NULL
Q96PC2	Q9H6B4	6696	70436	RRS_UniProt	RRS_UniProt	Negative	NULL	NULL
P52738	Q96DR4	100080785	71088	RRS_UniProt	RRS_UniProt	Negative	NULL	NULL
Q9CPW7	Q9UBP6	7976	13326	RRS_UniProt	RRS_UniProt	Negative	NULL	NULL
Q9H0N5	Q9Y5N6	13352	12043	RRS_UniProt	RRS_UniProt	Negative	NULL	NULL
P12074	Q695T7	100015206	4977	RRS_UniProt	RRS_UniProt	Failed sequence confirmation	NULL	NULL
Q16658	Q9UK33	1067	4674	RRS_UniProt	RRS_UniProt	Negative	NULL	NULL
P00813	Q13563	4768	53549	RRS_UniProt	RRS_UniProt	Negative	NULL	NULL
P28702	Q9UBV2	100068976	3425	RRS_UniProt	RRS_UniProt	Failed sequence confirmation	NULL	NULL
P49427	Q8NG41	705	54357	RRS_UniProt	RRS_UniProt	Negative	NULL	NULL
Q5VYV0	Q6QHF9	100080823	9777	RRS_UniProt	RRS_UniProt	Negative	NULL	NULL
Q8NA54	Q9Y5N6	56482	12043	RRS_UniProt	RRS_UniProt	Negative	NULL	NULL
P15144	P50897	12028	5732	RRS_UniProt	RRS_UniProt	Negative	NULL	NULL
O60235	Q9HBX9	53819	56826	RRS_UniProt	RRS_UniProt	Failed sequence confirmation	NULL	NULL
O75306	Q495M9	52785	100008547	RRS_UniProt	RRS_UniProt	Negative	NULL	NULL
P16035	P21580	56214	13689	RRS_UniProt	RRS_UniProt	Negative	NULL	NULL
Q14699	Q7RTU4	100080510	55727	RRS_UniProt	RRS_UniProt	Negative	NULL	NULL
Q8NAT1	Q9BUI4	10778	7936	RRS_UniProt	RRS_UniProt	Negative	NULL	NULL
Q8N8J0	Q96L58	100063970	14626	RRS_UniProt	RRS_UniProt	Test failed	NULL	NULL
O95461	Q5R739	294	54254	RRS_UniProt	RRS_UniProt	Negative	NULL	NULL
Q5E987	Q9BXY0	56099	11711	RRS_UniProt	RRS_UniProt	Negative	NULL	NULL
O15467	Q13617	55910	6479	RRS_UniProt	RRS_UniProt	Negative	NULL	NULL
O95340	Q9BXB5	3870	5880	RRS_UniProt	RRS_UniProt	Failed sequence confirmation	NULL	NULL
O75394	Q8WX77	6316	100015120	RRS_UniProt	RRS_UniProt	Failed sequence confirmation	NULL	NULL
P51686	Q658K8	1951	14039	RRS_UniProt	RRS_UniProt	Negative	NULL	NULL
P06753	P58012	13782	5712	RRS_UniProt	RRS_UniProt	Failed sequence confirmation	NULL	NULL
Q6L9W6	Q8NE01	1454	100062175	RRS_UniProt	RRS_UniProt	Failed sequence confirmation	NULL	NULL
Q10571	Q6P4D5	100016142	12125	RRS_UniProt	RRS_UniProt	Negative	NULL	NULL
Q5GH70	Q9HCE0	53337	100069111	RRS_UniProt	RRS_UniProt	Failed sequence confirmation	NULL	NULL
Q07001	Q13606	72105	71724	RRS_UniProt	RRS_UniProt	Negative	NULL	NULL
O95573	P01574	71140	55762	RRS_UniProt	RRS_UniProt	Negative	NULL	NULL
O60828	P03950	7270	13328	RRS_UniProt	RRS_UniProt	Failed sequence confirmation	NULL	NULL
P58166	Q8TBE9	1201	3932	RRS_UniProt	RRS_UniProt	Negative	NULL	NULL
P05014	Q9Y3B2	1684	53806	RRS_UniProt	RRS_UniProt	Negative	NULL	NULL
P37059	Q8NEG7	2139	6494	RRS_UniProt	RRS_UniProt	Negative	NULL	NULL
Q8NDX5	Q9H5F2	12944	56838	RRS_UniProt	RRS_UniProt	Negative	NULL	NULL
Q8IX19	Q8WWZ4	100066393	71885	RRS_UniProt	RRS_UniProt	Test failed	NULL	NULL
P28223	Q0X0A5	13946	161	RRS_UniProt	RRS_UniProt	Negative	NULL	NULL
P35575	Q12796	54789	822	RRS_UniProt	RRS_UniProt	Negative	NULL	NULL
O75807	Q8IVH4	52765	3579	RRS_UniProt	RRS_UniProt	Negative	NULL	NULL
Q3B726	Q9H611	54627	70711	RRS_UniProt	RRS_UniProt	Negative	NULL	NULL
P52815	Q9UN79	100070219	4682	RRS_UniProt	RRS_UniProt	Failed sequence confirmation	NULL	NULL
O95749	Q6ZMP0	5618	70299	RRS_UniProt	RRS_UniProt	Negative	NULL	NULL
P0CL83	P39023	396	100015143	RRS_UniProt	RRS_UniProt	Negative	NULL	NULL
Q8NH79	Q9NUQ3	71789	81487	RRS_UniProt	RRS_UniProt	Failed sequence confirmation	NULL	NULL
Q92858	Q9NRZ5	13963	12629	RRS_UniProt	RRS_UniProt	Negative	NULL	NULL
O75071	Q8WZ84	7478	70587	RRS_UniProt	RRS_UniProt	Negative	NULL	NULL
O75369	Q8N4X5	13529	100061537	RRS_UniProt	RRS_UniProt	Failed sequence confirmation	NULL	NULL
P31274	Q9BX69	71698	11938	RRS_UniProt	RRS_UniProt	Negative	NULL	NULL
O14796	Q16555	13003	12017	RRS_UniProt	RRS_UniProt	Negative	NULL	NULL
P62805	P62891	7993	6318	RRS_UniProt	RRS_UniProt	Failed sequence confirmation	NULL	NULL
O00478	Q92556	6153	56185	RRS_UniProt	RRS_UniProt	Negative	NULL	NULL
Q6UXB3	Q96F46	70139	100000473	RRS_UniProt	RRS_UniProt	Negative	NULL	NULL
P27037	Q06416	14607	100080867	RRS_UniProt	RRS_UniProt	Autoactivator	NULL	NULL
Q8NE86	Q9H1A7	2217	100062567	RRS_UniProt	RRS_UniProt	Failed sequence confirmation	NULL	NULL
Q02779	Q13203	71159	40080650	RRS_UniProt	RRS_UniProt	Failed sequence confirmation	NULL	NULL
P19474	Q9Y2B5	100014421	130	RRS_UniProt	RRS_UniProt	Failed sequence confirmation	NULL	NULL
P43490	Q3KRA6	14616	54470	RRS_UniProt	RRS_UniProt	Negative	NULL	NULL
A0PK11	Q14964	9502	56940	RRS_UniProt	RRS_UniProt	Negative	NULL	NULL
O15116	Q9NZ09	527	3328	RRS_UniProt	RRS_UniProt	Negative	NULL	NULL
Q96DE9	Q96IQ7	4490	3096	RRS_UniProt	RRS_UniProt	Negative	NULL	NULL
A3KN83	Q13232	56883	3396	RRS_UniProt	RRS_UniProt	Failed sequence confirmation	NULL	NULL
Q13873	Q8WZ69	100016208	11786	RRS_UniProt	RRS_UniProt	Negative	NULL	NULL
P05106	Q99836	138	56916	RRS_UniProt	RRS_UniProt	Negative	NULL	NULL
O95803	Q96LW1	53062	100069985	RRS_UniProt	RRS_UniProt	Failed sequence confirmation	NULL	NULL
P10914	Q8NI38	100011059	56544	RRS_UniProt	RRS_UniProt	Negative	NULL	NULL
Q64525	Q9UKL2	100014301	71533	RRS_UniProt	RRS_UniProt	Negative	NULL	NULL
Q14534	Q8N535	474	2366	RRS_UniProt	RRS_UniProt	Failed sequence confirmation	NULL	NULL
Q5RA22	Q9NQN1	3744	53850	RRS_UniProt	RRS_UniProt	Negative	NULL	NULL
P62805	Q99643	9742	14083	RRS_UniProt	RRS_UniProt	Negative	NULL	NULL
O60678	Q8IX19	100066547	71885	RRS_UniProt	RRS_UniProt	Failed sequence confirmation	NULL	NULL
Q6SJ93	Q96GM1	54777	6691	RRS_UniProt	RRS_UniProt	Negative	NULL	NULL
Q8N131	Q9BYP7	100080806	9623	RRS_UniProt	RRS_UniProt	Failed sequence confirmation	NULL	NULL
P46821	Q13227	8584	100069082	RRS_UniProt	RRS_UniProt	Negative	NULL	NULL
Q8IWF2	Q9BXU0	2523	2160	RRS_UniProt	RRS_UniProt	Negative	NULL	NULL
P49720	P53350	2963	6012	RRS_UniProt	RRS_UniProt	Negative	NULL	NULL
O60826	P31937	918	100009137	RRS_UniProt	RRS_UniProt	Failed sequence confirmation	NULL	NULL
P11055	Q8WV07	100069079	12360	RRS_UniProt	RRS_UniProt	Negative	NULL	NULL
Q9BVG3	Q9BVL2	3353	3470	RRS_UniProt	RRS_UniProt	Negative	NULL	NULL
O75362	Q9NXI6	13223	53623	RRS_UniProt	RRS_UniProt	Failed sequence confirmation	NULL	NULL
P21912	Q9H4E5	5147	12100	RRS_UniProt	RRS_UniProt	Negative	NULL	NULL
O60884	Q96R05	12164	306	RRS_UniProt	RRS_UniProt	Negative	NULL	NULL
P41221	Q8TBP0	10824	8092	RRS_UniProt	RRS_UniProt	Negative	NULL	NULL
P05111	P42679	4942	3273	RRS_UniProt	RRS_UniProt	Negative	NULL	NULL
P17481	Q5K130	100014550	100015443	RRS_UniProt	RRS_UniProt	Negative	NULL	NULL
P51817	Q8NGS5	100067471	100015344	RRS_UniProt	RRS_UniProt	Negative	NULL	NULL
O00443	Q8TCC3	55165	12946	RRS_UniProt	RRS_UniProt	Failed sequence confirmation	NULL	NULL
O75390	P54646	6849	14015	RRS_UniProt	RRS_UniProt	Negative	NULL	NULL
Q5T7P3	Q9BVJ7	56129	3670	RRS_UniProt	RRS_UniProt	Negative	NULL	NULL
P0C0S8	Q86U17	100016146	14085	RRS_UniProt	RRS_UniProt	Negative	NULL	NULL
P10155	P31947	1758	902	RRS_UniProt	RRS_UniProt	Negative	NULL	NULL
O94766	Q96CH1	5179	7324	RRS_UniProt	RRS_UniProt	Negative	NULL	NULL
O95870	P41146	8110	9377	RRS_UniProt	RRS_UniProt	Negative	NULL	NULL
P01011	Q9Y250	391	100069938	RRS_UniProt	RRS_UniProt	Failed sequence confirmation	NULL	NULL
Q9NZ42	Q9Y6W6	6484	8448	RRS_UniProt	RRS_UniProt	Negative	NULL	NULL
Q9H1A4	Q9H3T3	71901	72055	RRS_UniProt	RRS_UniProt	Negative	NULL	NULL
Q13371	Q8IUI8	6467	12521	RRS_UniProt	RRS_UniProt	Negative	NULL	NULL
O43930	Q6IN97	71605	14361	RRS_UniProt	RRS_UniProt	Negative	NULL	NULL
P50548	Q96BQ3	431	2592	RRS_UniProt	RRS_UniProt	Negative	NULL	NULL
P10914	Q5VZQ5	100011059	70343	RRS_UniProt	RRS_UniProt	Negative	NULL	NULL
Q96L50	Q9UQ80	3854	55692	RRS_UniProt	RRS_UniProt	Negative	NULL	NULL
O75452	P43359	52613	100064017	RRS_UniProt	RRS_UniProt	Negative	NULL	NULL
Q8TC29	Q96P68	1593	52732	RRS_UniProt	RRS_UniProt	Negative	NULL	NULL
Q7L5D6	Q9H706	3785	56681	RRS_UniProt	RRS_UniProt	Negative	NULL	NULL
Q8IZJ0	Q8N146	81474	53688	RRS_UniProt	RRS_UniProt	Negative	NULL	NULL
P06307	Q9HC21	100010465	4794	RRS_UniProt	RRS_UniProt	Negative	NULL	NULL
Q96JP0	Q9NX55	5912	1495	RRS_UniProt	RRS_UniProt	Negative	NULL	NULL
Q5W150	Q8N7C0	70493	55433	RRS_UniProt	RRS_UniProt	Negative	NULL	NULL
O60609	Q8WZ55	55804	100008464	RRS_UniProt	RRS_UniProt	Failed sequence confirmation	NULL	NULL
Q92904	Q9NZD1	100006618	56059	RRS_UniProt	RRS_UniProt	Negative	NULL	NULL
P18564	Q93038	56820	53943	RRS_UniProt	RRS_UniProt	Failed sequence confirmation	NULL	NULL
Q08174	Q9BRX9	10232	4734	RRS_UniProt	RRS_UniProt	Negative	NULL	NULL
O95273	P49642	100	5641	RRS_UniProt	RRS_UniProt	Negative	NULL	NULL
P15374	Q8WV35	721	12598	RRS_UniProt	RRS_UniProt	Negative	NULL	NULL
P12271	Q9H2L5	10006	4046	RRS_UniProt	RRS_UniProt	Negative	NULL	NULL
P58181	Q9Y6J6	71994	80499	RRS_UniProt	RRS_UniProt	Negative	NULL	NULL
O75223	Q6EBC2	70510	3213	RRS_UniProt	RRS_UniProt	Negative	NULL	NULL
P32942	Q96B26	71180	13118	RRS_UniProt	RRS_UniProt	Negative	NULL	NULL
Q9P255	Q9UEE9	932	100063985	RRS_UniProt	RRS_UniProt	Negative	NULL	NULL
O94823	Q9BZ67	11230	100068205	RRS_UniProt	RRS_UniProt	Negative	NULL	NULL
Q13485	Q8NGT2	4687	70548	RRS_UniProt	RRS_UniProt	Negative	NULL	NULL
Q8N7X4	Q96T60	9905	14315	RRS_UniProt	RRS_UniProt	Negative	NULL	NULL
Q6XD76	Q969E4	56495	5227	RRS_UniProt	RRS_UniProt	Negative	NULL	NULL
P30989	Q9P2E8	100016033	100067727	RRS_UniProt	RRS_UniProt	Negative	NULL	NULL
Q9BWT1	Q9Y6J8	8287	100066720	RRS_UniProt	RRS_UniProt	Negative	NULL	NULL
P06737	P78362	8065	55246	RRS_UniProt	RRS_UniProt	Negative	NULL	NULL
Q15742	Q96GU1	12387	6629	RRS_UniProt	RRS_UniProt	Negative	NULL	NULL
F8WCM5	P78368	100015383	12428	RRS_UniProt	RRS_UniProt	Failed sequence confirmation	NULL	NULL
Q01064	Q8NCC5	8281	15018	RRS_UniProt	RRS_UniProt	Negative	NULL	NULL
O43763	Q5TZ20	4936	70570	RRS_UniProt	RRS_UniProt	Negative	NULL	NULL
Q6PKH6	Q9Y6V7	4072	13394	RRS_UniProt	RRS_UniProt	Negative	NULL	NULL
O43715	Q9Y2R5	12021	4074	RRS_UniProt	RRS_UniProt	Negative	NULL	NULL
Q9UMX6	Q9Y286	9600	100066366	RRS_UniProt	RRS_UniProt	Negative	NULL	NULL
P59538	Q96GW9	54386	54211	RRS_UniProt	RRS_UniProt	Negative	NULL	NULL
P55771	Q16543	100011621	100009829	RRS_UniProt	RRS_UniProt	Negative	NULL	NULL
O60264	O75715	40080648	2586	RRS_UniProt	RRS_UniProt	Negative	NULL	NULL
P23769	Q9UN79	100070219	7593	RRS_UniProt	RRS_UniProt	Failed sequence confirmation	NULL	NULL
Q3B7T1	Q6UXX5	56089	100061623	RRS_UniProt	RRS_UniProt	Failed sequence confirmation	NULL	NULL
P01903	Q14108	3022	9704	RRS_UniProt	RRS_UniProt	Negative	NULL	NULL
P48681	P52483	3715	100068746	RRS_UniProt	RRS_UniProt	Failed sequence confirmation	NULL	NULL
P20020	P57081	100080501	4902	RRS_UniProt	RRS_UniProt	Failed sequence confirmation	NULL	NULL
Q2TAA8	Q9Y233	71472	71883	RRS_UniProt	RRS_UniProt	Failed sequence confirmation	NULL	NULL
Q8WYN0	Q9HD36	13311	71702	RRS_UniProt	RRS_UniProt	Negative	NULL	NULL
Q147X3	Q9H4S2	56384	100064172	RRS_UniProt	RRS_UniProt	Negative	NULL	NULL
O43586	Q7YR30	2801	52631	RRS_UniProt	RRS_UniProt	Negative	NULL	NULL
P19474	Q6ZMT4	100080598	130	RRS_UniProt	RRS_UniProt	Failed sequence confirmation	NULL	NULL
Q02750	Q9NZD1	56059	56245	RRS_UniProt	RRS_UniProt	Negative	NULL	NULL
P61259	Q5RKV6	71000	70079	RRS_UniProt	RRS_UniProt	Failed sequence confirmation	NULL	NULL
Q86X24	Q9BYC9	6116	10686	RRS_UniProt	RRS_UniProt	Negative	NULL	NULL
P28335	Q7RTX9	72085	12328	RRS_UniProt	RRS_UniProt	Negative	NULL	NULL
O94805	Q6L9W6	1278	100062175	RRS_UniProt	RRS_UniProt	Failed sequence confirmation	NULL	NULL
P16471	Q07817	100002698	5989	RRS_UniProt	RRS_UniProt	Negative	NULL	NULL
O43186	Q13873	3015	11786	RRS_UniProt	RRS_UniProt	Negative	NULL	NULL
P32322	Q9UMX6	5951	100066366	RRS_UniProt	RRS_UniProt	Negative	NULL	NULL
P17081	Q8IZF3	53427	100061573	RRS_UniProt	RRS_UniProt	Negative	NULL	NULL
Q9NPI0	Q9UBN4	100010185	52690	RRS_UniProt	RRS_UniProt	Negative	NULL	NULL
O43567	Q8TDB6	6312	11236	RRS_UniProt	RRS_UniProt	Negative	NULL	NULL
O43623	Q86X40	191	11470	RRS_UniProt	RRS_UniProt	Negative	NULL	NULL
Q2T9L4	Q8N6T7	72117	5010	RRS_UniProt	RRS_UniProt	Negative	NULL	NULL
P07327	Q8WU76	9665	54204	RRS_UniProt	RRS_UniProt	Negative	NULL	NULL
Q7Z7M8	Q96KT7	56764	100069215	RRS_UniProt	RRS_UniProt	Negative	NULL	NULL
Q562R1	Q9UNW8	71031	70831	RRS_UniProt	RRS_UniProt	Negative	NULL	NULL
Q9UK96	Q9Y5Z7	56693	9829	RRS_UniProt	RRS_UniProt	Negative	NULL	NULL
Q13615	Q9Y536	100000286	100069026	RRS_UniProt	RRS_UniProt	Negative	NULL	NULL
P40425	Q14449	14996	11912	RRS_UniProt	RRS_UniProt	Negative	NULL	NULL
P35575	P53611	12877	54789	RRS_UniProt	RRS_UniProt	Negative	NULL	NULL
A6NM76	O14788	53990	100080718	RRS_UniProt	RRS_UniProt	Negative	NULL	NULL
Q8N7X8	Q9Y5X0	53377	1872	RRS_UniProt	RRS_UniProt	Negative	NULL	NULL
P49682	Q9BWG4	3365	9329	RRS_UniProt	RRS_UniProt	Negative	NULL	NULL
O94991	Q5TF21	52692	100061669	RRS_UniProt	RRS_UniProt	Negative	NULL	NULL
Q92637	Q9NP81	100062579	13579	RRS_UniProt	RRS_UniProt	Failed sequence confirmation	NULL	NULL
O00116	Q8NFJ5	55683	6108	RRS_UniProt	RRS_UniProt	Negative	NULL	NULL
P49238	Q86XI6	9466	11404	RRS_UniProt	RRS_UniProt	Negative	NULL	NULL
P52655	Q5RAU6	4552	53021	RRS_UniProt	RRS_UniProt	Negative	NULL	NULL
Q8NB15	Q96EY5	7042	8221	RRS_UniProt	RRS_UniProt	Negative	NULL	NULL
O15315	Q9HBX9	8346	53819	RRS_UniProt	RRS_UniProt	Negative	NULL	NULL
O15226	P10620	71241	5726	RRS_UniProt	RRS_UniProt	Negative	NULL	NULL
Q8IYM1	Q8WYJ6	9861	7223	Zhang_et_al	Zhang_et_al	Positive	TRUE	TRUE
O14494	O43688	4210	11277	Zhang_et_al	Zhang_et_al	Negative	TRUE	TRUE
O00244	Q9UIF9	100015975	53561	Zhang_et_al	Zhang_et_al	Negative	TRUE	TRUE
O60938	Q6FHJ7	9997	11971	Zhang_et_al	Zhang_et_al	Negative	TRUE	TRUE
Q86TM6	Q9GZP9	6456	9646	Zhang_et_al	Zhang_et_al	Test failed	TRUE	TRUE
P62310	Q9Y333	6601	5664	Zhang_et_al	Zhang_et_al	Positive	TRUE	TRUE
Q96BZ9	Q9NRW1	6756	7667	Zhang_et_al	Zhang_et_al	Negative	TRUE	TRUE
Q969X5	Q96RQ1	8789	6575	Zhang_et_al	Zhang_et_al	Negative	TRUE	TRUE
P15172	Q16559	13775	54474	Zhang_et_al	Zhang_et_al	Negative	TRUE	TRUE
Q15653	Q9UBB4	745	4749	Zhang_et_al	Zhang_et_al	Negative	TRUE	TRUE
P28065	P60900	12257	3741	Zhang_et_al	Zhang_et_al	Positive	TRUE	TRUE
P09661	Q9ULR0	3823	12724	Zhang_et_al	Zhang_et_al	Negative	TRUE	TRUE
P57077	Q8N5C8	10010	2820	Zhang_et_al	Zhang_et_al	Positive	TRUE	TRUE
P26718	Q9BZM4	71139	55770	Zhang_et_al	Zhang_et_al	Failed sequence confirmation	TRUE	TRUE
P51668	Q9NWF9	5743	100001965	Zhang_et_al	Zhang_et_al	Failed sequence confirmation	TRUE	TRUE
O75838	Q8TDI8	10655	100069217	Zhang_et_al	Zhang_et_al	Negative	TRUE	TRUE
Q99616	Q9BYZ8	502	2808	Zhang_et_al	Zhang_et_al	Negative	TRUE	TRUE
Q86WW8	Q9Y2R0	4087	11535	Zhang_et_al	Zhang_et_al	Negative	TRUE	TRUE
O75461	Q16254	100005433	5323	Zhang_et_al	Zhang_et_al	Negative	TRUE	TRUE
O75925	P63165	56382	4586	Zhang_et_al	Zhang_et_al	Failed sequence confirmation	TRUE	TRUE
Q8N140	Q9Y5V3	1561	9625	Zhang_et_al	Zhang_et_al	Negative	TRUE	TRUE
P24941	P61024	4920	3469	Zhang_et_al	Zhang_et_al	Failed sequence confirmation	TRUE	TRUE
P37287	Q9BRB3	10171	4970	Zhang_et_al	Zhang_et_al	Negative	TRUE	TRUE
Q86W11	Q9UNY5	7210	100080855	Zhang_et_al	Zhang_et_al	Autoactivator	TRUE	FALSE
Q01546	Q15323	56141	100068229	Zhang_et_al	Zhang_et_al	Positive	TRUE	TRUE
Q96C00	Q96RE7	11837	7677	Zhang_et_al	Zhang_et_al	Negative	TRUE	FALSE
P0CW20	Q13418	2430	53462	Zhang_et_al	Zhang_et_al	Test failed	TRUE	TRUE
P61088	Q9H992	100011223	70410	Zhang_et_al	Zhang_et_al	Failed sequence confirmation	TRUE	TRUE
Q6P161	Q9BQC6	12369	3503	Zhang_et_al	Zhang_et_al	Negative	TRUE	TRUE
P62910	P83881	2394	3324	Zhang_et_al	Zhang_et_al	Negative	TRUE	TRUE
Q9NS82	Q9UHI5	9898	13694	Zhang_et_al	Zhang_et_al	Negative	TRUE	FALSE
Q8N6P7	Q9NYY1	13788	9366	Zhang_et_al	Zhang_et_al	Negative	TRUE	TRUE
P61077	Q96DX4	875	915	Zhang_et_al	Zhang_et_al	Negative	TRUE	TRUE
O95678	Q14532	100015241	100064207	Zhang_et_al	Zhang_et_al	Failed sequence confirmation	TRUE	FALSE
Q96HR3	Q9H204	2853	6976	Zhang_et_al	Zhang_et_al	Negative	TRUE	TRUE
Q15011	Q9GZP9	3481	6456	Zhang_et_al	Zhang_et_al	Negative	TRUE	TRUE
P20594	P33402	54779	100066368	Zhang_et_al	Zhang_et_al	Negative	TRUE	FALSE
Q5J5C9	Q7Z7B7	70770	54859	Zhang_et_al	Zhang_et_al	Negative	TRUE	TRUE
P62837	Q9Y3C5	812	71385	Zhang_et_al	Zhang_et_al	Positive	TRUE	TRUE
P27469	Q9Y241	3200	3104	Zhang_et_al	Zhang_et_al	Negative	TRUE	TRUE
Q14721	Q9H3M0	100006402	100062442	Zhang_et_al	Zhang_et_al	Negative	TRUE	FALSE
O43292	P02760	3466	13590	Zhang_et_al	Zhang_et_al	Negative	TRUE	TRUE
O75311	P14867	100003545	2154	Zhang_et_al	Zhang_et_al	Negative	TRUE	FALSE
P21266	Q03013	3112	3605	Zhang_et_al	Zhang_et_al	Negative	TRUE	TRUE
Q0P5N6	Q9H0F7	1857	53432	Zhang_et_al	Zhang_et_al	Negative	TRUE	FALSE
P24278	Q8N680	100070165	10233	Zhang_et_al	Zhang_et_al	Positive	TRUE	TRUE
O00566	Q9UNQ2	54491	3083	Zhang_et_al	Zhang_et_al	Negative	TRUE	TRUE
O00206	P36941	54212	13034	Zhang_et_al	Zhang_et_al	Failed sequence confirmation	TRUE	TRUE
O00585	Q9HBE5	8418	4298	Zhang_et_al	Zhang_et_al	Negative	TRUE	TRUE
O15371	Q99613	55224	2420	Zhang_et_al	Zhang_et_al	Negative	TRUE	TRUE
P11473	P48443	10844	7198	Zhang_et_al	Zhang_et_al	Negative	TRUE	TRUE
P40818	P60484	56064	100011574	Zhang_et_al	Zhang_et_al	Test failed	TRUE	TRUE
Q19T08	Q9BX97	70648	11992	Zhang_et_al	Zhang_et_al	Negative	TRUE	TRUE
P23415	Q16445	55818	70134	Zhang_et_al	Zhang_et_al	Negative	TRUE	FALSE
P18507	Q16445	55818	71559	Zhang_et_al	Zhang_et_al	Negative	TRUE	FALSE
Q8IWR1	Q96MV1	56242	52937	Zhang_et_al	Zhang_et_al	Negative	TRUE	FALSE
Q9BQE3	Q9H4B7	9833	5968	Zhang_et_al	Zhang_et_al	Negative	TRUE	TRUE
O95926	Q9HCS7	5212	3064	Zhang_et_al	Zhang_et_al	Negative	TRUE	TRUE
Q7Z4G1	Q9NX08	54080	5674	Zhang_et_al	Zhang_et_al	Negative	TRUE	FALSE
P49848	Q9HBM6	6213	100009264	Zhang_et_al	Zhang_et_al	Failed sequence confirmation	TRUE	TRUE
O00186	Q16623	11525	12260	Zhang_et_al	Zhang_et_al	Negative	TRUE	TRUE
P20671	Q16778	100069896	14881	Zhang_et_al	Zhang_et_al	Negative	TRUE	TRUE
Q70EK9	Q9NPA8	5198	100068975	Zhang_et_al	Zhang_et_al	Failed sequence confirmation	TRUE	TRUE
O15535	Q9H4T2	6372	4224	Zhang_et_al	Zhang_et_al	Positive	TRUE	FALSE
O75310	P0DTE4	55827	100061569	Zhang_et_al	Zhang_et_al	Negative	TRUE	FALSE
P0DTE5	Q9HAW8	516	81693	Zhang_et_al	Zhang_et_al	Failed sequence confirmation	TRUE	FALSE
O95168	O95169	100008738	4013	Zhang_et_al	Zhang_et_al	Negative	TRUE	TRUE
O43921	O60258	100015240	53777	Zhang_et_al	Zhang_et_al	Failed sequence confirmation	TRUE	TRUE
P27695	Q15813	3865	2867	Zhang_et_al	Zhang_et_al	Failed sequence confirmation	TRUE	FALSE
P59998	Q9P1U1	14323	2840	Zhang_et_al	Zhang_et_al	Negative	TRUE	TRUE
A6NHL2	Q15813	70012	2867	Zhang_et_al	Zhang_et_al	Negative	TRUE	TRUE
P62837	Q9UBS8	53361	71385	Zhang_et_al	Zhang_et_al	Positive	TRUE	TRUE
Q9H0K4	Q9H1X1	2150	100001800	Zhang_et_al	Zhang_et_al	Failed sequence confirmation	TRUE	TRUE
P0DTE4	P0DTE5	81693	100061569	Zhang_et_al	Zhang_et_al	Negative	TRUE	FALSE
P45984	Q13202	71539	10051	Zhang_et_al	Zhang_et_al	Failed sequence confirmation	TRUE	TRUE
P17987	P48643	3243	5819	Zhang_et_al	Zhang_et_al	Negative	TRUE	TRUE
O95456	Q969U7	6587	6075	Zhang_et_al	Zhang_et_al	Positive	TRUE	TRUE
P30532	Q9GZZ6	10020	100015955	Zhang_et_al	Zhang_et_al	Negative	TRUE	FALSE
Q9BVK8	Q9NWD8	6740	2838	Zhang_et_al	Zhang_et_al	Negative	TRUE	TRUE
P84085	Q15438	100067419	3851	Zhang_et_al	Zhang_et_al	Negative	TRUE	TRUE
P52566	Q9NVJ2	2674	100010936	Zhang_et_al	Zhang_et_al	Failed sequence confirmation	TRUE	TRUE
O43790	Q14532	100015241	13939	Zhang_et_al	Zhang_et_al	Failed sequence confirmation	TRUE	TRUE
P13984	P29084	3291	12472	Zhang_et_al	Zhang_et_al	Negative	TRUE	TRUE
O15305	Q92871	111	5335	Zhang_et_al	Zhang_et_al	Negative	TRUE	TRUE
O94992	P0C7T5	4582	100080502	Zhang_et_al	Zhang_et_al	Negative	TRUE	TRUE
P27449	P48201	4781	52957	Zhang_et_al	Zhang_et_al	Negative	TRUE	TRUE
O75306	O95299	951	100008547	Zhang_et_al	Zhang_et_al	Negative	TRUE	TRUE
P41220	P50148	5447	10805	Zhang_et_al	Zhang_et_al	Negative	TRUE	TRUE
Q9UBK9	Q9UHV9	3521	2618	Zhang_et_al	Zhang_et_al	Negative	TRUE	TRUE
O95396	Q9BTM9	3786	198	Zhang_et_al	Zhang_et_al	Negative	TRUE	TRUE
P61077	Q9NX47	915	161	Zhang_et_al	Zhang_et_al	Negative	TRUE	TRUE
O75379	Q9BV86	6758	2248	Zhang_et_al	Zhang_et_al	Negative	TRUE	TRUE
Q8NFJ8	Q92886	100062166	2872	Zhang_et_al	Zhang_et_al	Negative	TRUE	FALSE
O60656	P16662	13310	13225	Zhang_et_al	Zhang_et_al	Failed sequence confirmation	TRUE	FALSE
P14598	Q99961	1845	4166	Zhang_et_al	Zhang_et_al	Negative	TRUE	TRUE
O00571	O75821	7001	3492	Zhang_et_al	Zhang_et_al	Negative	TRUE	TRUE
Q3MJ62	Q969J2	100069795	7101	Zhang_et_al	Zhang_et_al	Negative	TRUE	FALSE
O75311	Q16445	2154	55818	Zhang_et_al	Zhang_et_al	Negative	TRUE	FALSE
P25398	Q96GA3	6593	7822	Zhang_et_al	Zhang_et_al	Negative	TRUE	TRUE
P20671	Q16777	12038	100069896	Zhang_et_al	Zhang_et_al	Failed sequence confirmation	TRUE	FALSE
P38919	P61326	365	596	Zhang_et_al	Zhang_et_al	Negative	TRUE	TRUE
P55064	Q96PS8	2030	13857	Zhang_et_al	Zhang_et_al	Negative	TRUE	FALSE
P82909	Q07020	7559	3082	Zhang_et_al	Zhang_et_al	Negative	TRUE	TRUE
O00634	Q6ZN44	100080637	100068201	Zhang_et_al	Zhang_et_al	Negative	TRUE	TRUE
P78508	Q14500	11133	56678	Zhang_et_al	Zhang_et_al	Negative	TRUE	FALSE
P26196	Q96F86	12339	3057	Zhang_et_al	Zhang_et_al	Positive	TRUE	TRUE
Q86W11	Q969J2	7101	100080855	Zhang_et_al	Zhang_et_al	Autoactivator	TRUE	TRUE
Q8NCE0	Q8WW01	1425	4746	Zhang_et_al	Zhang_et_al	Negative	TRUE	TRUE
O00303	O15372	3148	3189	Zhang_et_al	Zhang_et_al	Negative	TRUE	TRUE
Q99985	Q9NS98	52673	1418	Zhang_et_al	Zhang_et_al	Negative	TRUE	FALSE
O14910	Q13368	11966	56441	Zhang_et_al	Zhang_et_al	Positive	TRUE	TRUE
P05813	P53674	10165	13867	Zhang_et_al	Zhang_et_al	Positive	TRUE	TRUE
O95907	Q6PCB8	100061668	10802	Zhang_et_al	Zhang_et_al	Negative	TRUE	TRUE
P63252	Q15842	100016069	100009557	Zhang_et_al	Zhang_et_al	Failed sequence confirmation	TRUE	FALSE
Q9BQ48	Q9NX20	3463	5378	Zhang_et_al	Zhang_et_al	Negative	TRUE	TRUE
O00186	P63027	4137	11525	Zhang_et_al	Zhang_et_al	Negative	TRUE	TRUE
P12074	Q6YFQ2	12199	4977	Zhang_et_al	Zhang_et_al	Negative	TRUE	TRUE
P62277	P62891	7993	2585	Zhang_et_al	Zhang_et_al	Failed sequence confirmation	TRUE	TRUE
P04259	Q6A163	100064009	8105	Zhang_et_al	Zhang_et_al	Positive	TRUE	TRUE
P62837	Q9NWF9	100001965	71385	Zhang_et_al	Zhang_et_al	Failed sequence confirmation	TRUE	TRUE
Q14563	Q9NS98	52673	56177	Zhang_et_al	Zhang_et_al	Negative	TRUE	FALSE
Q9NQC8	Q9Y366	11255	5833	Zhang_et_al	Zhang_et_al	Positive	TRUE	TRUE
Q8WVD3	Q9Y2X8	797	4360	Zhang_et_al	Zhang_et_al	Negative	TRUE	TRUE
O14950	P13533	3875	70216	Zhang_et_al	Zhang_et_al	Negative	TRUE	TRUE
Q92499	Q9Y3I0	2383	7143	Zhang_et_al	Zhang_et_al	Negative	TRUE	TRUE
P82914	Q9NQ55	13541	12776	Zhang_et_al	Zhang_et_al	Negative	TRUE	TRUE
P21912	Q99643	9742	5147	Zhang_et_al	Zhang_et_al	Negative	TRUE	TRUE
P78386	Q14532	100015241	100066353	Zhang_et_al	Zhang_et_al	Failed sequence confirmation	TRUE	FALSE
Q5H9R7	Q8N6T7	56091	5010	Zhang_et_al	Zhang_et_al	Negative	TRUE	FALSE
P04350	Q9BQE3	5968	6055	Zhang_et_al	Zhang_et_al	Negative	TRUE	TRUE
Q9NRF9	Q9ULM3	3840	72139	Zhang_et_al	Zhang_et_al	Negative	TRUE	TRUE
P53567	Q2T9L4	72117	2410	Zhang_et_al	Zhang_et_al	Negative	TRUE	TRUE
P43487	P62826	231	100015946	Zhang_et_al	Zhang_et_al	Negative	TRUE	TRUE
O15541	Q15428	433	100011241	Zhang_et_al	Zhang_et_al	Failed sequence confirmation	TRUE	TRUE
Q13618	Q15369	11305	839	Zhang_et_al	Zhang_et_al	Negative	TRUE	TRUE
P62910	Q9BXY0	2394	11711	Zhang_et_al	Zhang_et_al	Negative	TRUE	TRUE
B7U540	Q15842	100009557	100080594	Zhang_et_al	Zhang_et_al	Failed sequence confirmation	TRUE	FALSE
Q8TBP5	Q9NRQ5	2580	8533	Zhang_et_al	Zhang_et_al	Failed sequence confirmation	TRUE	TRUE
P24941	P33552	4589	3469	Zhang_et_al	Zhang_et_al	Failed sequence confirmation	TRUE	TRUE
O43914	P04234	330	14943	Zhang_et_al	Zhang_et_al	Negative	TRUE	TRUE
O95190	P11926	100080639	12716	Zhang_et_al	Zhang_et_al	Failed sequence confirmation	TRUE	TRUE
P68366	Q3ZCM7	5839	100061779	Zhang_et_al	Zhang_et_al	Negative	TRUE	FALSE
P18669	Q8N0Y7	100015635	100010778	Zhang_et_al	Zhang_et_al	Autoactivator	TRUE	TRUE
Q2M2I5	Q8N1N4	71953	100014573	Zhang_et_al	Zhang_et_al	Positive	TRUE	FALSE
Q24JP5	Q9NV29	6898	56205	Zhang_et_al	Zhang_et_al	Negative	TRUE	FALSE
Q9BT43	Q9BUI4	7936	3395	Zhang_et_al	Zhang_et_al	Positive	TRUE	TRUE
O95678	P02538	100064207	4870	Zhang_et_al	Zhang_et_al	Negative	TRUE	FALSE
P22460	Q9UJ96	55915	100080592	Zhang_et_al	Zhang_et_al	Failed sequence confirmation	TRUE	FALSE
O15234	Q09472	100068974	11663	Zhang_et_al	Zhang_et_al	Failed sequence confirmation	TRUE	TRUE
Q9NXS3	Q9P2N7	56602	12217	Zhang_et_al	Zhang_et_al	Negative	TRUE	FALSE
O75925	P55854	56382	3528	Zhang_et_al	Zhang_et_al	Failed sequence confirmation	TRUE	TRUE
P51572	Q9UHQ4	5727	12286	Zhang_et_al	Zhang_et_al	Negative	TRUE	TRUE
Q7Z3Y9	Q9NSB4	100015516	70512	Zhang_et_al	Zhang_et_al	Autoactivator	TRUE	FALSE
Q8IYJ0	Q9UKB5	10187	100064156	Zhang_et_al	Zhang_et_al	Negative	TRUE	FALSE
P50613	P51946	5564	1832	Zhang_et_al	Zhang_et_al	Negative	TRUE	TRUE
O75752	P35414	9972	10615	Zhang_et_al	Zhang_et_al	Negative	TRUE	TRUE
Q13042	Q7L804	7838	71649	Zhang_et_al	Zhang_et_al	Negative	TRUE	TRUE
Q8IUR0	Q9Y296	3060	13551	Zhang_et_al	Zhang_et_al	Negative	TRUE	TRUE
Q8NA54	Q9P2M1	70192	56482	Zhang_et_al	Zhang_et_al	Negative	TRUE	TRUE
P60228	Q99613	2420	6072	Zhang_et_al	Zhang_et_al	Negative	TRUE	TRUE
P63252	P78508	100016069	56678	Zhang_et_al	Zhang_et_al	Negative	TRUE	FALSE
Q6TFL4	Q8WVZ9	53387	1437	Zhang_et_al	Zhang_et_al	Negative	TRUE	FALSE
B2RNN3	Q9BXJ2	70564	100068507	Zhang_et_al	Zhang_et_al	Negative	TRUE	FALSE
P49755	Q9Y3Q3	295	3921	Zhang_et_al	Zhang_et_al	Negative	TRUE	TRUE
O75157	Q8NHW3	13611	100080609	Zhang_et_al	Zhang_et_al	Autoactivator	TRUE	TRUE
Q92785	Q92922	53603	190	Zhang_et_al	Zhang_et_al	Negative	TRUE	TRUE
O76014	P04259	100014378	8105	Zhang_et_al	Zhang_et_al	Positive	TRUE	TRUE
O43752	Q15836	6230	5658	Zhang_et_al	Zhang_et_al	Negative	TRUE	TRUE
O15265	Q70EK9	100066392	100068975	Zhang_et_al	Zhang_et_al	Failed sequence confirmation	TRUE	TRUE
P15407	Q9BW11	857	5363	Zhang_et_al	Zhang_et_al	Negative	TRUE	TRUE
O60814	P04908	2740	100069967	Zhang_et_al	Zhang_et_al	Failed sequence confirmation	TRUE	TRUE
Q96QA6	Q9UKC9	55101	9208	Zhang_et_al	Zhang_et_al	Negative	TRUE	TRUE
Q8IX18	Q8NEF9	1334	2240	Zhang_et_al	Zhang_et_al	Failed sequence confirmation	TRUE	TRUE
P18124	Q07020	4449	3082	Zhang_et_al	Zhang_et_al	Negative	TRUE	TRUE
P07437	P68363	3825	229	Zhang_et_al	Zhang_et_al	Negative	TRUE	TRUE
P60033	Q9BT67	4284	3621	Zhang_et_al	Zhang_et_al	Negative	TRUE	TRUE
O60216	P0CL83	11611	100015143	Zhang_et_al	Zhang_et_al	Negative	TRUE	TRUE
A5LHX3	P20618	12853	100080758	Zhang_et_al	Zhang_et_al	Negative	TRUE	TRUE
O15516	Q49AN0	10480	54316	Zhang_et_al	Zhang_et_al	Negative	TRUE	TRUE
P56182	Q9BXY0	11711	3159	Zhang_et_al	Zhang_et_al	Negative	TRUE	TRUE
P20594	P51841	100062119	100066368	Zhang_et_al	Zhang_et_al	Negative	TRUE	FALSE
O43395	Q9BTD8	3949	3292	Zhang_et_al	Zhang_et_al	Negative	TRUE	TRUE
P08621	P62316	3128	71121	Zhang_et_al	Zhang_et_al	Negative	TRUE	TRUE
P49756	Q9Y383	70593	258	Zhang_et_al	Zhang_et_al	Negative	TRUE	TRUE
O15116	Q9Y4Z0	3187	3328	Zhang_et_al	Zhang_et_al	Negative	TRUE	TRUE
P60953	P61586	399	7442	Zhang_et_al	Zhang_et_al	Negative	TRUE	FALSE
P38919	Q96A72	365	6436	Zhang_et_al	Zhang_et_al	Negative	TRUE	TRUE
O95279	Q9Y257	10966	4319	Zhang_et_al	Zhang_et_al	Negative	TRUE	FALSE
P46109	Q92608	100000049	53595	Zhang_et_al	Zhang_et_al	Failed sequence confirmation	TRUE	TRUE
P23409	Q09013	12884	13736	Zhang_et_al	Zhang_et_al	Failed sequence confirmation	TRUE	TRUE
Q86UN2	Q9BQT9	56798	53530	Zhang_et_al	Zhang_et_al	Negative	TRUE	TRUE
P18507	P48169	71559	2363	Zhang_et_al	Zhang_et_al	Negative	TRUE	FALSE
Q96HJ5	Q9GZW8	5793	13109	Zhang_et_al	Zhang_et_al	Negative	TRUE	TRUE
P68032	P68133	6410	6701	Zhang_et_al	Zhang_et_al	Negative	TRUE	FALSE
Q13627	Q6PGP7	11998	100061742	Zhang_et_al	Zhang_et_al	Autoactivator	TRUE	TRUE
Q99536	Q9HCJ6	270	2317	Zhang_et_al	Zhang_et_al	Failed sequence confirmation	TRUE	FALSE
Q9H0B6	Q9NSK0	55305	2579	Zhang_et_al	Zhang_et_al	Negative	TRUE	TRUE
P35269	P50750	2736	3310	Zhang_et_al	Zhang_et_al	Negative	TRUE	TRUE
Q86Y82	Q9Y2Y6	4686	11461	Zhang_et_al	Zhang_et_al	Negative	TRUE	FALSE
Q13263	Q96CS4	7052	3885	Zhang_et_al	Zhang_et_al	Negative	TRUE	TRUE
Q9H6Q4	Q9Y5Y2	5307	9604	Zhang_et_al	Zhang_et_al	Negative	TRUE	TRUE
Q05513	Q9BYG5	4489	10823	Zhang_et_al	Zhang_et_al	Failed sequence confirmation	TRUE	TRUE
Q8N140	Q9UBF1	4503	1561	Zhang_et_al	Zhang_et_al	Negative	TRUE	TRUE
O00160	Q8TD86	100063996	9491	Zhang_et_al	Zhang_et_al	Negative	TRUE	TRUE
Q8TAE7	Q9UJ96	14461	100080592	Zhang_et_al	Zhang_et_al	Failed sequence confirmation	TRUE	FALSE
P06493	P22674	100063977	5873	Zhang_et_al	Zhang_et_al	Negative	TRUE	TRUE
P52803	Q9UF33	100062224	71603	Zhang_et_al	Zhang_et_al	Negative	TRUE	TRUE
Q4KMG9	Q9Y6X1	53090	56139	Zhang_et_al	Zhang_et_al	Negative	TRUE	FALSE
Q8IUH4	Q9H3Z4	11991	11858	Zhang_et_al	Zhang_et_al	Negative	TRUE	TRUE
O15260	P24390	12623	12591	Zhang_et_al	Zhang_et_al	Failed sequence confirmation	TRUE	TRUE
Q13123	Q2TAY7	14974	4391	Zhang_et_al	Zhang_et_al	Positive	TRUE	TRUE
Q13257	Q9P2N7	12217	4707	Zhang_et_al	Zhang_et_al	Negative	TRUE	TRUE
O43933	P49917	100003551	1884	Zhang_et_al	Zhang_et_al	Negative	TRUE	TRUE
O14682	Q53G59	4623	4705	Zhang_et_al	Zhang_et_al	Negative	TRUE	TRUE
P01375	P50591	9585	10053	Zhang_et_al	Zhang_et_al	Negative	TRUE	TRUE
P62993	Q8NFH8	100080764	8010	Zhang_et_al	Zhang_et_al	Negative	TRUE	TRUE
P31150	Q9ULC3	2874	2488	Zhang_et_al	Zhang_et_al	Failed sequence confirmation	TRUE	TRUE
Q7Z7H5	Q9Y3B3	10959	6255	Zhang_et_al	Zhang_et_al	Negative	TRUE	TRUE
O94992	Q9Y2W1	4582	53086	Zhang_et_al	Zhang_et_al	Negative	TRUE	TRUE
P04259	P35900	8105	8472	Zhang_et_al	Zhang_et_al	Negative	TRUE	FALSE
O15516	Q7RTS1	54316	53666	Zhang_et_al	Zhang_et_al	Negative	TRUE	TRUE
O60656	P0DTE5	13310	81693	Zhang_et_al	Zhang_et_al	Failed sequence confirmation	TRUE	FALSE
P06340	P28068	884	2556	Zhang_et_al	Zhang_et_al	Negative	TRUE	TRUE
Q99848	Q9GZR7	5196	5878	Zhang_et_al	Zhang_et_al	Negative	TRUE	TRUE
P62269	P62841	55696	71456	Zhang_et_al	Zhang_et_al	Negative	TRUE	TRUE
O15062	O15156	7121	6813	Zhang_et_al	Zhang_et_al	Positive	TRUE	TRUE
Q13255	Q14833	54919	40080840	Zhang_et_al	Zhang_et_al	Negative	TRUE	FALSE
A2RU14	Q4KMG9	56139	54962	Zhang_et_al	Zhang_et_al	Negative	TRUE	TRUE
O75150	Q5VTR2	52855	5060	Zhang_et_al	Zhang_et_al	Positive	TRUE	TRUE
Q92764	Q9NSB4	100014396	100015516	Zhang_et_al	Zhang_et_al	Positive	TRUE	TRUE
O00591	P31644	2995	71617	Zhang_et_al	Zhang_et_al	Negative	TRUE	FALSE
A2RU67	Q8TE99	10151	55123	Zhang_et_al	Zhang_et_al	Negative	TRUE	TRUE
P43320	P53672	4852	100000052	Zhang_et_al	Zhang_et_al	Negative	TRUE	FALSE
P0DTE4	P36537	100061569	53848	Zhang_et_al	Zhang_et_al	Negative	TRUE	FALSE
Q9H000	Q9Y2X8	260	4360	Zhang_et_al	Zhang_et_al	Positive	TRUE	TRUE
P83876	Q8WWY3	5372	54082	Zhang_et_al	Zhang_et_al	Negative	TRUE	TRUE
O60238	Q96DT6	1930	2427	Zhang_et_al	Zhang_et_al	Test failed	TRUE	TRUE
P09382	Q9C0C4	6097	56181	Zhang_et_al	Zhang_et_al	Negative	TRUE	TRUE
O15062	O95365	53764	6813	Zhang_et_al	Zhang_et_al	Failed sequence confirmation	TRUE	FALSE
Q86W11	Q9H4T2	4224	100080855	Zhang_et_al	Zhang_et_al	Autoactivator	TRUE	FALSE
Q8NDZ6	Q9Y320	3263	1882	Zhang_et_al	Zhang_et_al	Negative	TRUE	TRUE
P18848	Q86XI2	503	100067577	Zhang_et_al	Zhang_et_al	Negative	TRUE	FALSE
Q15438	Q96HB5	4535	100067419	Zhang_et_al	Zhang_et_al	Positive	TRUE	TRUE
P35916	Q9UM73	100068206	100061564	Zhang_et_al	Zhang_et_al	Failed sequence confirmation	TRUE	FALSE
Q9HCU5	Q9NR31	2887	4040	Zhang_et_al	Zhang_et_al	Negative	TRUE	TRUE
P06850	P55089	6459	53026	Zhang_et_al	Zhang_et_al	Failed sequence confirmation	TRUE	FALSE
O15535	P10073	6372	53524	Zhang_et_al	Zhang_et_al	Positive	TRUE	TRUE
O60645	Q96KP1	15000	12212	Zhang_et_al	Zhang_et_al	Negative	TRUE	TRUE
P04899	Q9UGC6	675	7237	Zhang_et_al	Zhang_et_al	Negative	TRUE	TRUE
Q8TBP5	Q9BU79	4167	2580	Zhang_et_al	Zhang_et_al	Negative	TRUE	TRUE
Q13405	Q9BQC6	3503	4312	Zhang_et_al	Zhang_et_al	Negative	TRUE	TRUE
Q15427	Q15428	4249	100011241	Zhang_et_al	Zhang_et_al	Failed sequence confirmation	TRUE	TRUE
Q13153	Q96L33	53012	55420	Zhang_et_al	Zhang_et_al	Negative	TRUE	TRUE
P61009	Q9BY50	11479	94	Zhang_et_al	Zhang_et_al	Negative	TRUE	TRUE
Q969G3	Q9NPI1	11785	12062	Zhang_et_al	Zhang_et_al	Negative	TRUE	TRUE
Q969H4	Q9BYL1	5889	71041	Zhang_et_al	Zhang_et_al	Negative	TRUE	TRUE
P15407	Q8WYK2	857	13624	Zhang_et_al	Zhang_et_al	Negative	TRUE	TRUE
Q9H293	Q9NRM6	100008550	13871	Zhang_et_al	Zhang_et_al	Negative	TRUE	TRUE
P50458	Q68CP9	100061612	100069986	Zhang_et_al	Zhang_et_al	Failed sequence confirmation	TRUE	TRUE
O95190	P29373	100080639	6104	Zhang_et_al	Zhang_et_al	Failed sequence confirmation	TRUE	TRUE
P25205	Q9BRX5	4758	3726	Zhang_et_al	Zhang_et_al	Negative	TRUE	TRUE
Q15916	Q96RE7	11837	1984	Zhang_et_al	Zhang_et_al	Failed sequence confirmation	TRUE	TRUE
Q9H9E1	Q9HC98	1083	3567	Zhang_et_al	Zhang_et_al	Positive	TRUE	TRUE
Q15672	Q7RTS1	100011230	53666	Zhang_et_al	Zhang_et_al	Failed sequence confirmation	TRUE	FALSE
P61513	P62987	1590	71838	Zhang_et_al	Zhang_et_al	Negative	TRUE	TRUE
Q9HAV0	Q9P2W3	2749	72084	Zhang_et_al	Zhang_et_al	Negative	TRUE	TRUE
Q14982	Q8J025	13718	54023	Zhang_et_al	Zhang_et_al	Negative	TRUE	TRUE
P01566	Q9HBE5	4298	13841	Zhang_et_al	Zhang_et_al	Negative	TRUE	TRUE
P05783	P08779	65	100011278	Zhang_et_al	Zhang_et_al	Test failed	TRUE	FALSE
Q7RTV5	Q7Z7K6	13678	70865	Zhang_et_al	Zhang_et_al	Negative	TRUE	FALSE
P02538	Q7Z3Y8	100066360	4870	Zhang_et_al	Zhang_et_al	Negative	TRUE	TRUE
P23396	P60866	4632	3880	Zhang_et_al	Zhang_et_al	Negative	TRUE	TRUE
P26678	Q5T1S8	5673	56943	Zhang_et_al	Zhang_et_al	Failed sequence confirmation	TRUE	TRUE
Q9GZT3	Q9HD15	12830	100015982	Zhang_et_al	Zhang_et_al	Negative	TRUE	TRUE
Q9HCC6	Q9Y5J3	100009950	3639	Zhang_et_al	Zhang_et_al	Negative	TRUE	FALSE
P18507	P48167	71559	100008474	Zhang_et_al	Zhang_et_al	Negative	TRUE	FALSE
P61204	Q15438	100067419	1653	Zhang_et_al	Zhang_et_al	Negative	TRUE	TRUE
Q9BWL3	Q9NQ34	11266	47	Zhang_et_al	Zhang_et_al	Failed sequence confirmation	TRUE	FALSE
P13010	P49917	7362	1884	Zhang_et_al	Zhang_et_al	Negative	TRUE	TRUE
Q15208	Q9H8S9	7134	925	Zhang_et_al	Zhang_et_al	Negative	TRUE	TRUE
O15342	Q93050	9692	56617	Zhang_et_al	Zhang_et_al	Negative	TRUE	TRUE
O14802	Q9Y535	100000076	71125	Zhang_et_al	Zhang_et_al	Failed sequence confirmation	TRUE	TRUE
O14764	P48169	9849	2363	Zhang_et_al	Zhang_et_al	Negative	TRUE	FALSE
P27037	Q13705	14607	70008	Zhang_et_al	Zhang_et_al	Negative	TRUE	FALSE
P30825	Q9ULX7	10890	9296	Zhang_et_al	Zhang_et_al	Negative	TRUE	FALSE
Q14213	Q6UWB1	9471	729	Zhang_et_al	Zhang_et_al	Negative	TRUE	TRUE
P22415	Q02577	12544	52659	Zhang_et_al	Zhang_et_al	Negative	TRUE	TRUE
P01906	Q30154	6668	100080579	Zhang_et_al	Zhang_et_al	Autoactivator	TRUE	TRUE
P09012	P09661	4671	12724	Zhang_et_al	Zhang_et_al	Positive	TRUE	TRUE
O60830	P60602	6884	5713	Zhang_et_al	Zhang_et_al	Negative	TRUE	TRUE
P46734	P53778	7719	9751	Zhang_et_al	Zhang_et_al	Negative	TRUE	FALSE
P19387	P52434	3491	3888	Zhang_et_al	Zhang_et_al	Negative	TRUE	TRUE
Q8NCA5	Q92499	53266	7143	Zhang_et_al	Zhang_et_al	Failed sequence confirmation	TRUE	TRUE
Q86XH1	Q8IXS2	11383	10454	Zhang_et_al	Zhang_et_al	Negative	TRUE	TRUE
Q8WUD4	Q99459	2424	13121	Zhang_et_al	Zhang_et_al	Negative	TRUE	TRUE
P49910	Q9UNY5	7210	1549	Zhang_et_al	Zhang_et_al	Negative	TRUE	FALSE
O43674	Q9NVS2	6438	6351	Zhang_et_al	Zhang_et_al	Negative	TRUE	TRUE
P06493	Q8WWL7	100068931	5873	Zhang_et_al	Zhang_et_al	Negative	TRUE	TRUE
P07437	Q71U36	3825	4595	Zhang_et_al	Zhang_et_al	Negative	TRUE	TRUE
P15408	P17275	12504	4265	Zhang_et_al	Zhang_et_al	Positive	TRUE	TRUE
Q8IYH5	Q9ULM3	10126	72139	Zhang_et_al	Zhang_et_al	Negative	TRUE	TRUE
O60635	P08962	100008893	5276	Zhang_et_al	Zhang_et_al	Negative	TRUE	FALSE
P01100	P15336	4345	54731	Zhang_et_al	Zhang_et_al	Positive	TRUE	TRUE
Q7RTU3	Q8NFJ8	100062166	13703	Zhang_et_al	Zhang_et_al	Negative	TRUE	FALSE
P05787	P35527	100068203	14966	Zhang_et_al	Zhang_et_al	Failed sequence confirmation	TRUE	FALSE
O75182	Q13547	100069106	3152	Zhang_et_al	Zhang_et_al	Negative	TRUE	TRUE
P62837	Q9Y4L5	71385	11985	Zhang_et_al	Zhang_et_al	Negative	TRUE	TRUE
P60763	Q13153	53012	6488	Zhang_et_al	Zhang_et_al	Negative	TRUE	TRUE
O43741	P54619	4710	11857	Zhang_et_al	Zhang_et_al	Positive	TRUE	TRUE
Q9H0R8	Q9NT62	12494	6704	Zhang_et_al	Zhang_et_al	Negative	TRUE	TRUE
Q9NPH6	Q9NY56	72012	52581	Zhang_et_al	Zhang_et_al	Negative	TRUE	FALSE
Q2T9L4	Q969J3	72117	384	Zhang_et_al	Zhang_et_al	Negative	TRUE	TRUE
Q96D53	Q99807	3451	974	Zhang_et_al	Zhang_et_al	Negative	TRUE	TRUE
Q3SXY8	Q9NRR6	15050	52802	Zhang_et_al	Zhang_et_al	Negative	TRUE	TRUE
P42768	P63261	6563	3123	Zhang_et_al	Zhang_et_al	Failed sequence confirmation	TRUE	TRUE
O75367	Q8N257	55750	6390	Zhang_et_al	Zhang_et_al	Negative	TRUE	TRUE
O75880	Q5JTJ3	55364	786	Zhang_et_al	Zhang_et_al	Negative	TRUE	TRUE
O60519	P35638	3944	71902	Zhang_et_al	Zhang_et_al	Positive	TRUE	TRUE
P02008	P02100	704	8297	Zhang_et_al	Zhang_et_al	Negative	TRUE	TRUE
P13598	P16150	3429	7231	Zhang_et_al	Zhang_et_al	Negative	TRUE	FALSE
P24539	Q7Z4Y8	7551	71664	Zhang_et_al	Zhang_et_al	Negative	TRUE	TRUE
P49755	Q15363	12727	3921	Zhang_et_al	Zhang_et_al	Negative	TRUE	TRUE
P37235	Q86V35	11640	730	Zhang_et_al	Zhang_et_al	Negative	TRUE	TRUE
O75489	P56556	4120	8022	Zhang_et_al	Zhang_et_al	Negative	TRUE	TRUE
P63027	Q15836	4137	5658	Zhang_et_al	Zhang_et_al	Negative	TRUE	FALSE
P39019	P62269	71456	3441	Zhang_et_al	Zhang_et_al	Negative	TRUE	TRUE
P54646	Q9Y478	693	14015	Zhang_et_al	Zhang_et_al	Positive	TRUE	TRUE
P0DTE5	Q9BY64	81693	100062443	Zhang_et_al	Zhang_et_al	Negative	TRUE	FALSE
P60059	Q9UGP8	8552	10738	Zhang_et_al	Zhang_et_al	Negative	TRUE	TRUE
Q7RTS1	Q9Y5J3	3639	53666	Zhang_et_al	Zhang_et_al	Negative	TRUE	TRUE
P04234	P20963	14943	8329	Zhang_et_al	Zhang_et_al	Negative	TRUE	TRUE
P51668	Q9H000	260	5743	Zhang_et_al	Zhang_et_al	Positive	TRUE	TRUE
P63000	Q13153	53012	11800	Zhang_et_al	Zhang_et_al	Negative	TRUE	TRUE
Q8IZ81	Q9NVJ2	2674	2476	Zhang_et_al	Zhang_et_al	Failed sequence confirmation	TRUE	TRUE
P36537	Q9HAW9	100062577	53848	Zhang_et_al	Zhang_et_al	Negative	TRUE	FALSE
Q8TCY5	Q96G30	14842	13470	Zhang_et_al	Zhang_et_al	Negative	TRUE	TRUE
P82650	Q9Y3D3	12648	6702	Zhang_et_al	Zhang_et_al	Negative	TRUE	TRUE
Q01546	Q6A163	100064009	100068229	Zhang_et_al	Zhang_et_al	Positive	TRUE	TRUE
Q96G21	Q9NV31	6881	6851	Zhang_et_al	Zhang_et_al	Negative	TRUE	TRUE
Q6XD76	Q7RTS1	56495	53666	Zhang_et_al	Zhang_et_al	Negative	TRUE	FALSE
O95264	P46098	100014568	3803	Zhang_et_al	Zhang_et_al	Negative	TRUE	TRUE
Q02577	Q5TGS1	52659	100062350	Zhang_et_al	Zhang_et_al	Test failed	TRUE	TRUE
P59923	Q9UNY5	7210	71753	Zhang_et_al	Zhang_et_al	Negative	TRUE	FALSE
Q96IG2	Q96QA6	5241	55101	Zhang_et_al	Zhang_et_al	Negative	TRUE	TRUE
O76014	O95678	100014378	100064207	Zhang_et_al	Zhang_et_al	Positive	TRUE	TRUE
O15155	Q4KMG9	56139	3	Zhang_et_al	Zhang_et_al	Negative	TRUE	TRUE
P83369	Q969L4	5292	54582	Zhang_et_al	Zhang_et_al	Negative	TRUE	TRUE
P51636	P56539	56148	5458	Zhang_et_al	Zhang_et_al	Negative	TRUE	FALSE
B7U540	Q9UNX9	100080594	11191	Zhang_et_al	Zhang_et_al	Failed sequence confirmation	TRUE	FALSE
P21283	Q93050	6365	9692	Zhang_et_al	Zhang_et_al	Negative	TRUE	TRUE
O60304	Q9H4T2	56605	4224	Zhang_et_al	Zhang_et_al	Negative	TRUE	FALSE
O75182	Q01664	100069106	2909	Zhang_et_al	Zhang_et_al	Negative	TRUE	TRUE
Q14721	Q9ULS6	100062442	8254	Zhang_et_al	Zhang_et_al	Failed sequence confirmation	TRUE	FALSE
O75795	P06133	13004	100014497	Zhang_et_al	Zhang_et_al	Negative	TRUE	FALSE
O76003	Q9Y3E2	5473	12086	Zhang_et_al	Zhang_et_al	Positive	TRUE	TRUE
A0PJX2	P21281	54944	14681	Zhang_et_al	Zhang_et_al	Negative	TRUE	TRUE
P0C5Z0	Q96A08	70093	70422	Zhang_et_al	Zhang_et_al	Negative	TRUE	TRUE
O95167	P60602	5713	12185	Zhang_et_al	Zhang_et_al	Negative	TRUE	TRUE
O14802	Q9HAW0	3008	71125	Zhang_et_al	Zhang_et_al	Negative	TRUE	TRUE
O15265	Q9ULG1	100066392	72161	Zhang_et_al	Zhang_et_al	Failed sequence confirmation	TRUE	TRUE
Q15323	Q7RTS7	56141	100063986	Zhang_et_al	Zhang_et_al	Positive	TRUE	TRUE
P08621	P62306	55442	71121	Zhang_et_al	Zhang_et_al	Negative	TRUE	TRUE
Q4VC31	Q99623	394	70969	Zhang_et_al	Zhang_et_al	Failed sequence confirmation	TRUE	TRUE
P17081	Q13153	53012	53427	Zhang_et_al	Zhang_et_al	Negative	TRUE	TRUE
Q9GZQ3	Q9Y6G5	5535	3764	Zhang_et_al	Zhang_et_al	Negative	TRUE	TRUE
H3BR10	Q9BZL3	93	70122	Zhang_et_al	Zhang_et_al	Failed sequence confirmation	TRUE	TRUE
P84077	Q99418	2439	3723	Zhang_et_al	Zhang_et_al	Negative	TRUE	TRUE
Q15848	Q9BXJ3	9896	55864	Zhang_et_al	Zhang_et_al	Negative	TRUE	FALSE
P02042	P09105	13314	13796	Zhang_et_al	Zhang_et_al	Positive	TRUE	TRUE
P51841	Q02153	10584	100062119	Zhang_et_al	Zhang_et_al	Failed sequence confirmation	TRUE	FALSE
P61586	Q8TCX5	8341	7442	Zhang_et_al	Zhang_et_al	Negative	TRUE	TRUE
O75364	O75817	7440	100009592	Zhang_et_al	Zhang_et_al	Failed sequence confirmation	TRUE	FALSE
Q68J44	Q8TAC2	70783	71253	Zhang_et_al	Zhang_et_al	Negative	TRUE	TRUE
Q01362	Q9GZW8	71626	13109	Zhang_et_al	Zhang_et_al	Negative	TRUE	FALSE
P62140	Q86WC6	4085	71980	Zhang_et_al	Zhang_et_al	Positive	TRUE	TRUE
O60812	Q9UII2	70525	3075	Zhang_et_al	Zhang_et_al	Negative	TRUE	TRUE
P15336	P15408	12504	54731	Zhang_et_al	Zhang_et_al	Positive	TRUE	TRUE
Q15040	Q9BZL1	294	5662	Zhang_et_al	Zhang_et_al	Negative	TRUE	TRUE
O15155	Q8IUW5	3	71147	Zhang_et_al	Zhang_et_al	Negative	TRUE	FALSE
O95298	O95299	4513	951	Zhang_et_al	Zhang_et_al	Negative	TRUE	TRUE
A8MPY1	O00591	100080564	71617	Zhang_et_al	Zhang_et_al	Failed sequence confirmation	TRUE	FALSE
P16662	P22310	56607	13225	Zhang_et_al	Zhang_et_al	Failed sequence confirmation	TRUE	FALSE
O94888	Q92890	3589	100064026	Zhang_et_al	Zhang_et_al	Negative	TRUE	TRUE
P23527	P25208	52617	5452	Zhang_et_al	Zhang_et_al	Negative	TRUE	TRUE
P41273	Q07011	4445	71861	Zhang_et_al	Zhang_et_al	Negative	TRUE	TRUE
P23409	P47928	12884	7159	Zhang_et_al	Zhang_et_al	Failed sequence confirmation	TRUE	TRUE
P22415	Q05195	13888	12544	Zhang_et_al	Zhang_et_al	Negative	TRUE	TRUE
Q6PD62	Q8N7H5	12022	3459	Zhang_et_al	Zhang_et_al	Negative	TRUE	TRUE
Q9NPD8	Q9NW38	11743	5367	Zhang_et_al	Zhang_et_al	Negative	TRUE	TRUE
Q8TEV9	Q96LT7	72031	14534	Zhang_et_al	Zhang_et_al	Positive	TRUE	TRUE
P02538	Q92764	100014396	4870	Zhang_et_al	Zhang_et_al	Negative	TRUE	TRUE
Q15437	Q9HD15	5053	100015982	Zhang_et_al	Zhang_et_al	Positive	TRUE	TRUE
O95264	Q8WXA8	56280	100014568	Zhang_et_al	Zhang_et_al	Negative	TRUE	TRUE
Q8N7H5	Q8WVC0	3459	498	Zhang_et_al	Zhang_et_al	Negative	TRUE	TRUE
Q07817	Q92934	5989	3706	Zhang_et_al	Zhang_et_al	Negative	TRUE	TRUE
O94898	Q8TE99	54109	10151	Zhang_et_al	Zhang_et_al	Negative	TRUE	TRUE
P45973	P83916	100070284	2697	Zhang_et_al	Zhang_et_al	Negative	TRUE	TRUE
P31994	Q14116	5475	8038	Zhang_et_al	Zhang_et_al	Negative	TRUE	FALSE
Q13889	Q15545	10059	12320	Zhang_et_al	Zhang_et_al	Negative	TRUE	TRUE
Q07889	Q6T310	55005	100014292	Zhang_et_al	Zhang_et_al	Negative	TRUE	TRUE
P49910	P57086	3585	1549	Zhang_et_al	Zhang_et_al	Failed sequence confirmation	TRUE	TRUE
O60783	P82664	6375	6443	Zhang_et_al	Zhang_et_al	Negative	TRUE	TRUE
O75593	Q16595	10735	40080553	Zhang_et_al	Zhang_et_al	Negative	TRUE	TRUE
Q8IZV5	Q8N3Y7	11090	71203	Zhang_et_al	Zhang_et_al	Negative	TRUE	FALSE
Q00526	Q8WWL7	100068931	100064010	Zhang_et_al	Zhang_et_al	Positive	TRUE	TRUE
Q5VZ52	Q86UN6	14533	56735	Zhang_et_al	Zhang_et_al	Negative	TRUE	TRUE
Q8WWX0	Q8WXH4	13908	14852	Zhang_et_al	Zhang_et_al	Negative	TRUE	FALSE
Q7Z7K6	Q8N4U5	9730	13678	Zhang_et_al	Zhang_et_al	Negative	TRUE	FALSE
O94898	Q13873	11786	54109	Zhang_et_al	Zhang_et_al	Negative	TRUE	FALSE
P82664	P82933	70937	6443	Zhang_et_al	Zhang_et_al	Negative	TRUE	TRUE
P16104	P62807	6481	4032	Zhang_et_al	Zhang_et_al	Negative	TRUE	TRUE
Q14764	Q9NVS2	7592	6351	Zhang_et_al	Zhang_et_al	Negative	TRUE	TRUE
Q9Y2Q9	Q9Y3D9	3271	6958	Zhang_et_al	Zhang_et_al	Negative	TRUE	TRUE
O43567	P62837	71385	6312	Zhang_et_al	Zhang_et_al	Negative	TRUE	TRUE
P55061	Q9BVT8	934	17	Zhang_et_al	Zhang_et_al	Negative	TRUE	TRUE
Q15369	Q8WXH6	839	53732	Zhang_et_al	Zhang_et_al	Negative	TRUE	TRUE
Q7Z7F7	Q9NQ50	3052	11845	Zhang_et_al	Zhang_et_al	Negative	TRUE	TRUE
P49760	P52597	11851	7437	Zhang_et_al	Zhang_et_al	Negative	TRUE	FALSE
P78386	Q7Z3Y9	70512	100066353	Zhang_et_al	Zhang_et_al	Negative	TRUE	TRUE
Q15465	Q9Y6C5	40080739	100016143	Zhang_et_al	Zhang_et_al	Negative	TRUE	TRUE
O14593	P48382	56131	212	Zhang_et_al	Zhang_et_al	Negative	TRUE	TRUE
Q01546	Q7Z3Y8	100068229	100066360	Zhang_et_al	Zhang_et_al	Autoactivator	TRUE	TRUE
P48539	Q9BZI1	984	14805	Zhang_et_al	Zhang_et_al	Failed sequence confirmation	TRUE	TRUE
Q6A163	Q99456	100064009	100062114	Zhang_et_al	Zhang_et_al	Failed sequence confirmation	TRUE	FALSE
P12643	Q7Z4P5	100064150	100014367	Zhang_et_al	Zhang_et_al	Failed sequence confirmation	TRUE	FALSE
O14880	Q9Y2R0	4087	3983	Zhang_et_al	Zhang_et_al	Negative	TRUE	TRUE
Q2M2I5	Q9NSB4	71953	100015516	Zhang_et_al	Zhang_et_al	Positive	TRUE	FALSE
Q2VWP7	Q9BTN0	100014439	3704	Zhang_et_al	Zhang_et_al	Failed sequence confirmation	TRUE	FALSE
O15480	Q8N140	14030	1561	Zhang_et_al	Zhang_et_al	Negative	TRUE	TRUE
O94810	P04899	55659	7237	Zhang_et_al	Zhang_et_al	Negative	TRUE	TRUE
O60238	P17152	2427	4184	Zhang_et_al	Zhang_et_al	Positive	TRUE	TRUE
Q16520	Q8NHW3	9618	100080609	Zhang_et_al	Zhang_et_al	Autoactivator	TRUE	TRUE
Q16891	Q5TGZ0	5353	70345	Zhang_et_al	Zhang_et_al	Negative	TRUE	TRUE
Q53GT1	Q9UJP4	55287	7203	Zhang_et_al	Zhang_et_al	Negative	TRUE	TRUE
P08708	P60900	3741	6951	Zhang_et_al	Zhang_et_al	Negative	TRUE	TRUE
P06400	P30279	6359	8208	Zhang_et_al	Zhang_et_al	Negative	TRUE	TRUE
P52564	Q16539	3510	2666	Zhang_et_al	Zhang_et_al	Negative	TRUE	FALSE
P31431	P52799	12920	13900	Zhang_et_al	Zhang_et_al	Negative	TRUE	TRUE
P15586	Q9NUM4	2010	2627	Zhang_et_al	Zhang_et_al	Negative	TRUE	TRUE
P17275	P18847	4958	4265	Zhang_et_al	Zhang_et_al	Negative	TRUE	TRUE
O95881	Q02790	3545	3733	Zhang_et_al	Zhang_et_al	Negative	TRUE	FALSE
P24864	P38936	3192	12508	Zhang_et_al	Zhang_et_al	Negative	TRUE	TRUE
Q9HBE4	Q9HBE5	14605	4298	Zhang_et_al	Zhang_et_al	Negative	TRUE	TRUE
P46098	Q9GZZ6	100015955	3803	Zhang_et_al	Zhang_et_al	Negative	TRUE	FALSE
O95678	P05787	100064207	14966	Zhang_et_al	Zhang_et_al	Negative	TRUE	TRUE
Q06830	Q9BYN0	5486	100002170	Zhang_et_al	Zhang_et_al	Failed sequence confirmation	TRUE	TRUE
P38432	Q15544	6448	6610	Zhang_et_al	Zhang_et_al	Negative	TRUE	TRUE
P62841	Q9HAU5	55696	56344	Zhang_et_al	Zhang_et_al	Negative	TRUE	TRUE
P78371	Q99832	5995	53767	Zhang_et_al	Zhang_et_al	Negative	TRUE	TRUE
P02100	P09105	704	13314	Zhang_et_al	Zhang_et_al	Negative	TRUE	TRUE
P08590	Q8NEV4	6426	100061876	Zhang_et_al	Zhang_et_al	Negative	TRUE	TRUE
P01106	P40939	5875	100008545	Zhang_et_al	Zhang_et_al	Failed sequence confirmation	TRUE	TRUE
A0PJX2	P36543	54944	3831	Zhang_et_al	Zhang_et_al	Negative	TRUE	TRUE
A6NNB3	Q01628	100062348	2707	Zhang_et_al	Zhang_et_al	Negative	TRUE	FALSE
O75558	P40933	2499	9297	Zhang_et_al	Zhang_et_al	Negative	TRUE	TRUE
O43827	Q8NI99	3771	72052	Zhang_et_al	Zhang_et_al	Negative	TRUE	FALSE
O75821	P23588	3492	14629	Zhang_et_al	Zhang_et_al	Negative	TRUE	TRUE
O75506	Q8WUW1	4648	12418	Zhang_et_al	Zhang_et_al	Test failed	TRUE	TRUE
Q9H598	Q9UJQ1	11880	11728	Zhang_et_al	Zhang_et_al	Negative	TRUE	TRUE
P68871	P69905	5808	2794	Zhang_et_al	Zhang_et_al	Negative	TRUE	TRUE
Q13795	Q9H628	11085	71735	Zhang_et_al	Zhang_et_al	Negative	TRUE	TRUE
Q5VWW1	Q9BXJ3	100063974	9896	Zhang_et_al	Zhang_et_al	Negative	TRUE	FALSE
Q9NVP2	Q9Y6F7	2047	72095	Zhang_et_al	Zhang_et_al	Negative	TRUE	TRUE
Q16777	Q99879	12038	70421	Zhang_et_al	Zhang_et_al	Negative	TRUE	TRUE
P36578	P56182	4808	3159	Zhang_et_al	Zhang_et_al	Negative	TRUE	TRUE
Q9HB21	Q9NRM7	100069239	10412	Zhang_et_al	Zhang_et_al	Negative	TRUE	FALSE
P51668	Q99942	5370	5743	Zhang_et_al	Zhang_et_al	Positive	TRUE	TRUE
Q02575	Q92886	2872	2985	Zhang_et_al	Zhang_et_al	Failed sequence confirmation	TRUE	FALSE
Q68CP9	Q9NPI1	11785	100061612	Zhang_et_al	Zhang_et_al	Negative	TRUE	TRUE
P51668	Q8TDB6	11236	5743	Zhang_et_al	Zhang_et_al	Negative	TRUE	TRUE
Q9NS64	Q9NVM1	4418	4840	Zhang_et_al	Zhang_et_al	Negative	TRUE	TRUE
P51575	Q93086	11219	10288	Zhang_et_al	Zhang_et_al	Negative	TRUE	TRUE
Q14232	Q9UI10	3643	56108	Zhang_et_al	Zhang_et_al	Negative	TRUE	TRUE
P62837	Q9H6Y7	71385	6910	Zhang_et_al	Zhang_et_al	Negative	TRUE	TRUE
P49798	P50148	3614	10805	Zhang_et_al	Zhang_et_al	Negative	TRUE	TRUE
O95214	O95807	5404	8001	Zhang_et_al	Zhang_et_al	Negative	TRUE	TRUE
Q6UX98	Q9NQZ7	10864	56402	Zhang_et_al	Zhang_et_al	Negative	TRUE	TRUE
P02746	P02747	2816	2818	Zhang_et_al	Zhang_et_al	Negative	TRUE	TRUE
P10147	P51681	71123	71023	Zhang_et_al	Zhang_et_al	Negative	TRUE	TRUE
P08754	P49795	100008847	12739	Zhang_et_al	Zhang_et_al	Positive	TRUE	TRUE
O43684	O60356	3217	3482	Zhang_et_al	Zhang_et_al	Negative	TRUE	TRUE
Q1W4C9	Q8NEX5	14051	56475	Zhang_et_al	Zhang_et_al	Negative	TRUE	TRUE
O60486	Q01151	1202	100015600	Zhang_et_al	Zhang_et_al	Negative	TRUE	FALSE
P17987	Q99832	3243	5995	Zhang_et_al	Zhang_et_al	Negative	TRUE	TRUE
Q9BYN8	Q9Y2R5	6037	12021	Zhang_et_al	Zhang_et_al	Negative	TRUE	TRUE
O95996	Q9Y2C2	71666	100080495	Zhang_et_al	Zhang_et_al	Failed sequence confirmation	TRUE	TRUE
Q6YFQ2	Q9NRX3	7057	12199	Zhang_et_al	Zhang_et_al	Negative	TRUE	TRUE
Q14194	Q16555	12017	3380	Zhang_et_al	Zhang_et_al	Autoactivator	TRUE	TRUE
O00526	O14788	52646	53990	Zhang_et_al	Zhang_et_al	Negative	TRUE	TRUE
P08238	Q92598	4262	9615	Zhang_et_al	Zhang_et_al	Negative	TRUE	TRUE
O75795	P22309	56635	100014497	Zhang_et_al	Zhang_et_al	Negative	TRUE	FALSE
O15265	Q9UBS8	53361	100066392	Zhang_et_al	Zhang_et_al	Failed sequence confirmation	TRUE	TRUE
O14978	P59923	4846	71753	Zhang_et_al	Zhang_et_al	Failed sequence confirmation	TRUE	FALSE
P27694	Q96LW4	71197	752	Zhang_et_al	Zhang_et_al	Negative	TRUE	TRUE
O43818	Q96EU6	100010262	7068	Zhang_et_al	Zhang_et_al	Failed sequence confirmation	TRUE	TRUE
P04843	Q14165	3137	2423	Zhang_et_al	Zhang_et_al	Negative	TRUE	TRUE
A4D1S0	Q96NL1	71896	1779	Zhang_et_al	Zhang_et_al	Negative	TRUE	FALSE
Q6UWD8	Q9NS64	53029	4418	Zhang_et_al	Zhang_et_al	Negative	TRUE	TRUE
Q8N100	Q92886	2872	10076	Zhang_et_al	Zhang_et_al	Negative	TRUE	FALSE
Q14532	Q99456	100015241	100062114	Zhang_et_al	Zhang_et_al	Failed sequence confirmation	TRUE	FALSE
Q9BY64	Q9HAW8	516	100062443	Zhang_et_al	Zhang_et_al	Negative	TRUE	FALSE
Q6VN20	Q9UL63	71224	56813	Zhang_et_al	Zhang_et_al	Failed sequence confirmation	TRUE	TRUE
O95747	Q9H5V9	12441	4557	Zhang_et_al	Zhang_et_al	Negative	TRUE	TRUE
Q86UD3	Q8N8N0	10630	71755	Zhang_et_al	Zhang_et_al	Negative	TRUE	TRUE
O14593	P55273	56131	3933	Zhang_et_al	Zhang_et_al	Negative	TRUE	FALSE
Q8TAK6	Q92886	100011288	2872	Zhang_et_al	Zhang_et_al	Failed sequence confirmation	TRUE	FALSE
Q9BQ39	Q9NR30	4488	3388	Zhang_et_al	Zhang_et_al	Failed sequence confirmation	TRUE	TRUE
P03973	Q9Y337	4514	13088	Zhang_et_al	Zhang_et_al	Negative	TRUE	TRUE
Q8NA54	Q9UFE4	56482	100080519	Zhang_et_al	Zhang_et_al	Negative	TRUE	TRUE
P24941	P51946	3469	5564	Zhang_et_al	Zhang_et_al	Failed sequence confirmation	TRUE	TRUE
Q96EY5	Q9H9H4	4759	7042	Zhang_et_al	Zhang_et_al	Negative	TRUE	TRUE
O43913	O43929	2391	12563	Zhang_et_al	Zhang_et_al	Negative	TRUE	TRUE
Q9P2J3	Q9P2N7	12217	53766	Zhang_et_al	Zhang_et_al	Negative	TRUE	TRUE
P58340	Q15773	10	5516	Zhang_et_al	Zhang_et_al	Negative	TRUE	TRUE
P78386	Q14525	6802	100066353	Zhang_et_al	Zhang_et_al	Positive	TRUE	TRUE
P48050	Q9UNX9	53759	11191	Zhang_et_al	Zhang_et_al	Negative	TRUE	FALSE
P31431	Q86XK7	71091	12920	Zhang_et_al	Zhang_et_al	Negative	TRUE	TRUE
Q01546	Q92764	100014396	100068229	Zhang_et_al	Zhang_et_al	Positive	TRUE	FALSE
O95295	Q8WUW1	4350	12418	Zhang_et_al	Zhang_et_al	Negative	TRUE	TRUE
P49459	Q96FW1	4747	6997	Zhang_et_al	Zhang_et_al	Negative	TRUE	TRUE
Q9H5V9	Q9NZ63	12441	4534	Zhang_et_al	Zhang_et_al	Negative	TRUE	TRUE
A0PK11	A4D1S0	56940	71896	Zhang_et_al	Zhang_et_al	Negative	TRUE	TRUE
O75973	Q5VWW1	4772	100063974	Zhang_et_al	Zhang_et_al	Negative	TRUE	FALSE
O95210	P50402	12980	3535	Zhang_et_al	Zhang_et_al	Negative	TRUE	TRUE
Q92858	Q92886	13963	2872	Zhang_et_al	Zhang_et_al	Negative	TRUE	FALSE
Q16621	Q8NHW3	5115	100080609	Zhang_et_al	Zhang_et_al	Autoactivator	TRUE	TRUE
Q96RU7	Q96RU8	71112	5970	Zhang_et_al	Zhang_et_al	Negative	TRUE	FALSE
P39019	P62987	71838	3441	Zhang_et_al	Zhang_et_al	Negative	TRUE	TRUE
O60256	P60891	3731	71821	Zhang_et_al	Zhang_et_al	Positive	TRUE	TRUE
Q9BQ15	Q9UK99	11695	5100	Zhang_et_al	Zhang_et_al	Negative	TRUE	TRUE
Q9NRX2	Q9NWU5	100009496	6413	Zhang_et_al	Zhang_et_al	Negative	TRUE	TRUE
P22607	Q9NP95	70629	100066410	Zhang_et_al	Zhang_et_al	Negative	TRUE	TRUE
Q08708	Q6UXZ3	12989	100080521	Zhang_et_al	Zhang_et_al	Negative	TRUE	FALSE
P05112	P24394	100080584	14573	Zhang_et_al	Zhang_et_al	Failed sequence confirmation	TRUE	TRUE
O60234	Q92747	15009	11301	Zhang_et_al	Zhang_et_al	Negative	TRUE	TRUE
P17658	P22459	13954	100066411	Zhang_et_al	Zhang_et_al	Negative	TRUE	FALSE
Q9H0Y0	Q9H1Y0	9338	4090	Zhang_et_al	Zhang_et_al	Positive	TRUE	TRUE
O75695	P36405	100011020	11374	Zhang_et_al	Zhang_et_al	Negative	TRUE	TRUE
P61165	Q14165	3137	4162	Zhang_et_al	Zhang_et_al	Negative	TRUE	TRUE
O43617	Q9Y296	3060	4554	Zhang_et_al	Zhang_et_al	Negative	TRUE	TRUE
P57086	Q96IT1	5251	3585	Zhang_et_al	Zhang_et_al	Positive	TRUE	TRUE
O14531	Q9BPU6	70876	4394	Zhang_et_al	Zhang_et_al	Negative	TRUE	TRUE
P86791	Q7L1V2	6920	12672	Zhang_et_al	Zhang_et_al	Negative	TRUE	TRUE
P42768	Q8TF74	6563	12322	Zhang_et_al	Zhang_et_al	Failed sequence confirmation	TRUE	TRUE
P05412	Q99435	5109	1027	Zhang_et_al	Zhang_et_al	Negative	TRUE	TRUE
P30281	P38936	6197	3192	Zhang_et_al	Zhang_et_al	Positive	TRUE	TRUE
O60304	Q53GI3	56605	11750	Zhang_et_al	Zhang_et_al	Negative	TRUE	FALSE
O14771	Q9Y5A6	5271	11464	Zhang_et_al	Zhang_et_al	Negative	TRUE	TRUE
P82675	Q9Y291	7358	714	Zhang_et_al	Zhang_et_al	Negative	TRUE	TRUE
Q7L8L6	Q96GX5	342	7065	Zhang_et_al	Zhang_et_al	Negative	TRUE	TRUE
P54198	Q9NPG3	100062491	100000264	Zhang_et_al	Zhang_et_al	Failed sequence confirmation	TRUE	TRUE
O00186	Q8N4C7	11525	2615	Zhang_et_al	Zhang_et_al	Negative	TRUE	TRUE
P07738	P15259	3664	476	Zhang_et_al	Zhang_et_al	Negative	TRUE	TRUE
Q9H8S9	Q9NRM7	100069239	925	Zhang_et_al	Zhang_et_al	Positive	TRUE	TRUE
Q96S15	Q9NXC5	70712	5327	Zhang_et_al	Zhang_et_al	Failed sequence confirmation	TRUE	TRUE
O14910	Q9NZW5	56441	100009955	Zhang_et_al	Zhang_et_al	Failed sequence confirmation	TRUE	TRUE
P31930	Q9Y6M9	4533	6483	Zhang_et_al	Zhang_et_al	Negative	TRUE	TRUE
P29992	Q9UGC6	675	55802	Zhang_et_al	Zhang_et_al	Negative	TRUE	TRUE
O14967	P30101	1575	5978	Zhang_et_al	Zhang_et_al	Negative	TRUE	TRUE
P41221	Q8J025	13718	10824	Zhang_et_al	Zhang_et_al	Negative	TRUE	TRUE
P01375	Q9Y275	9585	13107	Zhang_et_al	Zhang_et_al	Negative	TRUE	TRUE
P04798	P10109	708	8222	Zhang_et_al	Zhang_et_al	Negative	TRUE	TRUE
P52298	Q9Y2X3	2754	10025	Zhang_et_al	Zhang_et_al	Negative	TRUE	TRUE
Q15906	Q9BUH8	7954	3916	Zhang_et_al	Zhang_et_al	Negative	TRUE	TRUE
O15121	P35269	3310	946	Zhang_et_al	Zhang_et_al	Negative	TRUE	FALSE
O14521	Q02127	5678	71196	Zhang_et_al	Zhang_et_al	Negative	TRUE	TRUE
Q92482	Q96PS8	13857	3063	Zhang_et_al	Zhang_et_al	Negative	TRUE	FALSE
P12314	Q9UNW8	9955	71031	Zhang_et_al	Zhang_et_al	Negative	TRUE	FALSE
Q96NS1	Q9UKC9	9208	72008	Zhang_et_al	Zhang_et_al	Negative	TRUE	TRUE
P25686	P58340	5516	6133	Zhang_et_al	Zhang_et_al	Negative	TRUE	TRUE
P01579	P38484	100009982	14932	Zhang_et_al	Zhang_et_al	Negative	TRUE	TRUE
Q7Z5G4	Q9Y397	3548	2640	Zhang_et_al	Zhang_et_al	Negative	TRUE	TRUE
P01906	P06340	100080579	884	Zhang_et_al	Zhang_et_al	Failed sequence confirmation	TRUE	TRUE
Q4LDR2	Q96GL9	70642	6717	Zhang_et_al	Zhang_et_al	Negative	TRUE	TRUE
P53701	Q5BKU9	6746	71321	Zhang_et_al	Zhang_et_al	Negative	TRUE	TRUE
Q14563	Q99985	1418	56177	Zhang_et_al	Zhang_et_al	Negative	TRUE	FALSE
Q15582	Q8TF66	52729	3543	Zhang_et_al	Zhang_et_al	Negative	TRUE	TRUE
Q8NC56	Q8WUX9	7853	11694	Zhang_et_al	Zhang_et_al	Negative	TRUE	TRUE
P12694	P21953	4625	10311	Zhang_et_al	Zhang_et_al	Negative	TRUE	TRUE
Q13370	Q14432	53366	54110	Zhang_et_al	Zhang_et_al	Negative	TRUE	TRUE
P05787	P35900	14966	8472	Zhang_et_al	Zhang_et_al	Negative	TRUE	FALSE
Q99757	Q9NP77	4472	2398	Zhang_et_al	Zhang_et_al	Negative	TRUE	TRUE
P24385	Q00534	13668	3587	Zhang_et_al	Zhang_et_al	Negative	TRUE	TRUE
P41597	Q96LB1	54585	12105	Zhang_et_al	Zhang_et_al	Negative	TRUE	TRUE
P56597	Q8WWB3	1606	2037	Zhang_et_al	Zhang_et_al	Positive	TRUE	TRUE
Q9Y3C6	Q9Y536	3755	100069026	Zhang_et_al	Zhang_et_al	Negative	TRUE	FALSE
O00160	P27482	8180	9491	Zhang_et_al	Zhang_et_al	Negative	TRUE	TRUE
Q6NUS8	Q9BY64	100062443	14538	Zhang_et_al	Zhang_et_al	Negative	TRUE	FALSE
O60927	P62136	3788	52631	Zhang_et_al	Zhang_et_al	Negative	TRUE	TRUE
Q14197	Q9P0M9	5369	1044	Zhang_et_al	Zhang_et_al	Negative	TRUE	TRUE
O76003	Q53S33	5473	100015575	Zhang_et_al	Zhang_et_al	Positive	TRUE	TRUE
Q08554	Q96FX8	6946	100015280	Zhang_et_al	Zhang_et_al	Negative	TRUE	TRUE
P54725	Q6P5R6	7058	70977	Zhang_et_al	Zhang_et_al	Negative	TRUE	TRUE
O15519	Q13158	3742	4004	Zhang_et_al	Zhang_et_al	Negative	TRUE	TRUE
P41091	P55010	8197	4989	Zhang_et_al	Zhang_et_al	Negative	TRUE	TRUE
O43790	P05787	13939	14966	Zhang_et_al	Zhang_et_al	Negative	TRUE	FALSE
O14654	P14616	100062381	100061585	Zhang_et_al	Zhang_et_al	Negative	TRUE	TRUE
P05787	P08727	6564	14966	Zhang_et_al	Zhang_et_al	Positive	TRUE	TRUE
Q969X6	Q9UMY1	13443	6796	Zhang_et_al	Zhang_et_al	Negative	TRUE	TRUE
Q7RTU1	Q9BW11	5363	70759	Zhang_et_al	Zhang_et_al	Negative	TRUE	TRUE
Q99471	Q9UHV9	14830	2618	Zhang_et_al	Zhang_et_al	Negative	TRUE	TRUE
O00628	Q13371	6467	14698	Zhang_et_al	Zhang_et_al	Negative	TRUE	FALSE
Q9UBU9	Q9UKK6	3939	936	Zhang_et_al	Zhang_et_al	Negative	TRUE	TRUE
P01903	P13765	9704	5111	Zhang_et_al	Zhang_et_al	Negative	TRUE	TRUE
P38432	P62304	6448	4077	Zhang_et_al	Zhang_et_al	Negative	TRUE	TRUE
O75976	P27487	12394	10392	Zhang_et_al	Zhang_et_al	Negative	TRUE	TRUE
P08246	Q8IW75	11349	71620	Zhang_et_al	Zhang_et_al	Negative	TRUE	TRUE
P62891	Q9BZE4	10303	7993	Zhang_et_al	Zhang_et_al	Failed sequence confirmation	TRUE	TRUE
Q02577	Q6QHK4	52659	100015253	Zhang_et_al	Zhang_et_al	Test failed	TRUE	FALSE
Q14116	Q99616	5475	2808	Zhang_et_al	Zhang_et_al	Negative	TRUE	TRUE
Q8N2Z9	Q96BT3	3070	13177	Zhang_et_al	Zhang_et_al	Negative	TRUE	TRUE
P16871	P31785	14577	7651	Zhang_et_al	Zhang_et_al	Negative	TRUE	TRUE
P63208	Q8WUJ0	312	6671	Zhang_et_al	Zhang_et_al	Negative	TRUE	TRUE
P60022	Q7Z7B7	11515	70770	Zhang_et_al	Zhang_et_al	Negative	TRUE	TRUE
Q8WZ74	Q9UHC7	100011492	71315	Zhang_et_al	Zhang_et_al	Negative	TRUE	TRUE
P02538	Q2M2I5	71953	4870	Zhang_et_al	Zhang_et_al	Negative	TRUE	FALSE
Q8N5F7	Q9Y247	1846	9698	Zhang_et_al	Zhang_et_al	Negative	TRUE	TRUE
Q96A32	Q9UKX3	6322	100061825	Zhang_et_al	Zhang_et_al	Negative	TRUE	TRUE
B2RNN3	Q9BXJ1	7907	70564	Zhang_et_al	Zhang_et_al	Negative	TRUE	FALSE
O00591	P48169	2363	71617	Zhang_et_al	Zhang_et_al	Negative	TRUE	FALSE
Q9H223	Q9NZN3	11761	100061626	Zhang_et_al	Zhang_et_al	Negative	TRUE	TRUE
O00238	P27037	11629	14607	Zhang_et_al	Zhang_et_al	Negative	TRUE	TRUE
Q86XS8	Q969T4	71461	3715	Zhang_et_al	Zhang_et_al	Negative	TRUE	TRUE
A5LHX3	P49720	6012	100080758	Zhang_et_al	Zhang_et_al	Negative	TRUE	TRUE
P16104	Q8IUE6	100069024	4032	Zhang_et_al	Zhang_et_al	Negative	TRUE	FALSE
P69905	Q6B0K9	2794	71239	Zhang_et_al	Zhang_et_al	Negative	TRUE	FALSE
P63252	Q9UNX9	100016069	11191	Zhang_et_al	Zhang_et_al	Negative	TRUE	FALSE
P04259	Q7Z3Y8	100066360	8105	Zhang_et_al	Zhang_et_al	Positive	TRUE	TRUE
P61026	Q9NU19	2743	52971	Zhang_et_al	Zhang_et_al	Negative	TRUE	TRUE
Q8N4Q1	Q9UBV7	9772	4481	Zhang_et_al	Zhang_et_al	Negative	TRUE	FALSE
P62306	P83369	54582	55442	Zhang_et_al	Zhang_et_al	Negative	TRUE	TRUE
P60827	Q5VWW1	100061693	100063974	Zhang_et_al	Zhang_et_al	Negative	TRUE	FALSE
O60814	P33778	2740	52571	Zhang_et_al	Zhang_et_al	Negative	TRUE	FALSE
Q9BRT9	Q9BRX5	4758	5750	Zhang_et_al	Zhang_et_al	Negative	TRUE	TRUE
O43736	P06340	11300	884	Zhang_et_al	Zhang_et_al	Negative	TRUE	TRUE
Q96RQ1	Q9Y282	8789	6446	Zhang_et_al	Zhang_et_al	Negative	TRUE	TRUE
P84095	Q13153	53012	52978	Zhang_et_al	Zhang_et_al	Negative	TRUE	TRUE
Q9H2C0	Q9P2N7	11040	12217	Zhang_et_al	Zhang_et_al	Negative	TRUE	FALSE
P27348	P31947	11996	902	Zhang_et_al	Zhang_et_al	Negative	TRUE	TRUE
O60304	Q3MJ62	56605	100069795	Zhang_et_al	Zhang_et_al	Negative	TRUE	FALSE
Q6A162	Q7RTS7	54668	100063986	Zhang_et_al	Zhang_et_al	Positive	TRUE	FALSE
P17535	Q9Y3Q8	6551	100080590	Zhang_et_al	Zhang_et_al	Failed sequence confirmation	TRUE	TRUE
O75558	Q15836	5658	9297	Zhang_et_al	Zhang_et_al	Negative	TRUE	TRUE
Q9BZJ0	Q9NW82	100062303	2432	Zhang_et_al	Zhang_et_al	Negative	TRUE	TRUE
P0DMN0	Q6IMI6	7717	100015215	Zhang_et_al	Zhang_et_al	Failed sequence confirmation	TRUE	FALSE
Q8NEF9	Q9BYG3	8171	2240	Zhang_et_al	Zhang_et_al	Failed sequence confirmation	TRUE	TRUE
P12035	Q7Z3Y9	70512	100062400	Zhang_et_al	Zhang_et_al	Positive	TRUE	TRUE
P54725	Q6PD62	12022	7058	Zhang_et_al	Zhang_et_al	Negative	TRUE	TRUE
Q03692	Q86Z23	71507	54847	Zhang_et_al	Zhang_et_al	Negative	TRUE	FALSE
Q96PL1	Q9C005	13180	7540	Zhang_et_al	Zhang_et_al	Negative	TRUE	FALSE
Q01151	Q8WXI8	9759	1202	Zhang_et_al	Zhang_et_al	Negative	TRUE	TRUE
O60304	P10073	56605	53524	Zhang_et_al	Zhang_et_al	Negative	TRUE	FALSE
Q8NI60	Q99807	3451	4043	Zhang_et_al	Zhang_et_al	Negative	TRUE	TRUE
P62310	Q9Y4Y9	5664	5756	Zhang_et_al	Zhang_et_al	Negative	TRUE	TRUE
O76014	Q7Z3Y7	100014378	100015084	Zhang_et_al	Zhang_et_al	Positive	TRUE	FALSE
P82914	Q9NWT8	12776	13750	Zhang_et_al	Zhang_et_al	Negative	TRUE	TRUE
O75306	Q9P0J0	6635	100008547	Zhang_et_al	Zhang_et_al	Negative	TRUE	TRUE
Q16778	Q9BTM1	3335	14881	Zhang_et_al	Zhang_et_al	Negative	TRUE	TRUE
P37023	Q13873	11101	11786	Zhang_et_al	Zhang_et_al	Negative	TRUE	TRUE
Q13084	Q9BZE1	3989	3526	Zhang_et_al	Zhang_et_al	Negative	TRUE	TRUE
O14682	Q14145	244	4705	Zhang_et_al	Zhang_et_al	Negative	TRUE	TRUE
Q9UM01	Q9UPY5	7227	3467	Zhang_et_al	Zhang_et_al	Negative	TRUE	FALSE
O75817	Q969H6	7440	2675	Zhang_et_al	Zhang_et_al	Negative	TRUE	TRUE
P48201	Q9BUB7	4156	52957	Zhang_et_al	Zhang_et_al	Negative	TRUE	TRUE
P0DTE4	Q9HAW9	100062577	100061569	Zhang_et_al	Zhang_et_al	Negative	TRUE	FALSE
Q14CW9	Q9NPA8	53826	5198	Zhang_et_al	Zhang_et_al	Positive	TRUE	TRUE
P08571	Q9UI42	402	13698	Zhang_et_al	Zhang_et_al	Negative	TRUE	FALSE
P51148	Q96BZ9	56356	7667	Zhang_et_al	Zhang_et_al	Negative	TRUE	TRUE
P12035	P35527	100068203	100062400	Zhang_et_al	Zhang_et_al	Failed sequence confirmation	TRUE	FALSE
P42677	Q9UII2	3075	4073	Zhang_et_al	Zhang_et_al	Negative	TRUE	TRUE
O60383	O95972	54004	55809	Zhang_et_al	Zhang_et_al	Negative	TRUE	TRUE
O00303	Q7L2H7	3148	7781	Zhang_et_al	Zhang_et_al	Positive	TRUE	TRUE
O76014	P78386	100014378	100066353	Zhang_et_al	Zhang_et_al	Positive	TRUE	TRUE
Q15369	Q9Y576	839	6181	Zhang_et_al	Zhang_et_al	Negative	TRUE	TRUE
P04350	Q9NY65	6055	100000457	Zhang_et_al	Zhang_et_al	Negative	TRUE	TRUE
Q96HB5	Q99418	3723	4535	Zhang_et_al	Zhang_et_al	Positive	TRUE	TRUE
P51148	Q92696	3713	56356	Zhang_et_al	Zhang_et_al	Negative	TRUE	TRUE
Q7Z7H5	Q9Y3A6	7514	10959	Zhang_et_al	Zhang_et_al	Negative	TRUE	TRUE
O15371	P60228	6072	55224	Zhang_et_al	Zhang_et_al	Negative	TRUE	TRUE
P04350	Q71U36	6055	4595	Zhang_et_al	Zhang_et_al	Negative	TRUE	TRUE
P15313	P36543	3831	12157	Zhang_et_al	Zhang_et_al	Negative	TRUE	TRUE
Q96BP3	Q9NW82	994	2432	Zhang_et_al	Zhang_et_al	Negative	TRUE	TRUE
Q71DI3	Q9NVP2	2047	8626	Zhang_et_al	Zhang_et_al	Positive	TRUE	TRUE
P25789	P49720	6012	5596	Zhang_et_al	Zhang_et_al	Negative	TRUE	TRUE
Q9H3M0	Q9NZV8	100006402	52870	Zhang_et_al	Zhang_et_al	Negative	TRUE	FALSE
P11387	Q6PD62	12022	100080796	Zhang_et_al	Zhang_et_al	Failed sequence confirmation	TRUE	TRUE
P99999	Q9BUL5	6777	5606	Zhang_et_al	Zhang_et_al	Negative	TRUE	TRUE
P35504	Q9HAW8	100014695	516	Zhang_et_al	Zhang_et_al	Negative	TRUE	FALSE
P02489	P02511	5585	13813	Zhang_et_al	Zhang_et_al	Positive	TRUE	TRUE
P10073	P57086	53524	3585	Zhang_et_al	Zhang_et_al	Negative	TRUE	TRUE
P35527	Q9NSB4	100068203	100015516	Zhang_et_al	Zhang_et_al	Failed sequence confirmation	TRUE	FALSE
Q03393	Q4G0W2	71374	145	Zhang_et_al	Zhang_et_al	Negative	TRUE	TRUE
P24864	P61086	12508	11772	Zhang_et_al	Zhang_et_al	Negative	TRUE	TRUE
Q15369	Q8WXK1	839	100066415	Zhang_et_al	Zhang_et_al	Autoactivator	TRUE	TRUE
P24385	P49918	14540	3587	Zhang_et_al	Zhang_et_al	Negative	TRUE	TRUE
Q8N4V1	Q9BV81	7483	9500	Zhang_et_al	Zhang_et_al	Negative	TRUE	TRUE
Q96HY6	Q96JB5	6836	7032	Zhang_et_al	Zhang_et_al	Negative	TRUE	TRUE
Q9H0I3	Q9UFE4	54578	100080519	Zhang_et_al	Zhang_et_al	Failed sequence confirmation	TRUE	TRUE
Q969J3	Q96FH0	9076	384	Zhang_et_al	Zhang_et_al	Negative	TRUE	TRUE
O43559	O75976	10392	2917	Zhang_et_al	Zhang_et_al	Negative	TRUE	TRUE
Q96HZ4	Q9HCC6	5163	100009950	Zhang_et_al	Zhang_et_al	Negative	TRUE	FALSE
Q00613	Q03933	5981	56653	Zhang_et_al	Zhang_et_al	Negative	TRUE	FALSE
Q9NPA0	Q9P0I2	12656	71909	Zhang_et_al	Zhang_et_al	Negative	TRUE	TRUE
O76094	P61011	7996	100064196	Zhang_et_al	Zhang_et_al	Negative	TRUE	TRUE
O60739	Q99613	2420	5559	Zhang_et_al	Zhang_et_al	Negative	TRUE	TRUE
Q6PID6	Q9UIE0	55375	180	Zhang_et_al	Zhang_et_al	Negative	TRUE	TRUE
Q9NPC4	Q9P2B2	777	100068260	Zhang_et_al	Zhang_et_al	Negative	TRUE	TRUE
O14802	O15318	100014277	71125	Zhang_et_al	Zhang_et_al	Negative	TRUE	TRUE
P24385	Q5VV42	56624	3587	Zhang_et_al	Zhang_et_al	Negative	TRUE	TRUE
Q9HB14	Q9NPC2	6639	71636	Zhang_et_al	Zhang_et_al	Negative	TRUE	FALSE
P54253	Q09013	53934	13736	Zhang_et_al	Zhang_et_al	Failed sequence confirmation	TRUE	TRUE
P22310	P35503	56607	100066367	Zhang_et_al	Zhang_et_al	Negative	TRUE	TRUE
Q6XD76	Q7RTU4	100080510	56495	Zhang_et_al	Zhang_et_al	Negative	TRUE	FALSE
P31153	Q00266	879	4753	Zhang_et_al	Zhang_et_al	Positive	TRUE	TRUE
O43715	Q96N28	55985	4074	Zhang_et_al	Zhang_et_al	Negative	TRUE	TRUE
O43615	Q9Y3D7	9731	5094	Zhang_et_al	Zhang_et_al	Negative	TRUE	TRUE
O43395	P55769	3292	5987	Zhang_et_al	Zhang_et_al	Negative	TRUE	TRUE
O75494	Q8N7E2	54272	5042	Zhang_et_al	Zhang_et_al	Negative	TRUE	TRUE
Q09472	Q9BT81	14976	100068974	Zhang_et_al	Zhang_et_al	Failed sequence confirmation	TRUE	TRUE
O14978	Q9UNY5	4846	7210	Zhang_et_al	Zhang_et_al	Positive	TRUE	TRUE
Q86V20	Q8IYI0	10184	11824	Zhang_et_al	Zhang_et_al	Negative	TRUE	TRUE
O43167	Q96C00	7677	54115	Zhang_et_al	Zhang_et_al	Positive	TRUE	TRUE
Q68DV7	Q9BXY4	13051	52973	Zhang_et_al	Zhang_et_al	Negative	TRUE	TRUE
Q9BQE3	Q9BVA1	5968	5347	Zhang_et_al	Zhang_et_al	Negative	TRUE	TRUE
P62277	Q9BQC6	2585	3503	Zhang_et_al	Zhang_et_al	Negative	TRUE	TRUE
O00308	P51668	326	5743	Zhang_et_al	Zhang_et_al	Negative	TRUE	TRUE
Q9UBM4	Q9UGK8	71613	13783	Zhang_et_al	Zhang_et_al	Negative	TRUE	TRUE
P15313	Q9ULP9	12157	56662	Zhang_et_al	Zhang_et_al	Failed sequence confirmation	TRUE	TRUE
O60337	Q96J42	72043	4588	Zhang_et_al	Zhang_et_al	Test failed	TRUE	TRUE
O43679	P61968	3110	100009631	Zhang_et_al	Zhang_et_al	Failed sequence confirmation	TRUE	TRUE
Q4LDR2	Q9NRX6	70642	4552	Zhang_et_al	Zhang_et_al	Negative	TRUE	FALSE
P0C0S5	Q99879	70421	12839	Zhang_et_al	Zhang_et_al	Negative	TRUE	TRUE
O43930	P10644	71605	2455	Zhang_et_al	Zhang_et_al	Negative	TRUE	FALSE
Q05195	Q15853	13607	13888	Zhang_et_al	Zhang_et_al	Failed sequence confirmation	TRUE	TRUE
O95168	P17568	100009545	100008738	Zhang_et_al	Zhang_et_al	Failed sequence confirmation	TRUE	TRUE
P20594	Q02846	100066368	100015398	Zhang_et_al	Zhang_et_al	Negative	TRUE	FALSE
Q0VGL1	Q6IAA8	54866	3763	Zhang_et_al	Zhang_et_al	Negative	TRUE	TRUE
P25705	Q8N5M1	13434	5991	Zhang_et_al	Zhang_et_al	Test failed	TRUE	TRUE
P04259	Q15323	56141	8105	Zhang_et_al	Zhang_et_al	Positive	TRUE	TRUE
P22310	P54855	56607	100014772	Zhang_et_al	Zhang_et_al	Negative	TRUE	FALSE
Q9BYC8	Q9NRX2	100009496	872	Zhang_et_al	Zhang_et_al	Negative	TRUE	TRUE
P46459	Q9H115	10921	1661	Zhang_et_al	Zhang_et_al	Negative	TRUE	TRUE
Q6QHK4	Q7RTU0	100080814	100015253	Zhang_et_al	Zhang_et_al	Negative	TRUE	TRUE
P04259	Q7Z3Z0	100014440	8105	Zhang_et_al	Zhang_et_al	Positive	TRUE	TRUE
P45973	Q15369	839	2697	Zhang_et_al	Zhang_et_al	Negative	TRUE	TRUE
Q15375	Q15768	10547	54332	Zhang_et_al	Zhang_et_al	Negative	TRUE	TRUE
P61201	Q7L5N1	6323	7925	Zhang_et_al	Zhang_et_al	Negative	TRUE	TRUE
O60925	Q9UHV9	2618	7010	Zhang_et_al	Zhang_et_al	Negative	TRUE	TRUE
P62256	P78317	4825	100070216	Zhang_et_al	Zhang_et_al	Autoactivator	TRUE	TRUE
P62910	Q02878	2394	5381	Zhang_et_al	Zhang_et_al	Negative	TRUE	TRUE
P36542	Q6ZMW2	70745	904	Zhang_et_al	Zhang_et_al	Negative	TRUE	TRUE
Q86UN2	Q96L58	100063970	56798	Zhang_et_al	Zhang_et_al	Test failed	TRUE	TRUE
O95678	Q01546	100068229	100064207	Zhang_et_al	Zhang_et_al	Positive	TRUE	TRUE
O00541	P62750	9740	7708	Zhang_et_al	Zhang_et_al	Negative	TRUE	TRUE
P13232	P16871	14577	11534	Zhang_et_al	Zhang_et_al	Negative	TRUE	TRUE
Q14994	Q15466	13990	8321	Zhang_et_al	Zhang_et_al	Negative	TRUE	TRUE
P62316	Q969L4	5292	3128	Zhang_et_al	Zhang_et_al	Negative	TRUE	TRUE
P12277	P17540	3341	8461	Zhang_et_al	Zhang_et_al	Negative	TRUE	FALSE
P49137	Q16539	3510	13688	Zhang_et_al	Zhang_et_al	Positive	TRUE	TRUE
P08670	P41219	69	9926	Zhang_et_al	Zhang_et_al	Positive	TRUE	TRUE
P51798	Q9Y5X0	6673	1872	Zhang_et_al	Zhang_et_al	Failed sequence confirmation	TRUE	TRUE
Q12988	Q16082	54440	53113	Zhang_et_al	Zhang_et_al	Negative	TRUE	TRUE
P11802	P30279	6359	4019	Zhang_et_al	Zhang_et_al	Positive	TRUE	TRUE
P01579	P15260	14932	5597	Zhang_et_al	Zhang_et_al	Negative	TRUE	TRUE
O43790	Q6A162	54668	13939	Zhang_et_al	Zhang_et_al	Positive	TRUE	TRUE
Q15291	Q86VZ2	11405	11860	Zhang_et_al	Zhang_et_al	Negative	TRUE	TRUE
P14635	Q7L014	100005605	3039	Zhang_et_al	Zhang_et_al	Failed sequence confirmation	TRUE	TRUE
P52815	Q9BSH4	4898	4682	Zhang_et_al	Zhang_et_al	Negative	TRUE	TRUE
O75190	Q15773	10	8024	Zhang_et_al	Zhang_et_al	Negative	TRUE	TRUE
O76038	Q96MN5	4005	9287	Zhang_et_al	Zhang_et_al	Negative	TRUE	TRUE
Q8NDX5	Q9UQR0	12229	56838	Zhang_et_al	Zhang_et_al	Negative	TRUE	TRUE
P08514	P18084	54203	5834	Zhang_et_al	Zhang_et_al	Negative	TRUE	TRUE
O60264	Q96T23	2586	100015312	Zhang_et_al	Zhang_et_al	Negative	TRUE	TRUE
O60656	P35504	13310	100014695	Zhang_et_al	Zhang_et_al	Negative	TRUE	FALSE
Q8WTW3	Q96MW5	56625	100010489	Zhang_et_al	Zhang_et_al	Failed sequence confirmation	TRUE	TRUE
P26010	Q96AC1	100009908	7835	Zhang_et_al	Zhang_et_al	Negative	TRUE	TRUE
P60321	Q8IYX4	54177	9341	Zhang_et_al	Zhang_et_al	Negative	TRUE	TRUE
P82675	Q96EL2	7220	7358	Zhang_et_al	Zhang_et_al	Negative	TRUE	TRUE
O00264	Q9NR63	55831	2524	Zhang_et_al	Zhang_et_al	Negative	TRUE	TRUE
P54105	P62318	56537	100000440	Zhang_et_al	Zhang_et_al	Positive	TRUE	TRUE
O94973	P56377	6745	5059	Zhang_et_al	Zhang_et_al	Failed sequence confirmation	TRUE	TRUE
Q15904	Q99437	4631	3574	Zhang_et_al	Zhang_et_al	Negative	TRUE	TRUE
Q96BM9	Q99819	1004	11532	Zhang_et_al	Zhang_et_al	Negative	TRUE	TRUE
P46977	Q9NRP0	7552	3105	Zhang_et_al	Zhang_et_al	Negative	TRUE	TRUE
O15155	O15498	3	4493	Zhang_et_al	Zhang_et_al	Negative	TRUE	TRUE
P35504	P36537	100014695	53848	Zhang_et_al	Zhang_et_al	Negative	TRUE	FALSE
P62306	P62308	3443	55442	Zhang_et_al	Zhang_et_al	Negative	TRUE	TRUE
P29973	Q8IV77	100014415	53019	Zhang_et_al	Zhang_et_al	Negative	TRUE	FALSE
Q09028	Q9NVP2	2047	3366	Zhang_et_al	Zhang_et_al	Negative	TRUE	TRUE
P10073	Q96IT1	5251	53524	Zhang_et_al	Zhang_et_al	Positive	TRUE	TRUE
O75078	P37235	730	40080743	Zhang_et_al	Zhang_et_al	Negative	TRUE	TRUE
Q01628	Q9NUH8	14338	2707	Zhang_et_al	Zhang_et_al	Negative	TRUE	TRUE
P49459	P78317	6997	100070216	Zhang_et_al	Zhang_et_al	Autoactivator	TRUE	TRUE
P82912	Q9Y3D5	9683	5608	Zhang_et_al	Zhang_et_al	Negative	TRUE	TRUE
P06400	P30281	6197	8208	Zhang_et_al	Zhang_et_al	Negative	TRUE	TRUE
Q86VY9	Q9NQ34	71155	11266	Zhang_et_al	Zhang_et_al	Negative	TRUE	TRUE
Q7RTS7	Q7Z3Z0	100014440	100063986	Zhang_et_al	Zhang_et_al	Positive	TRUE	TRUE
P02746	Q9BXJ2	100068507	2816	Zhang_et_al	Zhang_et_al	Negative	TRUE	FALSE
P08473	P42892	54021	71827	Zhang_et_al	Zhang_et_al	Negative	TRUE	FALSE
O75293	Q9H9A5	53604	4873	Zhang_et_al	Zhang_et_al	Negative	TRUE	TRUE
O43617	Q8IUR0	4554	13551	Zhang_et_al	Zhang_et_al	Positive	TRUE	TRUE
P52799	P54753	11557	13900	Zhang_et_al	Zhang_et_al	Negative	TRUE	TRUE
P47897	Q12904	7022	2421	Zhang_et_al	Zhang_et_al	Negative	TRUE	TRUE
P14784	P60568	14594	8345	Zhang_et_al	Zhang_et_al	Negative	TRUE	TRUE
Q15678	Q8IX03	100069213	71834	Zhang_et_al	Zhang_et_al	Failed sequence confirmation	TRUE	TRUE
P49450	P68431	4124	11780	Zhang_et_al	Zhang_et_al	Negative	TRUE	FALSE
O15270	Q53FV1	4339	6325	Zhang_et_al	Zhang_et_al	Negative	TRUE	TRUE
P51677	Q99616	9286	2808	Zhang_et_al	Zhang_et_al	Negative	TRUE	TRUE
P26441	P26992	5927	14277	Zhang_et_al	Zhang_et_al	Negative	TRUE	TRUE
O15121	Q06432	946	53774	Zhang_et_al	Zhang_et_al	Negative	TRUE	TRUE
P06133	P16662	13004	13225	Zhang_et_al	Zhang_et_al	Failed sequence confirmation	TRUE	FALSE
O00180	Q9Y257	4319	1204	Zhang_et_al	Zhang_et_al	Negative	TRUE	FALSE
Q13627	Q9UJX4	4615	100061742	Zhang_et_al	Zhang_et_al	Failed sequence confirmation	TRUE	TRUE
O95365	P10074	53764	154	Zhang_et_al	Zhang_et_al	Failed sequence confirmation	TRUE	TRUE
O15444	P51677	54863	9286	Zhang_et_al	Zhang_et_al	Negative	TRUE	TRUE
Q9BXW4	Q9NT62	70191	12494	Zhang_et_al	Zhang_et_al	Negative	TRUE	TRUE
O95831	Q8N4Q1	9772	56387	Zhang_et_al	Zhang_et_al	Negative	TRUE	TRUE
A6NJL1	Q3MJ62	100080854	100069795	Zhang_et_al	Zhang_et_al	Negative	TRUE	FALSE
P62837	Q8TDB6	11236	71385	Zhang_et_al	Zhang_et_al	Negative	TRUE	TRUE
O94817	Q9NT62	625	12494	Zhang_et_al	Zhang_et_al	Negative	TRUE	TRUE
Q8N6P7	Q9GZX6	13809	9366	Zhang_et_al	Zhang_et_al	Negative	TRUE	TRUE
Q8TF01	Q9BWJ5	100069015	100002565	Zhang_et_al	Zhang_et_al	Failed sequence confirmation	TRUE	TRUE
P08754	Q9NS28	12739	13098	Zhang_et_al	Zhang_et_al	Negative	TRUE	TRUE
Q86SG6	Q9HB71	53456	5744	Zhang_et_al	Zhang_et_al	Failed sequence confirmation	TRUE	TRUE
Q53GT1	Q9H2C0	11040	7203	Zhang_et_al	Zhang_et_al	Negative	TRUE	FALSE
P13500	P51681	134	71123	Zhang_et_al	Zhang_et_al	Negative	TRUE	TRUE
O00267	Q96ST2	12443	56179	Zhang_et_al	Zhang_et_al	Negative	TRUE	TRUE
P30626	Q96L46	6460	5544	Zhang_et_al	Zhang_et_al	Negative	TRUE	FALSE
P49238	P78423	9466	3448	Zhang_et_al	Zhang_et_al	Negative	TRUE	TRUE
Q9NRG0	Q9NRL2	100080506	207	Zhang_et_al	Zhang_et_al	Failed sequence confirmation	TRUE	TRUE
O00548	Q9UM47	100080631	100016056	Zhang_et_al	Zhang_et_al	Failed sequence confirmation	TRUE	TRUE
Q9BUL9	Q9P2D0	55169	5253	Zhang_et_al	Zhang_et_al	Negative	TRUE	TRUE
Q96GX1	Q9H6L2	2938	404	Zhang_et_al	Zhang_et_al	Negative	TRUE	TRUE
O00198	Q07817	5989	40080746	Zhang_et_al	Zhang_et_al	Negative	TRUE	TRUE
O14503	Q96HZ4	5163	14984	Zhang_et_al	Zhang_et_al	Negative	TRUE	TRUE
Q4G0X4	Q8NC69	70367	13167	Zhang_et_al	Zhang_et_al	Negative	TRUE	FALSE
Q96DZ1	Q9UBV2	2385	100068976	Zhang_et_al	Zhang_et_al	Failed sequence confirmation	TRUE	TRUE
P50747	Q96BZ9	10884	7667	Zhang_et_al	Zhang_et_al	Negative	TRUE	TRUE
P08779	Q7RTS7	100063986	100011278	Zhang_et_al	Zhang_et_al	Test failed	TRUE	TRUE
O15400	Q9UNK0	580	122	Zhang_et_al	Zhang_et_al	Negative	TRUE	TRUE
O14503	O43684	3482	14984	Zhang_et_al	Zhang_et_al	Negative	TRUE	TRUE
O43916	P20774	1986	1224	Zhang_et_al	Zhang_et_al	Failed sequence confirmation	TRUE	TRUE
Q8WVJ9	Q92858	13963	12765	Zhang_et_al	Zhang_et_al	Negative	TRUE	FALSE
Q96B21	Q9NWC5	6257	8033	Zhang_et_al	Zhang_et_al	Negative	TRUE	FALSE
O95295	Q2T9L4	72117	4350	Zhang_et_al	Zhang_et_al	Positive	TRUE	TRUE
A0AVI4	P21912	5147	54534	Zhang_et_al	Zhang_et_al	Negative	TRUE	TRUE
O43837	P50213	3682	5847	Zhang_et_al	Zhang_et_al	Negative	TRUE	TRUE
P30301	Q96PS8	54230	13857	Zhang_et_al	Zhang_et_al	Negative	TRUE	FALSE
P27037	Q04771	14607	9802	Zhang_et_al	Zhang_et_al	Negative	TRUE	TRUE
P63208	P68036	100000459	6671	Zhang_et_al	Zhang_et_al	Negative	TRUE	TRUE
P82932	Q9BQ48	6972	3463	Zhang_et_al	Zhang_et_al	Negative	TRUE	TRUE
P62072	Q9Y584	5360	12564	Zhang_et_al	Zhang_et_al	Negative	TRUE	TRUE
P04198	P06400	4127	8208	Zhang_et_al	Zhang_et_al	Negative	TRUE	TRUE
Q6PGP7	Q9NQS1	346	11998	Zhang_et_al	Zhang_et_al	Negative	TRUE	TRUE
P15407	P53539	857	100067219	Zhang_et_al	Zhang_et_al	Failed sequence confirmation	TRUE	TRUE
P33993	Q8WVB6	2459	6643	Zhang_et_al	Zhang_et_al	Negative	TRUE	TRUE
O43252	O95340	11756	5880	Zhang_et_al	Zhang_et_al	Negative	TRUE	TRUE
O14921	P29992	887	55802	Zhang_et_al	Zhang_et_al	Negative	TRUE	TRUE
P30279	P38936	6359	3192	Zhang_et_al	Zhang_et_al	Positive	TRUE	TRUE
P35998	P62191	7961	4018	Zhang_et_al	Zhang_et_al	Negative	TRUE	TRUE
B7U540	Q99712	100080594	6281	Zhang_et_al	Zhang_et_al	Failed sequence confirmation	TRUE	FALSE
P35268	Q969S3	383	12007	Zhang_et_al	Zhang_et_al	Negative	TRUE	TRUE
Q13573	Q96DF8	5817	52879	Zhang_et_al	Zhang_et_al	Negative	TRUE	TRUE
O43665	P08754	6810	12739	Zhang_et_al	Zhang_et_al	Negative	TRUE	TRUE
O75306	O75489	100008547	8022	Zhang_et_al	Zhang_et_al	Negative	TRUE	TRUE
Q8ND25	Q969T4	5214	3715	Zhang_et_al	Zhang_et_al	Negative	TRUE	TRUE
P28476	Q99928	100080563	54709	Zhang_et_al	Zhang_et_al	Failed sequence confirmation	TRUE	FALSE
P21675	Q58F21	40080742	100069121	Zhang_et_al	Zhang_et_al	Negative	TRUE	FALSE
P61244	Q9BW11	5363	4384	Zhang_et_al	Zhang_et_al	Negative	TRUE	TRUE
P04234	P09693	52661	14943	Zhang_et_al	Zhang_et_al	Negative	TRUE	TRUE
Q5MJ09	Q86W67	11539	70972	Zhang_et_al	Zhang_et_al	Negative	TRUE	TRUE
P78543	Q9UIV1	10940	52633	Zhang_et_al	Zhang_et_al	Positive	TRUE	TRUE
P26718	Q08334	71139	3773	Zhang_et_al	Zhang_et_al	Failed sequence confirmation	TRUE	TRUE
Q7Z6Z6	Q8WTS1	286	70363	Zhang_et_al	Zhang_et_al	Negative	TRUE	TRUE
P54819	Q14061	6797	6393	Zhang_et_al	Zhang_et_al	Failed sequence confirmation	TRUE	FALSE
Q7L523	Q9Y2Q5	12406	5072	Zhang_et_al	Zhang_et_al	Negative	TRUE	TRUE
P52798	Q9UF33	100062224	52624	Zhang_et_al	Zhang_et_al	Negative	TRUE	FALSE
O15091	O43920	8337	3776	Zhang_et_al	Zhang_et_al	Negative	TRUE	TRUE
P24941	Q5T5M9	10549	3469	Zhang_et_al	Zhang_et_al	Failed sequence confirmation	TRUE	TRUE
O00232	O00487	7772	14487	Zhang_et_al	Zhang_et_al	Negative	TRUE	TRUE
P02538	P35900	8472	4870	Zhang_et_al	Zhang_et_al	Negative	TRUE	FALSE
Q96S52	Q9H490	14872	100066880	Zhang_et_al	Zhang_et_al	Negative	TRUE	TRUE
P0DTE5	Q6NUS8	81693	14538	Zhang_et_al	Zhang_et_al	Negative	TRUE	FALSE
O75683	Q99848	5878	975	Zhang_et_al	Zhang_et_al	Negative	TRUE	TRUE
O14893	Q9NWZ8	71910	6110	Zhang_et_al	Zhang_et_al	Negative	TRUE	TRUE
O43242	P51665	6423	3500	Zhang_et_al	Zhang_et_al	Negative	TRUE	TRUE
O95429	Q9UHQ7	12496	10352	Zhang_et_al	Zhang_et_al	Negative	TRUE	TRUE
Q3ZCM7	Q9NY65	100000457	100061779	Zhang_et_al	Zhang_et_al	Negative	TRUE	FALSE
P10916	Q9Y623	6336	100061945	Zhang_et_al	Zhang_et_al	Negative	TRUE	TRUE
B7U540	Q14500	11133	100080594	Zhang_et_al	Zhang_et_al	Failed sequence confirmation	TRUE	TRUE
Q86UC2	Q9HAT0	11791	53212	Zhang_et_al	Zhang_et_al	Positive	TRUE	TRUE
P57053	Q71UI9	173	54524	Zhang_et_al	Zhang_et_al	Negative	TRUE	TRUE
Q96HR3	Q9NX70	2853	70358	Zhang_et_al	Zhang_et_al	Negative	TRUE	TRUE
A6NHL2	Q99426	5813	70012	Zhang_et_al	Zhang_et_al	Negative	TRUE	TRUE
O14879	Q5T764	6763	70780	Zhang_et_al	Zhang_et_al	Positive	TRUE	TRUE
O94913	Q92989	55594	3959	Zhang_et_al	Zhang_et_al	Negative	TRUE	TRUE
P51151	Q92696	7763	3713	Zhang_et_al	Zhang_et_al	Negative	TRUE	TRUE
Q96RK0	Q9H160	100014433	12445	Zhang_et_al	Zhang_et_al	Failed sequence confirmation	TRUE	TRUE
Q9BVK6	Q9Y3A6	6100	7514	Zhang_et_al	Zhang_et_al	Negative	TRUE	TRUE
P61513	P62888	9959	1590	Zhang_et_al	Zhang_et_al	Negative	TRUE	TRUE
O14949	P31930	6483	6753	Zhang_et_al	Zhang_et_al	Negative	TRUE	TRUE
P27361	Q05923	100011238	100067745	Zhang_et_al	Zhang_et_al	Negative	TRUE	TRUE
Q99719	Q9NVA2	12018	12681	Zhang_et_al	Zhang_et_al	Negative	TRUE	TRUE
Q6UXM1	Q9NQG1	54283	5973	Zhang_et_al	Zhang_et_al	Failed sequence confirmation	TRUE	TRUE
P61077	Q8NHG8	100069094	915	Zhang_et_al	Zhang_et_al	Failed sequence confirmation	TRUE	TRUE
Q99459	Q9NW64	928	2424	Zhang_et_al	Zhang_et_al	Negative	TRUE	TRUE
P15927	Q92889	3722	100064134	Zhang_et_al	Zhang_et_al	Negative	TRUE	TRUE
P49915	Q93009	7242	100066416	Zhang_et_al	Zhang_et_al	Positive	TRUE	TRUE
O14682	Q9UJP4	55287	4705	Zhang_et_al	Zhang_et_al	Negative	TRUE	TRUE
P15880	P46781	100008843	698	Zhang_et_al	Zhang_et_al	Negative	TRUE	TRUE
P02538	P35527	100068203	4870	Zhang_et_al	Zhang_et_al	Failed sequence confirmation	TRUE	FALSE
Q0VAQ4	Q9Y3P8	52632	56528	Zhang_et_al	Zhang_et_al	Negative	TRUE	FALSE
O15243	O95807	5404	13303	Zhang_et_al	Zhang_et_al	Negative	TRUE	TRUE
O95926	Q99459	2424	3064	Zhang_et_al	Zhang_et_al	Negative	TRUE	TRUE
Q8TAK6	Q9Y4Z2	54175	100011288	Zhang_et_al	Zhang_et_al	Failed sequence confirmation	TRUE	FALSE
P46095	Q86SS6	54368	11419	Zhang_et_al	Zhang_et_al	Negative	TRUE	TRUE
O75973	Q15848	4772	55864	Zhang_et_al	Zhang_et_al	Negative	TRUE	FALSE
P30048	Q9BYN0	4069	100002170	Zhang_et_al	Zhang_et_al	Failed sequence confirmation	TRUE	TRUE
Q15648	Q1MX18	56886	100061872	Zhang_et_al	Zhang_et_al	Negative	TRUE	TRUE
O43921	P54753	100015240	11557	Zhang_et_al	Zhang_et_al	Failed sequence confirmation	TRUE	TRUE
Q13616	Q9BTE7	5364	53254	Zhang_et_al	Zhang_et_al	Negative	TRUE	TRUE
O75973	Q9NTU7	4772	13792	Zhang_et_al	Zhang_et_al	Negative	TRUE	TRUE
P61266	P61764	71005	7652	Zhang_et_al	Zhang_et_al	Negative	TRUE	TRUE
Q9BUI4	Q9H1D9	6445	7936	Zhang_et_al	Zhang_et_al	Negative	TRUE	TRUE
P16104	Q9BTM1	3335	4032	Zhang_et_al	Zhang_et_al	Negative	TRUE	FALSE
O75607	P06748	3966	13364	Zhang_et_al	Zhang_et_al	Positive	TRUE	TRUE
P49639	Q9UQ80	10057	3854	Zhang_et_al	Zhang_et_al	Negative	TRUE	TRUE
Q5QNW6	Q71UI9	71533	173	Zhang_et_al	Zhang_et_al	Negative	TRUE	TRUE
Q53GT1	Q86V97	13393	7203	Zhang_et_al	Zhang_et_al	Failed sequence confirmation	TRUE	TRUE
O95273	P05388	100	322	Zhang_et_al	Zhang_et_al	Positive	TRUE	TRUE
Q8NFJ8	Q8TAK6	100062166	100011288	Zhang_et_al	Zhang_et_al	Failed sequence confirmation	TRUE	FALSE
P28070	P40306	6878	13637	Zhang_et_al	Zhang_et_al	Negative	TRUE	TRUE
Q14192	Q9NYN1	11389	5965	Zhang_et_al	Zhang_et_al	Negative	TRUE	TRUE
O14828	O15127	4258	57	Zhang_et_al	Zhang_et_al	Negative	TRUE	TRUE
Q9UNY5	Q9Y5A6	7210	11464	Zhang_et_al	Zhang_et_al	Negative	TRUE	FALSE
P61086	Q99942	5370	11772	Zhang_et_al	Zhang_et_al	Positive	TRUE	TRUE
P09001	Q6P1L8	12298	49	Zhang_et_al	Zhang_et_al	Negative	TRUE	TRUE
O14764	P48167	100008474	9849	Zhang_et_al	Zhang_et_al	Negative	TRUE	FALSE
P17542	Q9UBP5	100063969	4884	Zhang_et_al	Zhang_et_al	Failed sequence confirmation	TRUE	TRUE
O75431	Q9Y375	14504	3468	Zhang_et_al	Zhang_et_al	Negative	TRUE	TRUE
Q5RL73	Q9H6L4	71288	6971	Zhang_et_al	Zhang_et_al	Positive	TRUE	TRUE
O14764	Q99928	9849	100080563	Zhang_et_al	Zhang_et_al	Failed sequence confirmation	TRUE	FALSE
P49810	Q96BI3	4956	1049	Zhang_et_al	Zhang_et_al	Test failed	TRUE	TRUE
Q9BSR8	Q9GZM5	5993	4338	Zhang_et_al	Zhang_et_al	Positive	TRUE	TRUE
Q9BUE0	Q9H944	4067	14708	Zhang_et_al	Zhang_et_al	Positive	TRUE	TRUE
P61247	P62857	314	4704	Zhang_et_al	Zhang_et_al	Negative	TRUE	TRUE
Q9H4T2	Q9UNY5	4224	7210	Zhang_et_al	Zhang_et_al	Negative	TRUE	FALSE
Q4G163	Q9UJX6	100062506	9966	Zhang_et_al	Zhang_et_al	Negative	TRUE	TRUE
P13010	Q8IW19	7362	11214	Zhang_et_al	Zhang_et_al	Negative	TRUE	TRUE
Q96HR3	Q9P086	2853	70964	Zhang_et_al	Zhang_et_al	Negative	TRUE	TRUE
P01906	P28068	2556	100080579	Zhang_et_al	Zhang_et_al	Autoactivator	TRUE	TRUE
P17066	P31948	3852	10186	Zhang_et_al	Zhang_et_al	Negative	TRUE	TRUE
P16035	P21810	4215	13689	Zhang_et_al	Zhang_et_al	Negative	TRUE	TRUE
P15408	Q16520	9618	12504	Zhang_et_al	Zhang_et_al	Failed sequence confirmation	TRUE	TRUE
Q9NZW5	Q9UHC6	100009955	53576	Zhang_et_al	Zhang_et_al	Negative	TRUE	TRUE
P07437	P68371	3825	2550	Zhang_et_al	Zhang_et_al	Negative	TRUE	FALSE
O14925	O60830	6884	10980	Zhang_et_al	Zhang_et_al	Negative	TRUE	TRUE
Q9H7B2	Q9NVU7	2625	100068266	Zhang_et_al	Zhang_et_al	Failed sequence confirmation	TRUE	TRUE
P02100	Q6B0K9	704	71239	Zhang_et_al	Zhang_et_al	Negative	TRUE	TRUE
Q8IZL8	Q9H4L4	100002506	71242	Zhang_et_al	Zhang_et_al	Failed sequence confirmation	TRUE	TRUE
P55211	P55212	3160	4596	Zhang_et_al	Zhang_et_al	Negative	TRUE	FALSE
P12035	P35908	100062400	55855	Zhang_et_al	Zhang_et_al	Negative	TRUE	FALSE
P50749	Q13188	53955	2989	Zhang_et_al	Zhang_et_al	Positive	TRUE	TRUE
Q6PD62	Q6PL18	55166	12022	Zhang_et_al	Zhang_et_al	Negative	TRUE	TRUE
P01903	P13762	5501	9704	Zhang_et_al	Zhang_et_al	Negative	TRUE	FALSE
O95295	Q969J3	4350	384	Zhang_et_al	Zhang_et_al	Negative	TRUE	TRUE
P61088	Q99942	100011223	5370	Zhang_et_al	Zhang_et_al	Failed sequence confirmation	TRUE	TRUE
O14625	P02776	5588	71717	Zhang_et_al	Zhang_et_al	Negative	TRUE	TRUE
P36578	Q9BXY0	4808	11711	Zhang_et_al	Zhang_et_al	Negative	TRUE	TRUE
Q14746	Q8WTW3	100010489	7658	Zhang_et_al	Zhang_et_al	Negative	TRUE	TRUE
P49207	P62888	3352	9959	Zhang_et_al	Zhang_et_al	Negative	TRUE	TRUE
Q15785	Q96DX5	826	305	Zhang_et_al	Zhang_et_al	Negative	TRUE	TRUE
A8MYU2	Q8N7C0	100080596	70493	Zhang_et_al	Zhang_et_al	Failed sequence confirmation	TRUE	TRUE
P63208	Q8N5M4	6671	11930	Zhang_et_al	Zhang_et_al	Positive	TRUE	TRUE
O75379	Q15836	2248	5658	Zhang_et_al	Zhang_et_al	Negative	TRUE	FALSE
P51970	Q9P0J0	6635	8007	Zhang_et_al	Zhang_et_al	Negative	TRUE	TRUE
P25205	P33992	19	3726	Zhang_et_al	Zhang_et_al	Negative	TRUE	TRUE
O43143	Q96I25	5200	13273	Zhang_et_al	Zhang_et_al	Positive	TRUE	TRUE
Q969J2	Q9Y5A6	7101	11464	Zhang_et_al	Zhang_et_al	Positive	TRUE	TRUE
Q6NUQ1	Q9P2W9	14421	6013	Zhang_et_al	Zhang_et_al	Negative	TRUE	TRUE
P09105	Q6B0K9	13314	71239	Zhang_et_al	Zhang_et_al	Negative	TRUE	TRUE
O43790	Q6A163	100064009	13939	Zhang_et_al	Zhang_et_al	Positive	TRUE	TRUE
O75310	Q9BY64	55827	100062443	Zhang_et_al	Zhang_et_al	Negative	TRUE	TRUE
P19447	P29083	100061543	4854	Zhang_et_al	Zhang_et_al	Negative	TRUE	TRUE
P36537	Q3SY77	52782	53848	Zhang_et_al	Zhang_et_al	Negative	TRUE	FALSE
Q4U2R6	Q9BYD3	3275	6595	Zhang_et_al	Zhang_et_al	Negative	TRUE	TRUE
O60927	P36873	52631	7076	Zhang_et_al	Zhang_et_al	Negative	TRUE	TRUE
Q13003	Q16478	100068271	100062234	Zhang_et_al	Zhang_et_al	Failed sequence confirmation	TRUE	TRUE
P12035	Q7Z3Z0	100014440	100062400	Zhang_et_al	Zhang_et_al	Positive	TRUE	TRUE
Q96K17	Q9H009	13040	14826	Zhang_et_al	Zhang_et_al	Negative	TRUE	TRUE
Q8TAE7	Q8TDN2	52694	14461	Zhang_et_al	Zhang_et_al	Negative	TRUE	FALSE
P12035	Q7RTS7	100063986	100062400	Zhang_et_al	Zhang_et_al	Negative	TRUE	FALSE
Q9UBW8	Q9UNS2	3700	6919	Zhang_et_al	Zhang_et_al	Negative	TRUE	TRUE
Q8IU57	Q8IZI9	70305	54611	Zhang_et_al	Zhang_et_al	Negative	TRUE	TRUE
P11488	Q9UGC6	675	72086	Zhang_et_al	Zhang_et_al	Negative	TRUE	TRUE
Q5VVJ2	Q9H765	100068239	1828	Zhang_et_al	Zhang_et_al	Negative	TRUE	TRUE
O00268	Q16514	680	100068166	Zhang_et_al	Zhang_et_al	Failed sequence confirmation	TRUE	TRUE
P17029	Q9Y5A6	11464	53471	Zhang_et_al	Zhang_et_al	Negative	TRUE	FALSE
P29992	Q2M5E4	55802	100015439	Zhang_et_al	Zhang_et_al	Negative	TRUE	TRUE
P02585	P19237	5650	6326	Zhang_et_al	Zhang_et_al	Negative	TRUE	TRUE
P37023	Q16671	11101	54383	Zhang_et_al	Zhang_et_al	Negative	TRUE	TRUE
Q96IT1	Q9UNY5	5251	7210	Zhang_et_al	Zhang_et_al	Positive	TRUE	FALSE
Q9NUR3	Q9UBU6	11690	100062290	Zhang_et_al	Zhang_et_al	Failed sequence confirmation	TRUE	FALSE
P22362	P51681	71123	40080744	Zhang_et_al	Zhang_et_al	Negative	TRUE	TRUE
O43566	P04899	7105	7237	Zhang_et_al	Zhang_et_al	Negative	TRUE	TRUE
Q5T700	Q8NCH0	56905	11492	Zhang_et_al	Zhang_et_al	Negative	TRUE	TRUE
O75431	Q9P0U1	14504	3351	Zhang_et_al	Zhang_et_al	Failed sequence confirmation	TRUE	TRUE
O75310	Q9HAW8	55827	516	Zhang_et_al	Zhang_et_al	Negative	TRUE	FALSE
P05787	P35908	55855	14966	Zhang_et_al	Zhang_et_al	Negative	TRUE	FALSE
O75310	P22309	56635	55827	Zhang_et_al	Zhang_et_al	Test failed	TRUE	FALSE
P68036	Q9Y3C5	812	100000459	Zhang_et_al	Zhang_et_al	Negative	TRUE	TRUE
P48048	Q99712	6281	71563	Zhang_et_al	Zhang_et_al	Negative	TRUE	FALSE
A6NI15	Q7RTU4	100068995	100080510	Zhang_et_al	Zhang_et_al	Negative	TRUE	TRUE
Q13368	Q9BUI4	7936	11966	Zhang_et_al	Zhang_et_al	Negative	TRUE	TRUE
Q7Z6L1	Q9H1Y0	11896	4090	Zhang_et_al	Zhang_et_al	Positive	TRUE	TRUE
O14503	Q12772	100000475	14984	Zhang_et_al	Zhang_et_al	Negative	TRUE	TRUE
O60476	P55795	10928	53339	Zhang_et_al	Zhang_et_al	Negative	TRUE	FALSE
O43790	Q7Z3Y7	100015084	13939	Zhang_et_al	Zhang_et_al	Negative	TRUE	TRUE
P07357	P07358	55036	54876	Zhang_et_al	Zhang_et_al	Negative	TRUE	TRUE
P01566	P17181	13841	8111	Zhang_et_al	Zhang_et_al	Negative	TRUE	TRUE
Q96A32	Q9Y623	6322	100061945	Zhang_et_al	Zhang_et_al	Negative	TRUE	TRUE
Q8NHW4	Q9HBE4	14605	54801	Zhang_et_al	Zhang_et_al	Negative	TRUE	TRUE
Q6P597	Q9NSK0	55305	54463	Zhang_et_al	Zhang_et_al	Negative	TRUE	TRUE
P61086	Q96GF1	10236	11772	Zhang_et_al	Zhang_et_al	Positive	TRUE	TRUE
Q14145	Q9C0H6	244	72040	Zhang_et_al	Zhang_et_al	Negative	TRUE	FALSE
P08238	Q16543	4262	100009829	Zhang_et_al	Zhang_et_al	Negative	TRUE	TRUE
P40123	Q562R1	5807	70831	Zhang_et_al	Zhang_et_al	Negative	TRUE	FALSE
O60814	P62807	6481	2740	Zhang_et_al	Zhang_et_al	Negative	TRUE	FALSE
Q8IX21	Q96SB8	100063943	100001751	Zhang_et_al	Zhang_et_al	Failed sequence confirmation	TRUE	TRUE
Q15459	Q7L014	4782	3039	Zhang_et_al	Zhang_et_al	Negative	TRUE	TRUE
O75795	Q9HAW7	100015126	100014497	Zhang_et_al	Zhang_et_al	Negative	TRUE	FALSE
O94906	Q53GS9	6726	14272	Zhang_et_al	Zhang_et_al	Negative	TRUE	TRUE
P18075	Q7Z4P5	100064150	2810	Zhang_et_al	Zhang_et_al	Failed sequence confirmation	TRUE	TRUE
Q9NWU5	Q9Y6G3	2408	6413	Zhang_et_al	Zhang_et_al	Negative	TRUE	TRUE
P51808	Q5JR98	923	71326	Zhang_et_al	Zhang_et_al	Negative	TRUE	TRUE
P61956	Q9UBT2	7524	3869	Zhang_et_al	Zhang_et_al	Negative	TRUE	TRUE
Q96KP1	Q9NV70	15000	71301	Zhang_et_al	Zhang_et_al	Positive	TRUE	TRUE
P05412	Q9NR55	5109	54172	Zhang_et_al	Zhang_et_al	Positive	TRUE	TRUE
P63252	Q99712	100016069	6281	Zhang_et_al	Zhang_et_al	Positive	TRUE	TRUE
Q16526	Q9UKT7	9681	14644	Zhang_et_al	Zhang_et_al	Negative	TRUE	TRUE
O60304	Q969J2	56605	7101	Zhang_et_al	Zhang_et_al	Negative	TRUE	FALSE
P46977	Q92794	3105	100069073	Zhang_et_al	Zhang_et_al	Failed sequence confirmation	TRUE	FALSE
P55081	Q2TAY7	11817	4391	Zhang_et_al	Zhang_et_al	Negative	TRUE	TRUE
P55347	Q9BYU1	4897	53279	Zhang_et_al	Zhang_et_al	Positive	TRUE	TRUE
Q14532	Q8N1N4	100015241	100014573	Zhang_et_al	Zhang_et_al	Failed sequence confirmation	TRUE	FALSE
Q15768	Q9UF33	10547	100062224	Zhang_et_al	Zhang_et_al	Failed sequence confirmation	TRUE	TRUE
Q02577	Q8TAK6	52659	100011288	Zhang_et_al	Zhang_et_al	Test failed	TRUE	TRUE
P56182	Q8TDN6	3159	100009762	Zhang_et_al	Zhang_et_al	Negative	TRUE	FALSE
O75044	P63261	3123	100080783	Zhang_et_al	Zhang_et_al	Negative	TRUE	TRUE
P13349	P15172	13775	100080820	Zhang_et_al	Zhang_et_al	Autoactivator	TRUE	FALSE
Q9NP80	Q9Y2Z9	1597	7341	Zhang_et_al	Zhang_et_al	Negative	TRUE	TRUE
P43403	Q15669	7312	11866	Zhang_et_al	Zhang_et_al	Negative	TRUE	TRUE
O14756	Q9BPW9	11958	12986	Zhang_et_al	Zhang_et_al	Negative	TRUE	FALSE
O15318	Q9Y5Q8	100014277	2878	Zhang_et_al	Zhang_et_al	Negative	TRUE	TRUE
O76093	P22607	4853	100066410	Zhang_et_al	Zhang_et_al	Negative	TRUE	TRUE
Q8N3I7	Q9H0F7	10732	1857	Zhang_et_al	Zhang_et_al	Negative	TRUE	TRUE
Q15742	Q9Y5B8	5633	12387	Zhang_et_al	Zhang_et_al	Negative	TRUE	TRUE
Q96EE3	Q96S15	632	5327	Zhang_et_al	Zhang_et_al	Negative	TRUE	TRUE
Q53H80	Q9H9L7	4626	56706	Zhang_et_al	Zhang_et_al	Negative	TRUE	TRUE
P52799	Q9UF33	100062224	13900	Zhang_et_al	Zhang_et_al	Negative	TRUE	TRUE
P14384	Q9Y5Y6	13153	9629	Zhang_et_al	Zhang_et_al	Negative	TRUE	TRUE
P50151	P59768	9072	10927	Zhang_et_al	Zhang_et_al	Failed sequence confirmation	TRUE	FALSE
P48382	Q9H9E1	1083	212	Zhang_et_al	Zhang_et_al	Negative	TRUE	TRUE
P0DTE4	Q9BY64	100061569	100062443	Zhang_et_al	Zhang_et_al	Negative	TRUE	FALSE
P32297	Q15825	7713	4014	Zhang_et_al	Zhang_et_al	Failed sequence confirmation	TRUE	FALSE
P08621	Q92785	190	71121	Zhang_et_al	Zhang_et_al	Negative	TRUE	TRUE
Q14119	Q6PD62	12022	100015985	Zhang_et_al	Zhang_et_al	Negative	TRUE	TRUE
Q9BRB3	Q9H2C2	7486	4970	Zhang_et_al	Zhang_et_al	Negative	TRUE	TRUE
A8MPY1	O14764	100080564	9849	Zhang_et_al	Zhang_et_al	Failed sequence confirmation	TRUE	FALSE
O43567	Q9H6Y7	6910	6312	Zhang_et_al	Zhang_et_al	Negative	TRUE	FALSE
A6NJL1	Q9H4T2	4224	100080854	Zhang_et_al	Zhang_et_al	Negative	TRUE	FALSE
O15303	Q14833	54919	100068971	Zhang_et_al	Zhang_et_al	Failed sequence confirmation	TRUE	TRUE
P01567	Q08334	3773	71619	Zhang_et_al	Zhang_et_al	Negative	TRUE	TRUE
Q13368	Q9HAP6	1565	11966	Zhang_et_al	Zhang_et_al	Positive	TRUE	TRUE
P14867	P23416	100003545	10351	Zhang_et_al	Zhang_et_al	Negative	TRUE	FALSE
Q9HCS7	Q9UNP9	4038	5212	Zhang_et_al	Zhang_et_al	Positive	TRUE	TRUE
Q01546	Q7Z3Y9	100068229	70512	Zhang_et_al	Zhang_et_al	Autoactivator	TRUE	FALSE
P49406	Q6P1L8	12513	12298	Zhang_et_al	Zhang_et_al	Negative	TRUE	TRUE
P18847	Q16520	9618	4958	Zhang_et_al	Zhang_et_al	Failed sequence confirmation	TRUE	TRUE
Q6IPU0	Q9BU64	14387	4416	Zhang_et_al	Zhang_et_al	Negative	TRUE	TRUE
P27482	P48539	8180	984	Zhang_et_al	Zhang_et_al	Failed sequence confirmation	TRUE	TRUE
P18124	Q96HY6	7032	4449	Zhang_et_al	Zhang_et_al	Negative	TRUE	TRUE
Q00535	Q8NFV5	100068175	3701	Zhang_et_al	Zhang_et_al	Negative	TRUE	TRUE
O43567	P61088	100011223	6312	Zhang_et_al	Zhang_et_al	Failed sequence confirmation	TRUE	TRUE
P51116	Q6P2E9	989	12221	Zhang_et_al	Zhang_et_al	Failed sequence confirmation	TRUE	TRUE
O95678	Q7Z3Y7	100064207	100015084	Zhang_et_al	Zhang_et_al	Positive	TRUE	FALSE
Q12796	Q9NPI6	4735	822	Zhang_et_al	Zhang_et_al	Positive	TRUE	TRUE
P13631	P28702	71679	3425	Zhang_et_al	Zhang_et_al	Failed sequence confirmation	TRUE	TRUE
O15342	P26678	56617	5673	Zhang_et_al	Zhang_et_al	Failed sequence confirmation	TRUE	TRUE
P06733	P09104	4131	422	Zhang_et_al	Zhang_et_al	Negative	TRUE	TRUE
P82914	Q9BQ48	12776	3463	Zhang_et_al	Zhang_et_al	Negative	TRUE	TRUE
Q16445	Q99928	100080563	55818	Zhang_et_al	Zhang_et_al	Failed sequence confirmation	TRUE	FALSE
Q13163	Q13164	6805	5140	Zhang_et_al	Zhang_et_al	Failed sequence confirmation	TRUE	TRUE
O00743	Q5H9R7	56091	5533	Zhang_et_al	Zhang_et_al	Negative	TRUE	TRUE
Q13188	Q8TAD8	8177	2989	Zhang_et_al	Zhang_et_al	Negative	TRUE	TRUE
O43679	P25791	100009631	1136	Zhang_et_al	Zhang_et_al	Positive	TRUE	TRUE
P49137	Q15759	13688	8266	Zhang_et_al	Zhang_et_al	Failed sequence confirmation	TRUE	TRUE
P35503	Q9HAW8	100066367	516	Zhang_et_al	Zhang_et_al	Negative	TRUE	TRUE
P61088	Q86XS8	100011223	71461	Zhang_et_al	Zhang_et_al	Failed sequence confirmation	TRUE	TRUE
Q96AQ8	Q9GZT6	713	7368	Zhang_et_al	Zhang_et_al	Negative	TRUE	TRUE
Q96S37	Q9NSA0	11892	8474	Zhang_et_al	Zhang_et_al	Test failed	TRUE	FALSE
O60656	P22310	13310	56607	Zhang_et_al	Zhang_et_al	Negative	TRUE	TRUE
Q99525	Q9BTM1	3335	54402	Zhang_et_al	Zhang_et_al	Negative	TRUE	TRUE
Q4KMG9	Q71RC9	56139	70695	Zhang_et_al	Zhang_et_al	Negative	TRUE	TRUE
P61587	Q99819	11532	1095	Zhang_et_al	Zhang_et_al	Negative	TRUE	TRUE
O95429	P11142	10352	8196	Zhang_et_al	Zhang_et_al	Positive	TRUE	TRUE
P18124	P46778	4449	3750	Zhang_et_al	Zhang_et_al	Negative	TRUE	TRUE
P07327	P40394	54204	56364	Zhang_et_al	Zhang_et_al	Negative	TRUE	FALSE
O43264	Q6NUQ1	14421	53140	Zhang_et_al	Zhang_et_al	Failed sequence confirmation	TRUE	TRUE
Q9BYD3	Q9P015	6595	2744	Zhang_et_al	Zhang_et_al	Negative	TRUE	TRUE
O60682	P15172	13775	4929	Zhang_et_al	Zhang_et_al	Negative	TRUE	TRUE
A6NKN8	P48539	70679	984	Zhang_et_al	Zhang_et_al	Failed sequence confirmation	TRUE	FALSE
Q8IZ16	Q9NTU4	2315	100001694	Zhang_et_al	Zhang_et_al	Failed sequence confirmation	TRUE	TRUE
P46977	Q9H0U3	10861	3105	Zhang_et_al	Zhang_et_al	Negative	TRUE	TRUE
Q8TBQ9	Q9Y5U9	13049	6408	Zhang_et_al	Zhang_et_al	Negative	TRUE	TRUE
Q7RTS1	Q7RTU4	100080510	53666	Zhang_et_al	Zhang_et_al	Negative	TRUE	FALSE
Q13442	Q9H5X1	3221	5432	Zhang_et_al	Zhang_et_al	Negative	TRUE	TRUE
Q16665	Q9H6Z9	6151	52628	Zhang_et_al	Zhang_et_al	Failed sequence confirmation	TRUE	TRUE
Q8WXI2	Q9BYL1	71041	54337	Zhang_et_al	Zhang_et_al	Negative	TRUE	TRUE
Q9BS16	Q9HBM1	5579	13089	Zhang_et_al	Zhang_et_al	Negative	TRUE	TRUE
Q10587	Q9NR55	2140	54172	Zhang_et_al	Zhang_et_al	Failed sequence confirmation	TRUE	TRUE
Q15119	Q16654	2379	4816	Zhang_et_al	Zhang_et_al	Negative	TRUE	TRUE
P59998	P61158	10695	14323	Zhang_et_al	Zhang_et_al	Negative	TRUE	TRUE
P61077	Q9H0M0	2177	915	Zhang_et_al	Zhang_et_al	Negative	TRUE	TRUE
O43679	P25800	100009631	14023	Zhang_et_al	Zhang_et_al	Positive	TRUE	TRUE
Q7Z7B7	Q8WTQ1	70770	55740	Zhang_et_al	Zhang_et_al	Negative	TRUE	TRUE
P0C0S5	P62807	6481	12839	Zhang_et_al	Zhang_et_al	Negative	TRUE	TRUE
P15814	Q9UKI3	13129	2632	Zhang_et_al	Zhang_et_al	Negative	TRUE	TRUE
Q6UWB1	Q92990	1812	9471	Zhang_et_al	Zhang_et_al	Negative	TRUE	TRUE
P00709	Q8IYP2	9393	53495	Zhang_et_al	Zhang_et_al	Negative	TRUE	TRUE
O14654	P08069	100061585	55174	Zhang_et_al	Zhang_et_al	Failed sequence confirmation	TRUE	TRUE
P36578	Q07020	4808	3082	Zhang_et_al	Zhang_et_al	Negative	TRUE	TRUE
O94992	Q96MH2	4582	12696	Zhang_et_al	Zhang_et_al	Positive	TRUE	TRUE
O60656	P0DTE4	13310	100061569	Zhang_et_al	Zhang_et_al	Negative	TRUE	FALSE
P32780	Q13889	12320	100009044	Zhang_et_al	Zhang_et_al	Negative	TRUE	TRUE
P00326	P40394	14584	56364	Zhang_et_al	Zhang_et_al	Negative	TRUE	FALSE
P41182	Q05516	8127	53151	Zhang_et_al	Zhang_et_al	Negative	TRUE	TRUE
P37287	Q8NI60	10171	4043	Zhang_et_al	Zhang_et_al	Negative	TRUE	TRUE
P19087	Q2M5E4	100015439	3277	Zhang_et_al	Zhang_et_al	Failed sequence confirmation	TRUE	TRUE
P13349	P61244	100080820	4384	Zhang_et_al	Zhang_et_al	Negative	TRUE	TRUE
Q96F15	Q9NUV9	6961	13035	Zhang_et_al	Zhang_et_al	Failed sequence confirmation	TRUE	FALSE
Q5VWW1	Q9NTU7	100063974	13792	Zhang_et_al	Zhang_et_al	Negative	TRUE	FALSE
Q96EH5	Q9BZE4	10303	7126	Zhang_et_al	Zhang_et_al	Failed sequence confirmation	TRUE	FALSE
O75925	P61956	56382	7524	Zhang_et_al	Zhang_et_al	Failed sequence confirmation	TRUE	TRUE
O00165	P58340	700	5516	Zhang_et_al	Zhang_et_al	Negative	TRUE	TRUE
O60725	Q9GZV1	70979	9572	Zhang_et_al	Zhang_et_al	Negative	TRUE	TRUE
O00566	Q9NRX1	54491	5259	Zhang_et_al	Zhang_et_al	Negative	TRUE	TRUE
Q9HAP6	Q9NZW5	100009955	1565	Zhang_et_al	Zhang_et_al	Positive	TRUE	TRUE
O43921	Q9UF33	100062224	100015240	Zhang_et_al	Zhang_et_al	Negative	TRUE	TRUE
P62834	Q07889	7108	100014292	Zhang_et_al	Zhang_et_al	Negative	TRUE	TRUE
P20339	Q96BZ9	339	7667	Zhang_et_al	Zhang_et_al	Negative	TRUE	TRUE
Q96DD7	Q96J86	52929	10128	Zhang_et_al	Zhang_et_al	Negative	TRUE	TRUE
P54725	Q16186	7839	7058	Zhang_et_al	Zhang_et_al	Negative	TRUE	TRUE
Q6PID6	Q96RU8	71112	180	Zhang_et_al	Zhang_et_al	Negative	TRUE	TRUE
O43916	Q9GZX3	71625	1224	Zhang_et_al	Zhang_et_al	Negative	TRUE	FALSE
Q12788	Q8NI36	388	70516	Zhang_et_al	Zhang_et_al	Failed sequence confirmation	TRUE	TRUE
O00602	Q12794	13061	10189	Zhang_et_al	Zhang_et_al	Negative	TRUE	TRUE
P24386	Q92696	100069226	3713	Zhang_et_al	Zhang_et_al	Failed sequence confirmation	TRUE	TRUE
P68431	Q9NVP2	2047	11780	Zhang_et_al	Zhang_et_al	Negative	TRUE	TRUE
Q8IVY1	Q96GE9	13550	6061	Zhang_et_al	Zhang_et_al	Failed sequence confirmation	TRUE	TRUE
Q3ZCM7	Q9BQE3	5968	100061779	Zhang_et_al	Zhang_et_al	Negative	TRUE	TRUE
Q96QV6	Q99880	100070102	14828	Zhang_et_al	Zhang_et_al	Negative	TRUE	TRUE
P14927	P22695	3132	5602	Zhang_et_al	Zhang_et_al	Negative	TRUE	TRUE
P26718	Q6H3X3	71139	100080760	Zhang_et_al	Zhang_et_al	Negative	TRUE	TRUE
P27037	P36894	14607	1739	Zhang_et_al	Zhang_et_al	Failed sequence confirmation	TRUE	TRUE
O15321	O75381	126	4964	Zhang_et_al	Zhang_et_al	Negative	TRUE	TRUE
P17544	P18847	4958	53239	Zhang_et_al	Zhang_et_al	Failed sequence confirmation	TRUE	TRUE
P30279	P49918	6359	14540	Zhang_et_al	Zhang_et_al	Positive	TRUE	TRUE
P25311	P61769	10041	9783	Zhang_et_al	Zhang_et_al	Negative	TRUE	FALSE
P22087	Q9Y3A2	5920	5582	Zhang_et_al	Zhang_et_al	Negative	TRUE	TRUE
O75348	Q96A05	2781	5780	Zhang_et_al	Zhang_et_al	Positive	TRUE	TRUE
Q8WUQ7	Q9H5V9	100069243	12441	Zhang_et_al	Zhang_et_al	Positive	TRUE	TRUE
P68036	Q9NV58	100000459	71748	Zhang_et_al	Zhang_et_al	Negative	TRUE	TRUE
O60258	P22607	100066410	53777	Zhang_et_al	Zhang_et_al	Negative	TRUE	TRUE
O95166	Q9NT62	52942	12494	Zhang_et_al	Zhang_et_al	Negative	TRUE	TRUE
P78317	Q9NPD8	5367	100070216	Zhang_et_al	Zhang_et_al	Autoactivator	TRUE	TRUE
A4D1S0	Q9HC21	71896	100010465	Zhang_et_al	Zhang_et_al	Failed sequence confirmation	TRUE	TRUE
Q8IXH7	Q8WX92	100002417	7607	Zhang_et_al	Zhang_et_al	Negative	TRUE	TRUE
Q13188	Q9H2L5	2989	10006	Zhang_et_al	Zhang_et_al	Positive	TRUE	TRUE
P01903	P26718	9704	71139	Zhang_et_al	Zhang_et_al	Negative	TRUE	TRUE
A2RU67	Q9NU53	55123	7409	Zhang_et_al	Zhang_et_al	Negative	TRUE	TRUE
O00155	Q96E93	6367	54492	Zhang_et_al	Zhang_et_al	Negative	TRUE	TRUE
O43795	P0DP25	3484	100067230	Zhang_et_al	Zhang_et_al	Failed sequence confirmation	TRUE	TRUE
O43920	Q9P0J0	3776	6635	Zhang_et_al	Zhang_et_al	Negative	TRUE	TRUE
P02042	Q6B0K9	13796	71239	Zhang_et_al	Zhang_et_al	Negative	TRUE	TRUE
Q15842	Q99712	6281	100009557	Zhang_et_al	Zhang_et_al	Failed sequence confirmation	TRUE	FALSE
O14977	P11926	5928	12716	Zhang_et_al	Zhang_et_al	Negative	TRUE	FALSE
O95059	Q969H6	2675	2617	Zhang_et_al	Zhang_et_al	Positive	TRUE	TRUE
Q2M2I5	Q7RTS7	71953	100063986	Zhang_et_al	Zhang_et_al	Positive	TRUE	FALSE
Q9BWX1	Q9Y2X8	1320	4360	Zhang_et_al	Zhang_et_al	Positive	TRUE	TRUE
Q96AE7	Q9NTU7	13792	6900	Zhang_et_al	Zhang_et_al	Failed sequence confirmation	TRUE	TRUE
Q8NE79	Q9HBU9	11370	2321	Zhang_et_al	Zhang_et_al	Negative	TRUE	FALSE
P63027	Q9UNK0	122	4137	Zhang_et_al	Zhang_et_al	Negative	TRUE	TRUE
P53539	Q8WYK2	13624	100067219	Zhang_et_al	Zhang_et_al	Failed sequence confirmation	TRUE	FALSE
Q96NW4	Q9UL25	11638	100002546	Zhang_et_al	Zhang_et_al	Failed sequence confirmation	TRUE	TRUE
Q8NHG8	Q969T4	100069094	3715	Zhang_et_al	Zhang_et_al	Failed sequence confirmation	TRUE	TRUE
P82933	Q9Y2Q9	6958	70937	Zhang_et_al	Zhang_et_al	Negative	TRUE	TRUE
Q9BW85	Q9NW82	7803	2432	Zhang_et_al	Zhang_et_al	Negative	TRUE	TRUE
P01568	P17181	13822	8111	Zhang_et_al	Zhang_et_al	Negative	TRUE	TRUE
P00167	Q08477	100080537	763	Zhang_et_al	Zhang_et_al	Failed sequence confirmation	TRUE	TRUE
A6NKN8	Q8TD86	100063996	70679	Zhang_et_al	Zhang_et_al	Positive	TRUE	TRUE
P12035	Q92764	100014396	100062400	Zhang_et_al	Zhang_et_al	Positive	TRUE	TRUE
Q15744	Q68CJ9	11208	100070235	Zhang_et_al	Zhang_et_al	Failed sequence confirmation	TRUE	TRUE
P35249	P49458	5705	5979	Zhang_et_al	Zhang_et_al	Negative	TRUE	TRUE
Q13795	Q8N2H4	71735	11513	Zhang_et_al	Zhang_et_al	Negative	TRUE	TRUE
P61758	Q9NQP4	6455	11664	Zhang_et_al	Zhang_et_al	Positive	TRUE	TRUE
P0DTE5	P22310	81693	56607	Zhang_et_al	Zhang_et_al	Negative	TRUE	FALSE
P10914	P14316	100011059	285	Zhang_et_al	Zhang_et_al	Negative	TRUE	TRUE
P04628	Q9H1J7	72114	3634	Zhang_et_al	Zhang_et_al	Failed sequence confirmation	TRUE	FALSE
P35244	Q9NSA3	6582	5484	Zhang_et_al	Zhang_et_al	Negative	TRUE	TRUE
P02008	Q6B0K9	8297	71239	Zhang_et_al	Zhang_et_al	Negative	TRUE	TRUE
Q66GS9	Q9P2S5	55298	70249	Zhang_et_al	Zhang_et_al	Negative	TRUE	TRUE
P78317	Q969T4	3715	100070216	Zhang_et_al	Zhang_et_al	Autoactivator	TRUE	TRUE
Q02750	Q13233	56245	100080614	Zhang_et_al	Zhang_et_al	Failed sequence confirmation	TRUE	TRUE
Q13501	Q9H0R8	3882	6704	Zhang_et_al	Zhang_et_al	Positive	TRUE	TRUE
A6NCE7	Q8WYN0	100062555	13311	Zhang_et_al	Zhang_et_al	Failed sequence confirmation	TRUE	TRUE
Q8NFJ9	Q9NVQ4	2626	56157	Zhang_et_al	Zhang_et_al	Negative	TRUE	TRUE
P51970	Q9NPL8	7226	8007	Zhang_et_al	Zhang_et_al	Negative	TRUE	TRUE
P63165	Q9UBT2	3869	4586	Zhang_et_al	Zhang_et_al	Negative	TRUE	TRUE
P08263	Q7RTV2	11859	100015235	Zhang_et_al	Zhang_et_al	Negative	TRUE	TRUE
P79522	Q9Y3D3	54588	12648	Zhang_et_al	Zhang_et_al	Negative	TRUE	TRUE
P22362	P51686	14039	40080744	Zhang_et_al	Zhang_et_al	Negative	TRUE	TRUE
O75448	Q15648	56886	2977	Zhang_et_al	Zhang_et_al	Failed sequence confirmation	TRUE	TRUE
P10276	P28702	4558	3425	Zhang_et_al	Zhang_et_al	Failed sequence confirmation	TRUE	TRUE
Q70JA7	Q86X52	70638	11221	Zhang_et_al	Zhang_et_al	Negative	TRUE	TRUE
O15156	P41182	7121	53151	Zhang_et_al	Zhang_et_al	Positive	TRUE	TRUE
Q13838	Q86V81	100009527	100066550	Zhang_et_al	Zhang_et_al	Positive	TRUE	TRUE
P17535	Q9NR55	100080590	54172	Zhang_et_al	Zhang_et_al	Failed sequence confirmation	TRUE	TRUE
Q9UGQ3	Q9UJA9	1082	1625	Zhang_et_al	Zhang_et_al	Negative	TRUE	TRUE
P61088	Q8NHG8	100069094	100011223	Zhang_et_al	Zhang_et_al	Failed sequence confirmation	TRUE	TRUE
P02538	P08779	100011278	4870	Zhang_et_al	Zhang_et_al	Negative	TRUE	TRUE
O75324	P0DN84	1434	100068652	Zhang_et_al	Zhang_et_al	Failed sequence confirmation	TRUE	TRUE
P82675	Q9BQ48	7358	3463	Zhang_et_al	Zhang_et_al	Negative	TRUE	TRUE
O15372	Q7L2H7	7781	3189	Zhang_et_al	Zhang_et_al	Negative	TRUE	TRUE
O14921	P19087	887	3277	Zhang_et_al	Zhang_et_al	Negative	TRUE	TRUE
P61026	Q8IV04	12092	2743	Zhang_et_al	Zhang_et_al	Negative	TRUE	TRUE
O00238	Q16671	54383	11629	Zhang_et_al	Zhang_et_al	Negative	TRUE	TRUE
P26678	Q9BVX2	2758	5673	Zhang_et_al	Zhang_et_al	Failed sequence confirmation	TRUE	FALSE
P61927	P62891	7993	71025	Zhang_et_al	Zhang_et_al	Failed sequence confirmation	TRUE	TRUE
O00238	Q13873	11786	11629	Zhang_et_al	Zhang_et_al	Negative	TRUE	TRUE
Q86Z23	Q9NTU7	13792	71507	Zhang_et_al	Zhang_et_al	Negative	TRUE	TRUE
P21281	P36543	3831	14681	Zhang_et_al	Zhang_et_al	Negative	TRUE	TRUE
Q96I36	Q9Y2R0	5169	4087	Zhang_et_al	Zhang_et_al	Failed sequence confirmation	TRUE	TRUE
P21281	P38606	14681	1087	Zhang_et_al	Zhang_et_al	Negative	TRUE	TRUE
O75419	Q9Y248	6891	4828	Zhang_et_al	Zhang_et_al	Negative	TRUE	TRUE
P05787	P12035	100062400	14966	Zhang_et_al	Zhang_et_al	Negative	TRUE	FALSE
Q96QV6	Q99879	70421	14828	Zhang_et_al	Zhang_et_al	Negative	TRUE	TRUE
P12980	Q8WVJ9	12765	4119	Zhang_et_al	Zhang_et_al	Negative	TRUE	FALSE
P13994	Q9BRX9	4396	4734	Zhang_et_al	Zhang_et_al	Negative	TRUE	TRUE
Q04724	Q04725	6158	6873	Zhang_et_al	Zhang_et_al	Negative	TRUE	TRUE
P18847	Q10586	564	4958	Zhang_et_al	Zhang_et_al	Failed sequence confirmation	TRUE	TRUE
Q96D46	Q9NVN8	6431	6921	Zhang_et_al	Zhang_et_al	Negative	TRUE	TRUE
Q8N912	Q9NRX6	71543	4552	Zhang_et_al	Zhang_et_al	Negative	TRUE	TRUE
Q969Q0	Q9NVU7	3571	100068266	Zhang_et_al	Zhang_et_al	Failed sequence confirmation	TRUE	TRUE
P27539	Q6KF10	100080569	100080568	Zhang_et_al	Zhang_et_al	Autoactivator	TRUE	FALSE
P60900	Q9Y244	3741	909	Zhang_et_al	Zhang_et_al	Negative	TRUE	TRUE
P28072	P60900	100008859	3741	Zhang_et_al	Zhang_et_al	Positive	TRUE	TRUE
P01568	Q08334	13822	3773	Zhang_et_al	Zhang_et_al	Failed sequence confirmation	TRUE	TRUE
P46781	P62701	100008843	4702	Zhang_et_al	Zhang_et_al	Failed sequence confirmation	TRUE	TRUE
P78386	Q92764	100014396	100066353	Zhang_et_al	Zhang_et_al	Positive	TRUE	TRUE
O43676	P24311	654	592	Zhang_et_al	Zhang_et_al	Negative	TRUE	TRUE
P46778	P47914	100005857	3750	Zhang_et_al	Zhang_et_al	Negative	TRUE	TRUE
Q10587	Q16649	2140	2712	Zhang_et_al	Zhang_et_al	Failed sequence confirmation	TRUE	TRUE
P00709	Q5K4E3	70814	53495	Zhang_et_al	Zhang_et_al	Negative	TRUE	TRUE
P35251	P40938	100008578	14176	Zhang_et_al	Zhang_et_al	Negative	TRUE	TRUE
Q02577	Q12772	100000475	52659	Zhang_et_al	Zhang_et_al	Negative	TRUE	TRUE
P01568	P05014	13822	53806	Zhang_et_al	Zhang_et_al	Negative	TRUE	FALSE
A0AVI4	Q8N2K1	71927	54534	Zhang_et_al	Zhang_et_al	Negative	TRUE	TRUE
P27449	P60468	3418	4781	Zhang_et_al	Zhang_et_al	Negative	TRUE	TRUE
P19429	P63316	9485	55769	Zhang_et_al	Zhang_et_al	Negative	TRUE	TRUE
Q9UHA4	Q9Y2Q5	12406	13119	Zhang_et_al	Zhang_et_al	Positive	TRUE	TRUE
Q15369	Q8WXI3	839	54529	Zhang_et_al	Zhang_et_al	Negative	TRUE	TRUE
P41567	Q99613	100011160	2420	Zhang_et_al	Zhang_et_al	Negative	TRUE	TRUE
Q92890	Q9UNN5	3589	100010648	Zhang_et_al	Zhang_et_al	Failed sequence confirmation	TRUE	TRUE
Q8NFJ8	Q9BW11	100062166	5363	Zhang_et_al	Zhang_et_al	Negative	TRUE	TRUE
Q7RTV0	Q9BWJ5	100002565	4491	Zhang_et_al	Zhang_et_al	Negative	TRUE	TRUE
P30301	P55064	2030	54230	Zhang_et_al	Zhang_et_al	Negative	TRUE	TRUE
O15155	Q9Y6H6	3	9450	Zhang_et_al	Zhang_et_al	Negative	TRUE	FALSE
Q86Y01	Q9Y2X8	13582	4360	Zhang_et_al	Zhang_et_al	Autoactivator	TRUE	TRUE
O43914	Q8NEQ5	330	12967	Zhang_et_al	Zhang_et_al	Failed sequence confirmation	TRUE	TRUE
O60667	P51671	4995	12928	Zhang_et_al	Zhang_et_al	Negative	TRUE	TRUE
P24310	Q9P0S2	6088	100008270	Zhang_et_al	Zhang_et_al	Negative	TRUE	TRUE
Q92535	Q9BRB3	5838	4970	Zhang_et_al	Zhang_et_al	Negative	TRUE	TRUE
P17658	Q09470	13954	71807	Zhang_et_al	Zhang_et_al	Negative	TRUE	TRUE
Q71U36	Q9H4B7	4595	9833	Zhang_et_al	Zhang_et_al	Negative	TRUE	TRUE
Q8N140	Q9UNF1	3158	1561	Zhang_et_al	Zhang_et_al	Negative	TRUE	TRUE
O15342	Q9Y487	56617	14553	Zhang_et_al	Zhang_et_al	Negative	TRUE	TRUE
Q9NQ55	Q9NY93	100008858	13541	Zhang_et_al	Zhang_et_al	Failed sequence confirmation	TRUE	TRUE
P60842	Q13347	6480	3841	Zhang_et_al	Zhang_et_al	Negative	TRUE	TRUE
O43920	P51970	8007	3776	Zhang_et_al	Zhang_et_al	Negative	TRUE	TRUE
P39023	P62829	6846	396	Zhang_et_al	Zhang_et_al	Negative	TRUE	TRUE
P12035	Q7Z3Y7	100015084	100062400	Zhang_et_al	Zhang_et_al	Positive	TRUE	TRUE
Q15369	Q96DX5	839	826	Zhang_et_al	Zhang_et_al	Negative	TRUE	TRUE
O43752	Q9UEU0	3918	6230	Zhang_et_al	Zhang_et_al	Negative	TRUE	TRUE
O60675	Q16236	7150	71051	Zhang_et_al	Zhang_et_al	Positive	TRUE	TRUE
Q9HCC6	Q9UBP5	100009950	4884	Zhang_et_al	Zhang_et_al	Negative	TRUE	FALSE
P04259	Q92764	100014396	8105	Zhang_et_al	Zhang_et_al	Positive	TRUE	TRUE
Q9H840	Q9NWZ8	6110	5127	Zhang_et_al	Zhang_et_al	Negative	TRUE	TRUE
P40429	Q7L2H7	7781	4012	Zhang_et_al	Zhang_et_al	Negative	TRUE	TRUE
P78411	Q9Y5A9	7477	100080587	Zhang_et_al	Zhang_et_al	Failed sequence confirmation	TRUE	TRUE
P42773	Q8WTS6	56672	14679	Zhang_et_al	Zhang_et_al	Negative	TRUE	TRUE
O60304	Q9Y5A6	56605	11464	Zhang_et_al	Zhang_et_al	Negative	TRUE	FALSE
P50990	Q99832	14970	5995	Zhang_et_al	Zhang_et_al	Negative	TRUE	TRUE
P61077	Q86UD3	915	10630	Zhang_et_al	Zhang_et_al	Negative	TRUE	TRUE
O15239	Q8IXM3	3298	11398	Zhang_et_al	Zhang_et_al	Negative	TRUE	TRUE
P12074	P14854	3234	4977	Zhang_et_al	Zhang_et_al	Negative	TRUE	TRUE
Q8N2U9	Q9NYL4	70912	8396	Zhang_et_al	Zhang_et_al	Failed sequence confirmation	TRUE	TRUE
Q9H0E2	Q9H3S7	55313	381	Zhang_et_al	Zhang_et_al	Negative	TRUE	FALSE
Q13042	Q8NHZ8	10987	7838	Zhang_et_al	Zhang_et_al	Failed sequence confirmation	TRUE	TRUE
Q12888	Q9UJX4	4615	55147	Zhang_et_al	Zhang_et_al	Negative	TRUE	TRUE
Q6ZTA4	Q9BQS8	55130	100061731	Zhang_et_al	Zhang_et_al	Negative	TRUE	FALSE
O75817	Q8N5L8	7440	12566	Zhang_et_al	Zhang_et_al	Positive	TRUE	TRUE
P61764	Q13277	4528	7652	Zhang_et_al	Zhang_et_al	Negative	TRUE	TRUE
Q9BWL3	Q9P003	7983	47	Zhang_et_al	Zhang_et_al	Negative	TRUE	TRUE
Q7Z3Y8	Q9NSB4	100015516	100066360	Zhang_et_al	Zhang_et_al	Autoactivator	TRUE	TRUE
P35226	Q06587	4435	6241	Zhang_et_al	Zhang_et_al	Positive	TRUE	TRUE
Q15208	Q70IA8	53238	7134	Zhang_et_al	Zhang_et_al	Negative	TRUE	TRUE
O15535	P57086	6372	3585	Zhang_et_al	Zhang_et_al	Positive	TRUE	FALSE
Q7Z7B7	Q8NEX5	70770	14051	Zhang_et_al	Zhang_et_al	Negative	TRUE	TRUE
P07225	Q06418	11600	210	Zhang_et_al	Zhang_et_al	Negative	TRUE	TRUE
Q8WYN0	Q9H0R8	13311	6704	Zhang_et_al	Zhang_et_al	Positive	TRUE	TRUE
P09234	Q9P0S2	6088	53235	Zhang_et_al	Zhang_et_al	Negative	TRUE	TRUE
O00217	Q16795	56713	6720	Zhang_et_al	Zhang_et_al	Negative	TRUE	TRUE
P49190	Q9UBS3	8132	11199	Zhang_et_al	Zhang_et_al	Negative	TRUE	FALSE
D3W0D1	Q8IXA5	52784	82166	Zhang_et_al	Zhang_et_al	Failed sequence confirmation	TRUE	TRUE
Q14126	Q96FX8	6946	55898	Zhang_et_al	Zhang_et_al	Failed sequence confirmation	TRUE	TRUE
Q6NUQ1	Q6UX01	14421	8537	Zhang_et_al	Zhang_et_al	Negative	TRUE	TRUE
P20339	Q92696	339	3713	Zhang_et_al	Zhang_et_al	Negative	TRUE	TRUE
O75795	Q9HAW8	100014497	516	Zhang_et_al	Zhang_et_al	Negative	TRUE	FALSE
Q16621	Q9ULX9	5115	304	Zhang_et_al	Zhang_et_al	Negative	TRUE	TRUE
P28676	Q96L46	5513	5544	Zhang_et_al	Zhang_et_al	Negative	TRUE	FALSE
P62760	Q86V35	1433	11640	Zhang_et_al	Zhang_et_al	Negative	TRUE	TRUE
Q92989	Q9BWT3	3959	53075	Zhang_et_al	Zhang_et_al	Failed sequence confirmation	TRUE	TRUE
Q9H2A3	Q9UBP5	71129	4884	Zhang_et_al	Zhang_et_al	Negative	TRUE	TRUE
P61077	Q969K3	5117	915	Zhang_et_al	Zhang_et_al	Negative	TRUE	TRUE
P39023	Q9BRT6	5782	396	Zhang_et_al	Zhang_et_al	Negative	TRUE	TRUE
Q5VW32	Q9NZZ3	5675	53814	Zhang_et_al	Zhang_et_al	Negative	TRUE	TRUE
P05787	P08670	69	14966	Zhang_et_al	Zhang_et_al	Negative	TRUE	TRUE
P36896	Q13705	3320	70008	Zhang_et_al	Zhang_et_al	Negative	TRUE	TRUE
P02792	P02794	4251	493	Zhang_et_al	Zhang_et_al	Negative	TRUE	TRUE
P69892	P69905	2794	6341	Zhang_et_al	Zhang_et_al	Negative	TRUE	TRUE
P51668	Q9UHC7	5743	100011492	Zhang_et_al	Zhang_et_al	Negative	TRUE	TRUE
P05106	P26006	56916	72044	Zhang_et_al	Zhang_et_al	Negative	TRUE	TRUE
Q53H12	Q96KF7	14925	2543	Zhang_et_al	Zhang_et_al	Negative	TRUE	TRUE
P08727	Q7RTS7	6564	100063986	Zhang_et_al	Zhang_et_al	Positive	TRUE	TRUE
O00399	Q9NZ32	619	858	Zhang_et_al	Zhang_et_al	Failed sequence confirmation	TRUE	TRUE
P61513	P62917	3541	1590	Zhang_et_al	Zhang_et_al	Negative	TRUE	TRUE
O00161	P63027	2773	4137	Zhang_et_al	Zhang_et_al	Negative	TRUE	TRUE
O60636	O60637	408	7375	Zhang_et_al	Zhang_et_al	Negative	TRUE	FALSE
P27037	P37023	11101	14607	Zhang_et_al	Zhang_et_al	Negative	TRUE	TRUE
O15372	Q99613	2420	3189	Zhang_et_al	Zhang_et_al	Negative	TRUE	TRUE
O95183	P61266	71005	12894	Zhang_et_al	Zhang_et_al	Positive	TRUE	TRUE
P61244	Q92858	13963	4384	Zhang_et_al	Zhang_et_al	Negative	TRUE	TRUE
Q6TFL4	Q9P2J3	53387	53766	Zhang_et_al	Zhang_et_al	Negative	TRUE	FALSE
P14136	P41219	2920	9926	Zhang_et_al	Zhang_et_al	Positive	TRUE	TRUE
Q7RTU4	Q8WVJ9	12765	100080510	Zhang_et_al	Zhang_et_al	Negative	TRUE	FALSE
Q86UC2	Q8IYR0	11791	2362	Zhang_et_al	Zhang_et_al	Negative	TRUE	TRUE
P18754	P62826	231	5290	Zhang_et_al	Zhang_et_al	Failed sequence confirmation	TRUE	TRUE
P61586	Q3KRB8	70982	7442	Zhang_et_al	Zhang_et_al	Failed sequence confirmation	TRUE	TRUE
P35503	Q6NUS8	100066367	14538	Zhang_et_al	Zhang_et_al	Negative	TRUE	FALSE
Q147X3	Q6PGP7	56384	11998	Zhang_et_al	Zhang_et_al	Failed sequence confirmation	TRUE	TRUE
P02008	P68871	5808	8297	Zhang_et_al	Zhang_et_al	Negative	TRUE	TRUE
P09466	P31025	70955	13789	Zhang_et_al	Zhang_et_al	Negative	TRUE	TRUE
P61313	Q969Q0	3571	14392	Zhang_et_al	Zhang_et_al	Negative	TRUE	TRUE
Q6PKH6	Q9BTZ2	13394	3849	Zhang_et_al	Zhang_et_al	Negative	TRUE	FALSE
O14802	P0DPB6	71125	2739	Zhang_et_al	Zhang_et_al	Negative	TRUE	TRUE
Q9HCK0	Q9Y330	11444	7917	Zhang_et_al	Zhang_et_al	Failed sequence confirmation	TRUE	TRUE
Q15672	Q7RTU7	100080773	100011230	Zhang_et_al	Zhang_et_al	Failed sequence confirmation	TRUE	FALSE
P11488	Q9HAV0	72086	2749	Zhang_et_al	Zhang_et_al	Negative	TRUE	TRUE
Q07889	Q12778	5840	100014292	Zhang_et_al	Zhang_et_al	Failed sequence confirmation	TRUE	TRUE
P18847	Q68CJ9	4958	100070235	Zhang_et_al	Zhang_et_al	Failed sequence confirmation	TRUE	TRUE
Q14137	Q9Y3U8	750	3887	Zhang_et_al	Zhang_et_al	Negative	TRUE	TRUE
O14818	P60900	3741	100008214	Zhang_et_al	Zhang_et_al	Negative	TRUE	TRUE
Q9BZL3	Q9NRQ5	8533	93	Zhang_et_al	Zhang_et_al	Failed sequence confirmation	TRUE	TRUE
P48304	Q16609	8410	52845	Zhang_et_al	Zhang_et_al	Negative	TRUE	TRUE
Q7RTU0	Q8N100	100080814	10076	Zhang_et_al	Zhang_et_al	Negative	TRUE	FALSE
Q96A72	Q9Y5S9	501	6436	Zhang_et_al	Zhang_et_al	Positive	TRUE	TRUE
P68371	Q71U36	2550	4595	Zhang_et_al	Zhang_et_al	Negative	TRUE	TRUE
P49755	P50402	3921	3535	Zhang_et_al	Zhang_et_al	Negative	TRUE	TRUE
O43791	Q6IQ16	14447	903	Zhang_et_al	Zhang_et_al	Failed sequence confirmation	TRUE	TRUE
P68363	Q13509	5375	229	Zhang_et_al	Zhang_et_al	Negative	TRUE	TRUE
P08253	P16035	7953	13689	Zhang_et_al	Zhang_et_al	Negative	TRUE	TRUE
O76093	P09486	3876	4853	Zhang_et_al	Zhang_et_al	Negative	TRUE	TRUE
Q05329	Q99259	53270	1155	Zhang_et_al	Zhang_et_al	Positive	TRUE	TRUE
Q68CQ4	Q9NQZ2	4881	8220	Zhang_et_al	Zhang_et_al	Negative	TRUE	TRUE
Q01094	Q14186	11590	6894	Zhang_et_al	Zhang_et_al	Positive	TRUE	TRUE
P50991	P78371	52995	53767	Zhang_et_al	Zhang_et_al	Negative	TRUE	TRUE
Q15717	Q9Y575	4592	61	Zhang_et_al	Zhang_et_al	Negative	TRUE	FALSE
Q9H4D5	Q9UKK6	9232	936	Zhang_et_al	Zhang_et_al	Positive	TRUE	TRUE
P48643	Q99832	5819	5995	Zhang_et_al	Zhang_et_al	Negative	TRUE	TRUE
Q9BT92	Q9Y5B8	5633	4259	Zhang_et_al	Zhang_et_al	Positive	TRUE	TRUE
O75340	Q9UBV8	570	4111	Zhang_et_al	Zhang_et_al	Positive	TRUE	TRUE
A6NHL2	Q3ZCM7	100061779	70012	Zhang_et_al	Zhang_et_al	Negative	TRUE	FALSE
Q15276	Q9UJ41	11256	1047	Zhang_et_al	Zhang_et_al	Positive	TRUE	TRUE
O60749	Q6QNY0	100008556	70873	Zhang_et_al	Zhang_et_al	Negative	TRUE	TRUE
P21281	Q96A05	14681	2781	Zhang_et_al	Zhang_et_al	Negative	TRUE	TRUE
P09382	Q9Y286	9600	6097	Zhang_et_al	Zhang_et_al	Failed sequence confirmation	TRUE	TRUE
Q9GZN1	Q9NPF5	100010933	7388	Zhang_et_al	Zhang_et_al	Negative	TRUE	TRUE
Q93045	Q9NZ72	6710	4907	Zhang_et_al	Zhang_et_al	Negative	TRUE	FALSE
Q9H4B7	Q9NY65	100000457	9833	Zhang_et_al	Zhang_et_al	Negative	TRUE	TRUE
P39023	Q9UHA3	396	5762	Zhang_et_al	Zhang_et_al	Negative	TRUE	TRUE
P61077	Q8TEB7	12074	915	Zhang_et_al	Zhang_et_al	Negative	TRUE	TRUE
P12035	Q99456	100062400	100062114	Zhang_et_al	Zhang_et_al	Failed sequence confirmation	TRUE	FALSE
Q12905	Q96SI9	3162	787	Zhang_et_al	Zhang_et_al	Negative	TRUE	TRUE
A5LHX3	P49721	3295	100080758	Zhang_et_al	Zhang_et_al	Negative	TRUE	TRUE
P17544	P53539	100067219	53239	Zhang_et_al	Zhang_et_al	Failed sequence confirmation	TRUE	TRUE
P19447	Q6ZYL4	4854	12064	Zhang_et_al	Zhang_et_al	Negative	TRUE	TRUE
P78386	Q9NSB4	100066353	100015516	Zhang_et_al	Zhang_et_al	Negative	TRUE	TRUE
P82664	Q96EL2	6443	7220	Zhang_et_al	Zhang_et_al	Negative	TRUE	TRUE
P48167	Q99928	100080563	100008474	Zhang_et_al	Zhang_et_al	Failed sequence confirmation	TRUE	FALSE
Q9H9J2	Q9NWU5	6413	7130	Zhang_et_al	Zhang_et_al	Negative	TRUE	TRUE
Q6PL18	Q8N2I9	5141	55166	Zhang_et_al	Zhang_et_al	Negative	TRUE	TRUE
P05412	Q8WYK2	5109	13624	Zhang_et_al	Zhang_et_al	Negative	TRUE	TRUE
O00193	P27348	11996	5795	Zhang_et_al	Zhang_et_al	Negative	TRUE	TRUE
P60002	Q49AR2	4754	6253	Zhang_et_al	Zhang_et_al	Positive	TRUE	TRUE
Q8NA54	Q8TCI5	56482	71763	Zhang_et_al	Zhang_et_al	Negative	TRUE	TRUE
P55268	Q9Y6N6	100069078	100061660	Zhang_et_al	Zhang_et_al	Negative	TRUE	TRUE
Q5JTJ3	Q9H845	55364	6605	Zhang_et_al	Zhang_et_al	Negative	TRUE	TRUE
O43567	Q9Y2X8	4360	6312	Zhang_et_al	Zhang_et_al	Negative	TRUE	TRUE
Q15118	Q16654	2379	8063	Zhang_et_al	Zhang_et_al	Negative	TRUE	TRUE
B7U540	P78508	56678	100080594	Zhang_et_al	Zhang_et_al	Failed sequence confirmation	TRUE	FALSE
Q69YG0	Q8TDT2	56446	8229	Zhang_et_al	Zhang_et_al	Negative	TRUE	TRUE
Q13616	Q96GG9	6659	53254	Zhang_et_al	Zhang_et_al	Negative	TRUE	TRUE
Q695T7	Q9BYF1	55490	100015206	Zhang_et_al	Zhang_et_al	Negative	TRUE	TRUE
O75367	O75937	12760	6390	Zhang_et_al	Zhang_et_al	Negative	TRUE	FALSE
P60953	Q99819	11532	399	Zhang_et_al	Zhang_et_al	Negative	TRUE	TRUE
P38936	Q96D03	3192	3068	Zhang_et_al	Zhang_et_al	Negative	TRUE	TRUE
Q02577	Q92886	52659	2872	Zhang_et_al	Zhang_et_al	Test failed	TRUE	FALSE
Q8TBP5	Q9Y6X1	2580	53090	Zhang_et_al	Zhang_et_al	Negative	TRUE	TRUE
P61764	Q12846	8013	7652	Zhang_et_al	Zhang_et_al	Negative	TRUE	TRUE
O14682	Q9H0H3	9603	4705	Zhang_et_al	Zhang_et_al	Negative	TRUE	TRUE
Q8N967	Q8TCT6	71792	71046	Zhang_et_al	Zhang_et_al	Negative	TRUE	FALSE
O95696	Q9UNL4	4992	100000034	Zhang_et_al	Zhang_et_al	Negative	TRUE	TRUE
Q69YG0	Q8WY98	8229	10271	Zhang_et_al	Zhang_et_al	Negative	TRUE	TRUE
O43617	P0DI81	4554	100009158	Zhang_et_al	Zhang_et_al	Positive	TRUE	TRUE
P18847	Q8WYK2	4958	13624	Zhang_et_al	Zhang_et_al	Negative	TRUE	TRUE
P35222	Q6P1J9	12343	100070227	Zhang_et_al	Zhang_et_al	Failed sequence confirmation	TRUE	TRUE
Q5U4P2	Q9GZS9	54360	70673	Zhang_et_al	Zhang_et_al	Negative	TRUE	TRUE
O96015	Q96FJ2	3115	3762	Zhang_et_al	Zhang_et_al	Negative	TRUE	TRUE
P29317	Q9UF33	100009691	100062224	Zhang_et_al	Zhang_et_al	Failed sequence confirmation	TRUE	TRUE
Q969T4	Q9Y3C5	812	3715	Zhang_et_al	Zhang_et_al	Negative	TRUE	TRUE
Q13368	Q9NUP9	71179	11966	Zhang_et_al	Zhang_et_al	Positive	TRUE	TRUE
Q9BS16	Q9NSP4	5579	3264	Zhang_et_al	Zhang_et_al	Negative	TRUE	TRUE
O14610	Q9HAV0	2847	2749	Zhang_et_al	Zhang_et_al	Negative	TRUE	TRUE
P0C0S8	P23527	53555	52617	Zhang_et_al	Zhang_et_al	Negative	TRUE	TRUE
O75792	Q8TDP1	12523	6872	Zhang_et_al	Zhang_et_al	Negative	TRUE	TRUE
Q15050	Q99848	5878	5387	Zhang_et_al	Zhang_et_al	Negative	TRUE	TRUE
Q8WZ19	Q9H3F6	2245	11175	Zhang_et_al	Zhang_et_al	Positive	TRUE	TRUE
O95390	Q2VWP7	100014439	100015612	Zhang_et_al	Zhang_et_al	Failed sequence confirmation	TRUE	TRUE
Q96DU9	Q9ULR5	14813	100062590	Zhang_et_al	Zhang_et_al	Failed sequence confirmation	TRUE	TRUE
Q14532	Q7Z3Y9	100015241	70512	Zhang_et_al	Zhang_et_al	Autoactivator	TRUE	FALSE
O00204	O00338	5468	2613	Zhang_et_al	Zhang_et_al	Positive	TRUE	TRUE
Q9Y399	Q9Y3D5	855	5608	Zhang_et_al	Zhang_et_al	Negative	TRUE	TRUE
Q16891	Q6UXV4	52865	5353	Zhang_et_al	Zhang_et_al	Negative	TRUE	TRUE
P48454	P63098	4334	8316	Zhang_et_al	Zhang_et_al	Negative	TRUE	TRUE
O94906	Q8WWY3	6726	54082	Zhang_et_al	Zhang_et_al	Negative	TRUE	TRUE
P05496	Q9BUB7	4156	3687	Zhang_et_al	Zhang_et_al	Negative	TRUE	TRUE
O75964	Q7Z4Y8	14917	71664	Zhang_et_al	Zhang_et_al	Negative	TRUE	FALSE
P68366	Q9BUF5	5839	4053	Zhang_et_al	Zhang_et_al	Negative	TRUE	TRUE
O43309	Q96JS3	56918	11204	Zhang_et_al	Zhang_et_al	Negative	TRUE	TRUE
P17661	P41219	9926	12573	Zhang_et_al	Zhang_et_al	Positive	TRUE	TRUE
P60604	Q9Y679	3683	10086	Zhang_et_al	Zhang_et_al	Negative	TRUE	TRUE
Q9GZS1	Q9P1U0	6360	2751	Zhang_et_al	Zhang_et_al	Negative	TRUE	TRUE
P12643	P43026	100014367	9715	Zhang_et_al	Zhang_et_al	Negative	TRUE	TRUE
Q0D2K0	Q6NVV3	71303	100064214	Zhang_et_al	Zhang_et_al	Negative	TRUE	FALSE
P01906	P13762	100080579	5501	Zhang_et_al	Zhang_et_al	Failed sequence confirmation	TRUE	FALSE
P33778	Q6FI13	3695	52571	Zhang_et_al	Zhang_et_al	Negative	TRUE	TRUE
Q99880	Q9BTM1	3335	100070102	Zhang_et_al	Zhang_et_al	Negative	TRUE	TRUE
Q5BKU9	Q5JTB6	54136	71321	Zhang_et_al	Zhang_et_al	Negative	TRUE	FALSE
Q9BRK4	Q9Y250	4569	100069938	Zhang_et_al	Zhang_et_al	Failed sequence confirmation	TRUE	TRUE
O14802	Q9H1D9	6445	71125	Zhang_et_al	Zhang_et_al	Negative	TRUE	TRUE
Q8N140	Q96MG7	11320	1561	Zhang_et_al	Zhang_et_al	Negative	TRUE	TRUE
O95900	Q96E29	7449	6050	Zhang_et_al	Zhang_et_al	Failed sequence confirmation	TRUE	TRUE
P02760	P98066	8335	13590	Zhang_et_al	Zhang_et_al	Negative	TRUE	TRUE
P48050	P78508	56678	53759	Zhang_et_al	Zhang_et_al	Negative	TRUE	FALSE
P53539	Q16520	9618	100067219	Zhang_et_al	Zhang_et_al	Failed sequence confirmation	TRUE	TRUE
P62736	P68133	167	6410	Zhang_et_al	Zhang_et_al	Negative	TRUE	FALSE
Q7L1V2	Q96AH8	12672	520	Zhang_et_al	Zhang_et_al	Negative	TRUE	FALSE
O95674	Q92903	8256	71560	Zhang_et_al	Zhang_et_al	Negative	TRUE	TRUE
P01308	P14138	5440	5628	Zhang_et_al	Zhang_et_al	Negative	TRUE	TRUE
Q14654	Q99712	6281	71007	Zhang_et_al	Zhang_et_al	Negative	TRUE	FALSE
Q6UWW9	Q8N912	14939	71543	Zhang_et_al	Zhang_et_al	Negative	TRUE	FALSE
O00161	O95183	2773	12894	Zhang_et_al	Zhang_et_al	Negative	TRUE	TRUE
P04908	Q5QNW6	100069967	71533	Zhang_et_al	Zhang_et_al	Negative	TRUE	TRUE
P13725	Q99650	7135	56846	Zhang_et_al	Zhang_et_al	Failed sequence confirmation	TRUE	TRUE
Q7L1W4	Q8IWT6	12495	13671	Zhang_et_al	Zhang_et_al	Failed sequence confirmation	TRUE	FALSE
Q99848	Q9BZE4	5878	10303	Zhang_et_al	Zhang_et_al	Negative	TRUE	FALSE
Q7L9L4	Q9Y2H1	2005	1751	Zhang_et_al	Zhang_et_al	Negative	TRUE	TRUE
Q16891	Q9NX63	2407	5353	Zhang_et_al	Zhang_et_al	Negative	TRUE	TRUE
P35908	Q92764	100014396	55855	Zhang_et_al	Zhang_et_al	Failed sequence confirmation	TRUE	TRUE
Q9BSY4	Q9Y6H1	4356	6103	Zhang_et_al	Zhang_et_al	Negative	TRUE	TRUE
O60264	Q16777	12038	2586	Zhang_et_al	Zhang_et_al	Negative	TRUE	TRUE
Q9BUH8	Q9UJX4	7954	4615	Zhang_et_al	Zhang_et_al	Negative	TRUE	TRUE
O43715	Q9Y3B1	3033	4074	Zhang_et_al	Zhang_et_al	Negative	TRUE	TRUE
Q9Y3U8	Q9Y5L4	3887	100009397	Zhang_et_al	Zhang_et_al	Failed sequence confirmation	TRUE	TRUE
P48167	Q16445	100008474	55818	Zhang_et_al	Zhang_et_al	Negative	TRUE	FALSE
P11182	P21953	853	10311	Zhang_et_al	Zhang_et_al	Negative	TRUE	TRUE
P51665	P55036	3169	6423	Zhang_et_al	Zhang_et_al	Negative	TRUE	TRUE
P12314	Q6UVK1	9955	100068964	Zhang_et_al	Zhang_et_al	Negative	TRUE	TRUE
P42892	Q9NQ34	54021	11266	Zhang_et_al	Zhang_et_al	Negative	TRUE	FALSE
Q3ZCW2	Q8WUA8	13361	494	Zhang_et_al	Zhang_et_al	Failed sequence confirmation	TRUE	TRUE
O43236	Q14141	53293	2233	Zhang_et_al	Zhang_et_al	Negative	TRUE	TRUE
P35503	P54855	100014772	100066367	Zhang_et_al	Zhang_et_al	Negative	TRUE	FALSE
P61006	Q8IV53	3807	8526	Zhang_et_al	Zhang_et_al	Failed sequence confirmation	TRUE	TRUE
O15516	Q8TAK6	54316	100011288	Zhang_et_al	Zhang_et_al	Failed sequence confirmation	TRUE	TRUE
O43920	Q6P161	3776	12369	Zhang_et_al	Zhang_et_al	Negative	TRUE	TRUE
P61204	Q99418	3723	1653	Zhang_et_al	Zhang_et_al	Negative	TRUE	TRUE
O60671	P35249	5979	2688	Zhang_et_al	Zhang_et_al	Negative	TRUE	TRUE
Q16851	Q9Y266	11466	691	Zhang_et_al	Zhang_et_al	Negative	TRUE	FALSE
P01903	Q9NQX5	9704	3926	Zhang_et_al	Zhang_et_al	Negative	TRUE	TRUE
P60602	Q99595	5713	3802	Zhang_et_al	Zhang_et_al	Negative	TRUE	TRUE
P26717	Q96E93	6367	71981	Zhang_et_al	Zhang_et_al	Negative	TRUE	FALSE
Q15771	Q86YC3	70380	7313	Zhang_et_al	Zhang_et_al	Negative	TRUE	TRUE
P62805	Q99525	13341	54402	Zhang_et_al	Zhang_et_al	Negative	TRUE	FALSE
O15342	Q6P5S7	56617	81624	Zhang_et_al	Zhang_et_al	Negative	TRUE	TRUE
P62241	P62280	14625	5164	Zhang_et_al	Zhang_et_al	Negative	TRUE	TRUE
O43680	P13349	100011355	100080820	Zhang_et_al	Zhang_et_al	Autoactivator	TRUE	TRUE
P53567	Q16520	9618	2410	Zhang_et_al	Zhang_et_al	Negative	TRUE	TRUE
P17787	Q15825	71588	7713	Zhang_et_al	Zhang_et_al	Negative	TRUE	FALSE
O95072	Q14683	55146	5958	Zhang_et_al	Zhang_et_al	Negative	TRUE	TRUE
Q86UC2	Q9H0K4	11791	100001800	Zhang_et_al	Zhang_et_al	Failed sequence confirmation	TRUE	TRUE
P13501	Q6ZTQ4	53122	2813	Zhang_et_al	Zhang_et_al	Negative	TRUE	TRUE
P28562	Q15759	1180	8266	Zhang_et_al	Zhang_et_al	Failed sequence confirmation	TRUE	TRUE
P30153	P67775	4071	5861	Zhang_et_al	Zhang_et_al	Negative	TRUE	TRUE
Q12933	Q13114	9637	71592	Zhang_et_al	Zhang_et_al	Positive	TRUE	TRUE
O94813	Q7Z4R8	55192	71327	Zhang_et_al	Zhang_et_al	Negative	TRUE	TRUE
Q13367	Q9Y2T2	71668	12337	Zhang_et_al	Zhang_et_al	Negative	TRUE	TRUE
O43736	P01903	9704	11300	Zhang_et_al	Zhang_et_al	Negative	TRUE	TRUE
Q01543	Q13045	6734	100011310	Zhang_et_al	Zhang_et_al	Negative	TRUE	TRUE
Q53S33	Q92947	7938	100015575	Zhang_et_al	Zhang_et_al	Negative	TRUE	TRUE
P10276	Q12778	5840	4558	Zhang_et_al	Zhang_et_al	Failed sequence confirmation	TRUE	TRUE
Q9BYD1	Q9NWU5	1898	6413	Zhang_et_al	Zhang_et_al	Negative	TRUE	TRUE
Q9UKX3	Q9Y623	100061825	100061945	Zhang_et_al	Zhang_et_al	Negative	TRUE	FALSE
P09001	P49406	12513	49	Zhang_et_al	Zhang_et_al	Negative	TRUE	TRUE
O43790	Q92764	100014396	13939	Zhang_et_al	Zhang_et_al	Positive	TRUE	TRUE
P78317	Q9Y2X8	4360	100070216	Zhang_et_al	Zhang_et_al	Autoactivator	TRUE	TRUE
P05412	P15408	5109	12504	Zhang_et_al	Zhang_et_al	Positive	TRUE	TRUE
Q9H8T0	Q9UJC3	6203	6085	Zhang_et_al	Zhang_et_al	Positive	TRUE	TRUE
P55209	Q96NT1	5349	71908	Zhang_et_al	Zhang_et_al	Negative	TRUE	TRUE
P05787	Q7Z3Y7	14966	100015084	Zhang_et_al	Zhang_et_al	Positive	TRUE	TRUE
O00168	P26678	9819	5673	Zhang_et_al	Zhang_et_al	Failed sequence confirmation	TRUE	TRUE
P09564	Q01151	1202	6121	Zhang_et_al	Zhang_et_al	Negative	TRUE	TRUE
Q15013	Q15645	4664	4424	Zhang_et_al	Zhang_et_al	Positive	TRUE	TRUE
O95678	Q6A163	100064009	100064207	Zhang_et_al	Zhang_et_al	Positive	TRUE	FALSE
P40617	Q99418	3861	3723	Zhang_et_al	Zhang_et_al	Negative	TRUE	TRUE
P61088	Q15819	5572	100011223	Zhang_et_al	Zhang_et_al	Failed sequence confirmation	TRUE	TRUE
[truncated: 2,776 more rows]
