# Supplementary material for: Experimental assessment of AI-based interactome mapping
Source: Nat Commun. 2026 Apr 4;17:4894. doi: 10.1038/s41467-026-70942-x (PMC13230783; doi:10.1038/s41467-026-70942-x)
Supplement: Supplementary file 23 — Supplementary Data 24 [file 41467_2026_70942_MOESM23_ESM.xlsx]

## Sheet: Supplementary_Data_24
pair	gene_name_a	gene_name_b	contact_probability	pDockQ	PPV_from_pDockQ	model_confidence	iPAE	CCC	orf_name_a	orf_name_b	MAPPIT_result	GPCA_result	novel	no_previous_structure
YLR021W_YPL144W	IRC25	POC4	0.99989	0.615	0.940019	0.875744	2.05658	75	YLR021W	YPL144W	FALSE	FALSE	FALSE	FALSE
YHR036W_YNR026C	BRL1	SEC12	0.566366	0.114	0.686355	0.244066	28.0698	0	YHR036W	YNR026C	FALSE	FALSE	TRUE	TRUE
YJL085W_YNL086W	EXO70	SNN1	0.485604	0.048	0.635554	0.306405	23.9478	0	YJL085W	YNL086W	FALSE	FALSE	TRUE	TRUE
YDR523C_YKL189W	SPS1	HYM1	0.998309	0.519	0.900431	0.78657	5.00073	87	YDR523C	YKL189W	FALSE	FALSE	TRUE	TRUE
YKL012W_YLR119W	PRP40	SRN2	0.949004	0.035	0.635554	0.574136	10.3179	7	YKL012W	YLR119W	FALSE	FALSE	TRUE	TRUE
YDR202C_YJL004C	RAV2	SYS1	0.193711	0.146	0.713918	0.25945	24.0553	0	YDR202C	YJL004C	FALSE	FALSE	TRUE	TRUE
YGR142W_YNL055C	BTN2	POR1	0.478439	0.238	0.777661	0.258314	27.7725	0	YGR142W	YNL055C	FALSE	FALSE	TRUE	TRUE
YNL075W_YNL147W	IMP4	LSM7	0.876859	0.213	0.759412	0.557498	9.59774	0	YNL075W	YNL147W	FALSE	FALSE	TRUE	TRUE
YBR175W_YJR128W	SWD3	YJR128W	0.645688	0.078	0.667285	0.335129	16.2507	0	YBR175W	YJR128W	TRUE	FALSE	TRUE	TRUE
YIR018W_YNL189W	YAP5	SRP1	0.786784	0.162	0.730443	0.472732	24.7321	0	YIR018W	YNL189W	FALSE	FALSE	TRUE	TRUE
YDL049C_YNL204C	KNH1	SPS18	0.757096	0.091	0.667285	0.291243	23.3273	0	YDL049C	YNL204C	FALSE	FALSE	TRUE	TRUE
YGL215W_YGR067C	CLG1	YGR067C	0.912942	0.09	0.667285	0.39557	27.7111	2	YGL215W	YGR067C	FALSE	FALSE	TRUE	TRUE
YBL039W-B_YPR128C	YBL039W-B	ANT1	0.521459	0.152	0.713918	0.353201	20.1337	0	YBL039W-B	YPR128C	FALSE	FALSE	TRUE	TRUE
YDR308C_YJL036W	SRB7	SNX4	0.367987	0.039	0.635554	0.389175	22.7026	0	YDR308C	YJL036W	FALSE	FALSE	TRUE	TRUE
YKL184W_YML130C	SPE1	ERO1	0.344693	0.08	0.667285	0.261127	25.3567	0	YKL184W	YML130C	FALSE	FALSE	TRUE	TRUE
YKR022C_YMR239C	NTR2	RNT1	0.566841	0.043	0.635554	0.268852	22.72	0	YKR022C	YMR239C	FALSE	FALSE	TRUE	TRUE
YJR015W_YNL111C	YJR015W	CYB5	0.950598	0.125	0.706157	0.505398	5.88184	0	YJR015W	YNL111C	FALSE	TRUE	TRUE	TRUE
YGR048W_YPL192C	UFD1	PRM3	0.903505	0.244	0.777661	0.400877	8.8462	0	YGR048W	YPL192C	FALSE	FALSE	TRUE	TRUE
YCL017C_YER094C	NFS1	PUP3	0.389205	0.049	0.635554	0.304481	23.5103	0	YCL017C	YER094C	FALSE	FALSE	TRUE	TRUE
YKL164C_YLR291C	PIR1	GCD7	0.157393	0.097	0.667285	0.222094	26.8951	0	YKL164C	YLR291C	FALSE	FALSE	TRUE	TRUE
YJR011C_YOR158W	YJR011C	PET123	0.595316	0.066	0.635554	0.247732	25.3283	0	YJR011C	YOR158W	FALSE	FALSE	TRUE	TRUE
YBL082C_YCR094W	ALG3	CDC50	0.757937	0.058	0.635554	0.551795	23.9135	0	YBL082C	YCR094W	FALSE	TRUE	TRUE	TRUE
YDL053C_YER016W	PBP4	BIM1	0.526876	0.04	0.635554	0.176884	24.4647	0	YDL053C	YER016W	FALSE	FALSE	TRUE	TRUE
YHR067W_YKL192C	HTD2	ACP1	0.997722	0.221	0.777661	0.81975	2.5354	28	YHR067W	YKL192C	FALSE	FALSE	TRUE	TRUE
YER026C_YMR153W	CHO1	NUP53	0.748935	0.048	0.635554	0.338641	28.8285	0	YER026C	YMR153W	FALSE	FALSE	TRUE	TRUE
YBR187W_YDR373W	GDT1	FRQ1	0.896374	0.225	0.777661	0.50731	22.2251	0	YBR187W	YDR373W	FALSE	FALSE	TRUE	TRUE
YDL110C_YGL048C	TMA17	RPT6	0.99666	0.181	0.740063	0.624013	21.2595	46	YDL110C	YGL048C	FALSE	TRUE	TRUE	TRUE
YDR130C_YOR368W	FIN1	RAD17	0.846226	0.157	0.730443	0.468245	23.1284	0	YDR130C	YOR368W	FALSE	FALSE	TRUE	TRUE
YDL116W_YKR082W	NUP84	NUP133	0.990735	0.451	0.8857	0.613085	2.60752	53	YDL116W	YKR082W	TRUE	TRUE	FALSE	FALSE
YDR388W_YIR018W	RVS167	YAP5	0.728681	0.026	0.558902	0.232	13.5581	0	YDR388W	YIR018W	FALSE	FALSE	TRUE	TRUE
YKL108W_YPR120C	SLD2	CLB5	0.996198	0.455	0.8857	0.584783	26.0406	51	YKL108W	YPR120C	FALSE	FALSE	FALSE	TRUE
YCR095C_YDR067C	OCA4	OCA6	0.999464	0.596	0.93173	0.790188	2.19527	57	YCR095C	YDR067C	TRUE	FALSE	FALSE	TRUE
YDR142C_YML030W	PEX7	RCF1	0.546724	0.11	0.686355	0.279717	19.5634	0	YDR142C	YML030W	FALSE	FALSE	TRUE	TRUE
YBL081W_YDR142C	YBL081W	PEX7	0.631509	0.105	0.686355	0.349879	23.7699	0	YBL081W	YDR142C	FALSE	FALSE	TRUE	TRUE
YAL036C_YDR022C	RBG1	ATG31	0.200294	0.049	0.635554	0.234044	25.988	0	YAL036C	YDR022C	FALSE	FALSE	TRUE	TRUE
YDL087C_YKL138C-A	LUC7	HSK3	0.907531	0.236	0.777661	0.554558	8.97913	0	YDL087C	YKL138C-A	FALSE	FALSE	TRUE	TRUE
YJR152W_YLL014W	DAL5	EMC6	0.288029	0.17	0.730443	0.332532	20.0416	0	YJR152W	YLL014W	FALSE	FALSE	TRUE	TRUE
YER124C_YML051W	DSE1	GAL80	0.60511	0.068	0.635554	0.4352	24.8862	0	YER124C	YML051W	FALSE	FALSE	TRUE	TRUE
YDR295C_YPL121C	HDA2	MEI5	0.37079	0.044	0.635554	0.223027	27.6233	0	YDR295C	YPL121C	TRUE	FALSE	TRUE	TRUE
YER149C_YKL012W	PEA2	PRP40	0.979584	0.262	0.78549	0.46	4.83223	44	YER149C	YKL012W	FALSE	FALSE	TRUE	TRUE
YDL233W_YGR142W	MFG1	BTN2	0.74672	0.202	0.759412	0.255419	28.8523	0	YDL233W	YGR142W	FALSE	FALSE	TRUE	TRUE
YDR328C_YGR222W	SKP1	PET54	0.699046	0.122	0.706157	0.241879	23.0941	0	YDR328C	YGR222W	FALSE	FALSE	TRUE	TRUE
YNL189W_YPL173W	SRP1	MRPL40	0.646592	0.055	0.635554	0.287086	25.1876	0	YNL189W	YPL173W	FALSE	FALSE	TRUE	TRUE
YBR260C_YPL140C	RGD1	MKK2	0.951123	0.149	0.713918	0.337129	27.4012	24	YBR260C	YPL140C	FALSE	FALSE	FALSE	TRUE
YDR328C_YMR258C	SKP1	ROY1	0.999813	0.69	0.98128	0.880302	3.28762	116	YDR328C	YMR258C	TRUE	TRUE	FALSE	TRUE
YCR054C_YGR181W	CTR86	TIM13	0.702758	0.134	0.706157	0.513317	11.2527	0	YCR054C	YGR181W	FALSE	FALSE	TRUE	TRUE
YLR267W_YNL189W	BOP2	SRP1	0.133448	0.054	0.635554	0.225667	29.7126	0	YLR267W	YNL189W	FALSE	FALSE	TRUE	TRUE
YDR373W_YMR122W-A	FRQ1	YMR122W-A	0.983637	0.288	0.802235	0.679631	6.91102	67	YDR373W	YMR122W-A	FALSE	FALSE	TRUE	TRUE
YMR146C_YPL105C	TIF34	SYH1	0.979556	0.278	0.802235	0.767617	19.3621	26	YMR146C	YPL105C	FALSE	FALSE	FALSE	TRUE
YDL087C_YPR083W	LUC7	MDM36	0.873266	0.175	0.730443	0.416832	21.6051	0	YDL087C	YPR083W	FALSE	FALSE	TRUE	TRUE
YGL115W_YOL128C	SNF4	YGK3	0.610874	0.234	0.777661	0.381	18.9204	0	YGL115W	YOL128C	FALSE	FALSE	TRUE	TRUE
YJR011C_YPR107C	YJR011C	YTH1	0.427646	0.112	0.686355	0.2416	20.1697	0	YJR011C	YPR107C	FALSE	FALSE	TRUE	TRUE
YBR165W_YBR270C	UBS1	BIT2	0.951988	0.228	0.777661	0.570275	6.54913	25	YBR165W	YBR270C	FALSE	FALSE	TRUE	TRUE
YNL086W_YPL065W	SNN1	VPS28	0.783759	0.083	0.667285	0.337964	18.4725	0	YNL086W	YPL065W	FALSE	FALSE	TRUE	TRUE
YOR269W_YPR040W	PAC1	TIP41	0.784368	0.1	0.686355	0.465244	12.7562	0	YOR269W	YPR040W	FALSE	FALSE	TRUE	TRUE
YGR195W_YPR045C	SKI6	THP3	0.796322	0.38	0.854538	0.521887	25.9604	0	YGR195W	YPR045C	FALSE	FALSE	TRUE	TRUE
YBR114W_YML095C	RAD16	RAD10	0.770155	0.038	0.635554	0.475828	30.2741	0	YBR114W	YML095C	FALSE	FALSE	TRUE	TRUE
YBR170C_YIR015W	NPL4	RPR2	0.347997	0.22	0.777661	0.294656	22.2213	0	YBR170C	YIR015W	FALSE	FALSE	TRUE	TRUE
YDL097C_YDL242W	RPN6	YDL242W	0.544207	0.151	0.713918	0.333133	17.6938	0	YDL097C	YDL242W	TRUE	FALSE	TRUE	TRUE
YLL027W_YLR048W	ISA1	RPS0B	0.670505	0.143	0.713918	0.269724	23.275	0	YLL027W	YLR048W	FALSE	FALSE	TRUE	TRUE
YDR373W_YGL006W-A	FRQ1	YGL006W-A	0.989812	0.254	0.78549	0.619321	5.10207	47	YDR373W	YGL006W-A	TRUE	FALSE	TRUE	TRUE
YMR265C_YPR072W	YMR265C	NOT5	0.449443	0.238	0.777661	0.289031	24.6827	0	YMR265C	YPR072W	FALSE	FALSE	TRUE	TRUE
YIL065C_YMR026C	FIS1	PEX12	0.654255	0.111	0.686355	0.334668	20.8356	0	YIL065C	YMR026C	FALSE	FALSE	TRUE	TRUE
YGL061C_YKR037C	DUO1	SPC34	0.891314	0.053	0.635554	0.258187	24.1607	0	YGL061C	YKR037C	FALSE	FALSE	FALSE	FALSE
YDR373W_YLR099W-A	FRQ1	MIM2	0.902877	0.11	0.686355	0.445307	10.3718	0	YDR373W	YLR099W-A	FALSE	FALSE	TRUE	TRUE
YDR280W_YGR195W	RRP45	SKI6	0.999727	0.576	0.924203	0.850634	4.16808	94	YDR280W	YGR195W	TRUE	TRUE	FALSE	FALSE
YDR088C_YGR074W	SLU7	SMD1	0.332075	0.088	0.667285	0.199121	23.4619	0	YDR088C	YGR074W	FALSE	TRUE	FALSE	TRUE
YLR203C_YPL065W	MSS51	VPS28	0.54811	0.035	0.635554	0.362421	21.7928	0	YLR203C	YPL065W	FALSE	FALSE	TRUE	TRUE
YMR153W_YPR159C-A	NUP53	YPR159C-A	0.92684	0.109	0.686355	0.430468	9.52833	0	YMR153W	YPR159C-A	FALSE	FALSE	TRUE	TRUE
YDR281C_YNL204C	PHM6	SPS18	0.629848	0.05	0.635554	0.19172	23.8266	0	YDR281C	YNL204C	FALSE	FALSE	TRUE	TRUE
YEL044W_YNL059C	IES6	ARP5	0.999901	0.719	0.98128	0.804517	4.41028	217	YEL044W	YNL059C	TRUE	TRUE	FALSE	FALSE
YDL147W_YDR179C	RPN5	CSN9	0.998452	0.28	0.802235	0.849152	2.97718	40	YDL147W	YDR179C	FALSE	FALSE	FALSE	FALSE
YLR240W_YPL100W	VPS34	ATG21	0.268113	0.052	0.635554	0.257299	24.9699	0	YLR240W	YPL100W	FALSE	FALSE	TRUE	TRUE
YEL013W_YMR251W-A	VAC8	HOR7	0.752537	0.399	0.860408	0.554841	14.0955	0	YEL013W	YMR251W-A	FALSE	FALSE	TRUE	TRUE
YLL049W_YNL086W	LDB18	SNN1	0.755954	0.064	0.635554	0.26158	18.9975	0	YLL049W	YNL086W	FALSE	FALSE	TRUE	TRUE
YBR255C-A_YCL056C	RCF3	PEX34	0.766169	0.072	0.667285	0.316665	18.6323	0	YBR255C-A	YCL056C	FALSE	FALSE	TRUE	TRUE
YDR295C_YPR083W	HDA2	MDM36	0.218291	0.233	0.777661	0.234267	28.9316	0	YDR295C	YPR083W	FALSE	FALSE	TRUE	TRUE
YDL013W_YJL110C	SLX5	GZF3	0.980445	0.138	0.706157	0.369005	26.3948	44	YDL013W	YJL110C	FALSE	FALSE	TRUE	TRUE
YIL065C_YNL100W	FIS1	MIC27	0.325388	0.039	0.635554	0.18007	22.499	0	YIL065C	YNL100W	FALSE	FALSE	TRUE	TRUE
YNR039C_YOR067C	ZRG17	ALG8	0.306467	0.047	0.635554	0.267158	26.1411	0	YNR039C	YOR067C	FALSE	TRUE	TRUE	TRUE
YHR036W_YMR153W	BRL1	NUP53	0.844981	0.052	0.635554	0.257113	26.5364	0	YHR036W	YMR153W	FALSE	FALSE	TRUE	TRUE
YDR228C_YPL065W	PCF11	VPS28	0.328447	0.087	0.667285	0.21654	26.6413	0	YDR228C	YPL065W	FALSE	FALSE	TRUE	TRUE
YBL107C_YLR433C	MIX23	CNA1	0.312701	0.049	0.635554	0.277863	26.2247	0	YBL107C	YLR433C	FALSE	FALSE	TRUE	TRUE
YIL152W_YML064C	YIL152W	TEM1	0.925812	0.21	0.759412	0.508751	25.8428	0	YIL152W	YML064C	FALSE	FALSE	TRUE	TRUE
YHL006C_YJR141W	SHU1	IPA1	0.613233	0.07	0.667285	0.327787	19.706	0	YHL006C	YJR141W	FALSE	FALSE	TRUE	TRUE
YNL055C_YPR107C	POR1	YTH1	0.599493	0.031	0.635554	0.342493	12.7291	0	YNL055C	YPR107C	FALSE	FALSE	TRUE	TRUE
YBR170C_YDR130C	NPL4	FIN1	0.649518	0.194	0.740063	0.310917	22.9395	0	YBR170C	YDR130C	FALSE	FALSE	TRUE	TRUE
YCR020W-B_YFR037C	HTL1	RSC8	0.839592	0.122	0.706157	0.377742	23.0108	0	YCR020W-B	YFR037C	FALSE	FALSE	FALSE	FALSE
YBR260C_YDR200C	RGD1	VPS64	0.910926	0.149	0.713918	0.308439	30.4004	15	YBR260C	YDR200C	FALSE	FALSE	TRUE	TRUE
YGR048W_YNL042W	UFD1	BOP3	0.993982	0.309	0.811902	0.481903	11.7765	35	YGR048W	YNL042W	FALSE	FALSE	TRUE	TRUE
YDL098C_YNL189W	SNU23	SRP1	0.518351	0.134	0.706157	0.324031	25.1082	0	YDL098C	YNL189W	FALSE	FALSE	TRUE	TRUE
YHL004W_YPL173W	MRP4	MRPL40	0.402631	0.062	0.635554	0.185592	25.787	0	YHL004W	YPL173W	FALSE	FALSE	FALSE	TRUE
YPL264C_YPR159W	YPL264C	KRE6	0.699614	0.148	0.713918	0.436088	27.062	0	YPL264C	YPR159W	FALSE	FALSE	TRUE	TRUE
YBR175W_YKR081C	SWD3	RPF2	0.731586	0.223	0.777661	0.514484	13.3041	0	YBR175W	YKR081C	FALSE	FALSE	TRUE	TRUE
YIR018W_YOR039W	YAP5	CKB2	0.960091	0.242	0.777661	0.594746	3.96199	36	YIR018W	YOR039W	FALSE	FALSE	TRUE	TRUE
YGR034W_YNL153C	RPL26B	GIM3	0.535025	0.065	0.635554	0.278063	18.8432	0	YGR034W	YNL153C	FALSE	FALSE	TRUE	TRUE
YLR347C_YMR023C	KAP95	MSS1	0.330981	0.503	0.900431	0.267651	26.7073	0	YLR347C	YMR023C	FALSE	FALSE	TRUE	TRUE
YDL053C_YGR178C	PBP4	PBP1	0.995617	0.389	0.860408	0.417739	17.4824	94	YDL053C	YGR178C	FALSE	TRUE	FALSE	FALSE
YJR046W_YPL166W	TAH11	ATG29	0.484168	0.049	0.635554	0.268706	24.4637	0	YJR046W	YPL166W	TRUE	FALSE	TRUE	TRUE
YKL138C-A_YKR037C	HSK3	SPC34	0.957023	0.22	0.777661	0.599565	11.6663	6	YKL138C-A	YKR037C	FALSE	FALSE	FALSE	TRUE
YER134C_YML088W	YER134C	UFO1	0.189913	0.178	0.740063	0.241846	24.2518	0	YER134C	YML088W	FALSE	FALSE	TRUE	TRUE
YML088W_YOR008C-A	UFO1	YOR008C-A	0.980631	0.064	0.635554	0.583335	14.3652	24	YML088W	YOR008C-A	FALSE	FALSE	TRUE	TRUE
YMR256C_YPL112C	COX7	PEX25	0.600155	0.059	0.635554	0.317017	25.2	0	YMR256C	YPL112C	FALSE	FALSE	TRUE	TRUE
YBR114W_YPR083W	RAD16	MDM36	0.308119	0.048	0.635554	0.240016	30.024	0	YBR114W	YPR083W	FALSE	FALSE	TRUE	TRUE
YFR015C_YOR060C	GSY1	SLD7	0.2029	0.089	0.667285	0.261694	27.011	0	YFR015C	YOR060C	FALSE	FALSE	TRUE	TRUE
YML064C_YPR128C	TEM1	ANT1	0.424605	0.116	0.686355	0.274634	23.0286	0	YML064C	YPR128C	FALSE	FALSE	TRUE	TRUE
YFL060C_YLR291C	SNO3	GCD7	0.850365	0.113	0.686355	0.618213	9.48185	0	YFL060C	YLR291C	FALSE	FALSE	TRUE	TRUE
YGL054C_YHR036W	ERV14	BRL1	0.623815	0.102	0.686355	0.367429	21.0235	0	YGL054C	YHR036W	FALSE	FALSE	TRUE	TRUE
YLR417W_YMR077C	VPS36	VPS20	0.586523	0.112	0.686355	0.260384	25.9768	0	YLR417W	YMR077C	FALSE	FALSE	FALSE	TRUE
YAL067W-A_YDL116W	YAL067W-A	NUP84	0.471959	0.154	0.730443	0.424102	25.2493	0	YAL067W-A	YDL116W	FALSE	FALSE	TRUE	TRUE
YMR068W_YMR094W	AVO2	CTF13	0.360907	0.217	0.759412	0.250859	28.8099	0	YMR068W	YMR094W	FALSE	FALSE	TRUE	TRUE
YGR268C_YJR128W	HUA1	YJR128W	0.986238	0.085	0.667285	0.434794	11.7785	35	YGR268C	YJR128W	FALSE	FALSE	TRUE	TRUE
YIL001W_YOR158W	YIL001W	PET123	0.24972	0.084	0.667285	0.252944	28.5426	0	YIL001W	YOR158W	FALSE	FALSE	TRUE	TRUE
YGL115W_YNR071C	SNF4	YNR071C	0.169916	0.147	0.713918	0.26055	27.0726	0	YGL115W	YNR071C	FALSE	FALSE	TRUE	TRUE
YGR034W_YLR212C	RPL26B	TUB4	0.811824	0.177	0.740063	0.587681	14.9598	0	YGR034W	YLR212C	FALSE	FALSE	TRUE	TRUE
YDL134C_YJR128W	PPH21	YJR128W	0.452227	0.053	0.635554	0.374236	16.1032	0	YDL134C	YJR128W	FALSE	FALSE	TRUE	TRUE
YCL056C_YNL100W	PEX34	MIC27	0.328428	0.03	0.635554	0.167428	22.7249	0	YCL056C	YNL100W	FALSE	FALSE	TRUE	TRUE
YJL179W_YPL018W	PFD1	CTF19	0.299973	0.029	0.558902	0.215785	23.0108	0	YJL179W	YPL018W	FALSE	FALSE	FALSE	TRUE
YJL036W_YLR423C	SNX4	ATG17	0.765335	0.043	0.635554	0.361572	12.1471	0	YJL036W	YLR423C	TRUE	FALSE	FALSE	TRUE
YDR084C_YGL198W	TVP23	YIP4	0.998684	0.376	0.854538	0.746568	3.62604	59	YDR084C	YGL198W	FALSE	TRUE	FALSE	FALSE
YJL044C_YOR089C	GYP6	VPS21	0.999789	0.469	0.8857	0.787952	2.39767	64	YJL044C	YOR089C	FALSE	FALSE	TRUE	TRUE
YJL136C_YML024W	RPS21B	RPS17A	0.315761	0.069	0.635554	0.160624	25.9371	0	YJL136C	YML024W	FALSE	FALSE	FALSE	TRUE
YLR347C_YPL059W	KAP95	GRX5	0.652101	0.264	0.78549	0.435601	17.3846	0	YLR347C	YPL059W	FALSE	FALSE	TRUE	TRUE
YKR063C_YLL035W	LAS1	GRC3	0.999387	0.694	0.98128	0.797833	4.0725	165	YKR063C	YLL035W	TRUE	TRUE	FALSE	FALSE
YER112W_YNL147W	LSM4	LSM7	0.999754	0.405	0.871164	0.700083	4.12383	56	YER112W	YNL147W	FALSE	FALSE	FALSE	FALSE
YER143W_YIL148W	DDI1	RPL40A	0.803843	0.206	0.759412	0.492306	19.6645	0	YER143W	YIL148W	FALSE	FALSE	TRUE	FALSE
YDR311W_YLR423C	TFB1	ATG17	0.599704	0.191	0.740063	0.366049	29.0791	0	YDR311W	YLR423C	FALSE	FALSE	TRUE	TRUE
YDL200C_YLR048W	MGT1	RPS0B	0.173531	0	0	0.205016	50	0	YDL200C	YLR048W	FALSE	FALSE	TRUE	TRUE
YCL033C_YJR046W	MXR2	TAH11	0.919102	0.209	0.759412	0.558294	13.8947	0	YCL033C	YJR046W	FALSE	FALSE	TRUE	TRUE
YKL192C_YLR239C	ACP1	LIP2	0.998259	0.269	0.802235	0.785481	2.86065	43	YKL192C	YLR239C	FALSE	FALSE	TRUE	TRUE
YJL036W_YKL012W	SNX4	PRP40	0.735642	0.018	0.558902	0.520517	6.8348	0	YJL036W	YKL012W	FALSE	FALSE	TRUE	TRUE
YNL290W_YOL094C	RFC3	RFC4	0.97286	0.608	0.940019	0.79932	8.11672	60	YNL290W	YOL094C	TRUE	TRUE	FALSE	FALSE
YDR308C_YHR148W	SRB7	IMP3	0.459236	0.083	0.667285	0.241322	24.373	0	YDR308C	YHR148W	FALSE	FALSE	TRUE	TRUE
YGR048W_YNR012W	UFD1	URK1	0.659393	0.213	0.759412	0.408991	21.5116	0	YGR048W	YNR012W	FALSE	FALSE	TRUE	TRUE
YJR010C-A_YPR159C-A	SPC1	YPR159C-A	0.975742	0.105	0.686355	0.405863	8.10677	0	YJR010C-A	YPR159C-A	FALSE	FALSE	TRUE	TRUE
YJR152W_YML132W	DAL5	COS3	0.246005	0.276	0.802235	0.292021	26.9997	0	YJR152W	YML132W	FALSE	FALSE	TRUE	TRUE
YNL075W_YPL018W	IMP4	CTF19	0.566442	0.07	0.667285	0.249826	28.294	0	YNL075W	YPL018W	FALSE	FALSE	TRUE	TRUE
YDR130C_YJR011C	FIN1	YJR011C	0.936801	0.178	0.740063	0.585927	24.1003	1	YDR130C	YJR011C	FALSE	FALSE	TRUE	TRUE
YLR433C_YOR157C	CNA1	PUP1	0.901952	0.068	0.635554	0.512943	20.1037	0	YLR433C	YOR157C	FALSE	FALSE	TRUE	TRUE
YHL004W_YNL086W	MRP4	SNN1	0.407204	0.06	0.635554	0.235459	24.0796	0	YHL004W	YNL086W	FALSE	FALSE	TRUE	TRUE
YDR375C_YML031W	BCS1	NDC1	0.246623	0.037	0.635554	0.283357	24.9478	0	YDR375C	YML031W	FALSE	FALSE	TRUE	TRUE
YLR227C_YPL070W	ADY4	MUK1	0.744904	0.149	0.713918	0.411792	27.4627	0	YLR227C	YPL070W	FALSE	FALSE	TRUE	TRUE
YCR075W-A_YMR213W	EGO2	CEF1	0.803314	0.12	0.686355	0.546892	12.3066	0	YCR075W-A	YMR213W	FALSE	FALSE	TRUE	TRUE
YBL020W_YDL088C	RFT1	ASM4	0.7393	0.166	0.730443	0.397312	16.5329	0	YBL020W	YDL088C	FALSE	FALSE	TRUE	TRUE
YER127W_YMR232W	LCP5	FUS2	0.982593	0.144	0.713918	0.354985	28.224	15	YER127W	YMR232W	FALSE	FALSE	TRUE	TRUE
YDL226C_YPL199C	GCS1	YPL199C	0.959117	0.19	0.740063	0.543725	22.217	7	YDL226C	YPL199C	FALSE	FALSE	TRUE	TRUE
YGL209W_YML128C	MIG2	MSC1	0.521892	0.042	0.635554	0.249071	27.5359	0	YGL209W	YML128C	FALSE	FALSE	TRUE	TRUE
YHR060W_YKL119C	VMA22	VPH2	0.977534	0.176	0.730443	0.588952	4.55932	38	YHR060W	YKL119C	FALSE	FALSE	FALSE	FALSE
YBR123C_YPL225W	TFC1	YPL225W	0.457561	0.037	0.635554	0.341748	20.9264	0	YBR123C	YPL225W	FALSE	FALSE	TRUE	TRUE
YHR129C_YLR102C	ARP1	APC9	0.41083	0.047	0.635554	0.286947	20.5133	0	YHR129C	YLR102C	FALSE	FALSE	TRUE	TRUE
YDL049C_YJR110W	KNH1	YMR1	0.544005	0.119	0.686355	0.365807	18.8708	0	YDL049C	YJR110W	FALSE	FALSE	TRUE	TRUE
YDL098C_YGR075C	SNU23	PRP38	0.999861	0.618	0.940019	0.79633	2.68423	102	YDL098C	YGR075C	TRUE	TRUE	FALSE	FALSE
YGL225W_YPR159W	VRG4	KRE6	0.788561	0.171	0.730443	0.474394	15.6543	0	YGL225W	YPR159W	FALSE	FALSE	TRUE	TRUE
YML088W_YMR090W	UFO1	YMR090W	0.568149	0.308	0.811902	0.317058	27.0213	0	YML088W	YMR090W	FALSE	FALSE	TRUE	TRUE
YGR003W_YOL133W	CUL3	HRT1	0.99746	0.562	0.916299	0.650387	4.51716	110	YGR003W	YOL133W	FALSE	FALSE	FALSE	FALSE
YNL153C_YPL188W	GIM3	POS5	0.958188	0.235	0.777661	0.742203	4.82334	18	YNL153C	YPL188W	FALSE	FALSE	TRUE	TRUE
YGL080W_YLR356W	MPC1	ATG33	0.642263	0.072	0.667285	0.217132	17.9328	0	YGL080W	YLR356W	FALSE	FALSE	TRUE	TRUE
YGR128C_YPL126W	UTP8	NAN1	0.998548	0.645	0.963225	0.832858	7.74587	121	YGR128C	YPL126W	TRUE	FALSE	FALSE	FALSE
YGR168C_YPR128C	YGR168C	ANT1	0.514382	0.107	0.686355	0.24849	26.3394	0	YGR168C	YPR128C	FALSE	FALSE	FALSE	TRUE
YER136W_YFL005W	GDI1	SEC4	0.77326	0.141	0.713918	0.557562	11.6093	0	YER136W	YFL005W	FALSE	TRUE	FALSE	FALSE
YMR100W_YNL094W	MUB1	APP1	0.694224	0.151	0.713918	0.319454	26.2771	0	YMR100W	YNL094W	FALSE	FALSE	TRUE	TRUE
YBL078C_YNL223W	ATG8	ATG4	0.999624	0.659	0.98128	0.892091	3.92695	120	YBL078C	YNL223W	FALSE	FALSE	FALSE	FALSE
YMR077C_YNL189W	VPS20	SRP1	0.301502	0.075	0.667285	0.241948	24.7815	0	YMR077C	YNL189W	FALSE	FALSE	TRUE	TRUE
YBR126C_YPL152W	TPS1	RRD2	0.487161	0.148	0.713918	0.315245	25.4804	0	YBR126C	YPL152W	FALSE	FALSE	TRUE	TRUE
YLR288C_YPR018W	MEC3	RLF2	0.991332	0.214	0.759412	0.630862	26.4052	62	YLR288C	YPR018W	TRUE	FALSE	TRUE	TRUE
YGL116W_YJL030W	CDC20	MAD2	0.998366	0.622	0.940019	0.823951	27.7723	61	YGL116W	YJL030W	TRUE	TRUE	FALSE	FALSE
YGL001C_YOL073C	ERG26	DSC2	0.873078	0.291	0.802235	0.461187	15.5716	0	YGL001C	YOL073C	FALSE	FALSE	TRUE	TRUE
YDR373W_YGR082W	FRQ1	TOM20	0.918573	0.274	0.802235	0.547961	11.1704	3	YDR373W	YGR082W	FALSE	FALSE	TRUE	TRUE
YLR433C_YMR073C	CNA1	IRC21	0.658506	0.18	0.740063	0.357103	27.272	0	YLR433C	YMR073C	FALSE	FALSE	TRUE	TRUE
YML051W_YMR153W	GAL80	NUP53	0.928031	0.264	0.78549	0.688919	14.9499	1	YML051W	YMR153W	FALSE	FALSE	TRUE	TRUE
YKL018C-A_YLR356W	YKL018C-A	ATG33	0.735398	0.043	0.635554	0.187342	19.4258	0	YKL018C-A	YLR356W	FALSE	FALSE	TRUE	TRUE
YIR017C_YNL182C	MET28	IPI3	0.839404	0.077	0.667285	0.341466	25.7472	0	YIR017C	YNL182C	FALSE	FALSE	FALSE	TRUE
YDL188C_YLR392C	PPH22	ART10	0.811523	0.196	0.740063	0.479176	14.9486	0	YDL188C	YLR392C	FALSE	FALSE	TRUE	TRUE
YJL031C_YJR046W	BET4	TAH11	0.382696	0.052	0.635554	0.259293	25.3868	0	YJL031C	YJR046W	FALSE	FALSE	TRUE	TRUE
YFR021W_YPL166W	ATG18	ATG29	0.89403	0.244	0.777661	0.482652	26.9003	0	YFR021W	YPL166W	FALSE	FALSE	TRUE	TRUE
YCR099C_YPR017C	YCR099C	DSS4	0.52898	0.085	0.667285	0.232928	19.0826	0	YCR099C	YPR017C	FALSE	FALSE	TRUE	TRUE
YER007C-A_YJR014W	TMA20	TMA22	0.999194	0.492	0.891955	0.873962	2.72389	70	YER007C-A	YJR014W	TRUE	TRUE	FALSE	FALSE
YBR182C_YPL169C	SMP1	MEX67	0.595853	0.228	0.777661	0.245796	29.3803	0	YBR182C	YPL169C	FALSE	FALSE	TRUE	TRUE
YJR050W_YLR291C	ISY1	GCD7	0.661471	0.066	0.635554	0.332684	23.657	0	YJR050W	YLR291C	FALSE	FALSE	TRUE	TRUE
YDR078C_YML051W	SHU2	GAL80	0.188996	0.076	0.667285	0.25229	26.3316	0	YDR078C	YML051W	FALSE	FALSE	TRUE	TRUE
YJR011C_YML003W	YJR011C	YML003W	0.315956	0.057	0.635554	0.222255	23.9016	0	YJR011C	YML003W	FALSE	FALSE	TRUE	TRUE
YGR133W_YNL100W	PEX4	MIC27	0.483139	0.056	0.635554	0.22592	16.8837	0	YGR133W	YNL100W	FALSE	FALSE	TRUE	TRUE
YJL177W_YKR048C	RPL17B	NAP1	0.423789	0.125	0.706157	0.267652	24.0658	0	YJL177W	YKR048C	FALSE	FALSE	TRUE	TRUE
YBR107C_YDR254W	IML3	CHL4	0.998603	0.652	0.963225	0.837096	2.53043	110	YBR107C	YDR254W	TRUE	TRUE	FALSE	FALSE
YDL002C_YER092W	NHP10	IES5	0.998336	0.434	0.878221	0.632017	6.41718	61	YDL002C	YER092W	FALSE	FALSE	FALSE	FALSE
YGL112C_YMR236W	TAF6	TAF9	0.988345	0.587	0.93173	0.632443	4.64196	106	YGL112C	YMR236W	TRUE	TRUE	FALSE	FALSE
YMR232W_YNL189W	FUS2	SRP1	0.956517	0.286	0.802235	0.569005	26.9643	1	YMR232W	YNL189W	FALSE	FALSE	FALSE	TRUE
YDL087C_YMR213W	LUC7	CEF1	0.840557	0.076	0.667285	0.499061	25.6539	0	YDL087C	YMR213W	FALSE	FALSE	TRUE	TRUE
YHR022C_YML046W	YHR022C	PRP39	0.295002	0.055	0.635554	0.384432	24.7246	0	YHR022C	YML046W	FALSE	FALSE	TRUE	TRUE
YDR308C_YPL077C	SRB7	YPL077C	0.696061	0.038	0.635554	0.258816	21.0915	0	YDR308C	YPL077C	FALSE	FALSE	TRUE	TRUE
YLR183C_YNL193W	TOS4	YNL193W	0.906159	0.571	0.924203	0.568758	24.5949	0	YLR183C	YNL193W	FALSE	FALSE	TRUE	TRUE
YLR291C_YMR055C	GCD7	BUB2	0.934607	0.301	0.811902	0.775966	8.30594	5	YLR291C	YMR055C	FALSE	FALSE	TRUE	TRUE
YGR235C_YJL112W	MIC26	MDV1	0.513137	0.042	0.635554	0.224719	24.4095	0	YGR235C	YJL112W	FALSE	FALSE	TRUE	TRUE
YDL013W_YOR368W	SLX5	RAD17	0.802193	0.184	0.740063	0.401971	22.3892	0	YDL013W	YOR368W	FALSE	FALSE	TRUE	TRUE
YER116C_YML016C	SLX8	PPZ1	0.718028	0.201	0.759412	0.342888	25.3044	0	YER116C	YML016C	TRUE	FALSE	TRUE	TRUE
YDL243C_YMR102C	AAD4	YMR102C	0.197417	0.066	0.635554	0.267233	25.2955	0	YDL243C	YMR102C	FALSE	FALSE	TRUE	TRUE
YGR052W_YLR183C	FMP48	TOS4	0.653242	0.197	0.759412	0.387079	21.9419	0	YGR052W	YLR183C	FALSE	FALSE	TRUE	TRUE
YLR438C-A_YPR178W	LSM3	PRP4	0.92168	0.121	0.706157	0.444498	25.7832	0	YLR438C-A	YPR178W	FALSE	FALSE	FALSE	TRUE
YLR346C_YLR356W	CIS1	ATG33	0.468458	0.027	0.558902	0.162297	22.5058	0	YLR346C	YLR356W	FALSE	FALSE	TRUE	TRUE
YGR002C_YGR158C	SWC4	MTR3	0.105635	0.027	0.558902	0.186642	27.1283	0	YGR002C	YGR158C	TRUE	FALSE	TRUE	TRUE
YLR433C_YPL065W	CNA1	VPS28	0.274277	0.07	0.667285	0.24529	27.0045	0	YLR433C	YPL065W	FALSE	FALSE	TRUE	TRUE
YCR003W_YML130C	MRPL32	ERO1	0.319982	0.099	0.667285	0.235119	25.1469	0	YCR003W	YML130C	FALSE	FALSE	TRUE	TRUE
YGR057C_YOR180C	LST7	DCI1	0.246629	0.27	0.802235	0.228091	25.2784	0	YGR057C	YOR180C	TRUE	FALSE	TRUE	TRUE
YGL091C_YML051W	NBP35	GAL80	0.276445	0.113	0.686355	0.290959	27.0125	0	YGL091C	YML051W	FALSE	FALSE	TRUE	TRUE
YJR136C_YPR118W	TTI2	MRI1	0.143154	0.052	0.635554	0.224997	25.6662	0	YJR136C	YPR118W	FALSE	FALSE	TRUE	TRUE
YDR078C_YHL006C	SHU2	SHU1	0.999736	0.565	0.924203	0.871399	2.60931	81	YDR078C	YHL006C	TRUE	TRUE	FALSE	FALSE
YGL019W_YLR183C	CKB1	TOS4	0.876076	0.24	0.777661	0.484674	23.046	0	YGL019W	YLR183C	FALSE	FALSE	TRUE	TRUE
YOL002C_YPR159W	IZH2	KRE6	0.451886	0.077	0.667285	0.309338	30.2328	0	YOL002C	YPR159W	FALSE	TRUE	TRUE	TRUE
YHR033W_YML064C	YHR033W	TEM1	0.178862	0.3	0.811902	0.218006	26.0661	0	YHR033W	YML064C	FALSE	FALSE	TRUE	TRUE
YJL036W_YKL138C-A	SNX4	HSK3	0.708397	0.128	0.706157	0.473096	13.792	0	YJL036W	YKL138C-A	FALSE	FALSE	TRUE	TRUE
YDR045C_YIL152W	RPC11	YIL152W	0.342769	0.042	0.635554	0.166888	24.7366	0	YDR045C	YIL152W	FALSE	FALSE	TRUE	TRUE
YGR099W_YOR158W	TEL2	PET123	0.432695	0.084	0.667285	0.227945	30.5925	0	YGR099W	YOR158W	FALSE	FALSE	TRUE	TRUE
YOR117W_YOR259C	RPT5	RPT4	0.981948	0.581	0.924203	0.543211	19.3329	63	YOR117W	YOR259C	TRUE	FALSE	FALSE	FALSE
YBR146W_YGR158C	MRPS9	MTR3	0.429556	0.033	0.635554	0.217736	26.4608	0	YBR146W	YGR158C	FALSE	FALSE	TRUE	TRUE
YPL192C_YPR159W	PRM3	KRE6	0.739791	0.147	0.713918	0.299599	26.1119	0	YPL192C	YPR159W	FALSE	FALSE	TRUE	TRUE
YDR462W_YPR083W	MRPL28	MDM36	0.321729	0.04	0.635554	0.234344	27.9047	0	YDR462W	YPR083W	FALSE	FALSE	TRUE	TRUE
YDR375C_YGR284C	BCS1	ERV29	0.299126	0.031	0.635554	0.250088	22.4532	0	YDR375C	YGR284C	FALSE	FALSE	TRUE	TRUE
YER094C_YLR433C	PUP3	CNA1	0.523717	0.052	0.635554	0.385948	19.5468	0	YER094C	YLR433C	FALSE	FALSE	TRUE	TRUE
YGL194C-A_YMR153W	YGL194C-A	NUP53	0.439011	0.062	0.635554	0.263951	21.5935	0	YGL194C-A	YMR153W	FALSE	FALSE	TRUE	TRUE
YDL044C_YJR046W	MTF2	TAH11	0.96283	0.208	0.759412	0.471031	28.1289	11	YDL044C	YJR046W	FALSE	FALSE	TRUE	TRUE
YDL120W_YNL204C	YFH1	SPS18	0.780072	0.067	0.635554	0.318672	12.1949	0	YDL120W	YNL204C	FALSE	FALSE	TRUE	TRUE
YGL161C_YPL191C	YIP5	YPL191C	0.256662	0.032	0.635554	0.19374	30.9507	0	YGL161C	YPL191C	FALSE	FALSE	TRUE	TRUE
YGL079W_YGR113W	KXD1	DAM1	0.92098	0.087	0.667285	0.255042	11.039	0	YGL079W	YGR113W	FALSE	FALSE	FALSE	TRUE
YDR240C_YLR048W	SNU56	RPS0B	0.164605	0.06	0.635554	0.211069	26.3662	0	YDR240C	YLR048W	FALSE	FALSE	TRUE	TRUE
YDR416W_YPL211W	SYF1	NIP7	0.212671	0.024	0.558902	0.275548	26.491	0	YDR416W	YPL211W	FALSE	FALSE	TRUE	TRUE
YCL057C-A_YGR235C	MIC10	MIC26	0.491583	0.023	0.558902	0.134658	27.0853	0	YCL057C-A	YGR235C	FALSE	FALSE	FALSE	FALSE
YBR060C_YPR120C	ORC2	CLB5	0.639986	0.051	0.635554	0.237329	28.9581	0	YBR060C	YPR120C	FALSE	FALSE	FALSE	TRUE
YNL146W_YNR039C	YNL146W	ZRG17	0.572991	0.05	0.635554	0.303796	23.4463	0	YNL146W	YNR039C	FALSE	FALSE	TRUE	TRUE
YDL188C_YMR028W	PPH22	TAP42	0.981882	0.366	0.854538	0.653125	24.8353	71	YDL188C	YMR028W	TRUE	TRUE	FALSE	TRUE
YKR004C_YPR176C	ECM9	BET2	0.999862	0.657	0.98128	0.939801	2.53526	103	YKR004C	YPR176C	TRUE	TRUE	TRUE	TRUE
YDR188W_YMR211W	CCT6	DML1	0.998899	0.561	0.916299	0.864424	5.0154	113	YDR188W	YMR211W	FALSE	FALSE	TRUE	TRUE
YDL160C-A_YIR024C	MHF2	INA22	0.774885	0.055	0.635554	0.3067	15.6833	0	YDL160C-A	YIR024C	FALSE	FALSE	TRUE	TRUE
YMR077C_YMR239C	VPS20	RNT1	0.143353	0.056	0.635554	0.178297	27.5259	0	YMR077C	YMR239C	FALSE	FALSE	TRUE	TRUE
YGL263W_YNR039C	COS12	ZRG17	0.293082	0.079	0.667285	0.288448	22.9972	0	YGL263W	YNR039C	FALSE	FALSE	TRUE	TRUE
YGL106W_YMR163C	MLC1	INP2	0.465539	0.117	0.686355	0.260188	23.6491	0	YGL106W	YMR163C	FALSE	FALSE	TRUE	TRUE
YGR048W_YPR182W	UFD1	SMX3	0.512301	0.062	0.635554	0.314112	22.6613	0	YGR048W	YPR182W	FALSE	FALSE	TRUE	TRUE
YMR135C_YPL070W	GID8	MUK1	0.443694	0.043	0.635554	0.339751	26.3046	0	YMR135C	YPL070W	FALSE	FALSE	TRUE	TRUE
YBL098W_YML130C	BNA4	ERO1	0.188849	0.116	0.686355	0.233893	27.38	0	YBL098W	YML130C	FALSE	FALSE	TRUE	TRUE
YJR102C_YPL002C	VPS25	SNF8	0.999954	0.536	0.909526	0.834946	4.91421	46	YJR102C	YPL002C	TRUE	TRUE	FALSE	FALSE
YBL043W_YOR115C	ECM13	TRS33	0.998854	0.228	0.777661	0.657622	18.1745	31	YBL043W	YOR115C	FALSE	FALSE	TRUE	TRUE
YDR357C_YJL036W	CNL1	SNX4	0.474929	0.039	0.635554	0.424168	18.4075	0	YDR357C	YJL036W	FALSE	FALSE	TRUE	TRUE
YDL053C_YIL105W-A	PBP4	YIL105W-A	0.885858	0.045	0.635554	0.369896	12.8981	0	YDL053C	YIL105W-A	FALSE	FALSE	TRUE	TRUE
YDL013W_YDR148C	SLX5	KGD2	0.941579	0.121	0.706157	0.343892	29.7735	39	YDL013W	YDR148C	FALSE	FALSE	TRUE	TRUE
YBL026W_YGR158C	LSM2	MTR3	0.904628	0.239	0.777661	0.57658	12.7567	0	YBL026W	YGR158C	TRUE	FALSE	FALSE	TRUE
YBR007C_YOR368W	DSF2	RAD17	0.796922	0.205	0.759412	0.333596	22.0591	0	YBR007C	YOR368W	FALSE	FALSE	TRUE	TRUE
YDL098C_YPL135W	SNU23	ISU1	0.305082	0.064	0.635554	0.19874	24.0889	0	YDL098C	YPL135W	TRUE	FALSE	TRUE	TRUE
YMR312W_YPL101W	ELP6	ELP4	0.999934	0.679	0.98128	0.912967	2.08736	85	YMR312W	YPL101W	FALSE	TRUE	FALSE	FALSE
YML063W_YPL001W	RPS1B	HAT1	0.369875	0.258	0.78549	0.261547	26.4842	0	YML063W	YPL001W	FALSE	FALSE	TRUE	TRUE
YML011C_YOR157C	RAD33	PUP1	0.903747	0.145	0.713918	0.592236	10.259	0	YML011C	YOR157C	TRUE	FALSE	TRUE	TRUE
YDR142C_YGR067C	PEX7	YGR067C	0.888546	0.156	0.730443	0.66052	8.78847	3	YDR142C	YGR067C	FALSE	FALSE	TRUE	TRUE
YDL088C_YMR153W	ASM4	NUP53	0.999796	0.041	0.635554	0.335884	31.1787	37	YDL088C	YMR153W	FALSE	FALSE	FALSE	FALSE
YDR254W_YOR368W	CHL4	RAD17	0.30187	0.145	0.713918	0.214682	26.1761	0	YDR254W	YOR368W	FALSE	FALSE	TRUE	TRUE
YGR002C_YNL107W	SWC4	YAF9	0.999582	0.691	0.98128	0.771252	3.85415	169	YGR002C	YNL107W	TRUE	TRUE	FALSE	FALSE
YNL189W_YOL111C	SRP1	MDY2	0.253726	0.074	0.667285	0.234752	26.5422	0	YNL189W	YOL111C	FALSE	FALSE	TRUE	TRUE
YDR367W_YPR174C	KEI1	YPR174C	0.675359	0.034	0.635554	0.238461	18.9611	0	YDR367W	YPR174C	FALSE	FALSE	TRUE	TRUE
YML051W_YNL309W	GAL80	STB1	0.868207	0.16	0.730443	0.499772	14.9397	0	YML051W	YNL309W	FALSE	FALSE	TRUE	TRUE
YLL007C_YMR168C	LMO1	CEP3	0.247336	0.134	0.706157	0.254906	28.4305	0	YLL007C	YMR168C	FALSE	FALSE	TRUE	TRUE
YGR113W_YKL138C-A	DAM1	HSK3	0.959378	0.059	0.635554	0.413761	12.9991	0	YGR113W	YKL138C-A	FALSE	FALSE	FALSE	TRUE
YDR378C_YLR275W	LSM6	SMD2	0.998677	0.472	0.8857	0.831106	2.10594	46	YDR378C	YLR275W	FALSE	FALSE	FALSE	FALSE
YBR257W_YHR062C	POP4	RPP1	0.998652	0.621	0.940019	0.804024	4.5385	124	YBR257W	YHR062C	FALSE	FALSE	FALSE	FALSE
YLR200W_YML094W	YKE2	GIM5	0.999921	0.413	0.871164	0.803055	1.67539	44	YLR200W	YML094W	TRUE	TRUE	FALSE	FALSE
YGR119C_YLR288C	NUP57	MEC3	0.206942	0.043	0.635554	0.195175	28.9137	0	YGR119C	YLR288C	TRUE	FALSE	TRUE	TRUE
YCR075W-A_YKR007W	EGO2	MEH1	0.999556	0.51	0.900431	0.796726	2.33716	69	YCR075W-A	YKR007W	TRUE	FALSE	FALSE	FALSE
YER143W_YJR141W	DDI1	IPA1	0.568046	0.061	0.635554	0.289136	25.2743	0	YER143W	YJR141W	FALSE	FALSE	TRUE	TRUE
YGR168C_YJL147C	YGR168C	MRX5	0.486457	0.051	0.635554	0.233715	24.9169	0	YGR168C	YJL147C	FALSE	FALSE	TRUE	TRUE
YJL036W_YLR031W	SNX4	YLR031W	0.710604	0.079	0.667285	0.44216	19.0975	0	YJL036W	YLR031W	FALSE	FALSE	FALSE	TRUE
YIL150C_YKR019C	MCM10	IRS4	0.797688	0.023	0.558902	0.273793	24.2324	0	YIL150C	YKR019C	FALSE	FALSE	TRUE	TRUE
YDR284C_YPR159W	DPP1	KRE6	0.784276	0.181	0.740063	0.296757	29.223	0	YDR284C	YPR159W	FALSE	FALSE	TRUE	TRUE
YDR201W_YKR037C	SPC19	SPC34	0.998998	0.528	0.909526	0.549285	18.5323	120	YDR201W	YKR037C	TRUE	TRUE	FALSE	FALSE
YBL009W_YGL060W	ALK2	YBP2	0.923685	0.31	0.811902	0.581814	26.9501	0	YBL009W	YGL060W	FALSE	FALSE	TRUE	TRUE
YEL041W_YPL188W	YEF1	POS5	0.943287	0.561	0.916299	0.716286	9.04681	5	YEL041W	YPL188W	FALSE	FALSE	TRUE	TRUE
YCL033C_YDR422C	MXR2	SIP1	0.765425	0.142	0.713918	0.499394	16.5913	0	YCL033C	YDR422C	FALSE	FALSE	TRUE	TRUE
YER170W_YLR048W	ADK2	RPS0B	0.270847	0.261	0.78549	0.233901	25.3829	0	YER170W	YLR048W	FALSE	FALSE	TRUE	TRUE
YNL189W_YPL188W	SRP1	POS5	0.197832	0.023	0.558902	0.243283	26.9144	0	YNL189W	YPL188W	FALSE	FALSE	TRUE	TRUE
YJR073C_YPR159W	OPI3	KRE6	0.968662	0.414	0.871164	0.64956	9.04025	17	YJR073C	YPR159W	FALSE	FALSE	TRUE	TRUE
YJR128W_YPL070W	YJR128W	MUK1	0.719627	0.066	0.635554	0.407147	21.9902	0	YJR128W	YPL070W	FALSE	FALSE	TRUE	TRUE
YDL130W-A_YML064C	STF1	TEM1	0.555354	0.103	0.686355	0.34852	21.0076	0	YDL130W-A	YML064C	FALSE	FALSE	TRUE	TRUE
YPR159W_YPR174C	KRE6	YPR174C	0.959034	0.47	0.8857	0.509291	8.97623	64	YPR159W	YPR174C	FALSE	FALSE	TRUE	TRUE
YNL125C_YPR170W-B	ESBP6	YPR170W-B	0.375269	0.093	0.667285	0.338212	21.8955	0	YNL125C	YPR170W-B	FALSE	FALSE	TRUE	TRUE
YGR158C_YKL204W	MTR3	EAP1	0.540357	0.064	0.635554	0.289751	25.282	0	YGR158C	YKL204W	FALSE	FALSE	TRUE	TRUE
YLR226W_YPL070W	BUR2	MUK1	0.594008	0.055	0.635554	0.337374	24.3494	0	YLR226W	YPL070W	FALSE	FALSE	TRUE	TRUE
YBR165W_YGR158C	UBS1	MTR3	0.965208	0.294	0.802235	0.661327	5.32466	42	YBR165W	YGR158C	FALSE	FALSE	TRUE	TRUE
YGR057C_YHR067W	LST7	HTD2	0.279214	0.165	0.730443	0.248337	23.1103	0	YGR057C	YHR067W	FALSE	FALSE	TRUE	TRUE
YJL184W_YKR095W-A	GON7	PCC1	0.999985	0.623	0.940019	0.859684	1.7854	79	YJL184W	YKR095W-A	FALSE	TRUE	FALSE	FALSE
YGR048W_YOR284W	UFD1	HUA2	0.295378	0.048	0.635554	0.234153	20.9076	0	YGR048W	YOR284W	FALSE	FALSE	TRUE	TRUE
YHR008C_YOR185C	SOD2	GSP2	0.488623	0.183	0.740063	0.314052	16.6349	0	YHR008C	YOR185C	FALSE	FALSE	TRUE	TRUE
YDL134C_YKL192C	PPH21	ACP1	0.995677	0.362	0.842949	0.798476	3.9634	33	YDL134C	YKL192C	FALSE	FALSE	TRUE	TRUE
YGR158C_YPL173W	MTR3	MRPL40	0.574401	0.045	0.635554	0.298429	17.925	0	YGR158C	YPL173W	FALSE	FALSE	TRUE	TRUE
YOL044W_YPL218W	PEX15	SAR1	0.370415	0.104	0.686355	0.330361	17.4739	0	YOL044W	YPL218W	FALSE	FALSE	TRUE	TRUE
YER087C-B_YJR010C-A	SBH1	SPC1	0.95376	0.053	0.635554	0.325842	8.61431	0	YER087C-B	YJR010C-A	FALSE	FALSE	FALSE	TRUE
YFL017W-A_YPR182W	SMX2	SMX3	0.998467	0.479	0.891955	0.829511	2.46109	66	YFL017W-A	YPR182W	TRUE	FALSE	FALSE	TRUE
YDR132C_YHR170W	YDR132C	NMD3	0.292128	0.158	0.730443	0.255634	24.8771	0	YDR132C	YHR170W	FALSE	FALSE	TRUE	TRUE
YCR060W_YKL117W	TAH1	SBA1	0.771483	0.138	0.706157	0.268651	19.942	0	YCR060W	YKL117W	FALSE	FALSE	TRUE	TRUE
YDR308C_YOR216C	SRB7	RUD3	0.278418	0	0	0.137347	50	0	YDR308C	YOR216C	FALSE	FALSE	TRUE	TRUE
YHR076W_YPR159W	PTC7	KRE6	0.785901	0.158	0.730443	0.447122	29.1025	0	YHR076W	YPR159W	FALSE	TRUE	TRUE	TRUE
YER083C_YLR162W	GET2	YLR162W	0.826643	0.072	0.667285	0.248783	9.91044	0	YER083C	YLR162W	FALSE	FALSE	TRUE	TRUE
YPL002C_YPL065W	SNF8	VPS28	0.519816	0.125	0.706157	0.250276	21.6281	0	YPL002C	YPL065W	FALSE	FALSE	FALSE	TRUE
YGR235C_YML030W	MIC26	RCF1	0.617342	0.03	0.635554	0.177521	21.4575	0	YGR235C	YML030W	FALSE	FALSE	TRUE	TRUE
YLR119W_YPL222W	SRN2	FMP40	0.33799	0.027	0.558902	0.332393	26.7944	0	YLR119W	YPL222W	FALSE	FALSE	TRUE	TRUE
YGR235C_YJL185C	MIC26	ATG36	0.304356	0.021	0.558902	0.135942	28.3428	0	YGR235C	YJL185C	FALSE	FALSE	TRUE	TRUE
YGL010W_YJR010C-A	MPO1	SPC1	0.847695	0.09	0.667285	0.397005	10.3504	0	YGL010W	YJR010C-A	FALSE	FALSE	TRUE	TRUE
YKL058W_YLR291C	TOA2	GCD7	0.538019	0.047	0.635554	0.298911	19.4003	0	YKL058W	YLR291C	FALSE	FALSE	TRUE	TRUE
YBL081W_YLR291C	YBL081W	GCD7	0.405443	0.067	0.635554	0.277159	23.8355	0	YBL081W	YLR291C	FALSE	FALSE	TRUE	TRUE
YHR067W_YML064C	HTD2	TEM1	0.62473	0.079	0.667285	0.278293	18.4816	0	YHR067W	YML064C	FALSE	FALSE	TRUE	TRUE
YDR378C_YER146W	LSM6	LSM5	0.998684	0.569	0.924203	0.850423	2.49008	67	YDR378C	YER146W	TRUE	TRUE	FALSE	FALSE
YDL109C_YEL041W	YDL109C	YEF1	0.669374	0.033	0.635554	0.329057	22.1925	0	YDL109C	YEL041W	TRUE	FALSE	TRUE	TRUE
YDR197W_YOR368W	CBS2	RAD17	0.642881	0.147	0.713918	0.282169	28.0877	0	YDR197W	YOR368W	FALSE	FALSE	TRUE	TRUE
YIL106W_YNL302C	MOB1	RPS19B	0.350979	0.171	0.730443	0.230439	23.5705	0	YIL106W	YNL302C	FALSE	FALSE	TRUE	TRUE
YDR137W_YLR327C	RGP1	TMA10	0.634947	0.105	0.686355	0.365621	17.8957	0	YDR137W	YLR327C	FALSE	FALSE	TRUE	TRUE
YKL192C_YPL148C	ACP1	PPT2	0.999903	0.271	0.802235	0.879218	1.89642	37	YKL192C	YPL148C	FALSE	TRUE	TRUE	TRUE
YGL093W_YIR010W	SPC105	DSN1	0.973107	0.093	0.667285	0.299839	29.3767	23	YGL093W	YIR010W	FALSE	FALSE	FALSE	TRUE
YDR205W_YNR039C	MSC2	ZRG17	0.998133	0.623	0.940019	0.723145	5.60953	132	YDR205W	YNR039C	FALSE	FALSE	FALSE	TRUE
YDL226C_YDR281C	GCS1	PHM6	0.525666	0.033	0.635554	0.215518	24.1324	0	YDL226C	YDR281C	FALSE	FALSE	TRUE	TRUE
YDR148C_YGR048W	KGD2	UFD1	0.498624	0.117	0.686355	0.188318	25.1288	0	YDR148C	YGR048W	FALSE	FALSE	TRUE	TRUE
YDL226C_YNL100W	GCS1	MIC27	0.170553	0.026	0.558902	0.159829	27.3692	0	YDL226C	YNL100W	FALSE	FALSE	TRUE	TRUE
YER094C_YOR157C	PUP3	PUP1	0.97211	0.573	0.924203	0.788696	7.37299	68	YER094C	YOR157C	FALSE	FALSE	FALSE	FALSE
YBR077C_YKR007W	SLM4	MEH1	0.998584	0.651	0.963225	0.799631	2.87678	99	YBR077C	YKR007W	TRUE	FALSE	FALSE	FALSE
YGR249W_YML088W	MGA1	UFO1	0.821879	0.179	0.740063	0.395013	29.7815	0	YGR249W	YML088W	FALSE	FALSE	TRUE	TRUE
YGR078C_YPL188W	PAC10	POS5	0.259756	0.212	0.759412	0.238548	25.6113	0	YGR078C	YPL188W	FALSE	FALSE	TRUE	TRUE
YJR010C-A_YLR066W	SPC1	SPC3	0.99359	0.317	0.822382	0.694222	5.12181	40	YJR010C-A	YLR066W	FALSE	FALSE	FALSE	FALSE
YLR291C_YNL055C	GCD7	POR1	0.394219	0.036	0.635554	0.254429	21.3768	0	YLR291C	YNL055C	FALSE	FALSE	TRUE	TRUE
YLR065C_YPR159W	ENV10	KRE6	0.524297	0.185	0.740063	0.322046	25.2962	0	YLR065C	YPR159W	FALSE	FALSE	TRUE	TRUE
YBL081W_YPL174C	YBL081W	NIP100	0.327991	0.022	0.558902	0.180984	31.2445	0	YBL081W	YPL174C	FALSE	FALSE	TRUE	TRUE
YBR170C_YLR240W	NPL4	VPS34	0.194704	0.082	0.667285	0.248056	26.351	0	YBR170C	YLR240W	FALSE	FALSE	TRUE	TRUE
YGR048W_YHR107C	UFD1	CDC12	0.289875	0.02	0.558902	0.199882	28.7831	0	YGR048W	YHR107C	FALSE	FALSE	TRUE	TRUE
YDR295C_YMR052W	HDA2	FAR3	0.792836	0.107	0.686355	0.384574	19.823	0	YDR295C	YMR052W	TRUE	FALSE	FALSE	TRUE
YKR092C_YMR233W	SRP40	TRI1	0.523404	0.034	0.635554	0.168942	20.1174	0	YKR092C	YMR233W	FALSE	FALSE	TRUE	TRUE
YLL009C_YMR239C	COX17	RNT1	0.36767	0.091	0.667285	0.234085	23.9187	0	YLL009C	YMR239C	FALSE	FALSE	TRUE	TRUE
YGL068W_YNL153C	MNP1	GIM3	0.952207	0.077	0.667285	0.538872	4.67715	3	YGL068W	YNL153C	FALSE	FALSE	TRUE	TRUE
YGR129W_YJR003C	SYF2	MRX12	0.860945	0.229	0.777661	0.532295	23.1821	0	YGR129W	YJR003C	FALSE	FALSE	TRUE	TRUE
YGL054C_YNL173C	ERV14	MDG1	0.746768	0.08	0.667285	0.373182	16.9369	0	YGL054C	YNL173C	FALSE	FALSE	TRUE	TRUE
YGR168C_YGR183C	YGR168C	QCR9	0.382064	0.035	0.635554	0.221804	23.095	0	YGR168C	YGR183C	FALSE	FALSE	FALSE	TRUE
YLR346C_YML088W	CIS1	UFO1	0.990903	0.202	0.759412	0.556809	9.72251	37	YLR346C	YML088W	FALSE	FALSE	TRUE	TRUE
YDR436W_YPR005C	PPZ2	HAL1	0.996174	0.472	0.8857	0.463015	8.28679	62	YDR436W	YPR005C	FALSE	FALSE	FALSE	TRUE
YDL108W_YPR025C	KIN28	CCL1	0.997826	0.366	0.854538	0.860756	3.48632	56	YDL108W	YPR025C	TRUE	FALSE	FALSE	FALSE
YHR159W_YNL189W	TDA11	SRP1	0.817218	0.073	0.667285	0.480619	25.0308	0	YHR159W	YNL189W	FALSE	FALSE	TRUE	TRUE
YNL100W_YPL112C	MIC27	PEX25	0.890204	0.137	0.706157	0.5451	14.8514	0	YNL100W	YPL112C	FALSE	FALSE	TRUE	TRUE
YER094C_YFL024C	PUP3	EPL1	0.512398	0.021	0.558902	0.306877	22.7724	0	YER094C	YFL024C	FALSE	FALSE	TRUE	TRUE
YDL049C_YDL226C	KNH1	GCS1	0.907381	0.093	0.667285	0.38586	21.7079	3	YDL049C	YDL226C	FALSE	FALSE	TRUE	TRUE
YER136W_YFL038C	GDI1	YPT1	0.949807	0.239	0.777661	0.706969	8.08085	20	YER136W	YFL038C	FALSE	TRUE	FALSE	FALSE
YIL132C_YLR376C	CSM2	PSY3	0.999842	0.518	0.900431	0.870651	2.16521	80	YIL132C	YLR376C	TRUE	TRUE	FALSE	FALSE
YDL044C_YDR422C	MTF2	SIP1	0.848976	0.046	0.635554	0.436724	27.1106	0	YDL044C	YDR422C	TRUE	FALSE	TRUE	TRUE
YGL115W_YMR291W	SNF4	TDA1	0.402749	0.154	0.730443	0.253778	26.3372	0	YGL115W	YMR291W	TRUE	TRUE	FALSE	TRUE
YIL079C_YPL070W	AIR1	MUK1	0.657559	0.048	0.635554	0.253141	27.9416	0	YIL079C	YPL070W	FALSE	FALSE	TRUE	TRUE
YML055W_YNL125C	SPC2	ESBP6	0.36519	0.1	0.667285	0.377291	21.1706	0	YML055W	YNL125C	FALSE	FALSE	TRUE	TRUE
YJL036W_YKL049C	SNX4	CSE4	0.325372	0.042	0.635554	0.244471	28.1421	0	YJL036W	YKL049C	FALSE	FALSE	TRUE	TRUE
YML088W_YNL122C	UFO1	YNL122C	0.302961	0.027	0.558902	0.253603	30.0025	0	YML088W	YNL122C	FALSE	FALSE	TRUE	TRUE
YDR075W_YPR040W	PPH3	TIP41	0.999579	0.639	0.963225	0.897894	4.27004	125	YDR075W	YPR040W	TRUE	FALSE	FALSE	FALSE
YDR328C_YIL046W	SKP1	MET30	0.999374	0.614	0.940019	0.773608	4.03602	110	YDR328C	YIL046W	TRUE	TRUE	FALSE	FALSE
YNL053W_YPL135W	MSG5	ISU1	0.866765	0.155	0.730443	0.542143	17.9667	0	YNL053W	YPL135W	FALSE	FALSE	TRUE	TRUE
YGL209W_YJR108W	MIG2	ABM1	0.42043	0.03	0.635554	0.205961	23.5111	0	YGL209W	YJR108W	FALSE	FALSE	TRUE	TRUE
YKR057W_YML024W	RPS21A	RPS17A	0.66724	0.052	0.635554	0.267827	19.8551	0	YKR057W	YML024W	FALSE	FALSE	FALSE	TRUE
YDR351W_YKL078W	SBE2	DHR2	0.632346	0.037	0.635554	0.31557	30.1172	0	YDR351W	YKL078W	FALSE	FALSE	TRUE	TRUE
YFL059W_YFL060C	SNZ3	SNO3	0.999879	0.672	0.98128	0.930955	2.18901	98	YFL059W	YFL060C	TRUE	TRUE	TRUE	TRUE
YDR375C_YGR026W	BCS1	YGR026W	0.863637	0.328	0.833678	0.485738	18.2067	0	YDR375C	YGR026W	FALSE	FALSE	TRUE	TRUE
YHR169W_YNR054C	DBP8	ESF2	0.997695	0.654	0.963225	0.79481	5.01047	116	YHR169W	YNR054C	FALSE	FALSE	FALSE	TRUE
YIL152W_YLR376C	YIL152W	PSY3	0.974232	0.17	0.730443	0.662446	21.8024	20	YIL152W	YLR376C	FALSE	FALSE	TRUE	TRUE
YLR268W_YOL044W	SEC22	PEX15	0.634712	0.155	0.730443	0.29379	23.9357	0	YLR268W	YOL044W	FALSE	FALSE	TRUE	TRUE
YDL053C_YHR121W	PBP4	LSM12	0.997692	0.152	0.713918	0.594925	17.3342	22	YDL053C	YHR121W	FALSE	FALSE	FALSE	TRUE
YIL097W_YKR022C	FYV10	NTR2	0.994079	0.317	0.822382	0.568202	13.7589	64	YIL097W	YKR022C	FALSE	FALSE	TRUE	TRUE
YJL061W_YLR313C	NUP82	SPH1	0.44752	0.048	0.635554	0.225422	28.3156	0	YJL061W	YLR313C	FALSE	FALSE	TRUE	TRUE
YHR149C_YMR153W	SKG6	NUP53	0.691791	0.024	0.558902	0.202143	31.3822	0	YHR149C	YMR153W	FALSE	FALSE	TRUE	TRUE
YGR168C_YKR057W	YGR168C	RPS21A	0.217463	0.028	0.558902	0.187566	24.299	0	YGR168C	YKR057W	FALSE	FALSE	TRUE	TRUE
YJR068W_YMR213W	RFC2	CEF1	0.176238	0.021	0.558902	0.223917	26.1992	0	YJR068W	YMR213W	FALSE	FALSE	TRUE	TRUE
YGR195W_YHR069C	SKI6	RRP4	0.999193	0.601	0.93173	0.855132	5.03789	76	YGR195W	YHR069C	FALSE	FALSE	FALSE	FALSE
YGL110C_YGR013W	CUE3	SNU71	0.792042	0.08	0.667285	0.320579	26.5382	0	YGL110C	YGR013W	FALSE	FALSE	TRUE	TRUE
YDR328C_YOR158W	SKP1	PET123	0.551997	0.025	0.558902	0.156522	29.083	0	YDR328C	YOR158W	FALSE	FALSE	TRUE	TRUE
YNL036W_YOR157C	NCE103	PUP1	0.188628	0.078	0.667285	0.217884	25.6076	0	YNL036W	YOR157C	FALSE	FALSE	TRUE	TRUE
YIL057C_YLR345W	RGI2	YLR345W	0.155078	0.051	0.635554	0.281676	25.8822	0	YIL057C	YLR345W	FALSE	FALSE	TRUE	TRUE
YER127W_YKL075C	LCP5	YKL075C	0.740848	0.187	0.740063	0.328439	25.3958	0	YER127W	YKL075C	FALSE	FALSE	TRUE	TRUE
YER116C_YGR024C	SLX8	THG1	0.625927	0.119	0.686355	0.234198	26.7911	0	YER116C	YGR024C	FALSE	FALSE	FALSE	TRUE
YDL179W_YPL031C	PCL9	PHO85	0.999631	0.551	0.916299	0.866146	2.70393	80	YDL179W	YPL031C	FALSE	FALSE	FALSE	TRUE
YOR066W_YPR120C	MSA1	CLB5	0.978907	0.071	0.667285	0.561809	30.1452	15	YOR066W	YPR120C	FALSE	FALSE	FALSE	TRUE
YJL036W_YNL189W	SNX4	SRP1	0.2422	0.042	0.635554	0.253385	26.9701	0	YJL036W	YNL189W	FALSE	FALSE	TRUE	TRUE
YCL017C_YMR239C	NFS1	RNT1	0.148386	0.019	0.558902	0.201829	29.3015	0	YCL017C	YMR239C	FALSE	FALSE	TRUE	TRUE
YLR441C_YML088W	RPS1A	UFO1	0.83629	0.41	0.871164	0.47132	28.0773	0	YLR441C	YML088W	FALSE	FALSE	TRUE	TRUE
YGL041W-A_YHR180W	YGL041W-A	YHR180W	0.998214	0.215	0.759412	0.577826	9.32887	53	YGL041W-A	YHR180W	FALSE	FALSE	TRUE	TRUE
YDL088C_YML051W	ASM4	GAL80	0.717113	0.184	0.740063	0.418055	22.6587	0	YDL088C	YML051W	FALSE	FALSE	TRUE	TRUE
YKR014C_YNL100W	YPT52	MIC27	0.468005	0.025	0.558902	0.228737	22.8757	0	YKR014C	YNL100W	FALSE	FALSE	TRUE	TRUE
YGR239C_YIL160C	PEX21	POT1	0.762444	0.17	0.730443	0.566298	20.568	0	YGR239C	YIL160C	FALSE	FALSE	FALSE	FALSE
YDR311W_YNL189W	TFB1	SRP1	0.409256	0.151	0.713918	0.317605	21.828	0	YDR311W	YNL189W	FALSE	FALSE	TRUE	TRUE
YMR213W_YPL173W	CEF1	MRPL40	0.88995	0.097	0.667285	0.482151	6.83616	9	YMR213W	YPL173W	FALSE	FALSE	TRUE	TRUE
YDR424C_YNL196C	DYN2	SLZ1	0.92209	0.251	0.78549	0.619912	6.81113	14	YDR424C	YNL196C	TRUE	FALSE	TRUE	TRUE
YGL115W_YPL149W	SNF4	ATG5	0.759282	0.04	0.635554	0.567799	11.1474	0	YGL115W	YPL149W	TRUE	TRUE	TRUE	TRUE
YJL057C_YPR174C	IKS1	YPR174C	0.541034	0.044	0.635554	0.24942	24.0973	0	YJL057C	YPR174C	FALSE	FALSE	TRUE	TRUE
YJR015W_YPR192W	YJR015W	AQY1	0.121303	0	0	0.254181	28.592	0	YJR015W	YPR192W	FALSE	TRUE	TRUE	TRUE
YGR207C_YPR004C	CIR1	AIM45	0.999967	0.726	0.98128	0.932789	3.43743	226	YGR207C	YPR004C	TRUE	TRUE	FALSE	TRUE
YDL087C_YNL086W	LUC7	SNN1	0.768042	0.107	0.686355	0.391396	9.37311	0	YDL087C	YNL086W	TRUE	FALSE	TRUE	TRUE
YML064C_YNL334C	TEM1	SNO2	0.979557	0.265	0.78549	0.818305	3.79337	38	YML064C	YNL334C	FALSE	FALSE	TRUE	TRUE
YOL128C_YPR175W	YGK3	DPB2	0.665635	0.159	0.730443	0.46753	18.1617	0	YOL128C	YPR175W	FALSE	FALSE	TRUE	TRUE
YBL043W_YLR117C	ECM13	CLF1	0.447345	0.025	0.558902	0.200166	26.2193	0	YBL043W	YLR117C	FALSE	FALSE	TRUE	TRUE
YER083C_YOL044W	GET2	PEX15	0.512213	0.136	0.706157	0.208548	25.2314	0	YER083C	YOL044W	FALSE	FALSE	TRUE	TRUE
YIL148W_YNL116W	RPL40A	DMA2	0.55779	0.048	0.635554	0.298166	26.7329	0	YIL148W	YNL116W	FALSE	TRUE	TRUE	TRUE
YGR268C_YMR137C	HUA1	PSO2	0.587885	0.103	0.686355	0.340544	23.3965	0	YGR268C	YMR137C	FALSE	FALSE	TRUE	TRUE
YCL029C_YOR269W	BIK1	PAC1	0.986028	0.342	0.833678	0.598365	25.3145	40	YCL029C	YOR269W	FALSE	TRUE	FALSE	FALSE
YGR010W_YGR048W	NMA2	UFD1	0.322132	0.047	0.635554	0.207901	27.9753	0	YGR010W	YGR048W	FALSE	FALSE	TRUE	TRUE
YBR109C_YGL106W	CMD1	MLC1	0.485761	0.068	0.635554	0.175117	24.1709	0	YBR109C	YGL106W	TRUE	TRUE	FALSE	FALSE
YNL153C_YPL173W	GIM3	MRPL40	0.496805	0.04	0.635554	0.191323	20.2738	0	YNL153C	YPL173W	FALSE	FALSE	TRUE	TRUE
YLR035C_YPL164C	MLH2	MLH3	0.993953	0.474	0.8857	0.749375	18.0963	131	YLR035C	YPL164C	FALSE	FALSE	TRUE	TRUE
YMR153W_YNL223W	NUP53	ATG4	0.565671	0.051	0.635554	0.241363	25.6325	0	YMR153W	YNL223W	FALSE	FALSE	TRUE	TRUE
YDL111C_YGR158C	RRP42	MTR3	0.999966	0.604	0.940019	0.891596	2.27261	87	YDL111C	YGR158C	TRUE	TRUE	FALSE	FALSE
YEL041W_YGR246C	YEF1	BRF1	0.0664282	0	0	0.189998	50	0	YEL041W	YGR246C	FALSE	FALSE	TRUE	TRUE
YLR291C_YPL018W	GCD7	CTF19	0.254219	0.033	0.635554	0.234276	23.1693	0	YLR291C	YPL018W	FALSE	FALSE	TRUE	TRUE
YOR034C_YOR171C	AKR2	LCB4	0.362745	0.05	0.635554	0.292588	25.3802	0	YOR034C	YOR171C	FALSE	FALSE	FALSE	TRUE
YER009W_YIR018W	NTF2	YAP5	0.515852	0.045	0.635554	0.295519	20.2212	0	YER009W	YIR018W	FALSE	FALSE	TRUE	TRUE
YDL087C_YKL078W	LUC7	DHR2	0.878018	0.32	0.822382	0.598551	10.0523	3	YDL087C	YKL078W	FALSE	FALSE	TRUE	TRUE
YDR279W_YLR154C	RNH202	RNH203	0.999789	0.694	0.98128	0.856524	3.69102	188	YDR279W	YLR154C	TRUE	TRUE	FALSE	FALSE
YLR119W_YNL075W	SRN2	IMP4	0.872788	0.269	0.802235	0.570107	8.11854	0	YLR119W	YNL075W	FALSE	FALSE	TRUE	TRUE
YGR002C_YJL036W	SWC4	SNX4	0.121763	0.243	0.777661	0.213883	27.7928	0	YGR002C	YJL036W	TRUE	FALSE	TRUE	TRUE
YNL086W_YNL107W	SNN1	YAF9	0.634016	0.052	0.635554	0.254213	20.3176	0	YNL086W	YNL107W	FALSE	FALSE	TRUE	TRUE
YLR050C_YPR159W	YLR050C	KRE6	0.771396	0.198	0.759412	0.509458	20.9448	0	YLR050C	YPR159W	FALSE	FALSE	TRUE	TRUE
YBL057C_YMR276W	PTH2	DSK2	0.997981	0.339	0.833678	0.612043	3.95319	33	YBL057C	YMR276W	TRUE	FALSE	FALSE	TRUE
YBR257W_YCR020C-A	POP4	MAK31	0.409864	0.057	0.635554	0.252052	21.1104	0	YBR257W	YCR020C-A	TRUE	FALSE	TRUE	TRUE
YDL188C_YPL152W	PPH22	RRD2	0.995675	0.549	0.916299	0.844322	4.73309	83	YDL188C	YPL152W	FALSE	FALSE	FALSE	FALSE
YBR111W-A_YML051W	SUS1	GAL80	0.577566	0.036	0.635554	0.488418	14.8827	0	YBR111W-A	YML051W	FALSE	FALSE	TRUE	TRUE
YGL209W_YOL038W	MIG2	PRE6	0.938117	0.118	0.686355	0.639213	5.84083	16	YGL209W	YOL038W	FALSE	FALSE	TRUE	TRUE
YKL078W_YOR250C	DHR2	CLP1	0.404	0.183	0.740063	0.364718	22.9832	0	YKL078W	YOR250C	FALSE	FALSE	TRUE	TRUE
YER016W_YKL091C	BIM1	YKL091C	0.558303	0.076	0.667285	0.254793	20.8783	0	YER016W	YKL091C	FALSE	FALSE	TRUE	TRUE
YDR311W_YLR288C	TFB1	MEC3	0.386311	0.042	0.635554	0.264297	28.842	0	YDR311W	YLR288C	TRUE	FALSE	FALSE	TRUE
YGL211W_YLR291C	NCS6	GCD7	0.210902	0.022	0.558902	0.255131	28.9722	0	YGL211W	YLR291C	FALSE	FALSE	TRUE	TRUE
YEL029C_YIL113W	BUD16	SDP1	0.972643	0.246	0.78549	0.778819	4.87577	22	YEL029C	YIL113W	FALSE	FALSE	TRUE	TRUE
YPR170W-B_YPR174C	YPR170W-B	YPR174C	0.896109	0.048	0.635554	0.299085	13.7186	0	YPR170W-B	YPR174C	FALSE	FALSE	TRUE	TRUE
YJL117W_YNR039C	PHO86	ZRG17	0.674477	0.137	0.706157	0.28109	22.965	0	YJL117W	YNR039C	FALSE	TRUE	TRUE	TRUE
YJL136C_YNL100W	RPS21B	MIC27	0.183723	0	0	0.11794	50	0	YJL136C	YNL100W	FALSE	FALSE	TRUE	TRUE
YGR235C_YNL189W	MIC26	SRP1	0.38762	0.057	0.635554	0.258644	26.2089	0	YGR235C	YNL189W	FALSE	FALSE	TRUE	TRUE
YER146W_YFL017W-A	LSM5	SMX2	0.999941	0.601	0.93173	0.887561	1.95512	71	YER146W	YFL017W-A	TRUE	TRUE	FALSE	FALSE
YBR088C_YJR043C	POL30	POL32	0.983707	0.346	0.842949	0.698162	9.43027	28	YBR088C	YJR043C	FALSE	FALSE	FALSE	TRUE
YDR317W_YPL222W	HIM1	FMP40	0.691661	0.071	0.667285	0.49655	25.1149	0	YDR317W	YPL222W	FALSE	FALSE	TRUE	TRUE
YER094C_YLR291C	PUP3	GCD7	0.202122	0.053	0.635554	0.215771	25.5647	0	YER094C	YLR291C	FALSE	FALSE	TRUE	TRUE
YBR162W-A_YMR153W	YSY6	NUP53	0.556399	0.088	0.667285	0.24454	18.9033	0	YBR162W-A	YMR153W	FALSE	FALSE	TRUE	TRUE
YDR351W_YML064C	SBE2	TEM1	0.868381	0.202	0.759412	0.583904	13.7184	0	YDR351W	YML064C	FALSE	FALSE	TRUE	TRUE
YML125C_YMR153W	PGA3	NUP53	0.785645	0.223	0.777661	0.288067	19.8951	0	YML125C	YMR153W	FALSE	FALSE	TRUE	TRUE
YNL280C_YPR159W	ERG24	KRE6	0.520838	0.159	0.730443	0.272781	24.0905	0	YNL280C	YPR159W	FALSE	TRUE	TRUE	TRUE
YMR153W_YNL280C	NUP53	ERG24	0.691251	0.194	0.740063	0.316992	24.2966	0	YMR153W	YNL280C	FALSE	TRUE	TRUE	TRUE
YBR060C_YEL056W	ORC2	HAT2	0.997127	0.32	0.822382	0.782823	18.6056	51	YBR060C	YEL056W	TRUE	FALSE	TRUE	TRUE
YBR217W_YPL149W	ATG12	ATG5	0.999684	0.409	0.871164	0.844567	1.7305	39	YBR217W	YPL149W	FALSE	TRUE	FALSE	FALSE
YBR052C_YIL103W	RFS1	DPH1	0.10586	0.059	0.635554	0.23927	29.5079	0	YBR052C	YIL103W	FALSE	FALSE	TRUE	TRUE
YER101C_YPR134W	AST2	MSS18	0.448796	0.05	0.635554	0.285041	22.7844	0	YER101C	YPR134W	FALSE	FALSE	TRUE	TRUE
YEL017W_YPR174C	GTT3	YPR174C	0.406341	0.035	0.635554	0.183163	21.6034	0	YEL017W	YPR174C	FALSE	FALSE	TRUE	TRUE
YLR026C_YPR159W	SED5	KRE6	0.235611	0.042	0.635554	0.250313	30.1659	0	YLR026C	YPR159W	FALSE	TRUE	TRUE	TRUE
YJL004C_YPL191C	SYS1	YPL191C	0.319693	0.029	0.558902	0.219579	25.5439	0	YJL004C	YPL191C	FALSE	FALSE	TRUE	TRUE
YBR056W-A_YJR128W	YBR056W-A	YJR128W	0.485749	0.024	0.558902	0.132655	19.8299	0	YBR056W-A	YJR128W	FALSE	FALSE	TRUE	TRUE
YGR195W_YML064C	SKI6	TEM1	0.234601	0.16	0.730443	0.219777	25.6666	0	YGR195W	YML064C	FALSE	FALSE	TRUE	TRUE
YDR067C_YLR291C	OCA6	GCD7	0.960338	0.266	0.78549	0.723007	4.69724	29	YDR067C	YLR291C	FALSE	FALSE	TRUE	TRUE
YML051W_YML112W	GAL80	CTK3	0.739768	0.058	0.635554	0.528642	14.2477	0	YML051W	YML112W	FALSE	FALSE	TRUE	TRUE
YDL134C_YGR161C	PPH21	RTS3	0.998151	0.119	0.686355	0.77037	30.2124	52	YDL134C	YGR161C	FALSE	TRUE	FALSE	TRUE
YHR034C_YOR279C	PIH1	RFM1	0.704929	0.064	0.635554	0.251467	19.3656	0	YHR034C	YOR279C	FALSE	FALSE	TRUE	TRUE
YDR410C_YPL191C	STE14	YPL191C	0.481476	0.192	0.740063	0.241632	23.7181	0	YDR410C	YPL191C	FALSE	FALSE	TRUE	TRUE
YBR068C_YEL001C	BAP2	IRC22	0.462932	0.098	0.667285	0.358346	21.505	0	YBR068C	YEL001C	FALSE	FALSE	TRUE	TRUE
YER146W_YNL147W	LSM5	LSM7	0.999943	0.601	0.93173	0.876822	2.47885	71	YER146W	YNL147W	FALSE	FALSE	FALSE	FALSE
YGR057C_YLR291C	LST7	GCD7	0.451723	0.101	0.686355	0.270745	20.4096	0	YGR057C	YLR291C	FALSE	FALSE	TRUE	TRUE
YFR046C_YPR120C	CNN1	CLB5	0.963204	0.117	0.686355	0.557218	28.5527	18	YFR046C	YPR120C	FALSE	FALSE	TRUE	TRUE
YMR077C_YPL002C	VPS20	SNF8	0.838461	0.087	0.667285	0.328602	15.0942	0	YMR077C	YPL002C	FALSE	FALSE	FALSE	TRUE
YJR003C_YMR213W	MRX12	CEF1	0.167991	0.123	0.706157	0.219279	26.2911	0	YJR003C	YMR213W	FALSE	FALSE	TRUE	TRUE
YML031W_YMR153W	NDC1	NUP53	0.98343	0.196	0.740063	0.578102	18.1171	55	YML031W	YMR153W	FALSE	FALSE	FALSE	FALSE
YJR010C-A_YJR015W	SPC1	YJR015W	0.551201	0.084	0.667285	0.38403	21.0191	0	YJR010C-A	YJR015W	FALSE	FALSE	TRUE	TRUE
YGR168C_YJL205C	YGR168C	NCE101	0.285756	0.023	0.558902	0.231861	21.6047	0	YGR168C	YJL205C	FALSE	FALSE	TRUE	TRUE
YAL042W_YPR159W	ERV46	KRE6	0.301549	0.067	0.635554	0.236877	26.9916	0	YAL042W	YPR159W	FALSE	FALSE	TRUE	TRUE
YJR011C_YLR102C	YJR011C	APC9	0.477362	0.048	0.635554	0.225287	25.1596	0	YJR011C	YLR102C	FALSE	FALSE	TRUE	TRUE
YKR020W_YKR022C	VPS51	NTR2	0.968675	0.234	0.777661	0.381691	14.341	22	YKR020W	YKR022C	FALSE	FALSE	TRUE	TRUE
YLL006W-A_YML088W	YLL006W-A	UFO1	0.857689	0.221	0.777661	0.482964	22.0722	0	YLL006W-A	YML088W	FALSE	FALSE	TRUE	TRUE
YKR022C_YLR368W	NTR2	MDM30	0.840803	0.238	0.777661	0.544452	26.7338	0	YKR022C	YLR368W	FALSE	FALSE	TRUE	TRUE
YDL160C-A_YDL242W	MHF2	YDL242W	0.911849	0.068	0.635554	0.37236	11.84	0	YDL160C-A	YDL242W	TRUE	FALSE	TRUE	TRUE
YGR048W_YMR153W	UFD1	NUP53	0.365438	0.199	0.759412	0.193761	23.2651	0	YGR048W	YMR153W	FALSE	FALSE	TRUE	TRUE
YML064C_YML094W	TEM1	GIM5	0.580274	0.085	0.667285	0.322393	20.4019	0	YML064C	YML094W	FALSE	FALSE	TRUE	TRUE
YNL100W_YOL147C	MIC27	PEX11	0.433454	0.103	0.686355	0.254908	24.6623	0	YNL100W	YOL147C	FALSE	FALSE	TRUE	TRUE
YGL019W_YOR061W	CKB1	CKA2	0.913339	0.254	0.78549	0.748352	5.06133	20	YGL019W	YOR061W	FALSE	FALSE	FALSE	FALSE
YDR378C_YOR159C	LSM6	SME1	0.999428	0.491	0.891955	0.831189	2.76365	44	YDR378C	YOR159C	TRUE	FALSE	TRUE	TRUE
YBR176W_YGR048W	ECM31	UFD1	0.151222	0.108	0.686355	0.196202	27.3423	0	YBR176W	YGR048W	FALSE	FALSE	TRUE	TRUE
YGR161W-C_YLR335W	YGR161W-C	NUP2	0.404016	0.056	0.635554	0.251484	21.0529	0	YGR161W-C	YLR335W	FALSE	FALSE	TRUE	TRUE
YGL211W_YJR011C	NCS6	YJR011C	0.502975	0.101	0.686355	0.298121	20.9243	0	YGL211W	YJR011C	FALSE	FALSE	TRUE	TRUE
YDL088C_YJR046W	ASM4	TAH11	0.910219	0.144	0.713918	0.474439	29.3493	0	YDL088C	YJR046W	FALSE	FALSE	TRUE	TRUE
YDL002C_YLR052W	NHP10	IES3	0.988907	0.396	0.860408	0.539918	9.24373	84	YDL002C	YLR052W	TRUE	FALSE	FALSE	FALSE
YLL007C_YLR291C	LMO1	GCD7	0.832399	0.056	0.635554	0.517496	10.4415	0	YLL007C	YLR291C	FALSE	FALSE	TRUE	TRUE
YGL222C_YLR264W	EDC1	RPS28B	0.559854	0.028	0.558902	0.160249	23.2069	0	YGL222C	YLR264W	FALSE	FALSE	TRUE	TRUE
YFR027W_YML064C	ECO1	TEM1	0.310435	0.091	0.667285	0.24691	23.5606	0	YFR027W	YML064C	FALSE	FALSE	TRUE	TRUE
YGR239C_YML051W	PEX21	GAL80	0.632161	0.083	0.667285	0.320117	24.7896	0	YGR239C	YML051W	FALSE	FALSE	TRUE	TRUE
YDR437W_YER083C	GPI19	GET2	0.706952	0.071	0.667285	0.272331	19.3423	0	YDR437W	YER083C	FALSE	TRUE	TRUE	TRUE
YCL032W_YLL049W	STE50	LDB18	0.795275	0.03	0.635554	0.278059	20.3212	0	YCL032W	YLL049W	FALSE	FALSE	FALSE	TRUE
YML064C_YMR153W	TEM1	NUP53	0.800147	0.234	0.777661	0.465826	18.7229	0	YML064C	YMR153W	FALSE	FALSE	TRUE	TRUE
YLR183C_YNL099C	TOS4	OCA1	0.761834	0.039	0.635554	0.379355	24.9357	0	YLR183C	YNL099C	FALSE	FALSE	TRUE	TRUE
YAL044W-A_YDR098C	BOL1	GRX3	0.995464	0.208	0.759412	0.77975	2.87429	35	YAL044W-A	YDR098C	TRUE	FALSE	FALSE	TRUE
YAL064W-B_YNR062C	YAL064W-B	YNR062C	0.617874	0.061	0.635554	0.325502	22.2479	0	YAL064W-B	YNR062C	FALSE	TRUE	TRUE	TRUE
YBR212W_YML088W	NGR1	UFO1	0.657917	0.061	0.635554	0.278728	29.2083	0	YBR212W	YML088W	FALSE	FALSE	TRUE	TRUE
YDR311W_YER134C	TFB1	YER134C	0.25647	0.08	0.667285	0.21238	24.6921	0	YDR311W	YER134C	FALSE	FALSE	TRUE	TRUE
YLR313C_YOL069W	SPH1	NUF2	0.257831	0.038	0.635554	0.169586	30.0406	0	YLR313C	YOL069W	FALSE	FALSE	TRUE	TRUE
YGR074W_YLR275W	SMD1	SMD2	0.999967	0.5	0.900431	0.812271	2.36014	57	YGR074W	YLR275W	FALSE	FALSE	FALSE	FALSE
YDL188C_YJR128W	PPH22	YJR128W	0.457736	0.052	0.635554	0.368795	14.697	0	YDL188C	YJR128W	TRUE	FALSE	TRUE	TRUE
YDR132C_YFL009W	YDR132C	CDC4	0.576083	0.03	0.635554	0.260612	17.4821	0	YDR132C	YFL009W	FALSE	FALSE	TRUE	TRUE
YBR280C_YNL141W	SAF1	AAH1	0.797356	0.284	0.802235	0.669933	15.9371	0	YBR280C	YNL141W	TRUE	FALSE	FALSE	TRUE
YHR051W_YMR153W	COX6	NUP53	0.8398	0.123	0.706157	0.36964	26.9867	0	YHR051W	YMR153W	FALSE	FALSE	TRUE	TRUE
YJL048C_YML031W	UBX6	NDC1	0.649016	0.128	0.706157	0.341603	23.2353	0	YJL048C	YML031W	FALSE	FALSE	TRUE	TRUE
YFR022W_YHR097C	ROG3	YHR097C	0.769689	0.066	0.635554	0.315905	29.9823	0	YFR022W	YHR097C	FALSE	FALSE	TRUE	TRUE
YBL026W_YLR275W	LSM2	SMD2	0.995046	0.418	0.871164	0.799628	5.13088	52	YBL026W	YLR275W	FALSE	FALSE	FALSE	FALSE
YGL017W_YPL188W	ATE1	POS5	0.336738	0.341	0.833678	0.242662	27.9471	0	YGL017W	YPL188W	FALSE	FALSE	TRUE	TRUE
YJL057C_YMR153W	IKS1	NUP53	0.827048	0.053	0.635554	0.350976	28.7879	0	YJL057C	YMR153W	FALSE	FALSE	TRUE	TRUE
YHL004W_YIL103W	MRP4	DPH1	0.193093	0	0	0.316176	27.0987	0	YHL004W	YIL103W	FALSE	FALSE	TRUE	TRUE
YNR010W_YOL139C	CSE2	CDC33	0.824199	0.122	0.706157	0.42051	25.2286	0	YNR010W	YOL139C	TRUE	FALSE	TRUE	TRUE
YFR049W_YOR047C	YMR31	STD1	0.658481	0.199	0.759412	0.301842	23.5002	0	YFR049W	YOR047C	FALSE	FALSE	TRUE	TRUE
YBR255C-A_YNL100W	RCF3	MIC27	0.719171	0.046	0.635554	0.176358	18.5162	0	YBR255C-A	YNL100W	FALSE	FALSE	TRUE	TRUE
YMR032W_YOR181W	HOF1	LAS17	0.377732	0.028	0.558902	0.268117	30.4651	0	YMR032W	YOR181W	FALSE	FALSE	FALSE	TRUE
YDR071C_YGR205W	PAA1	TDA10	0.208754	0.221	0.777661	0.288627	26.3015	0	YDR071C	YGR205W	FALSE	FALSE	FALSE	TRUE
YCL017C_YHL006C	NFS1	SHU1	0.256543	0.098	0.667285	0.295412	24.1051	0	YCL017C	YHL006C	FALSE	FALSE	TRUE	TRUE
YDL044C_YKR027W	MTF2	BCH2	0.739377	0.324	0.822382	0.543723	19.4907	0	YDL044C	YKR027W	FALSE	FALSE	TRUE	TRUE
YIL052C_YPL204W	RPL34B	HRR25	0.221802	0.032	0.635554	0.217205	25.3478	0	YIL052C	YPL204W	FALSE	FALSE	TRUE	TRUE
YHR161C_YNL020C	YAP1801	ARK1	0.91429	0.261	0.78549	0.370305	27.4058	0	YHR161C	YNL020C	FALSE	FALSE	FALSE	TRUE
YCL033C_YIL008W	MXR2	URM1	0.982192	0.267	0.78549	0.697959	4.29365	26	YCL033C	YIL008W	TRUE	FALSE	TRUE	TRUE
YDL088C_YFR002W	ASM4	NIC96	0.997827	0.211	0.759412	0.603485	29.006	45	YDL088C	YFR002W	TRUE	FALSE	FALSE	TRUE
YDL044C_YLR347C	MTF2	KAP95	0.619731	0.34	0.833678	0.351297	27.8853	0	YDL044C	YLR347C	FALSE	FALSE	TRUE	TRUE
YHL004W_YMR232W	MRP4	FUS2	0.593282	0.053	0.635554	0.213371	28.3158	0	YHL004W	YMR232W	FALSE	FALSE	TRUE	TRUE
YKL138C-A_YNL086W	HSK3	SNN1	0.957466	0.177	0.740063	0.363668	15.0393	0	YKL138C-A	YNL086W	FALSE	FALSE	FALSE	TRUE
YBR088C_YER131W	POL30	RPS26B	0.450148	0.033	0.635554	0.213278	26.7667	0	YBR088C	YER131W	FALSE	FALSE	TRUE	TRUE
YAR007C_YER173W	RFA1	RAD24	0.923582	0.227	0.777661	0.481339	27.3384	18	YAR007C	YER173W	FALSE	FALSE	FALSE	TRUE
YER094C_YPL173W	PUP3	MRPL40	0.572525	0.151	0.713918	0.273699	22.6809	0	YER094C	YPL173W	FALSE	FALSE	TRUE	TRUE
YHR109W_YKL029C	CTM1	MAE1	0.919352	0.255	0.78549	0.632246	18.9878	5	YHR109W	YKL029C	FALSE	FALSE	TRUE	TRUE
YIL043C_YML088W	CBR1	UFO1	0.572943	0.185	0.740063	0.444209	18.6589	0	YIL043C	YML088W	FALSE	FALSE	TRUE	TRUE
YDL226C_YHL043W	GCS1	ECM34	0.385429	0.076	0.667285	0.197371	22.3619	0	YDL226C	YHL043W	FALSE	FALSE	TRUE	TRUE
YKL095W_YMR213W	YJU2	CEF1	0.967396	0.064	0.635554	0.464961	12.7569	6	YKL095W	YMR213W	FALSE	FALSE	FALSE	FALSE
YKR027W_YMR310C	BCH2	YMR310C	0.347291	0.204	0.759412	0.315033	24.7266	0	YKR027W	YMR310C	FALSE	FALSE	TRUE	TRUE
YLR356W_YPL135W	ATG33	ISU1	0.480113	0.048	0.635554	0.211495	22.1028	0	YLR356W	YPL135W	FALSE	FALSE	TRUE	TRUE
YBL049W_YOR275C	MOH1	RIM20	0.81038	0.13	0.706157	0.290578	21.8983	0	YBL049W	YOR275C	FALSE	FALSE	TRUE	TRUE
YBR088C_YMR137C	POL30	PSO2	0.987031	0.298	0.811902	0.807908	4.32312	48	YBR088C	YMR137C	FALSE	TRUE	TRUE	TRUE
YMR213W_YPL151C	CEF1	PRP46	0.653361	0.132	0.706157	0.408255	28.1595	0	YMR213W	YPL151C	FALSE	FALSE	FALSE	TRUE
YAL055W_YGR133W	PEX22	PEX4	0.999673	0.531	0.909526	0.831292	1.42819	45	YAL055W	YGR133W	TRUE	TRUE	FALSE	FALSE
YGL161C_YNL204C	YIP5	SPS18	0.905046	0.123	0.706157	0.451799	20.685	0	YGL161C	YNL204C	FALSE	FALSE	TRUE	TRUE
YER127W_YNL086W	LCP5	SNN1	0.974665	0.188	0.740063	0.451247	17.6141	10	YER127W	YNL086W	FALSE	FALSE	TRUE	TRUE
YGL070C_YHR184W	RPB9	SSP1	0.338037	0.044	0.635554	0.294181	24.2743	0	YGL070C	YHR184W	FALSE	FALSE	TRUE	TRUE
YDR240C_YNL189W	SNU56	SRP1	0.448989	0.095	0.667285	0.24383	29.399	0	YDR240C	YNL189W	TRUE	FALSE	TRUE	TRUE
YGR198W_YKL204W	YPP1	EAP1	0.581193	0.223	0.777661	0.407146	24.9052	0	YGR198W	YKL204W	FALSE	FALSE	TRUE	TRUE
YKR057W_YNL214W	RPS21A	PEX17	0.571375	0.028	0.558902	0.170615	23.3633	0	YKR057W	YNL214W	FALSE	FALSE	TRUE	TRUE
YNL086W_YPL070W	SNN1	MUK1	0.643607	0.073	0.667285	0.325705	22.4918	0	YNL086W	YPL070W	FALSE	FALSE	TRUE	TRUE
YBR168W_YHR150W	PEX32	PEX28	0.993785	0.675	0.98128	0.76711	5.41674	179	YBR168W	YHR150W	FALSE	FALSE	FALSE	TRUE
YLR275W_YOR159C	SMD2	SME1	0.995495	0.429	0.878221	0.808865	2.56355	52	YLR275W	YOR159C	FALSE	FALSE	FALSE	TRUE
YBR068C_YPR170W-B	BAP2	YPR170W-B	0.395539	0.097	0.667285	0.359451	22.2867	0	YBR068C	YPR170W-B	FALSE	FALSE	TRUE	TRUE
YER009W_YOR158W	NTF2	PET123	0.203424	0.043	0.635554	0.186179	26.9862	0	YER009W	YOR158W	FALSE	FALSE	TRUE	TRUE
YGR108W_YKL049C	CLB1	CSE4	0.63744	0.045	0.635554	0.344352	17.3904	0	YGR108W	YKL049C	FALSE	FALSE	TRUE	TRUE
YBR141C_YLR061W	BMT2	RPL22A	0.701596	0.127	0.706157	0.34348	14.5499	0	YBR141C	YLR061W	FALSE	FALSE	TRUE	TRUE
YFR035C_YPR174C	YFR035C	YPR174C	0.589743	0.025	0.558902	0.180068	23.1426	0	YFR035C	YPR174C	FALSE	FALSE	TRUE	TRUE
YDL097C_YLR313C	RPN6	SPH1	0.354639	0.128	0.706157	0.250541	23.4159	0	YDL097C	YLR313C	FALSE	FALSE	TRUE	TRUE
YNL044W_YOR097C	YIP3	YOR097C	0.60477	0.051	0.635554	0.231299	18.6116	0	YNL044W	YOR097C	FALSE	FALSE	TRUE	TRUE
YPL068C_YPL128C	YPL068C	TBF1	0.999688	0.49	0.891955	0.646736	10.5668	121	YPL068C	YPL128C	FALSE	TRUE	TRUE	TRUE
YIL148W_YKR021W	RPL40A	ALY1	0.228561	0.074	0.667285	0.301352	24.9995	0	YIL148W	YKR021W	FALSE	FALSE	TRUE	TRUE
YAR007C_YNL312W	RFA1	RFA2	0.996119	0.427	0.878221	0.550665	6.23379	60	YAR007C	YNL312W	FALSE	FALSE	FALSE	FALSE
YDL044C_YGR048W	MTF2	UFD1	0.448099	0.072	0.667285	0.19886	26.072	0	YDL044C	YGR048W	FALSE	FALSE	TRUE	TRUE
YCR086W_YOL036W	CSM1	YOL036W	0.946478	0.286	0.802235	0.519729	13.8916	2	YCR086W	YOL036W	FALSE	FALSE	FALSE	TRUE
YDR006C_YGL215W	SOK1	CLG1	0.912652	0.095	0.667285	0.449133	27.6157	3	YDR006C	YGL215W	FALSE	FALSE	TRUE	TRUE
YFR027W_YLR291C	ECO1	GCD7	0.875826	0.155	0.730443	0.625503	13.1004	0	YFR027W	YLR291C	FALSE	FALSE	TRUE	TRUE
YBR270C_YIL103W	BIT2	DPH1	0.698161	0.123	0.706157	0.39567	24.5511	0	YBR270C	YIL103W	FALSE	FALSE	TRUE	TRUE
YDR422C_YDR516C	SIP1	EMI2	0.967934	0.339	0.833678	0.754484	28.0673	28	YDR422C	YDR516C	FALSE	FALSE	FALSE	TRUE
YNL086W_YPR083W	SNN1	MDM36	0.846165	0.188	0.740063	0.439275	15.3196	0	YNL086W	YPR083W	FALSE	FALSE	TRUE	TRUE
YDL160C-A_YOL086W-A	MHF2	MHF1	0.999987	0.698	0.98128	0.909901	2.09363	133	YDL160C-A	YOL086W-A	TRUE	TRUE	FALSE	FALSE
YBR227C_YHR033W	MCX1	YHR033W	0.272177	0.158	0.730443	0.239992	28.3726	0	YBR227C	YHR033W	FALSE	FALSE	TRUE	TRUE
YGR235C_YML051W	MIC26	GAL80	0.705609	0.102	0.686355	0.3641	21.4602	0	YGR235C	YML051W	FALSE	FALSE	TRUE	TRUE
YER083C_YHR213W-B	GET2	YHR213W-B	0.808422	0.057	0.635554	0.267335	20.0119	0	YER083C	YHR213W-B	FALSE	FALSE	TRUE	TRUE
YMR214W_YNL086W	SCJ1	SNN1	0.531126	0.049	0.635554	0.259128	15.4361	0	YMR214W	YNL086W	FALSE	FALSE	TRUE	TRUE
YDR200C_YMR052W	VPS64	FAR3	0.9762	0.258	0.78549	0.362052	15.6823	44	YDR200C	YMR052W	TRUE	FALSE	FALSE	TRUE
YCR020W-B_YFR004W	HTL1	RPN11	0.336163	0.045	0.635554	0.220853	24.4668	0	YCR020W-B	YFR004W	FALSE	FALSE	TRUE	TRUE
YNL073W_YOR368W	MSK1	RAD17	0.355836	0.165	0.730443	0.280964	24.0066	0	YNL073W	YOR368W	FALSE	FALSE	TRUE	TRUE
YCL055W_YNL196C	KAR4	SLZ1	0.505876	0.065	0.635554	0.2635	21.9777	0	YCL055W	YNL196C	FALSE	FALSE	FALSE	TRUE
YBR249C_YGR168C	ARO4	YGR168C	0.504379	0.055	0.635554	0.256935	14.9449	0	YBR249C	YGR168C	FALSE	FALSE	TRUE	TRUE
YIL097W_YOR117W	FYV10	RPT5	0.754908	0.199	0.759412	0.388052	12.0095	0	YIL097W	YOR117W	TRUE	FALSE	TRUE	TRUE
YER112W_YLR275W	LSM4	SMD2	0.999741	0.488	0.891955	0.826293	1.91482	52	YER112W	YLR275W	FALSE	FALSE	FALSE	FALSE
YGR142W_YJR128W	BTN2	YJR128W	0.472593	0.034	0.635554	0.280745	17.5171	0	YGR142W	YJR128W	FALSE	FALSE	TRUE	TRUE
YPL031C_YPL219W	PHO85	PCL8	0.999873	0.607	0.940019	0.873394	4.66355	100	YPL031C	YPL219W	FALSE	FALSE	FALSE	FALSE
YLR254C_YOR269W	NDL1	PAC1	0.970909	0.249	0.78549	0.643713	7.33949	32	YLR254C	YOR269W	TRUE	TRUE	FALSE	TRUE
YBR182C_YKR027W	SMP1	BCH2	0.697072	0.137	0.706157	0.455934	26.2889	0	YBR182C	YKR027W	FALSE	FALSE	TRUE	TRUE
YHR033W_YPL018W	YHR033W	CTF19	0.0730917	0.019	0.558902	0.205988	27.5068	0	YHR033W	YPL018W	FALSE	FALSE	TRUE	TRUE
YGL090W_YLR183C	LIF1	TOS4	0.394485	0.036	0.635554	0.189887	23.9706	0	YGL090W	YLR183C	FALSE	FALSE	TRUE	TRUE
YDR067C_YML064C	OCA6	TEM1	0.330564	0.113	0.686355	0.239383	23.1689	0	YDR067C	YML064C	FALSE	FALSE	TRUE	TRUE
YLR405W_YPL108W	DUS4	YPL108W	0.999798	0.69	0.98128	0.864128	3.63243	146	YLR405W	YPL108W	TRUE	FALSE	FALSE	FALSE
YGL209W_YLR212C	MIG2	TUB4	0.550349	0.107	0.686355	0.303612	25.3368	0	YGL209W	YLR212C	FALSE	FALSE	TRUE	TRUE
YJL163C_YLL014W	YJL163C	EMC6	0.346896	0.07	0.667285	0.346985	21.9894	0	YJL163C	YLL014W	FALSE	FALSE	TRUE	TRUE
YGL215W_YPL031C	CLG1	PHO85	0.999809	0.579	0.924203	0.860616	2.27171	86	YGL215W	YPL031C	FALSE	FALSE	FALSE	TRUE
YDR184C_YDR439W	ATC1	LRS4	0.986842	0.331	0.833678	0.320168	12.1645	68	YDR184C	YDR439W	FALSE	FALSE	TRUE	TRUE
YMR018W_YNL165W	PEX9	YNL165W	0.950727	0.128	0.706157	0.509078	17.2149	11	YMR018W	YNL165W	FALSE	FALSE	TRUE	TRUE
YGR057C_YML064C	LST7	TEM1	0.599652	0.261	0.78549	0.383047	19.8407	0	YGR057C	YML064C	FALSE	FALSE	TRUE	TRUE
YML064C_YPR174C	TEM1	YPR174C	0.836987	0.088	0.667285	0.317959	13.3944	0	YML064C	YPR174C	FALSE	FALSE	TRUE	TRUE
YLR254C_YNL189W	NDL1	SRP1	0.670322	0.036	0.635554	0.364201	20.1096	0	YLR254C	YNL189W	FALSE	FALSE	TRUE	TRUE
YEL009C-A_YGR183C	YEL009C-A	QCR9	0.412959	0.026	0.558902	0.179314	24.0226	0	YEL009C-A	YGR183C	FALSE	FALSE	TRUE	TRUE
YGR020C_YHR060W	VMA7	VMA22	0.999908	0.668	0.98128	0.896723	2.67082	133	YGR020C	YHR060W	TRUE	TRUE	TRUE	TRUE
YJR010C-A_YJR126C	SPC1	VPS70	0.684534	0.046	0.635554	0.474871	21.1267	0	YJR010C-A	YJR126C	FALSE	FALSE	TRUE	TRUE
YDL226C_YPR113W	GCS1	PIS1	0.628121	0.079	0.667285	0.37768	27.3266	0	YDL226C	YPR113W	FALSE	FALSE	TRUE	TRUE
YDL132W_YDR328C	CDC53	SKP1	0.980411	0.19	0.740063	0.752863	4.48262	43	YDL132W	YDR328C	TRUE	TRUE	FALSE	TRUE
YDL098C_YGL016W	SNU23	KAP122	0.390844	0.191	0.740063	0.377932	27.4965	0	YDL098C	YGL016W	FALSE	FALSE	TRUE	TRUE
YGR082W_YOR158W	TOM20	PET123	0.728844	0.096	0.667285	0.30056	23.5144	0	YGR082W	YOR158W	FALSE	FALSE	TRUE	TRUE
YCL051W_YDR523C	LRE1	SPS1	0.758969	0.084	0.667285	0.359143	24.7298	0	YCL051W	YDR523C	FALSE	FALSE	TRUE	TRUE
YDR295C_YOR117W	HDA2	RPT5	0.8207	0.114	0.686355	0.249267	12.6175	0	YDR295C	YOR117W	FALSE	FALSE	FALSE	TRUE
YAL039C_YDR175C	CYC3	RSM24	0.388942	0.205	0.759412	0.185427	24.2672	0	YAL039C	YDR175C	FALSE	FALSE	TRUE	TRUE
YGR129W_YMR213W	SYF2	CEF1	0.931818	0.135	0.706157	0.435764	21.7043	16	YGR129W	YMR213W	FALSE	FALSE	FALSE	FALSE
YGR048W_YMR233W	UFD1	TRI1	0.646009	0.095	0.667285	0.245591	23.0781	0	YGR048W	YMR233W	FALSE	FALSE	TRUE	TRUE
YIL062C_YNR035C	ARC15	ARC35	0.480378	0.104	0.686355	0.289076	23.2634	0	YIL062C	YNR035C	FALSE	FALSE	FALSE	TRUE
YEL015W_YGL209W	EDC3	MIG2	0.48121	0.065	0.635554	0.246276	22.6807	0	YEL015W	YGL209W	FALSE	FALSE	TRUE	TRUE
YGL209W_YKR083C	MIG2	DAD2	0.606031	0.024	0.558902	0.189449	22.4367	0	YGL209W	YKR083C	FALSE	FALSE	TRUE	TRUE
YIR011C_YLR291C	STS1	GCD7	0.597502	0.093	0.667285	0.227812	22.5043	0	YIR011C	YLR291C	FALSE	FALSE	TRUE	TRUE
YDR288W_YLR007W	NSE3	NSE1	0.999222	0.626	0.940019	0.868675	3.94555	128	YDR288W	YLR007W	FALSE	FALSE	FALSE	FALSE
YDL089W_YNR039C	NUR1	ZRG17	0.762641	0.078	0.667285	0.322966	28.6037	0	YDL089W	YNR039C	FALSE	TRUE	TRUE	TRUE
YBR182C_YLR368W	SMP1	MDM30	0.731699	0.199	0.759412	0.376471	27.9908	0	YBR182C	YLR368W	FALSE	FALSE	TRUE	TRUE
YBR217W_YLL042C	ATG12	ATG10	0.361872	0.155	0.730443	0.207532	21.8194	0	YBR217W	YLL042C	FALSE	FALSE	FALSE	TRUE
YHR008C_YMR239C	SOD2	RNT1	0.156069	0.018	0.558902	0.197369	27.8421	0	YHR008C	YMR239C	FALSE	FALSE	TRUE	TRUE
YBR167C_YER094C	POP7	PUP3	0.868228	0.146	0.713918	0.448584	15.3887	0	YBR167C	YER094C	FALSE	FALSE	TRUE	TRUE
YLR315W_YPL002C	NKP2	SNF8	0.402572	0.03	0.635554	0.205721	24.6807	0	YLR315W	YPL002C	FALSE	FALSE	TRUE	TRUE
YDL134C_YMR028W	PPH21	TAP42	0.988984	0.435	0.878221	0.691291	15.6867	42	YDL134C	YMR028W	TRUE	TRUE	FALSE	TRUE
YDR201W_YKL138C-A	SPC19	HSK3	0.977442	0.198	0.759412	0.440369	10.0241	0	YDR201W	YKL138C-A	FALSE	FALSE	FALSE	TRUE
YKR019C_YPL070W	IRS4	MUK1	0.982855	0.084	0.667285	0.487303	29.1894	39	YKR019C	YPL070W	FALSE	FALSE	TRUE	TRUE
YDR184C_YML051W	ATC1	GAL80	0.547065	0.084	0.667285	0.355141	23.1673	0	YDR184C	YML051W	FALSE	FALSE	TRUE	TRUE
YDL113C_YLL004W	ATG20	ORC3	0.973876	0.065	0.635554	0.605407	4.91655	19	YDL113C	YLL004W	TRUE	FALSE	TRUE	TRUE
YLR385C_YML064C	SWC7	TEM1	0.665507	0.077	0.667285	0.286329	18.726	0	YLR385C	YML064C	FALSE	FALSE	TRUE	TRUE
YDR252W_YJR011C	BTT1	YJR011C	0.564461	0.081	0.667285	0.265119	24.0095	0	YDR252W	YJR011C	FALSE	FALSE	FALSE	TRUE
YML088W_YOL086C	UFO1	ADH1	0.14999	0.372	0.854538	0.286314	26.4004	0	YML088W	YOL086C	FALSE	FALSE	TRUE	TRUE
YJR044C_YOL129W	VPS55	VPS68	0.877557	0.083	0.667285	0.382005	16.2085	0	YJR044C	YOL129W	FALSE	TRUE	FALSE	FALSE
YBL025W_YMR270C	RRN10	RRN9	0.999924	0.731	0.98128	0.802988	2.35409	314	YBL025W	YMR270C	TRUE	FALSE	FALSE	FALSE
YGL209W_YLR048W	MIG2	RPS0B	0.399227	0.033	0.635554	0.240824	26.9368	0	YGL209W	YLR048W	FALSE	FALSE	TRUE	TRUE
YGR128C_YNL086W	UTP8	SNN1	0.896723	0.037	0.635554	0.488416	13.4878	0	YGR128C	YNL086W	FALSE	FALSE	TRUE	TRUE
YGR003W_YOR385W	CUL3	YOR385W	0.94633	0.101	0.686355	0.708844	4.18112	15	YGR003W	YOR385W	FALSE	FALSE	TRUE	TRUE
YJR065C_YNR035C	ARP3	ARC35	0.999498	0.574	0.924203	0.850079	2.8054	99	YJR065C	YNR035C	FALSE	TRUE	FALSE	FALSE
YLR368W_YMR017W	MDM30	SPO20	0.590954	0.06	0.635554	0.336306	26.5549	0	YLR368W	YMR017W	FALSE	FALSE	TRUE	TRUE
YER083C_YHR057C	GET2	CPR2	0.582951	0.048	0.635554	0.227693	20.497	0	YER083C	YHR057C	FALSE	FALSE	TRUE	TRUE
YER009W_YGR029W	NTF2	ERV1	0.165591	0.097	0.667285	0.192151	25.5346	0	YER009W	YGR029W	FALSE	FALSE	TRUE	TRUE
YNL116W_YNL165W	DMA2	YNL165W	0.910775	0.239	0.777661	0.381955	24.3334	0	YNL116W	YNL165W	FALSE	FALSE	TRUE	TRUE
YDR142C_YGR239C	PEX7	PEX21	0.999688	0.527	0.909526	0.843899	3.06372	87	YDR142C	YGR239C	TRUE	FALSE	FALSE	FALSE
YLR050C_YNL125C	YLR050C	ESBP6	0.167984	0.081	0.667285	0.284281	24.9808	0	YLR050C	YNL125C	FALSE	FALSE	TRUE	TRUE
YBL037W_YFR043C	APL3	IRC6	0.758831	0.088	0.667285	0.560434	14.3331	0	YBL037W	YFR043C	TRUE	FALSE	TRUE	TRUE
YGR049W_YLR356W	SCM4	ATG33	0.583002	0.043	0.635554	0.2148	19.1248	0	YGR049W	YLR356W	FALSE	FALSE	TRUE	TRUE
YPL112C_YPR128C	PEX25	ANT1	0.4035	0.128	0.706157	0.210111	27.4292	0	YPL112C	YPR128C	FALSE	FALSE	TRUE	TRUE
YLR204W_YMR269W	QRI5	TMA23	0.330878	0.023	0.558902	0.120018	23.9452	0	YLR204W	YMR269W	FALSE	FALSE	TRUE	TRUE
YDR014W-A_YGR042W	HED1	MTE1	0.994022	0.065	0.635554	0.360067	29.4745	18	YDR014W-A	YGR042W	FALSE	FALSE	TRUE	TRUE
YCL059C_YML093W	KRR1	UTP14	0.722458	0.061	0.635554	0.311571	29.9338	0	YCL059C	YML093W	FALSE	FALSE	FALSE	TRUE
YIL127C_YML051W	RRT14	GAL80	0.985285	0.358	0.842949	0.791735	19.4888	33	YIL127C	YML051W	FALSE	FALSE	TRUE	TRUE
YDL087C_YLR291C	LUC7	GCD7	0.408635	0.109	0.686355	0.258984	22.6502	0	YDL087C	YLR291C	FALSE	FALSE	TRUE	TRUE
YGR048W_YGR249W	UFD1	MGA1	0.582134	0.053	0.635554	0.256052	29.3462	0	YGR048W	YGR249W	FALSE	FALSE	TRUE	TRUE
YBR060C_YDL111C	ORC2	RRP42	0.454898	0.051	0.635554	0.261786	25.7587	0	YBR060C	YDL111C	FALSE	FALSE	TRUE	TRUE
YCR095W-A_YDL226C	YCR095W-A	GCS1	0.552306	0.039	0.635554	0.292236	18.4956	0	YCR095W-A	YDL226C	FALSE	FALSE	TRUE	TRUE
YIL009C-A_YPL024W	EST3	RMI1	0.265651	0.175	0.730443	0.250646	25.4659	0	YIL009C-A	YPL024W	FALSE	FALSE	TRUE	TRUE
YDR201W_YLR313C	SPC19	SPH1	0.669531	0.091	0.667285	0.286235	22.5666	0	YDR201W	YLR313C	TRUE	TRUE	TRUE	TRUE
YMR276W_YNL328C	DSK2	MDJ2	0.360455	0.07	0.667285	0.162857	23.1772	0	YMR276W	YNL328C	FALSE	FALSE	TRUE	TRUE
YNL214W_YPL112C	PEX17	PEX25	0.827874	0.272	0.802235	0.449533	18.3498	0	YNL214W	YPL112C	FALSE	FALSE	TRUE	TRUE
YCR086W_YDR088C	CSM1	SLU7	0.341851	0.043	0.635554	0.196162	26.3829	0	YCR086W	YDR088C	FALSE	FALSE	TRUE	TRUE
YJR046W_YNL086W	TAH11	SNN1	0.473057	0.028	0.558902	0.304359	23.4668	0	YJR046W	YNL086W	FALSE	FALSE	TRUE	TRUE
YGR158C_YLR345W	MTR3	YLR345W	0.813388	0.282	0.802235	0.623405	13.2732	0	YGR158C	YLR345W	TRUE	TRUE	FALSE	TRUE
YBR255C-A_YGR168C	RCF3	YGR168C	0.299417	0.026	0.558902	0.188798	25.3161	0	YBR255C-A	YGR168C	FALSE	FALSE	TRUE	TRUE
YBR237W_YGR013W	PRP5	SNU71	0.949705	0.135	0.706157	0.4502	29.4238	16	YBR237W	YGR013W	FALSE	FALSE	FALSE	TRUE
YGR168C_YJL185C	YGR168C	ATG36	0.350167	0.035	0.635554	0.191204	26.9402	0	YGR168C	YJL185C	FALSE	FALSE	TRUE	TRUE
YMR077C_YOR275C	VPS20	RIM20	0.196901	0.119	0.686355	0.225167	27.8905	0	YMR077C	YOR275C	FALSE	FALSE	TRUE	TRUE
YDL044C_YER094C	MTF2	PUP3	0.682282	0.099	0.667285	0.297039	22.9017	0	YDL044C	YER094C	FALSE	FALSE	TRUE	TRUE
YBR126W-A_YPR174C	MEO1	YPR174C	0.487219	0.023	0.558902	0.147234	21.877	0	YBR126W-A	YPR174C	FALSE	FALSE	TRUE	TRUE
YDL013W_YMR111C	SLX5	YMR111C	0.982425	0.449	0.8857	0.431883	19.558	63	YDL013W	YMR111C	FALSE	FALSE	FALSE	TRUE
YDR071C_YER089C	PAA1	PTC2	0.999885	0.608	0.940019	0.901091	2.22772	66	YDR071C	YER089C	TRUE	FALSE	FALSE	FALSE
YKL053C-A_YLR288C	MDM35	MEC3	0.979031	0.194	0.740063	0.721881	5.78634	27	YKL053C-A	YLR288C	TRUE	FALSE	TRUE	TRUE
YBR058C-A_YGR038W	TSC3	ORM1	0.647093	0.083	0.667285	0.297603	17.7688	0	YBR058C-A	YGR038W	FALSE	TRUE	FALSE	TRUE
YLR291C_YPL055C	GCD7	LGE1	0.293878	0.089	0.667285	0.2225	28.1593	0	YLR291C	YPL055C	FALSE	FALSE	TRUE	TRUE
YLR148W_YMR231W	PEP3	PEP5	0.988216	0.608	0.940019	0.600024	9.94831	92	YLR148W	YMR231W	FALSE	FALSE	FALSE	TRUE
YGR113W_YOR158W	DAM1	PET123	0.904216	0.212	0.759412	0.406822	14.3205	2	YGR113W	YOR158W	FALSE	FALSE	TRUE	TRUE
YGL194C-A_YNR039C	YGL194C-A	ZRG17	0.285351	0.052	0.635554	0.27462	23.8922	0	YGL194C-A	YNR039C	FALSE	FALSE	TRUE	TRUE
YDR228C_YMR213W	PCF11	CEF1	0.302481	0.069	0.635554	0.190355	30.6011	0	YDR228C	YMR213W	FALSE	FALSE	TRUE	TRUE
YDL013W_YOR285W	SLX5	RDL1	0.809765	0.047	0.635554	0.239678	11.3806	0	YDL013W	YOR285W	FALSE	FALSE	TRUE	TRUE
YEL026W_YLR197W	SNU13	NOP56	0.98848	0.362	0.842949	0.861979	3.32006	40	YEL026W	YLR197W	FALSE	FALSE	FALSE	FALSE
YHR008C_YNL189W	SOD2	SRP1	0.515539	0.339	0.833678	0.313285	24.672	0	YHR008C	YNL189W	FALSE	FALSE	TRUE	TRUE
YER079W_YNL154C	YER079W	YCK2	0.847153	0.25	0.78549	0.3261	23.1183	0	YER079W	YNL154C	FALSE	FALSE	TRUE	TRUE
YGL019W_YOR158W	CKB1	PET123	0.832893	0.125	0.706157	0.483555	10.1733	0	YGL019W	YOR158W	FALSE	FALSE	TRUE	TRUE
YER083C_YPR010C-A	GET2	YPR010C-A	0.833738	0.051	0.635554	0.295016	11.0948	0	YER083C	YPR010C-A	FALSE	FALSE	TRUE	TRUE
YOL044W_YPL192C	PEX15	PRM3	0.686827	0.037	0.635554	0.199389	18.9586	0	YOL044W	YPL192C	FALSE	FALSE	TRUE	TRUE
YER146W_YLR438C-A	LSM5	LSM3	0.999752	0.524	0.909526	0.84856	2.71684	60	YER146W	YLR438C-A	FALSE	FALSE	FALSE	FALSE
YGR158C_YNL232W	MTR3	CSL4	0.996882	0.389	0.860408	0.728104	8.9425	40	YGR158C	YNL232W	FALSE	FALSE	FALSE	FALSE
YLR116W_YML046W	MSL5	PRP39	0.896921	0.166	0.730443	0.516638	22.8826	2	YLR116W	YML046W	FALSE	FALSE	FALSE	TRUE
YER007W_YLR438C-A	PAC2	LSM3	0.568241	0.039	0.635554	0.402129	18.199	0	YER007W	YLR438C-A	TRUE	FALSE	TRUE	TRUE
YLR356W_YML130C	ATG33	ERO1	0.369329	0.019	0.558902	0.244977	25.5	0	YLR356W	YML130C	FALSE	FALSE	TRUE	TRUE
YIL127C_YKR092C	RRT14	SRP40	0.462939	0.039	0.635554	0.157866	24.2426	0	YIL127C	YKR092C	FALSE	FALSE	TRUE	TRUE
YCR009C_YMR312W	RVS161	ELP6	0.175919	0.204	0.759412	0.210543	26.3966	0	YCR009C	YMR312W	FALSE	FALSE	TRUE	TRUE
YCL057C-A_YNL100W	MIC10	MIC27	0.469385	0.023	0.558902	0.190361	22.5587	0	YCL057C-A	YNL100W	FALSE	TRUE	FALSE	TRUE
YML051W_YOR232W	GAL80	MGE1	0.474089	0.049	0.635554	0.269602	21.62	0	YML051W	YOR232W	FALSE	FALSE	TRUE	TRUE
YER068W_YGL044C	MOT2	RNA15	0.441567	0.129	0.706157	0.185201	28.8897	0	YER068W	YGL044C	TRUE	FALSE	TRUE	TRUE
YDR175C_YMR130W	RSM24	YMR130W	0.205683	0.137	0.706157	0.199041	27.1071	0	YDR175C	YMR130W	FALSE	FALSE	TRUE	TRUE
YIR017C_YML064C	MET28	TEM1	0.389064	0.039	0.635554	0.218866	21.5745	0	YIR017C	YML064C	FALSE	FALSE	TRUE	TRUE
YDL087C_YOR060C	LUC7	SLD7	0.964412	0.369	0.854538	0.598732	5.14776	23	YDL087C	YOR060C	FALSE	FALSE	TRUE	TRUE
YMR239C_YNL334C	RNT1	SNO2	0.0869713	0	0	0.205767	50	0	YMR239C	YNL334C	FALSE	FALSE	TRUE	TRUE
YDL004W_YPL271W	ATP16	ATP15	0.998395	0.468	0.8857	0.696341	3.15441	70	YDL004W	YPL271W	TRUE	TRUE	FALSE	FALSE
YDR014W-A_YGR048W	HED1	UFD1	0.60811	0.106	0.686355	0.223007	23.5951	0	YDR014W-A	YGR048W	FALSE	FALSE	TRUE	TRUE
YBR278W_YDR121W	DPB3	DPB4	0.999993	0.709	0.98128	0.615167	2.39318	156	YBR278W	YDR121W	TRUE	TRUE	FALSE	FALSE
YLL029W_YOR368W	FRA1	RAD17	0.237438	0.103	0.686355	0.269599	27.0904	0	YLL029W	YOR368W	FALSE	FALSE	TRUE	TRUE
YGR018C_YLR291C	YGR018C	GCD7	0.428871	0.053	0.635554	0.262687	21.64	0	YGR018C	YLR291C	FALSE	FALSE	TRUE	TRUE
YLR048W_YOR158W	RPS0B	PET123	0.813119	0.178	0.740063	0.482663	14.8275	0	YLR048W	YOR158W	FALSE	FALSE	TRUE	TRUE
YDR013W_YOR115C	PSF1	TRS33	0.954718	0.117	0.686355	0.650173	4.76262	9	YDR013W	YOR115C	TRUE	FALSE	TRUE	TRUE
YGR133W_YGR235C	PEX4	MIC26	0.591652	0.047	0.635554	0.224812	19.9731	0	YGR133W	YGR235C	FALSE	FALSE	TRUE	TRUE
YJR126C_YML055W	VPS70	SPC2	0.441136	0.107	0.686355	0.374465	19.0828	0	YJR126C	YML055W	FALSE	TRUE	TRUE	TRUE
YDR160W_YNL234W	SSY1	YNL234W	0.934469	0.069	0.635554	0.441022	28.1104	7	YDR160W	YNL234W	FALSE	FALSE	TRUE	TRUE
YEL009C-A_YJL205C	YEL009C-A	NCE101	0.454881	0.028	0.558902	0.159944	21.7387	0	YEL009C-A	YJL205C	FALSE	FALSE	TRUE	TRUE
YKL095W_YLR396C	YJU2	VPS33	0.46752	0.087	0.667285	0.313639	27.4867	0	YKL095W	YLR396C	FALSE	FALSE	TRUE	TRUE
YGR002C_YPR083W	SWC4	MDM36	0.885015	0.148	0.713918	0.484524	26.6991	1	YGR002C	YPR083W	FALSE	FALSE	TRUE	TRUE
YML064C_YPL148C	TEM1	PPT2	0.409822	0.12	0.706157	0.274574	21.2176	0	YML064C	YPL148C	FALSE	FALSE	TRUE	TRUE
YBL081W_YML064C	YBL081W	TEM1	0.785572	0.107	0.686355	0.329599	23.2897	0	YBL081W	YML064C	FALSE	FALSE	TRUE	TRUE
YJL140W_YNL116W	RPB4	DMA2	0.452375	0.102	0.686355	0.246861	26.263	0	YJL140W	YNL116W	FALSE	FALSE	TRUE	TRUE
YBL026W_YOR159C	LSM2	SME1	0.982141	0.5	0.900431	0.834978	4.07649	62	YBL026W	YOR159C	TRUE	TRUE	FALSE	TRUE
YDR179C_YMR025W	CSN9	CSI1	0.999736	0.415	0.871164	0.842373	2.94829	78	YDR179C	YMR025W	TRUE	TRUE	FALSE	TRUE
YLR439W_YPL173W	MRPL4	MRPL40	0.995151	0.436	0.878221	0.67265	5.49283	65	YLR439W	YPL173W	FALSE	FALSE	FALSE	TRUE
YLR048W_YPL178W	RPS0B	CBC2	0.335216	0.038	0.635554	0.213223	21.8292	0	YLR048W	YPL178W	TRUE	FALSE	TRUE	TRUE
YDR425W_YJR110W	SNX41	YMR1	0.965453	0.24	0.777661	0.666614	28.9511	13	YDR425W	YJR110W	FALSE	FALSE	TRUE	TRUE
YDR328C_YML088W	SKP1	UFO1	0.999711	0.551	0.916299	0.756592	3.24209	73	YDR328C	YML088W	TRUE	FALSE	FALSE	FALSE
YJR015W_YMR298W	YJR015W	LIP1	0.208033	0.029	0.558902	0.259585	24.0201	0	YJR015W	YMR298W	FALSE	FALSE	TRUE	TRUE
YEL005C_YNL086W	VAB2	SNN1	0.972437	0.389	0.860408	0.481405	10.9618	49	YEL005C	YNL086W	FALSE	FALSE	FALSE	FALSE
YDR308C_YNL086W	SRB7	SNN1	0.974362	0.388	0.860408	0.501941	5.31086	44	YDR308C	YNL086W	TRUE	FALSE	TRUE	TRUE
YGR052W_YOR158W	FMP48	PET123	0.585948	0.114	0.686355	0.320755	27.3181	0	YGR052W	YOR158W	FALSE	FALSE	TRUE	TRUE
YFR022W_YLR183C	ROG3	TOS4	0.660351	0.134	0.706157	0.258055	28.778	0	YFR022W	YLR183C	FALSE	FALSE	TRUE	TRUE
YNL125C_YOL073C	ESBP6	DSC2	0.189907	0.092	0.667285	0.26214	25.0039	0	YNL125C	YOL073C	FALSE	FALSE	TRUE	TRUE
YBR152W_YGR075C	SPP381	PRP38	0.999756	0.35	0.842949	0.709103	3.12141	60	YBR152W	YGR075C	FALSE	FALSE	FALSE	FALSE
YGR040W_YJR030C	KSS1	RBH2	0.700281	0.188	0.740063	0.376082	23.5277	0	YGR040W	YJR030C	FALSE	FALSE	TRUE	TRUE
YBR182C_YER094C	SMP1	PUP3	0.571206	0.037	0.635554	0.26563	22.3654	0	YBR182C	YER094C	FALSE	FALSE	TRUE	TRUE
YKL134C_YMR184W	2001-10-01	ADD37	0.60395	0.406	0.871164	0.379377	20.1959	0	YKL134C	YMR184W	TRUE	FALSE	TRUE	TRUE
YIL105W-A_YPL049C	YIL105W-A	DIG1	0.934133	0.05	0.635554	0.459504	13.4714	0	YIL105W-A	YPL049C	TRUE	FALSE	TRUE	TRUE
YKL161C_YNL053W	KDX1	MSG5	0.990472	0.434	0.878221	0.675703	9.57205	41	YKL161C	YNL053W	FALSE	FALSE	FALSE	FALSE
YML088W_YOR110W	UFO1	TFC7	0.981746	0.471	0.8857	0.54255	27.5265	27	YML088W	YOR110W	FALSE	FALSE	TRUE	TRUE
YML016C_YOR054C	PPZ1	VHS3	0.852051	0.086	0.667285	0.414703	23.5181	0	YML016C	YOR054C	TRUE	FALSE	FALSE	TRUE
YNL189W_YOR388C	SRP1	FDH1	0.249696	0.135	0.706157	0.237123	28.3866	0	YNL189W	YOR388C	FALSE	FALSE	TRUE	TRUE
YBL043W_YJR046W	ECM13	TAH11	0.928244	0.138	0.706157	0.423411	28.2249	0	YBL043W	YJR046W	FALSE	FALSE	TRUE	TRUE
YGR215W_YJL124C	RSM27	LSM1	0.631323	0.081	0.667285	0.2282	18.0449	0	YGR215W	YJL124C	FALSE	FALSE	TRUE	TRUE
YLR197W_YNR004W	NOP56	SWM2	0.977232	0.235	0.777661	0.665423	5.66649	30	YLR197W	YNR004W	FALSE	FALSE	TRUE	TRUE
YKL075C_YOL059W	YKL075C	GPD2	0.8448	0.146	0.713918	0.403626	27.2347	0	YKL075C	YOL059W	TRUE	FALSE	TRUE	TRUE
YIR022W_YJR015W	SEC11	YJR015W	0.446381	0.022	0.558902	0.25299	26.4668	0	YIR022W	YJR015W	FALSE	FALSE	TRUE	TRUE
YDR201W_YIR017C	SPC19	MET28	0.992993	0.283	0.802235	0.478353	10.2883	25	YDR201W	YIR017C	FALSE	FALSE	FALSE	TRUE
YMR270C_YOR158W	RRN9	PET123	0.88145	0.122	0.706157	0.421218	16.6327	0	YMR270C	YOR158W	FALSE	FALSE	TRUE	TRUE
YGR057C_YML095C	LST7	RAD10	0.503452	0.045	0.635554	0.312031	17.0588	0	YGR057C	YML095C	FALSE	FALSE	TRUE	TRUE
YIR016W_YMR100W	YIR016W	MUB1	0.850397	0.133	0.706157	0.428598	25.5406	0	YIR016W	YMR100W	FALSE	FALSE	TRUE	TRUE
YEL063C_YML132W	CAN1	COS3	0.387883	0.287	0.802235	0.307976	27.468	0	YEL063C	YML132W	FALSE	TRUE	TRUE	TRUE
YER074W-A_YNL024C-A	YOS1	KSH1	0.999189	0.319	0.822382	0.610627	4.51606	39	YER074W-A	YNL024C-A	FALSE	FALSE	FALSE	FALSE
YER094C_YLL027W	PUP3	ISA1	0.726342	0.047	0.635554	0.429032	14.3117	0	YER094C	YLL027W	FALSE	FALSE	TRUE	TRUE
YMR276W_YPL096W	DSK2	PNG1	0.975775	0.254	0.78549	0.738497	24.746	23	YMR276W	YPL096W	TRUE	FALSE	TRUE	TRUE
YDL230W_YKL013C	PTP1	ARC19	0.497699	0.169	0.730443	0.320107	18.5352	0	YDL230W	YKL013C	FALSE	FALSE	TRUE	TRUE
YAL036C_YML088W	RBG1	UFO1	0.745721	0.455	0.8857	0.450234	27.5035	0	YAL036C	YML088W	FALSE	FALSE	FALSE	TRUE
YCL051W_YML064C	LRE1	TEM1	0.756695	0.103	0.686355	0.311098	22.8081	0	YCL051W	YML064C	FALSE	FALSE	TRUE	TRUE
YGL041W-A_YGL209W	YGL041W-A	MIG2	0.749924	0.053	0.635554	0.24957	21.8387	0	YGL041W-A	YGL209W	FALSE	FALSE	TRUE	TRUE
YER094C_YPL188W	PUP3	POS5	0.347902	0.04	0.635554	0.302232	23.4422	0	YER094C	YPL188W	FALSE	FALSE	TRUE	TRUE
YEL041W_YNL116W	YEF1	DMA2	0.232313	0.03	0.635554	0.197271	28.925	0	YEL041W	YNL116W	FALSE	FALSE	TRUE	TRUE
YER126C_YPR017C	NSA2	DSS4	0.442518	0.057	0.635554	0.208847	22.2763	0	YER126C	YPR017C	TRUE	FALSE	TRUE	TRUE
YER016W_YGL113W	BIM1	SLD3	0.869693	0.103	0.686355	0.376252	21.4755	0	YER016W	YGL113W	FALSE	FALSE	TRUE	TRUE
YBR114W_YJL036W	RAD16	SNX4	0.281986	0.042	0.635554	0.240597	28.0396	0	YBR114W	YJL036W	FALSE	FALSE	TRUE	TRUE
YBR128C_YPL120W	ATG14	VPS30	0.997324	0.678	0.98128	0.623749	17.7735	183	YBR128C	YPL120W	TRUE	FALSE	FALSE	FALSE
YMR052W_YNL078W	FAR3	NIS1	0.857937	0.059	0.635554	0.311437	21.2863	0	YMR052W	YNL078W	FALSE	FALSE	TRUE	TRUE
YMR153W_YNL111C	NUP53	CYB5	0.47861	0.105	0.686355	0.251503	17.9348	0	YMR153W	YNL111C	FALSE	FALSE	TRUE	TRUE
YBR077C_YGR201C	SLM4	YGR201C	0.78566	0.123	0.706157	0.369829	13.6844	0	YBR077C	YGR201C	FALSE	FALSE	FALSE	TRUE
YDR067C_YPL070W	OCA6	MUK1	0.895234	0.246	0.78549	0.576879	22.7921	0	YDR067C	YPL070W	FALSE	FALSE	TRUE	TRUE
YDL242W_YOL069W	YDL242W	NUF2	0.543472	0.04	0.635554	0.247237	23.7589	0	YDL242W	YOL069W	FALSE	FALSE	TRUE	TRUE
YGR250C_YJR128W	RIE1	YJR128W	0.342962	0.04	0.635554	0.269467	23.0729	0	YGR250C	YJR128W	FALSE	FALSE	TRUE	TRUE
YJL184W_YKR038C	GON7	KAE1	0.996287	0.277	0.802235	0.795369	4.48984	37	YJL184W	YKR038C	FALSE	FALSE	FALSE	FALSE
YLR423C_YPL077C	ATG17	YPL077C	0.661269	0.113	0.686355	0.24863	20.8377	0	YLR423C	YPL077C	FALSE	FALSE	TRUE	TRUE
YBL043W_YLR435W	ECM13	TSR2	0.905362	0.25	0.78549	0.412132	14.4084	0	YBL043W	YLR435W	FALSE	FALSE	TRUE	TRUE
YPL129W_YPL188W	TAF14	POS5	0.907801	0.393	0.860408	0.361914	23.8215	0	YPL129W	YPL188W	FALSE	FALSE	TRUE	TRUE
YHL006C_YIL132C	SHU1	CSM2	0.476794	0.127	0.706157	0.233542	25.4391	0	YHL006C	YIL132C	FALSE	FALSE	FALSE	TRUE
YNL055C_YPR103W	POR1	PRE2	0.187853	0.17	0.730443	0.228429	25.3163	0	YNL055C	YPR103W	FALSE	FALSE	TRUE	TRUE
YDR378C_YNL147W	LSM6	LSM7	0.99985	0.428	0.878221	0.787129	3.70336	35	YDR378C	YNL147W	FALSE	FALSE	FALSE	FALSE
YDR020C_YNR012W	DAS2	URK1	0.985085	0.446	0.878221	0.732238	12.8766	29	YDR020C	YNR012W	TRUE	FALSE	FALSE	FALSE
YJL136C_YNL214W	RPS21B	PEX17	0.249146	0.025	0.558902	0.15069	24.6624	0	YJL136C	YNL214W	FALSE	FALSE	TRUE	TRUE
YHL004W_YIR010W	MRP4	DSN1	0.664703	0.071	0.667285	0.266458	27.7811	0	YHL004W	YIR010W	TRUE	FALSE	TRUE	TRUE
YCR020C-A_YJR128W	MAK31	YJR128W	0.99887	0.204	0.759412	0.791536	6.31289	38	YCR020C-A	YJR128W	FALSE	FALSE	TRUE	TRUE
YNL111C_YPR159W	CYB5	KRE6	0.219931	0.065	0.635554	0.254265	23.4231	0	YNL111C	YPR159W	FALSE	TRUE	TRUE	TRUE
YGR168C_YNL131W	YGR168C	TOM22	0.304815	0.041	0.635554	0.190096	26.0431	0	YGR168C	YNL131W	FALSE	FALSE	TRUE	TRUE
YDL226C_YGL209W	GCS1	MIG2	0.42359	0.037	0.635554	0.163714	29.5021	0	YDL226C	YGL209W	FALSE	FALSE	TRUE	TRUE
YNL100W_YPL099C	MIC27	INA17	0.316394	0	0	0.147603	25.7694	0	YNL100W	YPL099C	FALSE	FALSE	TRUE	TRUE
YBR103W_YBR282W	SIF2	MRPL27	0.722284	0.214	0.759412	0.39227	14.9307	0	YBR103W	YBR282W	FALSE	FALSE	TRUE	TRUE
YBR165W_YGL215W	UBS1	CLG1	0.681873	0.076	0.667285	0.226885	25.5713	0	YBR165W	YGL215W	FALSE	FALSE	TRUE	TRUE
YNL125C_YPL096C-A	ESBP6	ERI1	0.352991	0.09	0.667285	0.345107	21.4535	0	YNL125C	YPL096C-A	FALSE	FALSE	TRUE	TRUE
YER116C_YIL106W	SLX8	MOB1	0.864932	0.13	0.706157	0.404961	22.8454	0	YER116C	YIL106W	FALSE	FALSE	TRUE	TRUE
YLR264W_YLR291C	RPS28B	GCD7	0.257721	0.143	0.713918	0.271145	24.146	0	YLR264W	YLR291C	FALSE	FALSE	TRUE	TRUE
YNR004W_YPL157W	SWM2	TGS1	0.999891	0.606	0.940019	0.809644	3.99802	96	YNR004W	YPL157W	FALSE	TRUE	FALSE	FALSE
YMR153W_YNL219C	NUP53	ALG9	0.945991	0.516	0.900431	0.642062	20.2466	0	YMR153W	YNL219C	FALSE	FALSE	TRUE	TRUE
YGL209W_YKL007W	MIG2	CAP1	0.638466	0.088	0.667285	0.321309	22.5102	0	YGL209W	YKL007W	FALSE	FALSE	TRUE	TRUE
YBR170C_YGR048W	NPL4	UFD1	0.999595	0.625	0.940019	0.731998	7.50296	98	YBR170C	YGR048W	TRUE	TRUE	FALSE	FALSE
YLL027W_YLR368W	ISA1	MDM30	0.641184	0.117	0.686355	0.404761	25.2827	0	YLL027W	YLR368W	FALSE	FALSE	TRUE	TRUE
YKL029C_YOR368W	MAE1	RAD17	0.241221	0.118	0.686355	0.257375	28.2326	0	YKL029C	YOR368W	FALSE	FALSE	TRUE	TRUE
YLR165C_YLR288C	PUS5	MEC3	0.930254	0.071	0.667285	0.673884	12.8812	6	YLR165C	YLR288C	FALSE	FALSE	TRUE	TRUE
YGR181W_YHR033W	TIM13	YHR033W	0.491697	0.063	0.635554	0.278818	21.8569	0	YGR181W	YHR033W	FALSE	FALSE	TRUE	TRUE
YDL047W_YKL192C	SIT4	ACP1	0.724561	0.091	0.667285	0.401347	11.3865	0	YDL047W	YKL192C	FALSE	FALSE	TRUE	TRUE
YDR201W_YNL086W	SPC19	SNN1	0.971187	0.274	0.802235	0.44487	11.4784	0	YDR201W	YNL086W	TRUE	TRUE	TRUE	TRUE
YDL092W_YKL122C	SRP14	SRP21	0.99992	0.701	0.98128	0.78711	2.5965	138	YDL092W	YKL122C	FALSE	FALSE	FALSE	FALSE
YLR368W_YMR299C	MDM30	DYN3	0.986996	0.412	0.871164	0.695323	21.9961	38	YLR368W	YMR299C	FALSE	FALSE	TRUE	TRUE
YGR261C_YNL164C	APL6	IBD2	0.468787	0.053	0.635554	0.280074	27.0611	0	YGR261C	YNL164C	TRUE	FALSE	TRUE	TRUE
YHL006C_YKR083C	SHU1	DAD2	0.726072	0.1	0.686355	0.283166	15.5907	0	YHL006C	YKR083C	FALSE	FALSE	TRUE	TRUE
YLR132C_YPL188W	USB1	POS5	0.289464	0.097	0.667285	0.248972	24.6581	0	YLR132C	YPL188W	FALSE	FALSE	TRUE	TRUE
YDR142C_YIL160C	PEX7	POT1	0.994581	0.493	0.891955	0.860759	4.10937	63	YDR142C	YIL160C	TRUE	TRUE	FALSE	FALSE
YGR235C_YPR128C	MIC26	ANT1	0.60434	0.112	0.686355	0.305464	24.1793	0	YGR235C	YPR128C	FALSE	FALSE	TRUE	TRUE
YJL136C_YOL147C	RPS21B	PEX11	0.620874	0.134	0.706157	0.362945	20.3644	0	YJL136C	YOL147C	FALSE	FALSE	TRUE	TRUE
YNR046W_YOL124C	TRM112	TRM11	0.999971	0.655	0.963225	0.943855	2.62399	107	YNR046W	YOL124C	FALSE	FALSE	FALSE	FALSE
YBR233W-A_YDR357C	DAD3	CNL1	0.997549	0.444	0.878221	0.723521	3.8172	69	YBR233W-A	YDR357C	TRUE	TRUE	FALSE	TRUE
YDL097C_YJR055W	RPN6	HIT1	0.806417	0.147	0.713918	0.333078	22.7228	0	YDL097C	YJR055W	FALSE	FALSE	TRUE	TRUE
YLR288C_YNL135C	MEC3	FPR1	0.943815	0.248	0.78549	0.690441	6.9703	1	YLR288C	YNL135C	FALSE	FALSE	TRUE	TRUE
YDR160W_YPL096C-A	SSY1	ERI1	0.559569	0.076	0.667285	0.435625	18.7302	0	YDR160W	YPL096C-A	FALSE	FALSE	TRUE	TRUE
YCL029C_YLR385C	BIK1	SWC7	0.621492	0.08	0.667285	0.327181	21.098	0	YCL029C	YLR385C	FALSE	FALSE	TRUE	TRUE
YDR379C-A_YKL075C	SDH6	YKL075C	0.656927	0.065	0.635554	0.383298	21.3546	0	YDR379C-A	YKL075C	FALSE	FALSE	TRUE	TRUE
YER127W_YMR213W	LCP5	CEF1	0.843901	0.118	0.686355	0.315794	26.2941	0	YER127W	YMR213W	FALSE	FALSE	TRUE	TRUE
YLR167W_YMR276W	RPS31	DSK2	0.903683	0.107	0.686355	0.400852	6.19803	1	YLR167W	YMR276W	FALSE	FALSE	FALSE	FALSE
YDR416W_YOR275C	SYF1	RIM20	0.277659	0	0	0.218046	50	0	YDR416W	YOR275C	FALSE	FALSE	TRUE	TRUE
YGL194C-A_YPR174C	YGL194C-A	YPR174C	0.388126	0.026	0.558902	0.141287	24.506	0	YGL194C-A	YPR174C	FALSE	FALSE	TRUE	TRUE
YDR364C_YPR101W	CDC40	SNT309	0.649412	0.211	0.759412	0.303695	11.5275	0	YDR364C	YPR101W	FALSE	FALSE	FALSE	TRUE
YCR086W_YDR439W	CSM1	LRS4	0.997199	0.563	0.916299	0.5963	15.2664	59	YCR086W	YDR439W	FALSE	FALSE	FALSE	FALSE
YEL066W_YGR048W	HPA3	UFD1	0.88141	0.139	0.706157	0.613299	6.75387	0	YEL066W	YGR048W	FALSE	FALSE	TRUE	TRUE
YMR018W_YMR264W	PEX9	CUE1	0.999071	0.202	0.759412	0.588048	22.744	36	YMR018W	YMR264W	FALSE	FALSE	TRUE	TRUE
YDR357C_YML064C	CNL1	TEM1	0.546045	0.066	0.635554	0.258286	21.9242	0	YDR357C	YML064C	FALSE	FALSE	TRUE	TRUE
YJL036W_YOR158W	SNX4	PET123	0.491267	0.193	0.740063	0.315297	29.0462	0	YJL036W	YOR158W	FALSE	FALSE	TRUE	TRUE
YAR035W_YJR136C	YAT1	TTI2	0.896692	0.376	0.854538	0.770669	9.73257	0	YAR035W	YJR136C	FALSE	FALSE	TRUE	TRUE
YDL226C_YGR235C	GCS1	MIC26	0.648438	0.027	0.558902	0.249254	25.7505	0	YDL226C	YGR235C	FALSE	FALSE	TRUE	TRUE
YBR257W_YDL159W	POP4	STE7	0.833027	0.07	0.667285	0.458447	19.3209	0	YBR257W	YDL159W	FALSE	FALSE	TRUE	TRUE
YDR322C-A_YML130C	TIM11	ERO1	0.773317	0.047	0.635554	0.333722	20.2783	0	YDR322C-A	YML130C	FALSE	FALSE	TRUE	TRUE
YGR280C_YLR197W	PXR1	NOP56	0.960864	0.468	0.8857	0.59533	11.8128	41	YGR280C	YLR197W	FALSE	FALSE	FALSE	TRUE
YCR020C-A_YPL173W	MAK31	MRPL40	0.242295	0.094	0.667285	0.168389	23.948	0	YCR020C-A	YPL173W	FALSE	FALSE	TRUE	TRUE
YPR113W_YPR159W	PIS1	KRE6	0.601106	0.077	0.667285	0.313194	19.7628	0	YPR113W	YPR159W	FALSE	FALSE	TRUE	TRUE
YBL031W_YDR192C	SHE1	NUP42	0.32507	0.02	0.558902	0.131547	30.5837	0	YBL031W	YDR192C	FALSE	FALSE	TRUE	TRUE
YBL031W_YPL155C	SHE1	KIP2	0.608344	0.039	0.635554	0.250251	28.8075	0	YBL031W	YPL155C	FALSE	FALSE	TRUE	TRUE
YER136W_YOR089C	GDI1	VPS21	0.870776	0.184	0.740063	0.622507	12.4984	1	YER136W	YOR089C	FALSE	TRUE	FALSE	FALSE
YIL103W_YLR347C	DPH1	KAP95	0.481752	0.44	0.878221	0.312761	28.6202	0	YIL103W	YLR347C	FALSE	FALSE	TRUE	TRUE
YIL092W_YLR423C	YIL092W	ATG17	0.654995	0.1	0.667285	0.226287	26.2404	0	YIL092W	YLR423C	FALSE	FALSE	TRUE	TRUE
YDL044C_YNL189W	MTF2	SRP1	0.46542	0.057	0.635554	0.280122	25.5791	0	YDL044C	YNL189W	FALSE	FALSE	TRUE	TRUE
YDL097C_YKL222C	RPN6	YKL222C	0.702089	0.118	0.686355	0.429136	25.7093	0	YDL097C	YKL222C	FALSE	FALSE	TRUE	TRUE
YHR169W_YLR052W	DBP8	IES3	0.895586	0.125	0.706157	0.596791	22.5027	0	YHR169W	YLR052W	FALSE	FALSE	TRUE	TRUE
YHR050W_YIL089W	SMF2	YIL089W	0.844589	0.208	0.759412	0.519391	10.4218	0	YHR050W	YIL089W	FALSE	FALSE	TRUE	TRUE
YJL048C_YLR291C	UBX6	GCD7	0.542882	0.097	0.667285	0.302795	26.5517	0	YJL048C	YLR291C	FALSE	FALSE	TRUE	TRUE
YGL115W_YPL278C	SNF4	YPL278C	0.484161	0.082	0.667285	0.277876	21.1278	0	YGL115W	YPL278C	FALSE	FALSE	TRUE	TRUE
YDL132W_YLR224W	CDC53	UCC1	0.772194	0.102	0.686355	0.574751	9.70701	0	YDL132W	YLR224W	FALSE	FALSE	FALSE	TRUE
YKL109W_YNL116W	HAP4	DMA2	0.742124	0.051	0.635554	0.310863	27.7953	0	YKL109W	YNL116W	FALSE	FALSE	TRUE	TRUE
YJR011C_YPL002C	YJR011C	SNF8	0.247084	0.04	0.635554	0.207297	24.7603	0	YJR011C	YPL002C	FALSE	FALSE	TRUE	TRUE
YGR102C_YLR288C	GTF1	MEC3	0.321294	0.084	0.667285	0.231364	28.0827	0	YGR102C	YLR288C	TRUE	FALSE	TRUE	TRUE
YBR162W-A_YJR010C-A	YSY6	SPC1	0.977704	0.103	0.686355	0.35614	10.8216	0	YBR162W-A	YJR010C-A	FALSE	FALSE	TRUE	TRUE
YLR175W_YNL124W	CBF5	NAF1	0.999701	0.598	0.93173	0.701118	3.51307	121	YLR175W	YNL124W	FALSE	FALSE	FALSE	FALSE
YMR055C_YOR158W	BUB2	PET123	0.555424	0.121	0.706157	0.266994	23.9876	0	YMR055C	YOR158W	FALSE	FALSE	TRUE	TRUE
YDL090C_YKL019W	RAM1	RAM2	0.999857	0.719	0.98128	0.937138	3.21916	172	YDL090C	YKL019W	TRUE	TRUE	FALSE	FALSE
YDR489W_YPL135W	SLD5	ISU1	0.608192	0.06	0.635554	0.295021	22.814	0	YDR489W	YPL135W	FALSE	FALSE	TRUE	TRUE
YGR168C_YKL018C-A	YGR168C	YKL018C-A	0.259015	0.025	0.558902	0.210462	22.8139	0	YGR168C	YKL018C-A	FALSE	FALSE	TRUE	TRUE
YLR356W_YNL315C	ATG33	ATP11	0.407911	0.038	0.635554	0.205883	26.5976	0	YLR356W	YNL315C	FALSE	FALSE	TRUE	TRUE
YDL125C_YHR106W	HNT1	TRR2	0.32679	0.041	0.635554	0.255228	26.4932	0	YDL125C	YHR106W	FALSE	FALSE	TRUE	TRUE
YGL061C_YKL138C-A	DUO1	HSK3	0.9674	0.153	0.713918	0.422336	11.6409	0	YGL061C	YKL138C-A	FALSE	FALSE	FALSE	TRUE
YHR173C_YMR214W	YHR173C	SCJ1	0.38325	0.051	0.635554	0.256595	24.9049	0	YHR173C	YMR214W	FALSE	FALSE	TRUE	TRUE
YJL163C_YMR298W	YJL163C	LIP1	0.539186	0.094	0.667285	0.391474	19.4662	0	YJL163C	YMR298W	FALSE	FALSE	TRUE	TRUE
YGR142W_YMR213W	BTN2	CEF1	0.161305	0.025	0.558902	0.16875	29.3425	0	YGR142W	YMR213W	FALSE	FALSE	TRUE	TRUE
YBR058C-A_YDR062W	TSC3	LCB2	0.990534	0.524	0.909526	0.831427	5.92331	69	YBR058C-A	YDR062W	FALSE	FALSE	FALSE	FALSE
YDR416W_YMR124W	SYF1	EPO1	0.806582	0.151	0.713918	0.37395	17.4342	0	YDR416W	YMR124W	FALSE	FALSE	TRUE	TRUE
YHR033W_YOR368W	YHR033W	RAD17	0.403049	0.094	0.667285	0.280691	22.5597	0	YHR033W	YOR368W	FALSE	FALSE	TRUE	TRUE
YDR140W_YNR046W	MTQ2	TRM112	0.999975	0.609	0.940019	0.938679	1.69905	78	YDR140W	YNR046W	TRUE	TRUE	FALSE	TRUE
YER173W_YOL094C	RAD24	RFC4	0.996583	0.605	0.940019	0.769805	8.98509	81	YER173W	YOL094C	FALSE	FALSE	FALSE	TRUE
YGL174W_YIR005W	BUD13	IST3	0.999978	0.697	0.98128	0.829753	2.62625	143	YGL174W	YIR005W	TRUE	TRUE	FALSE	FALSE
YDR373W_YOL077W-A	FRQ1	ATP19	0.925939	0.224	0.777661	0.484963	8.49867	4	YDR373W	YOL077W-A	FALSE	FALSE	TRUE	TRUE
YJR010C-A_YKL119C	SPC1	VPH2	0.898819	0.059	0.635554	0.299425	16.1776	0	YJR010C-A	YKL119C	FALSE	FALSE	TRUE	TRUE
YBL025W_YFR050C	RRN10	PRE4	0.951301	0.218	0.759412	0.602465	8.19098	4	YBL025W	YFR050C	FALSE	FALSE	TRUE	TRUE
YMR018W_YMR077C	PEX9	VPS20	0.991871	0.229	0.777661	0.563246	22.1003	43	YMR018W	YMR077C	FALSE	FALSE	TRUE	TRUE
YDR202C_YDR295C	RAV2	HDA2	0.235593	0.052	0.635554	0.23717	24.2743	0	YDR202C	YDR295C	FALSE	FALSE	TRUE	TRUE
YER170W_YLR315W	ADK2	NKP2	0.445635	0.061	0.635554	0.313403	19.7204	0	YER170W	YLR315W	FALSE	FALSE	TRUE	TRUE
YIL103W_YLR368W	DPH1	MDM30	0.234198	0.184	0.740063	0.280321	25.8282	0	YIL103W	YLR368W	FALSE	FALSE	TRUE	TRUE
YLR031W_YNL086W	YLR031W	SNN1	0.933246	0.147	0.713918	0.40893	15.7205	1	YLR031W	YNL086W	FALSE	FALSE	TRUE	TRUE
YER116C_YKR035W-A	SLX8	DID2	0.32951	0.061	0.635554	0.148416	29.0395	0	YER116C	YKR035W-A	FALSE	FALSE	TRUE	TRUE
YIR022W_YLR066W	SEC11	SPC3	0.999075	0.539	0.909526	0.84635	3.63936	96	YIR022W	YLR066W	FALSE	TRUE	FALSE	FALSE
YNL268W_YPR159W	LYP1	KRE6	0.877635	0.089	0.667285	0.584086	10.6446	0	YNL268W	YPR159W	FALSE	TRUE	TRUE	TRUE
YGR178C_YHR121W	PBP1	LSM12	0.999804	0.638	0.963225	0.804888	3.70369	149	YGR178C	YHR121W	TRUE	TRUE	FALSE	FALSE
YDL226C_YDL242W	GCS1	YDL242W	0.631089	0.049	0.635554	0.220494	23.8145	0	YDL226C	YDL242W	FALSE	FALSE	TRUE	TRUE
YOR368W_YPL194W	RAD17	DDC1	0.997227	0.409	0.871164	0.718598	4.68007	43	YOR368W	YPL194W	FALSE	FALSE	FALSE	FALSE
YLR356W_YNL204C	ATG33	SPS18	0.310975	0.027	0.558902	0.186626	27.1029	0	YLR356W	YNL204C	FALSE	FALSE	TRUE	TRUE
YLR048W_YOR313C	RPS0B	SPS4	0.323881	0.049	0.635554	0.21795	24.4111	0	YLR048W	YOR313C	FALSE	FALSE	TRUE	TRUE
YAL016W_YGR161C	TPD3	RTS3	0.952533	0.088	0.667285	0.590486	5.23194	11	YAL016W	YGR161C	TRUE	FALSE	FALSE	TRUE
YER009W_YNL334C	NTF2	SNO2	0.353087	0.116	0.686355	0.291855	22.7791	0	YER009W	YNL334C	FALSE	FALSE	TRUE	TRUE
YML121W_YOR368W	GTR1	RAD17	0.757777	0.051	0.635554	0.492005	11.5914	0	YML121W	YOR368W	FALSE	FALSE	TRUE	TRUE
YLR291C_YOR072W-B	GCD7	YOR072W-B	0.715014	0.087	0.667285	0.408106	13.6313	0	YLR291C	YOR072W-B	FALSE	FALSE	TRUE	TRUE
YKL164C_YML064C	PIR1	TEM1	0.437727	0.085	0.667285	0.275745	22.1873	0	YKL164C	YML064C	FALSE	FALSE	TRUE	TRUE
YGR122W_YMR077C	YGR122W	VPS20	0.654795	0.084	0.667285	0.323849	25.0721	0	YGR122W	YMR077C	FALSE	FALSE	TRUE	TRUE
YDR045C_YJR128W	RPC11	YJR128W	0.490679	0.03	0.635554	0.157031	21.4493	0	YDR045C	YJR128W	TRUE	FALSE	TRUE	TRUE
YDR422C_YOR018W	SIP1	ROD1	0.962437	0.096	0.667285	0.433746	30.3862	22	YDR422C	YOR018W	TRUE	FALSE	TRUE	TRUE
YBL026W_YPR178W	LSM2	PRP4	0.731264	0.113	0.686355	0.540327	13.1589	0	YBL026W	YPR178W	FALSE	FALSE	FALSE	TRUE
YIL148W_YMR276W	RPL40A	DSK2	0.88202	0.099	0.667285	0.452739	6.2497	1	YIL148W	YMR276W	FALSE	FALSE	FALSE	FALSE
YML016C_YMR271C	PPZ1	URA10	0.853979	0.39	0.860408	0.688375	7.07615	0	YML016C	YMR271C	FALSE	FALSE	TRUE	TRUE
YDR295C_YNL107W	HDA2	YAF9	0.320719	0.057	0.635554	0.252099	27.6136	0	YDR295C	YNL107W	TRUE	FALSE	FALSE	TRUE
YER025W_YJR007W	GCD11	SUI2	0.99664	0.432	0.878221	0.718591	5.61632	54	YER025W	YJR007W	TRUE	FALSE	FALSE	FALSE
YGR078C_YLR291C	PAC10	GCD7	0.220504	0.263	0.78549	0.228783	23.7079	0	YGR078C	YLR291C	TRUE	FALSE	TRUE	TRUE
YLR267W_YOR375C	BOP2	GDH1	0.975027	0.309	0.811902	0.807062	5.00476	40	YLR267W	YOR375C	FALSE	FALSE	TRUE	TRUE
YMR168C_YOL036W	CEP3	YOL036W	0.644294	0.236	0.777661	0.353162	26.1524	0	YMR168C	YOL036W	FALSE	FALSE	TRUE	TRUE
YAR027W_YPR159W	UIP3	KRE6	0.680208	0.224	0.777661	0.435308	19.7199	0	YAR027W	YPR159W	FALSE	FALSE	TRUE	TRUE
YGR057C_YLR376C	LST7	PSY3	0.854513	0.187	0.740063	0.534775	9.7517	0	YGR057C	YLR376C	FALSE	FALSE	TRUE	TRUE
YER016W_YNL073W	BIM1	MSK1	0.500101	0.089	0.667285	0.366534	28.0596	0	YER016W	YNL073W	FALSE	FALSE	TRUE	TRUE
YGR102C_YMR293C	GTF1	HER2	0.999863	0.717	0.98128	0.889861	4.60901	223	YGR102C	YMR293C	FALSE	FALSE	FALSE	FALSE
YER143W_YLR203C	DDI1	MSS51	0.388155	0.118	0.686355	0.272208	27.8191	0	YER143W	YLR203C	FALSE	FALSE	TRUE	TRUE
YDL089W_YDR375C	NUR1	BCS1	0.385469	0.04	0.635554	0.26692	23.3523	0	YDL089W	YDR375C	FALSE	FALSE	TRUE	TRUE
YBR282W_YGR158C	MRPL27	MTR3	0.252068	0.025	0.558902	0.216176	28.8574	0	YBR282W	YGR158C	FALSE	FALSE	TRUE	TRUE
YBL066C_YPR040W	SEF1	TIP41	0.69282	0.055	0.635554	0.432435	24.5573	0	YBL066C	YPR040W	FALSE	FALSE	TRUE	TRUE
YDR311W_YGR005C	TFB1	TFG2	0.964269	0.138	0.706157	0.292035	28.5767	28	YDR311W	YGR005C	FALSE	FALSE	TRUE	TRUE
YGL209W_YML012W	MIG2	ERV25	0.912343	0.101	0.686355	0.445686	21.4372	0	YGL209W	YML012W	FALSE	FALSE	TRUE	TRUE
YLR233C_YOR287C	EST1	RRP36	0.788331	0.148	0.713918	0.327737	26.9718	0	YLR233C	YOR287C	FALSE	FALSE	TRUE	TRUE
YNL189W_YOR023C	SRP1	AHC1	0.87879	0.342	0.833678	0.57654	15.3215	4	YNL189W	YOR023C	FALSE	FALSE	TRUE	TRUE
YKR019C_YML064C	IRS4	TEM1	0.825115	0.147	0.713918	0.435107	25.0677	0	YKR019C	YML064C	FALSE	FALSE	TRUE	TRUE
YCL005W-A_YNL125C	VMA9	ESBP6	0.604822	0.095	0.667285	0.401307	20.6639	0	YCL005W-A	YNL125C	FALSE	FALSE	TRUE	TRUE
YBR167C_YDL159W	POP7	STE7	0.619253	0.061	0.635554	0.370766	20.1804	0	YBR167C	YDL159W	FALSE	FALSE	TRUE	TRUE
YDR319C_YGL209W	YFT2	MIG2	0.905805	0.17	0.730443	0.402073	14.3478	0	YDR319C	YGL209W	FALSE	FALSE	TRUE	TRUE
YDR375C_YOR285W	BCS1	RDL1	0.309632	0.123	0.706157	0.219184	24.122	0	YDR375C	YOR285W	FALSE	FALSE	TRUE	TRUE
YDR517W_YPR113W	GRH1	PIS1	0.691279	0.203	0.759412	0.293529	27.3929	0	YDR517W	YPR113W	FALSE	FALSE	TRUE	TRUE
YGR048W_YLR328W	UFD1	NMA1	0.267801	0.071	0.667285	0.198489	26.9827	0	YGR048W	YLR328W	FALSE	FALSE	TRUE	TRUE
YBR270C_YGL209W	BIT2	MIG2	0.511758	0.044	0.635554	0.248737	29.8395	0	YBR270C	YGL209W	FALSE	FALSE	TRUE	TRUE
YBR103W_YLR407W	SIF2	YLR407W	0.755974	0.111	0.686355	0.29064	26.1518	0	YBR103W	YLR407W	FALSE	FALSE	TRUE	TRUE
YGL252C_YOR385W	RTG2	YOR385W	0.577634	0.142	0.713918	0.346572	23.1035	0	YGL252C	YOR385W	FALSE	FALSE	TRUE	TRUE
YML048W_YPR159W	GSF2	KRE6	0.516334	0.286	0.802235	0.344855	18.0051	0	YML048W	YPR159W	FALSE	FALSE	TRUE	TRUE
YGR028W_YNL189W	MSP1	SRP1	0.131095	0.2	0.759412	0.247163	29.1385	0	YGR028W	YNL189W	FALSE	FALSE	TRUE	TRUE
YGR146C_YML051W	ECL1	GAL80	0.746124	0.15	0.713918	0.348239	25.4469	0	YGR146C	YML051W	FALSE	FALSE	FALSE	FALSE
YDR142C_YNL334C	PEX7	SNO2	0.712011	0.113	0.686355	0.369015	19.2057	0	YDR142C	YNL334C	FALSE	FALSE	TRUE	TRUE
YDR320C-A_YLL049W	DAD4	LDB18	0.960161	0.078	0.667285	0.406768	14.1202	0	YDR320C-A	YLL049W	FALSE	FALSE	FALSE	TRUE
YCR068W_YMR153W	ATG15	NUP53	0.647161	0.057	0.635554	0.316529	28.4977	0	YCR068W	YMR153W	FALSE	FALSE	TRUE	TRUE
YDL242W_YLR315W	YDL242W	NKP2	0.634163	0.039	0.635554	0.207699	19.3116	0	YDL242W	YLR315W	FALSE	FALSE	TRUE	TRUE
YNL147W_YPR182W	LSM7	SMX3	0.99964	0.513	0.900431	0.819075	1.95217	61	YNL147W	YPR182W	FALSE	FALSE	FALSE	TRUE
YLR423C_YPL166W	ATG17	ATG29	0.980073	0.475	0.8857	0.629499	10.6474	49	YLR423C	YPL166W	FALSE	FALSE	FALSE	TRUE
YDL098C_YJR046W	SNU23	TAH11	0.909966	0.13	0.706157	0.444609	10.1893	0	YDL098C	YJR046W	FALSE	FALSE	TRUE	TRUE
YGR035C_YLR288C	YGR035C	MEC3	0.86842	0.26	0.78549	0.493766	19.8244	0	YGR035C	YLR288C	FALSE	FALSE	TRUE	TRUE
YIL062C_YML095C	ARC15	RAD10	0.483738	0.084	0.667285	0.218923	19.5601	0	YIL062C	YML095C	FALSE	FALSE	TRUE	TRUE
YML031W_YNR039C	NDC1	ZRG17	0.759913	0.187	0.740063	0.400227	23.5402	0	YML031W	YNR039C	FALSE	FALSE	TRUE	TRUE
YDL087C_YJR003C	LUC7	MRX12	0.936429	0.323	0.822382	0.608832	9.27963	2	YDL087C	YJR003C	FALSE	FALSE	TRUE	TRUE
YDR395W_YML094W	SXM1	GIM5	0.633605	0.219	0.777661	0.483474	21.235	0	YDR395W	YML094W	FALSE	FALSE	TRUE	TRUE
YJR128W_YLR291C	YJR128W	GCD7	0.347817	0.069	0.635554	0.29904	24.9817	0	YJR128W	YLR291C	FALSE	FALSE	TRUE	TRUE
YER170W_YNL189W	ADK2	SRP1	0.178889	0.05	0.635554	0.291996	25.0216	0	YER170W	YNL189W	FALSE	FALSE	TRUE	TRUE
YGL054C_YJR010C-A	ERV14	SPC1	0.845539	0.031	0.635554	0.286394	12.6006	0	YGL054C	YJR010C-A	FALSE	FALSE	TRUE	TRUE
YLR291C_YMR267W	GCD7	PPA2	0.912957	0.235	0.777661	0.637217	6.88374	0	YLR291C	YMR267W	FALSE	FALSE	TRUE	TRUE
YGR198W_YLR264W	YPP1	RPS28B	0.424758	0.057	0.635554	0.489076	17.5996	0	YGR198W	YLR264W	FALSE	FALSE	FALSE	TRUE
YKL108W_YNL193W	SLD2	YNL193W	0.931891	0.316	0.822382	0.658655	27.6912	1	YKL108W	YNL193W	FALSE	FALSE	TRUE	TRUE
YNL189W_YOR279C	SRP1	RFM1	0.771204	0.062	0.635554	0.299866	25.7159	0	YNL189W	YOR279C	FALSE	FALSE	TRUE	TRUE
YIL018W_YKL075C	RPL2B	YKL075C	0.722666	0.184	0.740063	0.434302	20.5329	0	YIL018W	YKL075C	FALSE	FALSE	TRUE	TRUE
YGL112C_YPL077C	TAF6	YPL077C	0.233777	0.02	0.558902	0.192459	23.8983	0	YGL112C	YPL077C	FALSE	FALSE	TRUE	TRUE
YDR292C_YKL154W	SRP101	SRP102	0.999664	0.659	0.98128	0.816022	3.78205	112	YDR292C	YKL154W	FALSE	FALSE	FALSE	FALSE
YGR210C_YNL072W	YGR210C	RNH201	0.397062	0.059	0.635554	0.261585	25.3143	0	YGR210C	YNL072W	FALSE	FALSE	TRUE	TRUE
YLR234W_YPL024W	TOP3	RMI1	0.998272	0.573	0.924203	0.823938	7.06398	58	YLR234W	YPL024W	TRUE	TRUE	FALSE	FALSE
YJR003C_YPL151C	MRX12	PRP46	0.277282	0.182	0.740063	0.246128	26.9633	0	YJR003C	YPL151C	FALSE	FALSE	TRUE	TRUE
YGL044C_YOR023C	RNA15	AHC1	0.486027	0.109	0.686355	0.182355	25.9313	0	YGL044C	YOR023C	FALSE	FALSE	TRUE	TRUE
YLR368W_YNL204C	MDM30	SPS18	0.618048	0.135	0.706157	0.411924	21.1314	0	YLR368W	YNL204C	FALSE	FALSE	TRUE	TRUE
YDL044C_YDL087C	MTF2	LUC7	0.84194	0.189	0.740063	0.462019	13.4567	0	YDL044C	YDL087C	FALSE	FALSE	TRUE	TRUE
YNL264C_YPL272C	PDR17	PBI1	0.640873	0.143	0.713918	0.494984	18.6037	0	YNL264C	YPL272C	TRUE	FALSE	FALSE	TRUE
YER112W_YLR264W	LSM4	RPS28B	0.991099	0.298	0.811902	0.665815	5.90995	33	YER112W	YLR264W	FALSE	FALSE	FALSE	TRUE
YAL054C_YLR049C	ACS1	YLR049C	0.813728	0.265	0.78549	0.580912	21.2039	0	YAL054C	YLR049C	TRUE	FALSE	TRUE	TRUE
YBR228W_YML064C	SLX1	TEM1	0.278155	0.094	0.667285	0.236957	26.4932	0	YBR228W	YML064C	FALSE	FALSE	TRUE	TRUE
YML125C_YNR039C	PGA3	ZRG17	0.54039	0.101	0.686355	0.292345	24.8967	0	YML125C	YNR039C	FALSE	FALSE	TRUE	TRUE
YLR356W_YNR022C	ATG33	MRPL50	0.448299	0.027	0.558902	0.167689	27.7047	0	YLR356W	YNR022C	FALSE	FALSE	TRUE	TRUE
YNL086W_YPR105C	SNN1	COG4	0.351266	0.053	0.635554	0.293994	24.4271	0	YNL086W	YPR105C	FALSE	FALSE	TRUE	TRUE
YBR195C_YPR018W	MSI1	RLF2	0.999987	0.725	0.98128	0.85477	3.20722	286	YBR195C	YPR018W	TRUE	TRUE	FALSE	TRUE
YIR018W_YOR185C	YAP5	GSP2	0.639023	0.057	0.635554	0.343513	23.5656	0	YIR018W	YOR185C	FALSE	FALSE	TRUE	TRUE
YGL121C_YMR210W	GPG1	MGL2	0.32274	0.05	0.635554	0.340292	24.0742	0	YGL121C	YMR210W	FALSE	FALSE	TRUE	TRUE
YNL037C_YOR136W	IDH1	IDH2	0.999902	0.706	0.98128	0.898338	2.5807	137	YNL037C	YOR136W	FALSE	FALSE	FALSE	FALSE
YGL017W_YLR409C	ATE1	UTP21	0.252535	0.022	0.558902	0.251738	27.1854	0	YGL017W	YLR409C	FALSE	FALSE	TRUE	TRUE
YBR122C_YGL115W	MRPL36	SNF4	0.853882	0.193	0.740063	0.549725	12.7802	0	YBR122C	YGL115W	FALSE	FALSE	TRUE	TRUE
YAR007C_YJL173C	RFA1	RFA3	0.995187	0.251	0.78549	0.801943	2.5568	22	YAR007C	YJL173C	FALSE	FALSE	FALSE	FALSE
YGL007C-A_YGL209W	YGL007C-A	MIG2	0.6712	0.022	0.558902	0.241425	21.2106	0	YGL007C-A	YGL209W	FALSE	FALSE	TRUE	TRUE
YBR282W_YMR168C	MRPL27	CEP3	0.10258	0.021	0.558902	0.279183	27.901	0	YBR282W	YMR168C	FALSE	FALSE	TRUE	TRUE
YDR473C_YPR178W	PRP3	PRP4	0.999335	0.669	0.98128	0.725042	7.9754	154	YDR473C	YPR178W	TRUE	TRUE	FALSE	FALSE
YBR203W_YOL054W	COS111	PSH1	0.683976	0.088	0.667285	0.303607	29.2087	0	YBR203W	YOL054W	FALSE	FALSE	TRUE	TRUE
YJR010C-A_YLR433C	SPC1	CNA1	0.909801	0.224	0.777661	0.59077	9.60364	1	YJR010C-A	YLR433C	FALSE	FALSE	TRUE	TRUE
YER146W_YLR275W	LSM5	SMD2	0.998502	0.526	0.909526	0.863976	3.76678	50	YER146W	YLR275W	FALSE	FALSE	FALSE	FALSE
YIR017C_YPR083W	MET28	MDM36	0.413462	0.066	0.635554	0.266832	25.9067	0	YIR017C	YPR083W	FALSE	FALSE	TRUE	TRUE
YLL018C-A_YML051W	COX19	GAL80	0.410406	0.122	0.706157	0.314817	24.1985	0	YLL018C-A	YML051W	FALSE	FALSE	TRUE	TRUE
YHR170W_YML051W	NMD3	GAL80	0.184418	0.303	0.811902	0.246176	28.4789	0	YHR170W	YML051W	FALSE	FALSE	TRUE	TRUE
YFR015C_YPL173W	GSY1	MRPL40	0.29171	0.109	0.686355	0.262343	26.5444	0	YFR015C	YPL173W	FALSE	FALSE	TRUE	TRUE
YBR061C_YMR055C	TRM7	BUB2	0.833137	0.174	0.730443	0.537098	14.6873	0	YBR061C	YMR055C	FALSE	FALSE	TRUE	TRUE
YGL113W_YOL054W	SLD3	PSH1	0.710666	0.095	0.667285	0.292134	26.8577	0	YGL113W	YOL054W	FALSE	FALSE	TRUE	TRUE
YGR143W_YOL002C	SKN1	IZH2	0.446813	0.2	0.759412	0.307128	28.0198	0	YGR143W	YOL002C	FALSE	TRUE	TRUE	TRUE
YAL044W-A_YIR018W	BOL1	YAP5	0.323774	0	0	0.45822	50	0	YAL044W-A	YIR018W	FALSE	FALSE	TRUE	TRUE
YLR119W_YPL065W	SRN2	VPS28	0.972671	0.344	0.833678	0.67677	7.88122	30	YLR119W	YPL065W	FALSE	FALSE	FALSE	FALSE
YDR121W_YJL065C	DPB4	DLS1	0.999998	0.719	0.98128	0.631237	1.92708	168	YDR121W	YJL065C	TRUE	FALSE	FALSE	FALSE
YIL065C_YML030W	FIS1	RCF1	0.604067	0.045	0.635554	0.283524	25.9965	0	YIL065C	YML030W	FALSE	FALSE	TRUE	TRUE
YGR048W_YHR113W	UFD1	APE4	0.498887	0.162	0.730443	0.297315	29.1862	0	YGR048W	YHR113W	FALSE	FALSE	TRUE	TRUE
YMR032W_YOL128C	HOF1	YGK3	0.278664	0.094	0.667285	0.24464	25.0366	0	YMR032W	YOL128C	FALSE	FALSE	TRUE	TRUE
YHL006C_YKL183W	SHU1	LOT5	0.9995	0.254	0.78549	0.823902	7.62635	38	YHL006C	YKL183W	FALSE	FALSE	TRUE	TRUE
YGR048W_YLR345W	UFD1	YLR345W	0.902089	0.115	0.686355	0.642488	21.2413	0	YGR048W	YLR345W	FALSE	FALSE	TRUE	TRUE
YML064C_YOR060C	TEM1	SLD7	0.77523	0.185	0.740063	0.483795	13.6608	0	YML064C	YOR060C	FALSE	FALSE	TRUE	TRUE
YDR357C_YEL005C	CNL1	VAB2	0.990871	0.472	0.8857	0.497872	6.03375	53	YDR357C	YEL005C	FALSE	FALSE	FALSE	TRUE
YKR092C_YLR197W	SRP40	NOP56	0.162706	0.019	0.558902	0.216056	29.9829	0	YKR092C	YLR197W	FALSE	FALSE	FALSE	TRUE
YDR468C_YML088W	TLG1	UFO1	0.53719	0.073	0.667285	0.272173	27.5134	0	YDR468C	YML088W	FALSE	FALSE	TRUE	TRUE
YBL006C_YJR011C	LDB7	YJR011C	0.47459	0.074	0.667285	0.246891	22.8504	0	YBL006C	YJR011C	FALSE	FALSE	TRUE	TRUE
YML094W_YOR185C	GIM5	GSP2	0.321984	0.127	0.706157	0.282555	19.8517	0	YML094W	YOR185C	FALSE	FALSE	TRUE	TRUE
YLR368W_YOR057W	MDM30	SGT1	0.362232	0.105	0.686355	0.269468	28.4339	0	YLR368W	YOR057W	FALSE	FALSE	TRUE	TRUE
YLR052W_YMR055C	IES3	BUB2	0.891542	0.178	0.740063	0.614456	12.3143	0	YLR052W	YMR055C	FALSE	FALSE	TRUE	TRUE
YDR364C_YLR233C	CDC40	EST1	0.276802	0.318	0.822382	0.245755	29.7759	0	YDR364C	YLR233C	FALSE	FALSE	TRUE	TRUE
YJL031C_YJL036W	BET4	SNX4	0.679687	0.042	0.635554	0.441977	15.9336	0	YJL031C	YJL036W	FALSE	FALSE	TRUE	TRUE
YGL176C_YPR110C	YGL176C	RPC40	0.155364	0.226	0.777661	0.23549	26.7345	0	YGL176C	YPR110C	FALSE	FALSE	TRUE	TRUE
YNL147W_YOR159C	LSM7	SME1	0.999592	0.504	0.900431	0.843156	2.87559	66	YNL147W	YOR159C	FALSE	FALSE	TRUE	TRUE
YBL090W_YML088W	MRP21	UFO1	0.427014	0.068	0.635554	0.276737	26.9132	0	YBL090W	YML088W	FALSE	FALSE	TRUE	TRUE
YDR228C_YOR250C	PCF11	CLP1	0.999649	0.696	0.98128	0.861808	5.79409	220	YDR228C	YOR250C	FALSE	TRUE	FALSE	FALSE
YDL098C_YOR226C	SNU23	ISU2	0.336661	0.067	0.635554	0.213763	22.281	0	YDL098C	YOR226C	FALSE	FALSE	TRUE	TRUE
YDL097C_YLR408C	RPN6	BLS1	0.510202	0.043	0.635554	0.318678	19.0472	0	YDL097C	YLR408C	FALSE	FALSE	TRUE	TRUE
YJR010C-A_YLR268W	SPC1	SEC22	0.658204	0.03	0.635554	0.271361	20.6435	0	YJR010C-A	YLR268W	FALSE	FALSE	TRUE	TRUE
YDR373W_YJL174W	FRQ1	KRE9	0.881802	0.105	0.686355	0.429142	20.558	0	YDR373W	YJL174W	FALSE	FALSE	TRUE	TRUE
YGR268C_YLL039C	HUA1	UBI4	0.186798	0.069	0.635554	0.155483	25.4744	0	YGR268C	YLL039C	FALSE	FALSE	TRUE	TRUE
YHR170W_YPL070W	NMD3	MUK1	0.340871	0.122	0.706157	0.231553	27.8826	0	YHR170W	YPL070W	FALSE	FALSE	TRUE	TRUE
YDR484W_YPR031W	VPS52	NTO1	0.808775	0.153	0.713918	0.49936	27.9678	0	YDR484W	YPR031W	FALSE	FALSE	TRUE	TRUE
YBR103W_YJR141W	SIF2	IPA1	0.243787	0.148	0.713918	0.250617	26.8537	0	YBR103W	YJR141W	FALSE	FALSE	TRUE	TRUE
YCR060W_YGR237C	TAH1	YGR237C	0.443461	0.038	0.635554	0.304143	25.6635	0	YCR060W	YGR237C	FALSE	FALSE	TRUE	TRUE
YGR168C_YOL147C	YGR168C	PEX11	0.945473	0.089	0.667285	0.710728	8.58128	17	YGR168C	YOL147C	FALSE	FALSE	FALSE	TRUE
YBL098W_YNL100W	BNA4	MIC27	0.554678	0.065	0.635554	0.298396	24.4477	0	YBL098W	YNL100W	FALSE	FALSE	TRUE	TRUE
YER003C_YGL017W	PMI40	ATE1	0.146902	0.34	0.833678	0.23002	26.0071	0	YER003C	YGL017W	FALSE	FALSE	TRUE	TRUE
YNL125C_YNL146W	ESBP6	YNL146W	0.275603	0.075	0.667285	0.320968	22.9691	0	YNL125C	YNL146W	FALSE	FALSE	TRUE	TRUE
YKL012W_YOR368W	PRP40	RAD17	0.288268	0.05	0.635554	0.223556	27.831	0	YKL012W	YOR368W	FALSE	FALSE	TRUE	TRUE
YGR168C_YGR177C	YGR168C	ATF2	0.240685	0.265	0.78549	0.294569	27.063	0	YGR168C	YGR177C	FALSE	FALSE	TRUE	TRUE
YHR159W_YML064C	TDA11	TEM1	0.7662	0.102	0.686355	0.45176	25.1635	0	YHR159W	YML064C	FALSE	FALSE	TRUE	TRUE
YGR146C_YPL070W	ECL1	MUK1	0.809119	0.063	0.635554	0.402904	19.5294	0	YGR146C	YPL070W	FALSE	FALSE	TRUE	TRUE
YGR119C_YKL057C	NUP57	NUP120	0.807068	0.081	0.667285	0.512592	10.775	0	YGR119C	YKL057C	FALSE	FALSE	FALSE	TRUE
YGL019W_YLL027W	CKB1	ISA1	0.599263	0.046	0.635554	0.247834	26.7103	0	YGL019W	YLL027W	FALSE	FALSE	TRUE	TRUE
YKL029C_YLR347C	MAE1	KAP95	0.634231	0.591	0.93173	0.326494	29.2815	0	YKL029C	YLR347C	TRUE	FALSE	TRUE	TRUE
YOR069W_YOR132W	VPS5	VPS17	0.99977	0.6	0.93173	0.74856	4.19548	137	YOR069W	YOR132W	FALSE	TRUE	FALSE	FALSE
YFL027C_YNL100W	GYP8	MIC27	0.420175	0.068	0.635554	0.26821	25.5377	0	YFL027C	YNL100W	FALSE	FALSE	TRUE	TRUE
YLR038C_YLR291C	COX12	GCD7	0.56952	0.146	0.713918	0.331107	21.1487	0	YLR038C	YLR291C	FALSE	FALSE	TRUE	TRUE
YLR274W_YPL262W	MCM5	FUM1	0.0807081	0	0	0.224999	50	0	YLR274W	YPL262W	FALSE	FALSE	TRUE	TRUE
YCR086W_YPL093W	CSM1	NOG1	0.493537	0.07	0.635554	0.260651	27.0728	0	YCR086W	YPL093W	FALSE	FALSE	FALSE	TRUE
YHR008C_YLR291C	SOD2	GCD7	0.262512	0.053	0.635554	0.231655	23.9751	0	YHR008C	YLR291C	FALSE	FALSE	TRUE	TRUE
YKR022C_YPR083W	NTR2	MDM36	0.976288	0.17	0.730443	0.564741	22.0148	23	YKR022C	YPR083W	FALSE	FALSE	TRUE	TRUE
YHL006C_YML064C	SHU1	TEM1	0.298604	0.164	0.730443	0.238904	24.3407	0	YHL006C	YML064C	FALSE	FALSE	TRUE	TRUE
YGR168C_YJL136C	YGR168C	RPS21B	0.131421	0.02	0.558902	0.18693	25.994	0	YGR168C	YJL136C	FALSE	FALSE	TRUE	TRUE
YLR274W_YNL075W	MCM5	IMP4	0.106516	0	0	0.228127	50	0	YLR274W	YNL075W	FALSE	FALSE	TRUE	TRUE
YIR024C_YLR315W	INA22	NKP2	0.752246	0.04	0.635554	0.215869	25.6277	0	YIR024C	YLR315W	TRUE	FALSE	TRUE	TRUE
YAL054C_YAR035W	ACS1	YAT1	0.494151	0.292	0.802235	0.310471	27.331	0	YAL054C	YAR035W	FALSE	TRUE	FALSE	TRUE
YCR075W-A_YEL020W-A	EGO2	TIM9	0.99968	0.317	0.822382	0.818363	2.15381	37	YCR075W-A	YEL020W-A	FALSE	TRUE	TRUE	TRUE
YGR048W_YJL110C	UFD1	GZF3	0.319174	0.05	0.635554	0.18693	30.8607	0	YGR048W	YJL110C	FALSE	FALSE	TRUE	TRUE
YLR315W_YLR433C	NKP2	CNA1	0.415299	0.029	0.558902	0.260944	21.8299	0	YLR315W	YLR433C	FALSE	FALSE	TRUE	TRUE
YOR368W_YPL002C	RAD17	SNF8	0.316198	0.21	0.759412	0.244901	23.7415	0	YOR368W	YPL002C	FALSE	FALSE	TRUE	TRUE
YLR288C_YML024W	MEC3	RPS17A	0.720589	0.202	0.759412	0.370607	20.5822	0	YLR288C	YML024W	FALSE	FALSE	TRUE	TRUE
YML054C-A_YPL070W	YML054C-A	MUK1	0.732264	0.059	0.635554	0.477514	20.3608	0	YML054C-A	YPL070W	FALSE	FALSE	TRUE	TRUE
YHR113W_YNL078W	APE4	NIS1	0.108814	0.027	0.558902	0.229231	25.5256	0	YHR113W	YNL078W	FALSE	FALSE	TRUE	TRUE
YDL232W_YER083C	OST4	GET2	0.767195	0.054	0.635554	0.313068	15.7644	0	YDL232W	YER083C	FALSE	FALSE	TRUE	TRUE
YDR295C_YER180C-A	HDA2	SLO1	0.634704	0.033	0.635554	0.387416	26.1659	0	YDR295C	YER180C-A	FALSE	FALSE	TRUE	TRUE
YDL087C_YMR293C	LUC7	HER2	0.769828	0.216	0.759412	0.605727	25.0372	0	YDL087C	YMR293C	FALSE	FALSE	TRUE	TRUE
YGR268C_YPL002C	HUA1	SNF8	0.562859	0.08	0.667285	0.209695	20.8406	0	YGR268C	YPL002C	FALSE	FALSE	TRUE	TRUE
YAL039C_YGR142W	CYC3	BTN2	0.713173	0.202	0.759412	0.38153	21.0404	0	YAL039C	YGR142W	FALSE	FALSE	TRUE	TRUE
YDR160W_YJL057C	SSY1	IKS1	0.708755	0.066	0.635554	0.416058	26.0631	0	YDR160W	YJL057C	FALSE	FALSE	TRUE	TRUE
YDL166C_YPL268W	FAP7	PLC1	0.709528	0.116	0.686355	0.508101	25.0258	0	YDL166C	YPL268W	FALSE	FALSE	TRUE	TRUE
YHR181W_YOR181W	SVP26	LAS17	0.368588	0.078	0.667285	0.220796	20.9255	0	YHR181W	YOR181W	FALSE	FALSE	TRUE	TRUE
YLR213C_YLR288C	CRR1	MEC3	0.51753	0.217	0.759412	0.312834	26.2648	0	YLR213C	YLR288C	FALSE	FALSE	TRUE	TRUE
YJL023C_YOR229W	PET130	WTM2	0.202196	0.121	0.706157	0.253784	26.5672	0	YJL023C	YOR229W	FALSE	TRUE	TRUE	TRUE
YJL036W_YNL086W	SNX4	SNN1	0.672446	0.051	0.635554	0.396836	10.397	0	YJL036W	YNL086W	FALSE	FALSE	FALSE	TRUE
YOR015W_YPR170W-B	YOR015W	YPR170W-B	0.764689	0.039	0.635554	0.271525	18.4962	0	YOR015W	YPR170W-B	FALSE	FALSE	TRUE	TRUE
YJR003C_YJR050W	MRX12	ISY1	0.459564	0.067	0.635554	0.259024	27.4873	0	YJR003C	YJR050W	FALSE	FALSE	TRUE	TRUE
YJL006C_YML112W	CTK2	CTK3	0.997946	0.605	0.940019	0.822422	3.38857	115	YJL006C	YML112W	TRUE	FALSE	FALSE	FALSE
YCL009C_YML088W	ILV6	UFO1	0.371272	0.085	0.667285	0.255382	29.4562	0	YCL009C	YML088W	FALSE	FALSE	TRUE	TRUE
YCL056C_YMR256C	PEX34	COX7	0.777147	0.057	0.635554	0.303468	12.1701	0	YCL056C	YMR256C	FALSE	FALSE	FALSE	TRUE
YJL187C_YOL029C	SWE1	YOL029C	0.241743	0.064	0.635554	0.23148	25.8693	0	YJL187C	YOL029C	FALSE	FALSE	TRUE	TRUE
YDR375C_YPR028W	BCS1	YOP1	0.388657	0.03	0.635554	0.259637	20.6904	0	YDR375C	YPR028W	FALSE	FALSE	TRUE	TRUE
YEL041W_YLR347C	YEF1	KAP95	0.209295	0.543	0.916299	0.264845	29.6791	0	YEL041W	YLR347C	FALSE	FALSE	TRUE	TRUE
YJL163C_YNL146W	YJL163C	YNL146W	0.624503	0.105	0.686355	0.407686	19.7274	0	YJL163C	YNL146W	FALSE	FALSE	TRUE	TRUE
YIR010W_YKR027W	DSN1	BCH2	0.774199	0.063	0.635554	0.436623	28.425	0	YIR010W	YKR027W	FALSE	FALSE	TRUE	TRUE
YDR059C_YER068W	UBC5	MOT2	0.99795	0.597	0.93173	0.810124	3.68324	73	YDR059C	YER068W	FALSE	FALSE	FALSE	FALSE
YHL021C_YOR210W	AIM17	RPB10	0.525739	0.049	0.635554	0.426103	13.8952	0	YHL021C	YOR210W	FALSE	FALSE	FALSE	TRUE
YDL097C_YDR179C	RPN6	CSN9	0.578661	0.211	0.759412	0.361932	19.2511	0	YDL097C	YDR179C	FALSE	FALSE	TRUE	TRUE
YNR039C_YPR170W-B	ZRG17	YPR170W-B	0.659783	0.028	0.558902	0.326409	14.3196	0	YNR039C	YPR170W-B	FALSE	FALSE	TRUE	TRUE
YIR010W_YLR347C	DSN1	KAP95	0.727108	0.392	0.860408	0.540385	25.3217	0	YIR010W	YLR347C	FALSE	FALSE	TRUE	TRUE
YLL049W_YLR423C	LDB18	ATG17	0.499298	0.05	0.635554	0.26362	23.4642	0	YLL049W	YLR423C	TRUE	FALSE	TRUE	TRUE
YBL043W_YOR304C-A	ECM13	BIL1	0.738012	0.036	0.635554	0.183756	17.7374	0	YBL043W	YOR304C-A	FALSE	FALSE	TRUE	TRUE
YHR025W_YNL078W	THR1	NIS1	0.251186	0.027	0.558902	0.237572	25.3767	0	YHR025W	YNL078W	FALSE	FALSE	TRUE	TRUE
YDR175C_YER094C	RSM24	PUP3	0.437908	0.032	0.635554	0.290869	16.5947	0	YDR175C	YER094C	FALSE	FALSE	TRUE	TRUE
YDR295C_YLR315W	HDA2	NKP2	0.373111	0.078	0.667285	0.26684	23.102	0	YDR295C	YLR315W	FALSE	FALSE	TRUE	TRUE
YBR002C_YKR021W	RER2	ALY1	0.573507	0.033	0.635554	0.284435	25.1107	0	YBR002C	YKR021W	FALSE	FALSE	TRUE	TRUE
YHR008C_YJR011C	SOD2	YJR011C	0.289853	0.192	0.740063	0.236444	21.9634	0	YHR008C	YJR011C	FALSE	FALSE	TRUE	TRUE
YDL208W_YLR175W	NHP2	CBF5	0.270199	0.019	0.558902	0.29257	23.3253	0	YDL208W	YLR175W	FALSE	FALSE	FALSE	TRUE
YBR173C_YGR057C	UMP1	LST7	0.87009	0.226	0.777661	0.593431	17.1065	0	YBR173C	YGR057C	FALSE	FALSE	TRUE	TRUE
YHR057C_YMR214W	CPR2	SCJ1	0.652919	0.538	0.909526	0.278162	24.3547	0	YHR057C	YMR214W	FALSE	FALSE	TRUE	TRUE
YBR047W_YPL077C	FMP23	YPL077C	0.578244	0.098	0.667285	0.214298	19.5775	0	YBR047W	YPL077C	FALSE	FALSE	TRUE	TRUE
YNL044W_YPL199C	YIP3	YPL199C	0.701965	0.067	0.635554	0.293467	19.8773	0	YNL044W	YPL199C	FALSE	FALSE	TRUE	TRUE
YMR055C_YPL173W	BUB2	MRPL40	0.697465	0.225	0.777661	0.405726	25.0624	0	YMR055C	YPL173W	FALSE	FALSE	TRUE	TRUE
YHR192W_YPR159W	LNP1	KRE6	0.904804	0.048	0.635554	0.500813	8.1708	4	YHR192W	YPR159W	FALSE	TRUE	TRUE	TRUE
YKL155C_YPR178W	RSM22	PRP4	0.383739	0.05	0.635554	0.337981	22.1106	0	YKL155C	YPR178W	FALSE	FALSE	TRUE	TRUE
YFR043C_YJR058C	IRC6	APS2	0.953297	0.245	0.777661	0.77383	5.05047	24	YFR043C	YJR058C	FALSE	FALSE	TRUE	TRUE
YDR142C_YNL100W	PEX7	MIC27	0.757987	0.118	0.686355	0.480877	16.1803	0	YDR142C	YNL100W	FALSE	FALSE	TRUE	TRUE
YFL039C_YNL078W	ACT1	NIS1	0.689826	0.076	0.667285	0.446302	23.0967	0	YFL039C	YNL078W	FALSE	FALSE	TRUE	TRUE
YBR233W-A_YLR313C	DAD3	SPH1	0.54068	0.041	0.635554	0.249702	22.7247	0	YBR233W-A	YLR313C	TRUE	FALSE	TRUE	TRUE
YLR117C_YMR163C	CLF1	INP2	0.794009	0.105	0.686355	0.466181	17.7809	0	YLR117C	YMR163C	FALSE	FALSE	TRUE	TRUE
YJR010C-A_YML055W	SPC1	SPC2	0.915229	0.106	0.686355	0.475679	11.3054	0	YJR010C-A	YML055W	FALSE	FALSE	FALSE	FALSE
YBL026W_YDR378C	LSM2	LSM6	0.99973	0.454	0.8857	0.823336	3.71589	48	YBL026W	YDR378C	TRUE	FALSE	FALSE	FALSE
YAL036C_YOR279C	RBG1	RFM1	0.689728	0.075	0.667285	0.406439	18.6037	0	YAL036C	YOR279C	FALSE	FALSE	TRUE	TRUE
YGL181W_YPR166C	GTS1	MRP2	0.300237	0	0	0.172231	50	0	YGL181W	YPR166C	FALSE	FALSE	TRUE	TRUE
YGR168C_YIL065C	YGR168C	FIS1	0.589872	0.035	0.635554	0.302162	22.2543	0	YGR168C	YIL065C	FALSE	FALSE	TRUE	TRUE
YDL127W_YMR068W	PCL2	AVO2	0.861583	0.152	0.713918	0.323351	25.3554	0	YDL127W	YMR068W	FALSE	FALSE	TRUE	TRUE
YIL089W_YPR063C	YIL089W	YPR063C	0.974652	0.091	0.667285	0.540302	4.61019	19	YIL089W	YPR063C	FALSE	FALSE	TRUE	TRUE
YGR168C_YOR368W	YGR168C	RAD17	0.824883	0.076	0.667285	0.350767	26.7807	0	YGR168C	YOR368W	FALSE	FALSE	TRUE	TRUE
YDR347W_YJR101W	MRP1	RSM26	0.999525	0.546	0.916299	0.832535	6.90581	59	YDR347W	YJR101W	TRUE	FALSE	FALSE	TRUE
YBR109C_YCL063W	CMD1	VAC17	0.823791	0.096	0.667285	0.339334	23.3726	0	YBR109C	YCL063W	FALSE	FALSE	TRUE	TRUE
YFR043C_YLR170C	IRC6	APS1	0.985444	0.284	0.802235	0.790804	3.17839	47	YFR043C	YLR170C	FALSE	FALSE	FALSE	TRUE
YHL029C_YNL099C	OCA5	OCA1	0.732853	0.088	0.667285	0.448808	16.5099	0	YHL029C	YNL099C	FALSE	FALSE	FALSE	TRUE
YDL242W_YGL119W	YDL242W	COQ8	0.626551	0.039	0.635554	0.366901	23.3469	0	YDL242W	YGL119W	FALSE	FALSE	TRUE	TRUE
YMR094W_YMR168C	CTF13	CEP3	0.980295	0.419	0.871164	0.810456	6.39323	33	YMR094W	YMR168C	FALSE	FALSE	FALSE	FALSE
YLR368W_YMR068W	MDM30	AVO2	0.563164	0.09	0.667285	0.406551	20.7741	0	YLR368W	YMR068W	FALSE	FALSE	TRUE	TRUE
YER092W_YLR423C	IES5	ATG17	0.637112	0.096	0.667285	0.345417	24.5814	0	YER092W	YLR423C	TRUE	FALSE	TRUE	TRUE
YDR446W_YEL005C	ECM11	VAB2	0.438761	0.029	0.558902	0.149858	26.467	0	YDR446W	YEL005C	FALSE	FALSE	TRUE	TRUE
YBR269C_YKL075C	SDH8	YKL075C	0.852302	0.168	0.730443	0.416797	23.5103	0	YBR269C	YKL075C	FALSE	FALSE	TRUE	TRUE
YDR434W_YNL125C	GPI17	ESBP6	0.30839	0.101	0.686355	0.27465	26.6364	0	YDR434W	YNL125C	FALSE	FALSE	TRUE	TRUE
YMR168C_YPL173W	CEP3	MRPL40	0.825195	0.241	0.777661	0.575729	28.9237	0	YMR168C	YPL173W	FALSE	FALSE	TRUE	TRUE
YMR239C_YOL149W	RNT1	DCP1	0.328778	0.031	0.635554	0.205442	24.829	0	YMR239C	YOL149W	FALSE	FALSE	TRUE	TRUE
YMR213W_YNL189W	CEF1	SRP1	0.166231	0.023	0.558902	0.225828	29.1958	0	YMR213W	YNL189W	FALSE	FALSE	TRUE	TRUE
YJR050W_YLR048W	ISY1	RPS0B	0.287077	0.046	0.635554	0.223418	25.542	0	YJR050W	YLR048W	FALSE	FALSE	TRUE	TRUE
YDR453C_YLL029W	TSA2	FRA1	0.155349	0.054	0.635554	0.306006	26.8311	0	YDR453C	YLL029W	FALSE	FALSE	FALSE	TRUE
YER094C_YOR313C	PUP3	SPS4	0.887041	0.204	0.759412	0.643228	12.349	0	YER094C	YOR313C	FALSE	FALSE	TRUE	TRUE
YJR135C_YLR381W	MCM22	CTF3	0.99826	0.62	0.940019	0.649704	16.6378	124	YJR135C	YLR381W	FALSE	FALSE	FALSE	FALSE
YDL097C_YOR158W	RPN6	PET123	0.614787	0.056	0.635554	0.314899	27.6374	0	YDL097C	YOR158W	FALSE	FALSE	TRUE	TRUE
YML108W_YPL225W	YML108W	YPL225W	0.9973	0.324	0.822382	0.838099	3.83885	34	YML108W	YPL225W	FALSE	FALSE	TRUE	TRUE
YER009W_YLR335W	NTF2	NUP2	0.856958	0.474	0.8857	0.65761	14.4514	1	YER009W	YLR335W	FALSE	FALSE	TRUE	TRUE
YLR288C_YNL067W-B	MEC3	YNL067W-B	0.999137	0.203	0.759412	0.66961	5.37123	49	YLR288C	YNL067W-B	FALSE	FALSE	TRUE	TRUE
YDR246W_YDR472W	TRS23	TRS31	0.9887	0.351	0.842949	0.703402	3.48038	35	YDR246W	YDR472W	FALSE	FALSE	FALSE	FALSE
YCR068W_YNL125C	ATG15	ESBP6	0.609143	0.082	0.667285	0.428663	26.0868	0	YCR068W	YNL125C	FALSE	TRUE	TRUE	TRUE
YAL039C_YNL189W	CYC3	SRP1	0.499152	0.17	0.730443	0.27931	26.7523	0	YAL039C	YNL189W	FALSE	FALSE	TRUE	TRUE
YLL029W_YMR239C	FRA1	RNT1	0.142847	0.028	0.558902	0.259171	28.8177	0	YLL029W	YMR239C	FALSE	FALSE	TRUE	TRUE
YHR015W_YOR157C	MIP6	PUP1	0.141871	0.04	0.635554	0.203413	26.4349	0	YHR015W	YOR157C	FALSE	FALSE	TRUE	TRUE
YDL147W_YDR427W	RPN5	RPN9	0.9883	0.288	0.802235	0.722428	4.15254	36	YDL147W	YDR427W	TRUE	TRUE	FALSE	FALSE
YJL163C_YLR268W	YJL163C	SEC22	0.566105	0.088	0.667285	0.295209	18.2456	0	YJL163C	YLR268W	FALSE	FALSE	TRUE	TRUE
YMR298W_YPR159W	LIP1	KRE6	0.32672	0.023	0.558902	0.269174	25.7065	0	YMR298W	YPR159W	FALSE	FALSE	TRUE	TRUE
YEL037C_YIL148W	RAD23	RPL40A	0.790648	0.137	0.706157	0.440009	11.5745	0	YEL037C	YIL148W	FALSE	TRUE	FALSE	FALSE
YNR039C_YPL218W	ZRG17	SAR1	0.294794	0.127	0.706157	0.259095	26.8048	0	YNR039C	YPL218W	FALSE	FALSE	TRUE	TRUE
YDR375C_YLR108C	BCS1	YLR108C	0.53266	0.073	0.667285	0.29433	21.7471	0	YDR375C	YLR108C	FALSE	FALSE	TRUE	TRUE
YBR228W_YGR198W	SLX1	YPP1	0.804959	0.136	0.706157	0.709968	10.5224	0	YBR228W	YGR198W	FALSE	FALSE	TRUE	TRUE
YMR240C_YOR319W	CUS1	HSH49	0.99917	0.557	0.916299	0.524416	2.21699	81	YMR240C	YOR319W	TRUE	FALSE	FALSE	FALSE
YFR015C_YLR258W	GSY1	GSY2	0.987918	0.64	0.963225	0.735178	3.99475	92	YFR015C	YLR258W	TRUE	TRUE	FALSE	FALSE
YGR168C_YPL112C	YGR168C	PEX25	0.593271	0.054	0.635554	0.348917	21.6557	0	YGR168C	YPL112C	FALSE	FALSE	FALSE	TRUE
YDR295C_YOL069W	HDA2	NUF2	0.939573	0.263	0.78549	0.338851	29.6624	21	YDR295C	YOL069W	FALSE	FALSE	FALSE	TRUE
YDR320C-A_YLR313C	DAD4	SPH1	0.610783	0.062	0.635554	0.320763	21.6333	0	YDR320C-A	YLR313C	FALSE	FALSE	TRUE	TRUE
YEL042W_YNL125C	GDA1	ESBP6	0.458492	0.124	0.706157	0.277879	25.5132	0	YEL042W	YNL125C	FALSE	TRUE	TRUE	TRUE
YLR031W_YOR158W	YLR031W	PET123	0.478657	0.04	0.635554	0.192542	27.4232	0	YLR031W	YOR158W	FALSE	FALSE	TRUE	TRUE
YIL148W_YML097C	RPL40A	VPS9	0.788673	0.067	0.635554	0.485644	24.7143	0	YIL148W	YML097C	FALSE	FALSE	TRUE	TRUE
YGR048W_YOR368W	UFD1	RAD17	0.834911	0.026	0.558902	0.508286	11.5248	0	YGR048W	YOR368W	FALSE	FALSE	TRUE	TRUE
YER094C_YGR057C	PUP3	LST7	0.548993	0.126	0.706157	0.291315	23.2226	0	YER094C	YGR057C	FALSE	FALSE	TRUE	TRUE
YIL152W_YLR368W	YIL152W	MDM30	0.901335	0.154	0.730443	0.542677	25.0498	0	YIL152W	YLR368W	FALSE	FALSE	TRUE	TRUE
YDR318W_YNL189W	MCM21	SRP1	0.831612	0.176	0.730443	0.466581	27.5909	0	YDR318W	YNL189W	FALSE	FALSE	TRUE	TRUE
YGR057C_YJR046W	LST7	TAH11	0.595122	0.097	0.667285	0.328688	23.0045	0	YGR057C	YJR046W	FALSE	FALSE	TRUE	TRUE
YDR079C-A_YLR433C	TFB5	CNA1	0.612611	0.055	0.635554	0.434709	18.4682	0	YDR079C-A	YLR433C	FALSE	FALSE	TRUE	TRUE
YBR130C_YHR107C	SHE3	CDC12	0.91208	0.303	0.811902	0.269275	17.136	4	YBR130C	YHR107C	FALSE	FALSE	FALSE	TRUE
YIL103W_YJR097W	DPH1	JJJ3	0.999593	0.677	0.98128	0.856085	4.31399	121	YIL103W	YJR097W	FALSE	FALSE	FALSE	TRUE
YGR153W_YML088W	YGR153W	UFO1	0.826402	0.128	0.706157	0.309535	27.4335	0	YGR153W	YML088W	FALSE	FALSE	TRUE	TRUE
YDR498C_YGL145W	SEC20	TIP20	0.998765	0.613	0.940019	0.750776	8.92273	105	YDR498C	YGL145W	FALSE	FALSE	FALSE	FALSE
YBR127C_YGR117C	VMA2	YGR117C	0.990107	0.344	0.833678	0.75744	3.54394	42	YBR127C	YGR117C	FALSE	FALSE	FALSE	TRUE
YBR273C_YMR276W	UBX7	DSK2	0.984885	0.087	0.667285	0.297159	29.2482	31	YBR273C	YMR276W	FALSE	FALSE	TRUE	TRUE
YJR015W_YPL218W	YJR015W	SAR1	0.295544	0.131	0.706157	0.322298	23.492	0	YJR015W	YPL218W	FALSE	FALSE	TRUE	TRUE
YDR016C_YJR135C	DAD1	MCM22	0.846841	0.101	0.686355	0.271843	20.1852	0	YDR016C	YJR135C	FALSE	FALSE	FALSE	TRUE
YGL068W_YPL077C	MNP1	YPL077C	0.605114	0.045	0.635554	0.187604	15.1919	0	YGL068W	YPL077C	TRUE	FALSE	TRUE	TRUE
YBR103W_YBR122C	SIF2	MRPL36	0.741526	0.138	0.706157	0.302048	16.9748	0	YBR103W	YBR122C	FALSE	FALSE	TRUE	TRUE
YEL037C_YPL096W	RAD23	PNG1	0.999136	0.562	0.916299	0.785094	15.1155	56	YEL037C	YPL096W	TRUE	TRUE	FALSE	FALSE
YCL055W_YGL192W	KAR4	IME4	0.999776	0.714	0.98128	0.82139	3.81647	211	YCL055W	YGL192W	FALSE	FALSE	TRUE	FALSE
YCR057C_YLR409C	PWP2	UTP21	0.994752	0.714	0.98128	0.834159	6.50588	234	YCR057C	YLR409C	FALSE	FALSE	FALSE	FALSE
YBR230C_YNL100W	OM14	MIC27	0.444079	0.035	0.635554	0.170582	22.144	0	YBR230C	YNL100W	FALSE	FALSE	TRUE	TRUE
YFR050C_YGR067C	PRE4	YGR067C	0.463784	0.068	0.635554	0.323463	26.6109	0	YFR050C	YGR067C	FALSE	FALSE	FALSE	TRUE
YEL029C_YNR027W	BUD16	BUD17	0.999797	0.688	0.98128	0.931186	2.2671	120	YEL029C	YNR027W	TRUE	TRUE	FALSE	TRUE
YDR265W_YGR133W	PEX10	PEX4	0.851859	0.187	0.740063	0.571995	12.1751	0	YDR265W	YGR133W	FALSE	FALSE	FALSE	TRUE
YPL151C_YPR083W	PRP46	MDM36	0.310388	0.058	0.635554	0.225545	28.729	0	YPL151C	YPR083W	FALSE	FALSE	TRUE	TRUE
YDL242W_YJL036W	YDL242W	SNX4	0.644775	0.067	0.635554	0.346466	22.8223	0	YDL242W	YJL036W	FALSE	FALSE	TRUE	TRUE
YMR153W_YNL234W	NUP53	YNL234W	0.961204	0.234	0.777661	0.460766	20.2094	29	YMR153W	YNL234W	TRUE	FALSE	TRUE	TRUE
YER149C_YIR017C	PEA2	MET28	0.675434	0.052	0.635554	0.222452	25.5604	0	YER149C	YIR017C	FALSE	FALSE	TRUE	TRUE
YIL065C_YLR356W	FIS1	ATG33	0.647406	0.079	0.667285	0.302136	16.5086	0	YIL065C	YLR356W	FALSE	FALSE	TRUE	TRUE
YDR013W_YPR175W	PSF1	DPB2	0.973433	0.39	0.860408	0.771118	11.1184	41	YDR013W	YPR175W	FALSE	FALSE	FALSE	FALSE
YGR048W_YNL155W	UFD1	CUZ1	0.254257	0.056	0.635554	0.189387	24.8872	0	YGR048W	YNL155W	FALSE	FALSE	TRUE	TRUE
YJL125C_YNL062C	GCD14	GCD10	0.999283	0.722	0.98128	0.876369	3.94849	203	YJL125C	YNL062C	TRUE	TRUE	FALSE	FALSE
YDR175C_YKR027W	RSM24	BCH2	0.25163	0.145	0.713918	0.268123	28.0964	0	YDR175C	YKR027W	FALSE	FALSE	TRUE	TRUE
YJR068W_YNL290W	RFC2	RFC3	0.959844	0.65	0.963225	0.75447	7.93652	45	YJR068W	YNL290W	TRUE	FALSE	FALSE	FALSE
YHL004W_YML088W	MRP4	UFO1	0.544089	0.101	0.686355	0.248914	27.7612	0	YHL004W	YML088W	TRUE	FALSE	TRUE	TRUE
YJR051W_YLR297W	OSM1	YLR297W	0.901845	0.156	0.730443	0.312595	10.2562	0	YJR051W	YLR297W	FALSE	FALSE	TRUE	TRUE
YIL057C_YNL036W	RGI2	NCE103	0.368682	0.202	0.759412	0.288804	23.8242	0	YIL057C	YNL036W	FALSE	FALSE	TRUE	TRUE
YGR142W_YLR351C	BTN2	NIT3	0.351137	0.225	0.777661	0.227715	25.3615	0	YGR142W	YLR351C	FALSE	FALSE	TRUE	TRUE
YBR060C_YLR368W	ORC2	MDM30	0.588842	0.477	0.8857	0.315774	28.0488	0	YBR060C	YLR368W	FALSE	FALSE	TRUE	TRUE
YLR368W_YPL018W	MDM30	CTF19	0.225745	0.074	0.667285	0.26263	28.1382	0	YLR368W	YPL018W	FALSE	FALSE	TRUE	TRUE
YIR024C_YOL069W	INA22	NUF2	0.692101	0.049	0.635554	0.207072	29.6329	0	YIR024C	YOL069W	FALSE	FALSE	TRUE	TRUE
YDR142C_YGR168C	PEX7	YGR168C	0.65454	0.074	0.667285	0.333143	17.511	0	YDR142C	YGR168C	FALSE	FALSE	TRUE	TRUE
YIL092W_YNL193W	YIL092W	YNL193W	0.980911	0.409	0.871164	0.652887	26.1182	13	YIL092W	YNL193W	FALSE	FALSE	TRUE	TRUE
YDL049C_YPL070W	KNH1	MUK1	0.801163	0.073	0.667285	0.337354	26.6101	0	YDL049C	YPL070W	FALSE	FALSE	TRUE	TRUE
YOR039W_YOR061W	CKB2	CKA2	0.959133	0.323	0.822382	0.774232	4.10217	28	YOR039W	YOR061W	FALSE	FALSE	FALSE	FALSE
YDR067C_YOR185C	OCA6	GSP2	0.991054	0.47	0.8857	0.839321	2.56805	36	YDR067C	YOR185C	FALSE	FALSE	TRUE	TRUE
YGR018C_YGR142W	YGR018C	BTN2	0.674163	0.136	0.706157	0.273656	22.2559	0	YGR018C	YGR142W	FALSE	FALSE	TRUE	TRUE
YDR308C_YML051W	SRB7	GAL80	0.664043	0.172	0.730443	0.505262	22.5958	0	YDR308C	YML051W	FALSE	FALSE	TRUE	TRUE
YDR088C_YDR416W	SLU7	SYF1	0.349159	0.047	0.635554	0.257507	28.033	0	YDR088C	YDR416W	FALSE	FALSE	FALSE	TRUE
YBR270C_YER094C	BIT2	PUP3	0.443281	0.093	0.667285	0.298404	23.011	0	YBR270C	YER094C	FALSE	FALSE	TRUE	TRUE
YHR166C_YHR169W	CDC23	DBP8	0.826156	0.156	0.730443	0.358235	24.9802	0	YHR166C	YHR169W	TRUE	FALSE	TRUE	TRUE
YDR311W_YML064C	TFB1	TEM1	0.723853	0.235	0.777661	0.424494	23.46	0	YDR311W	YML064C	FALSE	FALSE	TRUE	TRUE
YLR440C_YLR452C	SEC39	SST2	0.239563	0.094	0.667285	0.25705	25.886	0	YLR440C	YLR452C	FALSE	FALSE	TRUE	TRUE
YLL029W_YNL189W	FRA1	SRP1	0.931523	0.185	0.740063	0.677039	6.86738	5	YLL029W	YNL189W	FALSE	FALSE	TRUE	TRUE
YJL036W_YML064C	SNX4	TEM1	0.597094	0.108	0.686355	0.437636	15.5701	0	YJL036W	YML064C	FALSE	FALSE	TRUE	TRUE
YNL193W_YPL180W	YNL193W	TCO89	0.988285	0.46	0.8857	0.70731	16.213	63	YNL193W	YPL180W	FALSE	FALSE	TRUE	TRUE
YBR002C_YML064C	RER2	TEM1	0.303721	0.201	0.759412	0.247897	24.0751	0	YBR002C	YML064C	FALSE	FALSE	TRUE	TRUE
YGR168C_YOR089C	YGR168C	VPS21	0.21752	0.032	0.635554	0.174429	26.5581	0	YGR168C	YOR089C	FALSE	FALSE	TRUE	TRUE
YDR142C_YEL009C-A	PEX7	YEL009C-A	0.510812	0.081	0.667285	0.410798	14.6154	0	YDR142C	YEL009C-A	FALSE	FALSE	TRUE	TRUE
YCR086W_YFR028C	CSM1	CDC14	0.530784	0.094	0.667285	0.287339	25.6735	0	YCR086W	YFR028C	FALSE	FALSE	FALSE	TRUE
YMR153W_YPL191C	NUP53	YPL191C	0.96384	0.114	0.686355	0.636488	6.79372	14	YMR153W	YPL191C	FALSE	FALSE	TRUE	TRUE
YDL087C_YLL007C	LUC7	LMO1	0.604813	0.172	0.730443	0.346862	23.0831	0	YDL087C	YLL007C	TRUE	FALSE	TRUE	TRUE
YBR282W_YLR117C	MRPL27	CLF1	0.180243	0	0	0.193447	50	0	YBR282W	YLR117C	FALSE	FALSE	TRUE	TRUE
YAL020C_YBL071W-A	ATS1	KTI11	0.999754	0.437	0.878221	0.919015	2.21093	69	YAL020C	YBL071W-A	TRUE	TRUE	FALSE	FALSE
YNL287W_YPL010W	SEC21	RET3	0.999634	0.696	0.98128	0.808991	3.30106	178	YNL287W	YPL010W	TRUE	TRUE	FALSE	FALSE
YFL060C_YMR096W	SNO3	SNZ1	0.99986	0.665	0.98128	0.9295	2.23272	84	YFL060C	YMR096W	FALSE	FALSE	TRUE	TRUE
YBR026C_YDL043C	ETR1	PRP11	0.381425	0.1	0.686355	0.228514	25.5894	0	YBR026C	YDL043C	FALSE	FALSE	TRUE	TRUE
YOR176W_YPL018W	HEM15	CTF19	0.87526	0.317	0.822382	0.615014	8.22295	0	YOR176W	YPL018W	FALSE	FALSE	TRUE	TRUE
YDR076W_YLR078C	RAD55	BOS1	0.594307	0.056	0.635554	0.261331	27.2475	0	YDR076W	YLR078C	FALSE	FALSE	TRUE	TRUE
YGR048W_YPL049C	UFD1	DIG1	0.861086	0.092	0.667285	0.355757	26.999	0	YGR048W	YPL049C	FALSE	FALSE	TRUE	TRUE
YGR239C_YLR291C	PEX21	GCD7	0.414581	0.036	0.635554	0.237651	26.1615	0	YGR239C	YLR291C	FALSE	FALSE	TRUE	TRUE
YLR099C_YOR304C-A	ICT1	BIL1	0.971701	0.208	0.759412	0.713477	4.3626	34	YLR099C	YOR304C-A	TRUE	FALSE	TRUE	TRUE
YEL013W_YGL068W	VAC8	MNP1	0.864044	0.47	0.8857	0.588162	10.192	0	YEL013W	YGL068W	FALSE	TRUE	TRUE	TRUE
YJR084W_YPR045C	YJR084W	THP3	0.999601	0.541	0.909526	0.864448	13.8184	63	YJR084W	YPR045C	FALSE	FALSE	FALSE	TRUE
YGR048W_YMR144W	UFD1	FDO1	0.961323	0.207	0.759412	0.477811	6.46849	30	YGR048W	YMR144W	FALSE	FALSE	TRUE	TRUE
YGR235C_YML064C	MIC26	TEM1	0.486367	0.045	0.635554	0.231361	24.9518	0	YGR235C	YML064C	FALSE	FALSE	TRUE	TRUE
YGL091C_YPL018W	NBP35	CTF19	0.344924	0.054	0.635554	0.255796	24.069	0	YGL091C	YPL018W	FALSE	FALSE	TRUE	TRUE
YDR388W_YNL086W	RVS167	SNN1	0.962931	0.2	0.759412	0.460788	17.8886	19	YDR388W	YNL086W	FALSE	FALSE	FALSE	TRUE
YKL159C_YLR433C	RCN1	CNA1	0.994531	0.463	0.8857	0.726163	19.0667	116	YKL159C	YLR433C	FALSE	FALSE	FALSE	TRUE
YIL065C_YKR036C	FIS1	CAF4	0.985137	0.516	0.900431	0.738049	5.15841	100	YIL065C	YKR036C	TRUE	FALSE	FALSE	FALSE
YLR347C_YPL188W	KAP95	POS5	0.260372	0.464	0.8857	0.288592	26.1754	0	YLR347C	YPL188W	FALSE	FALSE	TRUE	TRUE
YER026C_YOL044W	CHO1	PEX15	0.377895	0.025	0.558902	0.215022	25.7143	0	YER026C	YOL044W	FALSE	FALSE	TRUE	TRUE
YGR235C_YKL018C-A	MIC26	YKL018C-A	0.500638	0.037	0.635554	0.162824	22.3782	0	YGR235C	YKL018C-A	FALSE	FALSE	TRUE	TRUE
YLR119W_YLR291C	SRN2	GCD7	0.0574486	0.018	0.558902	0.192913	50	0	YLR119W	YLR291C	FALSE	FALSE	TRUE	TRUE
YMR096W_YNL334C	SNZ1	SNO2	0.999839	0.664	0.98128	0.929633	2.29327	91	YMR096W	YNL334C	FALSE	FALSE	TRUE	TRUE
YDR323C_YKL218C	PEP7	SRY1	0.805463	0.143	0.713918	0.590435	12.7994	0	YDR323C	YKL218C	FALSE	FALSE	TRUE	TRUE
YKL099C_YOL054W	UTP11	PSH1	0.733273	0.145	0.713918	0.285719	21.9655	0	YKL099C	YOL054W	FALSE	FALSE	TRUE	TRUE
YDL015C_YNR039C	TSC13	ZRG17	0.513448	0.133	0.706157	0.260996	25.1996	0	YDL015C	YNR039C	FALSE	FALSE	TRUE	TRUE
YBR182C_YOR368W	SMP1	RAD17	0.830446	0.359	0.842949	0.494702	17.3372	0	YBR182C	YOR368W	FALSE	FALSE	TRUE	TRUE
YJR003C_YJR048W	MRX12	CYC1	0.428039	0.099	0.667285	0.320513	23.273	0	YJR003C	YJR048W	FALSE	FALSE	TRUE	TRUE
YNR039C_YPR174C	ZRG17	YPR174C	0.575186	0.062	0.635554	0.248548	20.8446	0	YNR039C	YPR174C	FALSE	FALSE	TRUE	TRUE
YLR048W_YPL173W	RPS0B	MRPL40	0.253637	0.069	0.635554	0.207783	25.5714	0	YLR048W	YPL173W	FALSE	FALSE	TRUE	TRUE
YNL333W_YNL334C	SNZ2	SNO2	0.999896	0.674	0.98128	0.932586	2.16938	101	YNL333W	YNL334C	TRUE	FALSE	TRUE	TRUE
YER127W_YOR158W	LCP5	PET123	0.885093	0.112	0.686355	0.301284	20.984	0	YER127W	YOR158W	FALSE	FALSE	TRUE	TRUE
YBR257W_YLR291C	POP4	GCD7	0.661909	0.083	0.667285	0.306133	25.6395	0	YBR257W	YLR291C	FALSE	FALSE	TRUE	TRUE
YLR183C_YPL204W	TOS4	HRR25	0.885065	0.272	0.802235	0.542604	22.7164	0	YLR183C	YPL204W	FALSE	FALSE	TRUE	TRUE
YKL078W_YLR291C	DHR2	GCD7	0.18402	0.11	0.686355	0.24499	27.0509	0	YKL078W	YLR291C	FALSE	FALSE	TRUE	TRUE
YBR087W_YJR068W	RFC5	RFC2	0.984703	0.632	0.95333	0.851935	5.74308	103	YBR087W	YJR068W	TRUE	FALSE	FALSE	FALSE
YER146W_YNL075W	LSM5	IMP4	0.368972	0.157	0.730443	0.286739	22.4489	0	YER146W	YNL075W	FALSE	FALSE	TRUE	TRUE
YMR068W_YNL189W	AVO2	SRP1	0.954924	0.231	0.777661	0.703185	20.8565	22	YMR068W	YNL189W	TRUE	FALSE	TRUE	TRUE
YKR037C_YLR423C	SPC34	ATG17	0.657755	0.121	0.706157	0.315133	26.2084	0	YKR037C	YLR423C	TRUE	FALSE	TRUE	TRUE
YGR034W_YPL208W	RPL26B	RKM1	0.662846	0.154	0.713918	0.416455	22.7487	0	YGR034W	YPL208W	FALSE	FALSE	TRUE	TRUE
YDL226C_YNR061C	GCS1	YNR061C	0.730391	0.217	0.759412	0.36641	20.8407	0	YDL226C	YNR061C	FALSE	FALSE	TRUE	TRUE
YGR074W_YOR194C	SMD1	TOA1	0.517	0.082	0.667285	0.216074	22.5483	0	YGR074W	YOR194C	TRUE	FALSE	TRUE	TRUE
YGR052W_YPL173W	FMP48	MRPL40	0.563403	0.123	0.706157	0.300724	26.204	0	YGR052W	YPL173W	FALSE	FALSE	TRUE	TRUE
YDR079C-A_YLR292C	TFB5	SEC72	0.679606	0.109	0.686355	0.263154	21.4211	0	YDR079C-A	YLR292C	FALSE	FALSE	TRUE	TRUE
YDL098C_YML064C	SNU23	TEM1	0.970607	0.335	0.833678	0.686219	13.7096	28	YDL098C	YML064C	FALSE	FALSE	TRUE	TRUE
YDR495C_YMR231W	VPS3	PEP5	0.992614	0.484	0.891955	0.347758	7.41101	109	YDR495C	YMR231W	FALSE	FALSE	FALSE	TRUE
YGL117W_YNL116W	YGL117W	DMA2	0.674364	0.149	0.713918	0.254045	22.0341	0	YGL117W	YNL116W	FALSE	FALSE	TRUE	TRUE
YDR498C_YOR075W	SEC20	UFE1	0.972567	0.412	0.871164	0.489866	16.3902	50	YDR498C	YOR075W	FALSE	FALSE	FALSE	FALSE
YCL057C-A_YLR108C	MIC10	YLR108C	0.684787	0.058	0.635554	0.366235	21.1396	0	YCL057C-A	YLR108C	FALSE	FALSE	TRUE	TRUE
YDR255C_YMR135C	RMD5	GID8	0.995999	0.359	0.842949	0.630543	3.74713	52	YDR255C	YMR135C	FALSE	FALSE	FALSE	TRUE
YFR027W_YOL054W	ECO1	PSH1	0.389414	0.104	0.686355	0.222415	26.742	0	YFR027W	YOL054W	FALSE	FALSE	TRUE	TRUE
YDL226C_YML030W	GCS1	RCF1	0.387009	0.053	0.635554	0.208231	22.5848	0	YDL226C	YML030W	FALSE	FALSE	TRUE	TRUE
YJR015W_YPL096C-A	YJR015W	ERI1	0.302589	0.047	0.635554	0.336643	23.1579	0	YJR015W	YPL096C-A	FALSE	TRUE	TRUE	TRUE
YEL056W_YPL001W	HAT2	HAT1	0.999826	0.595	0.93173	0.906136	3.38546	82	YEL056W	YPL001W	FALSE	FALSE	FALSE	FALSE
YKR039W_YML132W	GAP1	COS3	0.200215	0.114	0.686355	0.297537	25.3973	0	YKR039W	YML132W	FALSE	TRUE	TRUE	TRUE
YER094C_YML003W	PUP3	YML003W	0.728655	0.072	0.667285	0.293417	23.945	0	YER094C	YML003W	FALSE	FALSE	TRUE	TRUE
YBR111C_YOR368W	YSA1	RAD17	0.700114	0.115	0.686355	0.305064	26.6857	0	YBR111C	YOR368W	FALSE	FALSE	TRUE	TRUE
YBL081W_YBR165W	YBL081W	UBS1	0.793392	0.053	0.635554	0.326001	25.9407	0	YBL081W	YBR165W	FALSE	FALSE	TRUE	TRUE
YGL019W_YPL173W	CKB1	MRPL40	0.241624	0.052	0.635554	0.163963	27.2174	0	YGL019W	YPL173W	FALSE	FALSE	TRUE	TRUE
YER094C_YLR119W	PUP3	SRN2	0.368711	0.16	0.730443	0.221956	23.1568	0	YER094C	YLR119W	FALSE	FALSE	TRUE	TRUE
YJR128W_YNL189W	YJR128W	SRP1	0.643917	0.114	0.686355	0.413149	25.7582	0	YJR128W	YNL189W	FALSE	FALSE	TRUE	TRUE
YDR295C_YLR117C	HDA2	CLF1	0.461577	0.127	0.706157	0.301932	24.8349	0	YDR295C	YLR117C	FALSE	FALSE	TRUE	TRUE
YER020W_YJL106W	GPA2	IME2	0.590075	0.065	0.635554	0.347644	22.2398	0	YER020W	YJL106W	FALSE	FALSE	FALSE	TRUE
YDR075W_YKL192C	PPH3	ACP1	0.416701	0.088	0.667285	0.322188	18.8284	0	YDR075W	YKL192C	FALSE	FALSE	TRUE	TRUE
YBR082C_YER068W	UBC4	MOT2	0.997166	0.587	0.93173	0.806315	3.93549	70	YBR082C	YER068W	FALSE	FALSE	FALSE	FALSE
YDL043C_YML064C	PRP11	TEM1	0.767292	0.08	0.667285	0.365183	17.1675	0	YDL043C	YML064C	FALSE	FALSE	TRUE	TRUE
YCL043C_YJL060W	PDI1	BNA3	0.246064	0.209	0.759412	0.256644	25.3293	0	YCL043C	YJL060W	TRUE	TRUE	TRUE	TRUE
YGR142W_YMR075W	BTN2	RCO1	0.742485	0.043	0.635554	0.28373	29.4241	0	YGR142W	YMR075W	FALSE	FALSE	TRUE	TRUE
YDR228C_YLR108C	PCF11	YLR108C	0.973285	0.114	0.686355	0.709153	5.67216	18	YDR228C	YLR108C	FALSE	FALSE	TRUE	TRUE
YOR368W_YPL148C	RAD17	PPT2	0.498271	0.177	0.740063	0.282428	24.1612	0	YOR368W	YPL148C	FALSE	FALSE	TRUE	TRUE
YHR105W_YLR183C	YPT35	TOS4	0.797382	0.056	0.635554	0.283438	18.4528	0	YHR105W	YLR183C	FALSE	FALSE	TRUE	TRUE
YMR213W_YOL054W	CEF1	PSH1	0.308947	0.027	0.558902	0.180078	28.448	0	YMR213W	YOL054W	FALSE	FALSE	TRUE	TRUE
YDR161W_YPL068C	ACL4	YPL068C	0.704089	0.15	0.713918	0.377033	17.2122	0	YDR161W	YPL068C	FALSE	FALSE	TRUE	TRUE
YBR123C_YKL078W	TFC1	DHR2	0.704735	0.172	0.730443	0.432676	24.6379	0	YBR123C	YKL078W	FALSE	FALSE	TRUE	TRUE
YIL152W_YLR288C	YIL152W	MEC3	0.98894	0.21	0.759412	0.601034	26.5275	28	YIL152W	YLR288C	FALSE	FALSE	TRUE	TRUE
YDL087C_YPL002C	LUC7	SNF8	0.428598	0.118	0.686355	0.240482	23.2391	0	YDL087C	YPL002C	FALSE	FALSE	TRUE	TRUE
YBR131W_YOR034C	CCZ1	AKR2	0.743802	0.075	0.667285	0.522747	20.9329	0	YBR131W	YOR034C	FALSE	FALSE	TRUE	TRUE
YAL046C_YDR098C	BOL3	GRX3	0.995768	0.235	0.777661	0.63832	24.1732	21	YAL046C	YDR098C	TRUE	FALSE	TRUE	TRUE
YMR042W_YMR043W	ARG80	MCM1	0.999986	0.686	0.98128	0.527062	1.97331	132	YMR042W	YMR043W	FALSE	TRUE	FALSE	FALSE
YIR015W_YLR345W	RPR2	YLR345W	0.166376	0.02	0.558902	0.290063	26.503	0	YIR015W	YLR345W	TRUE	FALSE	TRUE	TRUE
YDR386W_YNL024C	MUS81	EFM6	0.423001	0.077	0.667285	0.272656	21.8449	0	YDR386W	YNL024C	FALSE	FALSE	TRUE	TRUE
YGR238C_YNL182C	KEL2	IPI3	0.373428	0.225	0.777661	0.240151	27.9164	0	YGR238C	YNL182C	TRUE	FALSE	TRUE	TRUE
YDR489W_YFR043C	SLD5	IRC6	0.840726	0.234	0.777661	0.547762	11.9705	0	YDR489W	YFR043C	TRUE	FALSE	TRUE	TRUE
YKR071C_YLL029W	DRE2	FRA1	0.652753	0.171	0.730443	0.369573	22.9965	0	YKR071C	YLL029W	FALSE	FALSE	TRUE	TRUE
YHR057C_YNL232W	CPR2	CSL4	0.577019	0.172	0.730443	0.275097	16.9423	0	YHR057C	YNL232W	FALSE	FALSE	TRUE	TRUE
YER134C_YJL031C	YER134C	BET4	0.67526	0.086	0.667285	0.530218	14.7672	0	YER134C	YJL031C	FALSE	FALSE	TRUE	TRUE
YNL051W_YPL059W	COG5	GRX5	0.305208	0.133	0.706157	0.247777	24.3943	0	YNL051W	YPL059W	FALSE	FALSE	TRUE	TRUE
YBR170C_YMR068W	NPL4	AVO2	0.802917	0.152	0.713918	0.509956	22.4266	0	YBR170C	YMR068W	FALSE	FALSE	TRUE	TRUE
YNL230C_YPL046C	ELA1	ELC1	0.999826	0.495	0.891955	0.837786	2.15127	47	YNL230C	YPL046C	TRUE	FALSE	FALSE	FALSE
YBL010C_YJR011C	YBL010C	YJR011C	0.681549	0.144	0.713918	0.300063	22.1601	0	YBL010C	YJR011C	FALSE	FALSE	TRUE	TRUE
YBL026W_YLR438C-A	LSM2	LSM3	0.999972	0.589	0.93173	0.892593	2.10298	71	YBL026W	YLR438C-A	TRUE	TRUE	FALSE	FALSE
YJL205C_YNL100W	NCE101	MIC27	0.556506	0.029	0.558902	0.151916	20.3405	0	YJL205C	YNL100W	FALSE	FALSE	TRUE	TRUE
YEL051W_YGR020C	VMA8	VMA7	0.999822	0.686	0.98128	0.885262	2.8742	124	YEL051W	YGR020C	TRUE	FALSE	FALSE	FALSE
YDL214C_YGL115W	PRR2	SNF4	0.513555	0.051	0.635554	0.4438	23.2531	0	YDL214C	YGL115W	FALSE	FALSE	FALSE	TRUE
YDR194C_YKL075C	MSS116	YKL075C	0.321432	0.08	0.667285	0.243797	26.4855	0	YDR194C	YKL075C	FALSE	FALSE	TRUE	TRUE
YDL226C_YOR223W	GCS1	DSC3	0.441715	0.044	0.635554	0.176403	24.9261	0	YDL226C	YOR223W	FALSE	FALSE	TRUE	TRUE
YMR091C_YNL189W	NPL6	SRP1	0.945749	0.163	0.730443	0.631145	7.73633	10	YMR091C	YNL189W	FALSE	TRUE	TRUE	TRUE
YGR158C_YGR195W	MTR3	SKI6	0.979177	0.282	0.802235	0.765006	4.35353	33	YGR158C	YGR195W	TRUE	FALSE	FALSE	FALSE
YJR062C_YKL109W	NTA1	HAP4	0.669097	0.144	0.713918	0.330695	18.8326	0	YJR062C	YKL109W	FALSE	FALSE	TRUE	TRUE
YIR018W_YML064C	YAP5	TEM1	0.781495	0.131	0.706157	0.383153	19.4685	0	YIR018W	YML064C	FALSE	FALSE	TRUE	TRUE
YNL189W_YPL148C	SRP1	PPT2	0.345865	0.023	0.558902	0.299868	23.6503	0	YNL189W	YPL148C	FALSE	FALSE	TRUE	TRUE
YCR009C_YDR388W	RVS161	RVS167	0.999809	0.73	0.98128	0.852266	3.27964	278	YCR009C	YDR388W	TRUE	TRUE	FALSE	FALSE
YGL155W_YKL019W	CDC43	RAM2	0.999929	0.724	0.98128	0.939789	3.5548	212	YGL155W	YKL019W	TRUE	TRUE	FALSE	FALSE
YCL017C_YLR201C	NFS1	COQ9	0.444049	0.03	0.635554	0.307931	24.1543	0	YCL017C	YLR201C	FALSE	FALSE	TRUE	TRUE
YDL157C_YNL100W	YDL157C	MIC27	0.42013	0.025	0.558902	0.136013	19.9292	0	YDL157C	YNL100W	FALSE	FALSE	TRUE	TRUE
YDR312W_YPR143W	SSF2	RRP15	0.99714	0.588	0.93173	0.572226	5.4906	79	YDR312W	YPR143W	TRUE	TRUE	FALSE	FALSE
YDR022C_YLR423C	ATG31	ATG17	0.992041	0.553	0.916299	0.72352	4.37895	65	YDR022C	YLR423C	TRUE	FALSE	FALSE	FALSE
YDL087C_YJR050W	LUC7	ISY1	0.697364	0.129	0.706157	0.255291	19.7652	0	YDL087C	YJR050W	FALSE	FALSE	TRUE	TRUE
YJL011C_YKL144C	RPC17	RPC25	0.999609	0.677	0.98128	0.843426	2.68935	127	YJL011C	YKL144C	FALSE	FALSE	FALSE	FALSE
YDR265W_YGR168C	PEX10	YGR168C	0.358241	0.085	0.667285	0.198522	26.53	0	YDR265W	YGR168C	FALSE	FALSE	TRUE	TRUE
YLR291C_YNL334C	GCD7	SNO2	0.904124	0.134	0.706157	0.69929	7.27552	0	YLR291C	YNL334C	FALSE	FALSE	TRUE	TRUE
YLR288C_YPL223C	MEC3	GRE1	0.980829	0.448	0.8857	0.579827	4.64082	75	YLR288C	YPL223C	FALSE	FALSE	TRUE	TRUE
YGL209W_YML041C	MIG2	VPS71	0.326857	0.057	0.635554	0.145746	25.0527	0	YGL209W	YML041C	FALSE	FALSE	TRUE	TRUE
YBL081W_YGL181W	YBL081W	GTS1	0.695037	0.064	0.635554	0.203955	28.8165	0	YBL081W	YGL181W	FALSE	FALSE	TRUE	TRUE
YKR035W-A_YML064C	DID2	TEM1	0.363855	0.123	0.706157	0.219635	23.2464	0	YKR035W-A	YML064C	FALSE	FALSE	TRUE	TRUE
YKR021W_YLL039C	ALY1	UBI4	0.164317	0.256	0.78549	0.246019	26.1947	0	YKR021W	YLL039C	TRUE	FALSE	TRUE	TRUE
YGL252C_YNL076W	RTG2	MKS1	0.971083	0.233	0.777661	0.653272	15.7755	25	YGL252C	YNL076W	FALSE	TRUE	FALSE	TRUE
YGR048W_YKR034W	UFD1	DAL80	0.196858	0.051	0.635554	0.170376	30.4027	0	YGR048W	YKR034W	FALSE	FALSE	TRUE	TRUE
YNL147W_YPR178W	LSM7	PRP4	0.302018	0.13	0.706157	0.25615	23.9787	0	YNL147W	YPR178W	FALSE	FALSE	FALSE	TRUE
YJL115W_YNL031C	ASF1	HHT2	0.999453	0.388	0.860408	0.641098	1.86895	51	YJL115W	YNL031C	FALSE	TRUE	FALSE	FALSE
YAL036C_YPL018W	RBG1	CTF19	0.20164	0.02	0.558902	0.203102	26.2551	0	YAL036C	YPL018W	FALSE	FALSE	TRUE	TRUE
YIL065C_YML130C	FIS1	ERO1	0.411467	0.095	0.667285	0.258897	26.0513	0	YIL065C	YML130C	FALSE	FALSE	TRUE	TRUE
YNL100W_YPR128C	MIC27	ANT1	0.435429	0.072	0.667285	0.278758	23.012	0	YNL100W	YPR128C	FALSE	FALSE	TRUE	TRUE
YDR465C_YEL054C	RMT2	RPL12A	0.994599	0.42	0.871164	0.75587	9.22052	57	YDR465C	YEL054C	FALSE	TRUE	TRUE	TRUE
YDL130W-A_YGR048W	STF1	UFD1	0.364502	0.033	0.635554	0.228186	21.8011	0	YDL130W-A	YGR048W	FALSE	FALSE	TRUE	TRUE
YEL018W_YNL136W	EAF5	EAF7	0.999942	0.57	0.924203	0.446251	1.99341	93	YEL018W	YNL136W	TRUE	TRUE	FALSE	TRUE
YGL238W_YML094W	CSE1	GIM5	0.648375	0.477	0.8857	0.459757	26.1073	0	YGL238W	YML094W	FALSE	FALSE	TRUE	TRUE
YDR142C_YMR267W	PEX7	PPA2	0.996273	0.552	0.916299	0.854648	4.72241	84	YDR142C	YMR267W	FALSE	FALSE	TRUE	TRUE
R0020C_YGR048W	REP1	UFD1	0.410407	0.089	0.667285	0.259938	28.2551	0	R0020C	YGR048W	FALSE	FALSE	TRUE	TRUE
YGR078C_YGR286C	PAC10	BIO2	0.474494	0.235	0.777661	0.240042	22.9102	0	YGR078C	YGR286C	TRUE	FALSE	TRUE	TRUE
YDL113C_YJL036W	ATG20	SNX4	0.999793	0.701	0.98128	0.818169	2.38627	154	YDL113C	YJL036W	TRUE	TRUE	FALSE	TRUE
YDR320C-A_YNL086W	DAD4	SNN1	0.973589	0.206	0.759412	0.411566	8.52586	0	YDR320C-A	YNL086W	FALSE	FALSE	TRUE	TRUE
YIR015W_YLR291C	RPR2	GCD7	0.851709	0.315	0.811902	0.610913	9.59097	0	YIR015W	YLR291C	FALSE	FALSE	TRUE	TRUE
YCR059C_YHR193C	YIH1	EGD2	0.887042	0.178	0.740063	0.384616	23.3707	0	YCR059C	YHR193C	FALSE	FALSE	TRUE	TRUE
YGR280C_YKR092C	PXR1	SRP40	0.114723	0.018	0.558902	0.138621	29.3407	0	YGR280C	YKR092C	FALSE	FALSE	FALSE	TRUE
YGL211W_YNL153C	NCS6	GIM3	0.29497	0.091	0.667285	0.246939	24.2595	0	YGL211W	YNL153C	FALSE	FALSE	TRUE	TRUE
YNL111C_YNR039C	CYB5	ZRG17	0.725697	0.111	0.686355	0.316885	21.9824	0	YNL111C	YNR039C	FALSE	FALSE	TRUE	TRUE
YCR024C-A_YJR152W	PMP1	DAL5	0.633924	0.102	0.686355	0.394865	17.1415	0	YCR024C-A	YJR152W	FALSE	FALSE	TRUE	TRUE
YDR416W_YHL004W	SYF1	MRP4	0.768419	0.054	0.635554	0.331661	22.4083	0	YDR416W	YHL004W	TRUE	FALSE	TRUE	TRUE
YLR048W_YML024W	RPS0B	RPS17A	0.990021	0.463	0.8857	0.710802	3.34436	79	YLR048W	YML024W	FALSE	FALSE	FALSE	TRUE
YML063W_YML064C	RPS1B	TEM1	0.325291	0.274	0.802235	0.192158	26.3038	0	YML063W	YML064C	FALSE	FALSE	TRUE	TRUE
YER131W_YLR435W	RPS26B	TSR2	0.999371	0.667	0.98128	0.711299	4.73946	94	YER131W	YLR435W	FALSE	FALSE	FALSE	FALSE
YGL113W_YOR260W	SLD3	GCD1	0.781288	0.101	0.686355	0.564664	27.2244	0	YGL113W	YOR260W	FALSE	FALSE	TRUE	TRUE
YGL153W_YNL086W	PEX14	SNN1	0.928421	0.192	0.740063	0.448142	17.0295	0	YGL153W	YNL086W	TRUE	TRUE	TRUE	TRUE
YBR282W_YDL087C	MRPL27	LUC7	0.878735	0.041	0.635554	0.483141	9.45531	0	YBR282W	YDL087C	FALSE	FALSE	TRUE	TRUE
YIL046W_YML082W	MET30	YML082W	0.936787	0.346	0.842949	0.504805	15.4247	20	YIL046W	YML082W	FALSE	TRUE	FALSE	TRUE
YBR036C_YNL125C	CSG2	ESBP6	0.519065	0.109	0.686355	0.379695	18.4748	0	YBR036C	YNL125C	FALSE	TRUE	TRUE	TRUE
YDR004W_YDR076W	RAD57	RAD55	0.999367	0.668	0.98128	0.821137	4.30416	173	YDR004W	YDR076W	FALSE	FALSE	FALSE	FALSE
YDL043C_YPL173W	PRP11	MRPL40	0.56824	0.084	0.667285	0.176005	24.9123	0	YDL043C	YPL173W	FALSE	FALSE	TRUE	TRUE
YGL095C_YJR135C	VPS45	MCM22	0.661306	0.05	0.635554	0.448357	15.3419	0	YGL095C	YJR135C	FALSE	FALSE	TRUE	TRUE
YBR182C_YNL193W	SMP1	YNL193W	0.878099	0.226	0.777661	0.49711	25.0984	0	YBR182C	YNL193W	FALSE	FALSE	TRUE	TRUE
YDR486C_YLR356W	VPS60	ATG33	0.185335	0.019	0.558902	0.163988	27.0823	0	YDR486C	YLR356W	FALSE	FALSE	TRUE	TRUE
YGR168C_YMR115W	YGR168C	MGR3	0.874406	0.184	0.740063	0.413098	23.4946	0	YGR168C	YMR115W	FALSE	FALSE	TRUE	TRUE
YML064C_YPL077C	TEM1	YPL077C	0.65826	0.044	0.635554	0.26818	20.0949	0	YML064C	YPL077C	FALSE	FALSE	TRUE	TRUE
YEL029C_YOR385W	BUD16	YOR385W	0.736147	0.121	0.706157	0.486437	17.1242	0	YEL029C	YOR385W	FALSE	FALSE	TRUE	TRUE
YBL057C_YPR174C	PTH2	YPR174C	0.847163	0.278	0.802235	0.407802	12.9471	0	YBL057C	YPR174C	FALSE	FALSE	TRUE	TRUE
YDL175C_YML064C	AIR2	TEM1	0.744861	0.113	0.686355	0.386594	15.6676	0	YDL175C	YML064C	FALSE	FALSE	TRUE	TRUE
YBL097W_YDR439W	BRN1	LRS4	0.196774	0.026	0.558902	0.162717	29.7989	0	YBL097W	YDR439W	FALSE	FALSE	FALSE	TRUE
YML064C_YNL055C	TEM1	POR1	0.160311	0.046	0.635554	0.213459	25.6394	0	YML064C	YNL055C	FALSE	FALSE	TRUE	TRUE
YCL051W_YML051W	LRE1	GAL80	0.792047	0.199	0.759412	0.510178	25.5768	0	YCL051W	YML051W	FALSE	FALSE	TRUE	TRUE
YDL044C_YOR023C	MTF2	AHC1	0.995863	0.177	0.740063	0.520311	26.1405	42	YDL044C	YOR023C	FALSE	FALSE	TRUE	TRUE
YLR154C_YNL072W	RNH203	RNH201	0.999504	0.37	0.854538	0.782442	4.34076	66	YLR154C	YNL072W	FALSE	FALSE	FALSE	TRUE
YGR268C_YHL002W	HUA1	HSE1	0.83765	0.178	0.740063	0.231506	26.0774	0	YGR268C	YHL002W	FALSE	FALSE	FALSE	TRUE
YHL004W_YML121W	MRP4	GTR1	0.920834	0.022	0.558902	0.622859	3.96841	5	YHL004W	YML121W	FALSE	FALSE	TRUE	TRUE
YLR291C_YNL036W	GCD7	NCE103	0.218199	0.053	0.635554	0.220598	26.462	0	YLR291C	YNL036W	FALSE	FALSE	TRUE	TRUE
YCR095C_YHL029C	OCA4	OCA5	0.999296	0.405	0.871164	0.681733	20.8805	70	YCR095C	YHL029C	TRUE	TRUE	FALSE	TRUE
YBR060C_YLL004W	ORC2	ORC3	0.998645	0.676	0.98128	0.794309	6.13416	241	YBR060C	YLL004W	FALSE	FALSE	FALSE	FALSE
YDR247W_YPL173W	VHS1	MRPL40	0.987177	0.364	0.842949	0.642988	27.1753	40	YDR247W	YPL173W	FALSE	FALSE	TRUE	TRUE
YDL084W_YDR381W	SUB2	YRA1	0.995079	0.516	0.900431	0.690903	7.62446	70	YDL084W	YDR381W	FALSE	FALSE	FALSE	FALSE
YJR102C_YMR077C	VPS25	VPS20	0.999774	0.416	0.871164	0.816905	2.63781	47	YJR102C	YMR077C	FALSE	FALSE	FALSE	FALSE
YKL049C_YOL054W	CSE4	PSH1	0.987296	0.233	0.777661	0.465843	10.2152	57	YKL049C	YOL054W	FALSE	FALSE	FALSE	TRUE
YGR168C_YNL093W	YGR168C	YPT53	0.305241	0.027	0.558902	0.185753	25.438	0	YGR168C	YNL093W	FALSE	FALSE	TRUE	TRUE
YAR033W_YER032W	MST28	FIR1	0.432736	0.066	0.635554	0.187319	21.8822	0	YAR033W	YER032W	FALSE	FALSE	TRUE	TRUE
YJL173C_YNL312W	RFA3	RFA2	0.999877	0.575	0.924203	0.869371	2.00818	76	YJL173C	YNL312W	FALSE	FALSE	FALSE	FALSE
YDR311W_YHL004W	TFB1	MRP4	0.880481	0.046	0.635554	0.438904	28.8842	0	YDR311W	YHL004W	FALSE	FALSE	TRUE	TRUE
YNL147W_YOR167C	LSM7	RPS28A	0.934127	0.149	0.713918	0.613769	10.0379	5	YNL147W	YOR167C	FALSE	FALSE	TRUE	TRUE
YDL242W_YPL065W	YDL242W	VPS28	0.871815	0.131	0.706157	0.357668	16.3764	0	YDL242W	YPL065W	FALSE	FALSE	TRUE	TRUE
YDR165W_YGR146C	TRM82	ECL1	0.544727	0.036	0.635554	0.316682	24.4823	0	YDR165W	YGR146C	FALSE	FALSE	TRUE	TRUE
YEL029C_YML064C	BUD16	TEM1	0.348368	0.099	0.667285	0.275929	20.1451	0	YEL029C	YML064C	FALSE	FALSE	TRUE	TRUE
YCL017C_YOR226C	NFS1	ISU2	0.999452	0.454	0.8857	0.812288	5.36669	56	YCL017C	YOR226C	FALSE	FALSE	FALSE	TRUE
YDR472W_YML077W	TRS31	BET5	0.754281	0.1	0.667285	0.584462	11.3758	0	YDR472W	YML077W	FALSE	FALSE	FALSE	TRUE
YHR075C_YJR003C	PPE1	MRX12	0.957193	0.219	0.777661	0.724734	4.32207	26	YHR075C	YJR003C	FALSE	FALSE	TRUE	TRUE
YGR105W_YJL163C	VMA21	YJL163C	0.466229	0.088	0.667285	0.391283	20.969	0	YGR105W	YJL163C	FALSE	FALSE	TRUE	TRUE
YDR517W_YOL129W	GRH1	VPS68	0.579059	0.058	0.635554	0.250003	25.5234	0	YDR517W	YOL129W	FALSE	FALSE	TRUE	TRUE
YLR119W_YNR006W	SRN2	VPS27	0.96722	0.112	0.686355	0.47291	19.1228	16	YLR119W	YNR006W	FALSE	FALSE	TRUE	TRUE
YBR125C_YCL033C	PTC4	MXR2	0.814091	0.13	0.706157	0.310694	21.189	0	YBR125C	YCL033C	FALSE	FALSE	TRUE	TRUE
YJL004C_YNL044W	SYS1	YIP3	0.531086	0.101	0.686355	0.233503	19.239	0	YJL004C	YNL044W	FALSE	FALSE	FALSE	TRUE
YDR425W_YJL036W	SNX41	SNX4	0.999496	0.673	0.98128	0.79225	2.81452	136	YDR425W	YJL036W	TRUE	TRUE	FALSE	FALSE
YLR085C_YML041C	ARP6	VPS71	0.999819	0.685	0.98128	0.874648	4.39519	200	YLR085C	YML041C	FALSE	FALSE	FALSE	FALSE
YJL035C_YLR316C	TAD2	TAD3	0.99981	0.625	0.940019	0.899028	2.32134	94	YJL035C	YLR316C	FALSE	FALSE	FALSE	FALSE
YNL125C_YPL218W	ESBP6	SAR1	0.159572	0.035	0.635554	0.323219	26.1151	0	YNL125C	YPL218W	FALSE	FALSE	TRUE	TRUE
YHR033W_YNL189W	YHR033W	SRP1	0.309622	0.083	0.667285	0.279803	26.3943	0	YHR033W	YNL189W	FALSE	FALSE	TRUE	TRUE
YDL015C_YFR035C	TSC13	YFR035C	0.564068	0.064	0.635554	0.309113	18.4228	0	YDL015C	YFR035C	FALSE	FALSE	TRUE	TRUE
YNL189W_YPL059W	SRP1	GRX5	0.428905	0.074	0.667285	0.319872	20.1959	0	YNL189W	YPL059W	FALSE	FALSE	TRUE	TRUE
YEL025C_YJR103W	YEL025C	URA8	0.130542	0.237	0.777661	0.283249	28.9516	0	YEL025C	YJR103W	FALSE	FALSE	TRUE	TRUE
YBL056W_YML088W	PTC3	UFO1	0.744755	0.33	0.833678	0.288451	27.0631	0	YBL056W	YML088W	FALSE	FALSE	TRUE	TRUE
YCL033C_YHR153C	MXR2	SPO16	0.707281	0.081	0.667285	0.279793	22.8723	0	YCL033C	YHR153C	FALSE	FALSE	TRUE	TRUE
YLR088W_YPR159W	GAA1	KRE6	0.925495	0.121	0.706157	0.653701	7.45765	3	YLR088W	YPR159W	FALSE	TRUE	TRUE	TRUE
YDL161W_YOR181W	ENT1	LAS17	0.945039	0.351	0.842949	0.283617	24.2314	0	YDL161W	YOR181W	FALSE	FALSE	FALSE	TRUE
YGL115W_YJL144W	SNF4	YJL144W	0.965587	0.207	0.759412	0.609225	13.5815	14	YGL115W	YJL144W	TRUE	FALSE	TRUE	TRUE
YAL034W-A_YJL036W	MTW1	SNX4	0.479546	0.019	0.558902	0.331032	21.0198	0	YAL034W-A	YJL036W	FALSE	FALSE	TRUE	TRUE
YIR022W_YJR010C-A	SEC11	SPC1	0.645483	0.122	0.706157	0.313019	15.5905	0	YIR022W	YJR010C-A	FALSE	FALSE	FALSE	FALSE
YDL175C_YPR120C	AIR2	CLB5	0.694414	0.045	0.635554	0.365237	18.2787	0	YDL175C	YPR120C	FALSE	FALSE	TRUE	TRUE
YBL090W_YLR288C	MRP21	MEC3	0.958819	0.208	0.759412	0.540321	10.3662	18	YBL090W	YLR288C	FALSE	FALSE	TRUE	TRUE
YBR054W_YML088W	YRO2	UFO1	0.702793	0.113	0.686355	0.462053	14.7816	0	YBR054W	YML088W	FALSE	FALSE	TRUE	TRUE
YFR027W_YLR117C	ECO1	CLF1	0.296155	0.02	0.558902	0.22904	26.2958	0	YFR027W	YLR117C	FALSE	FALSE	TRUE	TRUE
YGR280C_YPL222W	PXR1	FMP40	0.651281	0.158	0.730443	0.387546	23.1298	0	YGR280C	YPL222W	FALSE	FALSE	TRUE	TRUE
YMR022W_YMR264W	UBC7	CUE1	0.999804	0.648	0.963225	0.860795	2.02875	91	YMR022W	YMR264W	FALSE	FALSE	FALSE	FALSE
YPL077C_YPL166W	YPL077C	ATG29	0.97865	0.077	0.667285	0.391866	20.5142	17	YPL077C	YPL166W	FALSE	FALSE	TRUE	TRUE
YNL156C_YOL044W	NSG2	PEX15	0.913375	0.145	0.713918	0.434944	14.7415	0	YNL156C	YOL044W	FALSE	FALSE	TRUE	TRUE
YCR035C_YGR095C	RRP43	RRP46	0.999773	0.656	0.963225	0.906026	2.08995	94	YCR035C	YGR095C	TRUE	TRUE	FALSE	FALSE
YBR058C-A_YLR350W	TSC3	ORM2	0.951025	0.142	0.713918	0.532721	8.96079	17	YBR058C-A	YLR350W	FALSE	TRUE	FALSE	TRUE
YGL209W_YKL180W	MIG2	RPL17A	0.259756	0	0	0.164796	50	0	YGL209W	YKL180W	FALSE	FALSE	TRUE	TRUE
YHR123W_YPR159W	EPT1	KRE6	0.475976	0.164	0.730443	0.369008	22.9668	0	YHR123W	YPR159W	FALSE	FALSE	TRUE	TRUE
YKR071C_YPR048W	DRE2	TAH18	0.993915	0.584	0.93173	0.733849	19.1869	73	YKR071C	YPR048W	FALSE	TRUE	FALSE	TRUE
YGL209W_YNR035C	MIG2	ARC35	0.681837	0.204	0.759412	0.289286	25.5734	0	YGL209W	YNR035C	FALSE	FALSE	TRUE	TRUE
YDR181C_YOR213C	SAS4	SAS5	0.998838	0.661	0.98128	0.590234	13.9021	151	YDR181C	YOR213C	TRUE	FALSE	FALSE	TRUE
YDR373W_YPR010C-A	FRQ1	YPR010C-A	0.923639	0.162	0.730443	0.471202	7.18022	10	YDR373W	YPR010C-A	FALSE	FALSE	TRUE	TRUE
YDL002C_YOL069W	NHP10	NUF2	0.832387	0.049	0.635554	0.269703	14.1499	0	YDL002C	YOL069W	FALSE	FALSE	FALSE	TRUE
YFL018C_YGR193C	LPD1	PDX1	0.999295	0.626	0.95333	0.836781	5.10733	96	YFL018C	YGR193C	FALSE	FALSE	FALSE	FALSE
YIL041W_YJL044C	GVP36	GYP6	0.978297	0.374	0.854538	0.615119	5.32278	53	YIL041W	YJL044C	FALSE	FALSE	TRUE	TRUE
YDL154W_YGR013W	MSH5	SNU71	0.450212	0.138	0.706157	0.310702	28.3367	0	YDL154W	YGR013W	FALSE	FALSE	TRUE	TRUE
YNL193W_YPR015C	YNL193W	YPR015C	0.991312	0.439	0.878221	0.731556	15.5592	33	YNL193W	YPR015C	FALSE	FALSE	TRUE	TRUE
YBR282W_YLR370C	MRPL27	ARC18	0.247758	0.037	0.635554	0.196075	24.7124	0	YBR282W	YLR370C	FALSE	FALSE	TRUE	TRUE
YER128W_YKR035W-A	VFA1	DID2	0.604606	0.166	0.730443	0.253132	22.8086	0	YER128W	YKR035W-A	FALSE	FALSE	TRUE	TRUE
YLR033W_YPL065W	RSC58	VPS28	0.173278	0.027	0.558902	0.175883	27.2346	0	YLR033W	YPL065W	FALSE	FALSE	TRUE	TRUE
YDL242W_YNL193W	YDL242W	YNL193W	0.864709	0.444	0.878221	0.544042	24.4086	0	YDL242W	YNL193W	TRUE	FALSE	TRUE	TRUE
YDR130C_YOR185C	FIN1	GSP2	0.623447	0.07	0.635554	0.388599	21.0305	0	YDR130C	YOR185C	FALSE	FALSE	TRUE	TRUE
YMR298W_YNL173C	LIP1	MDG1	0.585668	0.105	0.686355	0.217912	20.8706	0	YMR298W	YNL173C	FALSE	FALSE	TRUE	TRUE
YLR197W_YMR269W	NOP56	TMA23	0.796016	0.217	0.759412	0.401925	13.2482	0	YLR197W	YMR269W	FALSE	FALSE	FALSE	TRUE
YGL190C_YHL006C	CDC55	SHU1	0.144108	0.111	0.686355	0.262816	25.932	0	YGL190C	YHL006C	FALSE	FALSE	TRUE	TRUE
YJL065C_YNR029C	DLS1	YNR029C	0.287995	0.034	0.635554	0.257646	25.5624	0	YJL065C	YNR029C	TRUE	FALSE	TRUE	TRUE
YML064C_YMR232W	TEM1	FUS2	0.854925	0.271	0.802235	0.543643	13.1446	0	YML064C	YMR232W	FALSE	FALSE	TRUE	TRUE
YIL089W_YNR019W	YIL089W	ARE2	0.283745	0.119	0.686355	0.292764	25.8962	0	YIL089W	YNR019W	FALSE	FALSE	TRUE	TRUE
YAL036C_YBR270C	RBG1	BIT2	0.760942	0.084	0.667285	0.469363	14.3156	0	YAL036C	YBR270C	FALSE	FALSE	TRUE	TRUE
YDL233W_YDR388W	MFG1	RVS167	0.32953	0.052	0.635554	0.181647	23.9072	0	YDL233W	YDR388W	FALSE	FALSE	TRUE	TRUE
YDR265W_YNL100W	PEX10	MIC27	0.809837	0.027	0.558902	0.363074	7.07145	0	YDR265W	YNL100W	FALSE	FALSE	TRUE	TRUE
YIL122W_YJL030W	POG1	MAD2	0.998496	0.361	0.842949	0.799432	22.5819	54	YIL122W	YJL030W	FALSE	FALSE	TRUE	TRUE
YGR286C_YNL189W	BIO2	SRP1	0.358114	0.22	0.777661	0.265216	23.1841	0	YGR286C	YNL189W	FALSE	FALSE	TRUE	TRUE
YJL185C_YNL100W	ATG36	MIC27	0.330032	0.024	0.558902	0.155121	25.9881	0	YJL185C	YNL100W	FALSE	FALSE	TRUE	TRUE
YLR018C_YMR153W	POM34	NUP53	0.529268	0.046	0.635554	0.204822	21.534	0	YLR018C	YMR153W	FALSE	FALSE	FALSE	TRUE
YJR011C_YNL055C	YJR011C	POR1	0.0809888	0.184	0.740063	0.198339	28.5023	0	YJR011C	YNL055C	FALSE	FALSE	TRUE	TRUE
YDL044C_YMR055C	MTF2	BUB2	0.854102	0.468	0.8857	0.617194	25.9334	0	YDL044C	YMR055C	FALSE	FALSE	TRUE	TRUE
YKL058W_YOR194C	TOA2	TOA1	0.999998	0.721	0.98128	0.851402	1.85925	188	YKL058W	YOR194C	FALSE	TRUE	FALSE	FALSE
YLR291C_YNL075W	GCD7	IMP4	0.746638	0.248	0.78549	0.381043	21.6009	0	YLR291C	YNL075W	FALSE	FALSE	TRUE	TRUE
YDR173C_YMR042W	ARG82	ARG80	0.574676	0.198	0.759412	0.339214	22.2655	0	YDR173C	YMR042W	TRUE	FALSE	FALSE	TRUE
YDR323C_YOR368W	PEP7	RAD17	0.989195	0.111	0.686355	0.655987	5.43638	24	YDR323C	YOR368W	FALSE	FALSE	TRUE	TRUE
YAL034W-A_YJR112W	MTW1	NNF1	0.999303	0.671	0.98128	0.613701	14.2993	204	YAL034W-A	YJR112W	TRUE	TRUE	FALSE	FALSE
YLR347C_YPL173W	KAP95	MRPL40	0.335887	0.393	0.860408	0.333534	25.9005	0	YLR347C	YPL173W	FALSE	FALSE	TRUE	TRUE
YLR275W_YPR182W	SMD2	SMX3	0.999859	0.503	0.900431	0.838374	2.24703	51	YLR275W	YPR182W	FALSE	FALSE	FALSE	FALSE
YJL036W_YPR083W	SNX4	MDM36	0.537909	0.054	0.635554	0.275637	27.8795	0	YJL036W	YPR083W	FALSE	FALSE	TRUE	TRUE
YMR244C-A_YPL222W	COA6	FMP40	0.448967	0.102	0.686355	0.341056	24.2773	0	YMR244C-A	YPL222W	FALSE	FALSE	TRUE	TRUE
YIR041W_YPL070W	PAU15	MUK1	0.350086	0.062	0.635554	0.315142	24.8666	0	YIR041W	YPL070W	FALSE	FALSE	TRUE	TRUE
YGR280C_YLL004W	PXR1	ORC3	0.840391	0.089	0.667285	0.35588	26.2162	0	YGR280C	YLL004W	FALSE	FALSE	TRUE	TRUE
YML051W_YNL086W	GAL80	SNN1	0.698703	0.157	0.730443	0.422074	11.9607	0	YML051W	YNL086W	FALSE	FALSE	TRUE	TRUE
YIL050W_YPL031C	PCL7	PHO85	0.999836	0.508	0.900431	0.878988	2.4865	79	YIL050W	YPL031C	FALSE	FALSE	FALSE	TRUE
YGL124C_YMR232W	MON1	FUS2	0.874874	0.093	0.667285	0.506109	29.122	2	YGL124C	YMR232W	TRUE	FALSE	TRUE	TRUE
YPL107W_YPL222W	YPL107W	FMP40	0.797777	0.236	0.777661	0.410286	22.6187	0	YPL107W	YPL222W	FALSE	FALSE	TRUE	TRUE
YLR288C_YMR068W	MEC3	AVO2	0.979165	0.427	0.878221	0.596587	22.473	40	YLR288C	YMR068W	FALSE	FALSE	TRUE	TRUE
YJL048C_YMR153W	UBX6	NUP53	0.693895	0.088	0.667285	0.257508	25.8709	0	YJL048C	YMR153W	FALSE	FALSE	TRUE	TRUE
YBL068W_YKL181W	PRS4	PRS1	0.980117	0.666	0.98128	0.843738	4.66233	103	YBL068W	YKL181W	FALSE	FALSE	FALSE	FALSE
YBR264C_YER136W	YPT10	GDI1	0.780466	0.123	0.706157	0.451174	21.1334	0	YBR264C	YER136W	FALSE	TRUE	FALSE	FALSE
YFL010C_YML051W	WWM1	GAL80	0.901392	0.286	0.802235	0.539365	21.4984	0	YFL010C	YML051W	FALSE	FALSE	FALSE	FALSE
YBR273C_YJL048C	UBX7	UBX6	0.727152	0.062	0.635554	0.199351	26.1021	0	YBR273C	YJL048C	FALSE	FALSE	FALSE	TRUE
YJR002W_YOR158W	MPP10	PET123	0.822323	0.069	0.635554	0.370897	27.4685	0	YJR002W	YOR158W	FALSE	FALSE	TRUE	TRUE
YGR268C_YML097C	HUA1	VPS9	0.625399	0.212	0.759412	0.295284	24.2007	0	YGR268C	YML097C	FALSE	FALSE	TRUE	TRUE
YIL097W_YOR304C-A	FYV10	BIL1	0.848938	0.205	0.759412	0.456208	9.51934	0	YIL097W	YOR304C-A	FALSE	FALSE	TRUE	TRUE
YGL079W_YJR112W	KXD1	NNF1	0.91359	0.142	0.713918	0.310894	19.2814	0	YGL079W	YJR112W	TRUE	FALSE	FALSE	TRUE
YDR328C_YMR094W	SKP1	CTF13	0.999599	0.607	0.940019	0.789716	4.6345	85	YDR328C	YMR094W	FALSE	FALSE	FALSE	FALSE
YDR469W_YEL005C	SDC1	VAB2	0.608061	0.06	0.635554	0.175247	28.709	0	YDR469W	YEL005C	FALSE	FALSE	FALSE	TRUE
YLR201C_YML110C	COQ9	COQ5	0.995007	0.616	0.940019	0.767741	2.69698	60	YLR201C	YML110C	FALSE	FALSE	FALSE	TRUE
YBR103W_YJL122W	SIF2	ALB1	0.833059	0.091	0.667285	0.294119	26.5926	0	YBR103W	YJL122W	FALSE	FALSE	TRUE	TRUE
YFL024C_YHR090C	EPL1	YNG2	0.99933	0.698	0.98128	0.493251	3.47184	164	YFL024C	YHR090C	FALSE	FALSE	FALSE	FALSE
YGL209W_YGR213C	MIG2	RTA1	0.635491	0.072	0.667285	0.337229	25.3144	0	YGL209W	YGR213C	FALSE	FALSE	TRUE	TRUE
YGR193C_YLR288C	PDX1	MEC3	0.573596	0.101	0.686355	0.331167	26.5693	0	YGR193C	YLR288C	TRUE	FALSE	TRUE	TRUE
YER128W_YLR181C	VFA1	VTA1	0.969783	0.16	0.730443	0.547257	26.5396	21	YER128W	YLR181C	FALSE	FALSE	TRUE	TRUE
YMR052W_YNL086W	FAR3	SNN1	0.792249	0.055	0.635554	0.239569	23.9859	0	YMR052W	YNL086W	TRUE	FALSE	TRUE	TRUE
YLL027W_YPR178W	ISA1	PRP4	0.574772	0.146	0.713918	0.252228	24.1397	0	YLL027W	YPR178W	FALSE	FALSE	TRUE	TRUE
YIL103W_YML095C	DPH1	RAD10	0.39399	0	0	0.338636	14.0632	0	YIL103W	YML095C	FALSE	FALSE	TRUE	TRUE
YMR153W_YPR174C	NUP53	YPR174C	0.939606	0.059	0.635554	0.287952	28.0476	23	YMR153W	YPR174C	FALSE	FALSE	TRUE	TRUE
YGR178C_YIL105W-A	PBP1	YIL105W-A	0.988756	0.057	0.635554	0.555229	12.4138	33	YGR178C	YIL105W-A	FALSE	FALSE	TRUE	TRUE
YMR055C_YMR232W	BUB2	FUS2	0.740037	0.142	0.713918	0.467735	19.4549	0	YMR055C	YMR232W	FALSE	FALSE	TRUE	TRUE
YOR123C_YPL173W	LEO1	MRPL40	0.236554	0.038	0.635554	0.169963	28.2197	0	YOR123C	YPL173W	FALSE	FALSE	TRUE	TRUE
YJL012C_YPR178W	VTC4	PRP4	0.755936	0.072	0.667285	0.37974	19.8823	0	YJL012C	YPR178W	FALSE	FALSE	TRUE	TRUE
YAL034W-A_YLR052W	MTW1	IES3	0.61805	0.029	0.558902	0.249322	22.9789	0	YAL034W-A	YLR052W	FALSE	FALSE	FALSE	TRUE
YGR146C_YOR368W	ECL1	RAD17	0.924609	0.158	0.730443	0.488845	23.5446	3	YGR146C	YOR368W	FALSE	FALSE	TRUE	TRUE
YCL040W_YDR516C	GLK1	EMI2	0.913239	0.474	0.8857	0.791305	6.73524	11	YCL040W	YDR516C	TRUE	TRUE	FALSE	FALSE
YAR003W_YDR140W	SWD1	MTQ2	0.183184	0.045	0.635554	0.227437	26.0571	0	YAR003W	YDR140W	FALSE	FALSE	TRUE	TRUE
YCL021W-A_YMR153W	YCL021W-A	NUP53	0.761981	0.108	0.686355	0.265486	22.2473	0	YCL021W-A	YMR153W	FALSE	FALSE	TRUE	TRUE
YIL103W_YPL070W	DPH1	MUK1	0.325242	0.05	0.635554	0.302784	25.171	0	YIL103W	YPL070W	FALSE	FALSE	TRUE	TRUE
YLR368W_YPL173W	MDM30	MRPL40	0.678884	0.187	0.740063	0.433907	22.1441	0	YLR368W	YPL173W	FALSE	FALSE	TRUE	TRUE
YHL004W_YHR033W	MRP4	YHR033W	0.110067	0.057	0.635554	0.204497	26.4903	0	YHL004W	YHR033W	FALSE	FALSE	TRUE	TRUE
YLR291C_YPL148C	GCD7	PPT2	0.562811	0.101	0.686355	0.324237	21.5064	0	YLR291C	YPL148C	FALSE	FALSE	TRUE	TRUE
YJL163C_YPL192C	YJL163C	PRM3	0.5266	0.102	0.686355	0.296509	18.4824	0	YJL163C	YPL192C	FALSE	FALSE	TRUE	TRUE
YLR315W_YNL086W	NKP2	SNN1	0.512835	0.043	0.635554	0.170012	23.7621	0	YLR315W	YNL086W	FALSE	FALSE	TRUE	TRUE
YDR175C_YJR046W	RSM24	TAH11	0.867422	0.254	0.78549	0.439584	16.9055	0	YDR175C	YJR046W	FALSE	FALSE	TRUE	TRUE
YBR217W_YNR007C	ATG12	ATG3	0.9874	0.246	0.78549	0.468385	25.3037	33	YBR217W	YNR007C	FALSE	FALSE	FALSE	TRUE
YML055W_YMR153W	SPC2	NUP53	0.610827	0.078	0.667285	0.251584	19.2526	0	YML055W	YMR153W	FALSE	FALSE	TRUE	TRUE
YML064C_YPR045C	TEM1	THP3	0.743336	0.125	0.706157	0.357964	24.0493	0	YML064C	YPR045C	FALSE	FALSE	TRUE	TRUE
YGR222W_YPR159W	PET54	KRE6	0.670327	0.167	0.730443	0.367531	22.2843	0	YGR222W	YPR159W	FALSE	FALSE	TRUE	TRUE
YGR078C_YML094W	PAC10	GIM5	0.999811	0.643	0.963225	0.759847	2.43275	91	YGR078C	YML094W	TRUE	TRUE	FALSE	FALSE
YIR018W_YOR368W	YAP5	RAD17	0.743848	0.059	0.635554	0.38348	18.9905	0	YIR018W	YOR368W	FALSE	FALSE	TRUE	TRUE
YLR356W_YML064C	ATG33	TEM1	0.693	0.107	0.686355	0.281174	20.4144	0	YLR356W	YML064C	FALSE	FALSE	TRUE	TRUE
YGL113W_YPL204W	SLD3	HRR25	0.533479	0.083	0.667285	0.290657	28.0381	0	YGL113W	YPL204W	FALSE	FALSE	TRUE	TRUE
YNL093W_YNL100W	YPT53	MIC27	0.62303	0.059	0.635554	0.305568	17.5524	0	YNL093W	YNL100W	FALSE	FALSE	TRUE	TRUE
YJR112W_YNL086W	NNF1	SNN1	0.824417	0.087	0.667285	0.320259	15.7058	0	YJR112W	YNL086W	FALSE	FALSE	TRUE	TRUE
YAR007C_YJR043C	RFA1	POL32	0.909953	0.172	0.730443	0.254023	28.1162	0	YAR007C	YJR043C	FALSE	FALSE	FALSE	TRUE
YHR123W_YJL163C	EPT1	YJL163C	0.198	0.145	0.713918	0.272251	26.3201	0	YHR123W	YJL163C	FALSE	FALSE	TRUE	TRUE
YDR252W_YHR193C	BTT1	EGD2	0.999975	0.682	0.98128	0.636094	2.84272	119	YDR252W	YHR193C	TRUE	TRUE	FALSE	FALSE
YBR083W_YDL013W	TEC1	SLX5	0.969647	0.126	0.706157	0.304233	29.4668	17	YBR083W	YDL013W	FALSE	FALSE	TRUE	TRUE
YKL013C_YNR035C	ARC19	ARC35	0.999765	0.687	0.98128	0.842614	2.71791	134	YKL013C	YNR035C	TRUE	TRUE	FALSE	FALSE
YOL054W_YPL093W	PSH1	NOG1	0.792096	0.267	0.802235	0.378277	27.7903	0	YOL054W	YPL093W	FALSE	FALSE	TRUE	TRUE
YNR039C_YPL096C-A	ZRG17	ERI1	0.587621	0.046	0.635554	0.327417	17.5634	0	YNR039C	YPL096C-A	FALSE	FALSE	TRUE	TRUE
YCR020C-A_YEL053C	MAK31	MAK10	0.998158	0.634	0.963225	0.921594	3.12807	130	YCR020C-A	YEL053C	TRUE	TRUE	FALSE	FALSE
YDL097C_YLR315W	RPN6	NKP2	0.272175	0.03	0.635554	0.234423	25.7502	0	YDL097C	YLR315W	FALSE	FALSE	TRUE	TRUE
YDR295C_YOR304C-A	HDA2	BIL1	0.336824	0.069	0.635554	0.266438	23.5854	0	YDR295C	YOR304C-A	FALSE	FALSE	TRUE	TRUE
YNL086W_YNL189W	SNN1	SRP1	0.336474	0.052	0.635554	0.276436	25.1397	0	YNL086W	YNL189W	FALSE	FALSE	TRUE	TRUE
YGL243W_YHL006C	TAD1	SHU1	0.220898	0.039	0.635554	0.301334	23.3457	0	YGL243W	YHL006C	FALSE	FALSE	TRUE	TRUE
YLR291C_YML015C	GCD7	TAF11	0.842984	0.094	0.667285	0.547378	11.3054	0	YLR291C	YML015C	FALSE	FALSE	TRUE	TRUE
YJL177W_YMR139W	RPL17B	RIM11	0.921916	0.149	0.713918	0.658587	5.45948	3	YJL177W	YMR139W	FALSE	FALSE	TRUE	TRUE
YDL116W_YHR033W	NUP84	YHR033W	0.165555	0.058	0.635554	0.268443	26.6882	0	YDL116W	YHR033W	FALSE	FALSE	FALSE	TRUE
YDL159W_YPL243W	STE7	SRP68	0.205977	0.108	0.686355	0.199244	27.8964	0	YDL159W	YPL243W	TRUE	FALSE	TRUE	TRUE
YMR239C_YPL077C	RNT1	YPL077C	0.667716	0.106	0.686355	0.319404	17.2285	0	YMR239C	YPL077C	FALSE	FALSE	TRUE	TRUE
YBR282W_YDR079C-A	MRPL27	TFB5	0.796941	0.037	0.635554	0.390411	8.5481	0	YBR282W	YDR079C-A	FALSE	FALSE	TRUE	TRUE
YDL057W_YLR240W	YDL057W	VPS34	0.23202	0.316	0.822382	0.237816	28.0206	0	YDL057W	YLR240W	FALSE	FALSE	TRUE	TRUE
YBR036C_YPR159W	CSG2	KRE6	0.624961	0.197	0.759412	0.344857	25.3163	0	YBR036C	YPR159W	FALSE	FALSE	TRUE	TRUE
YDR357C_YPL225W	CNL1	YPL225W	0.828425	0.092	0.667285	0.33762	15.2508	0	YDR357C	YPL225W	TRUE	FALSE	TRUE	TRUE
YDR044W_YIR018W	HEM13	YAP5	0.437786	0.049	0.635554	0.248905	23.749	0	YDR044W	YIR018W	FALSE	FALSE	TRUE	TRUE
YNL153C_YOR158W	GIM3	PET123	0.254686	0.024	0.558902	0.174807	25.9439	0	YNL153C	YOR158W	FALSE	FALSE	TRUE	TRUE
YOL139C_YOR276W	CDC33	CAF20	0.999532	0.534	0.909526	0.758689	3.80236	85	YOL139C	YOR276W	TRUE	FALSE	FALSE	FALSE
YER016W_YLR385C	BIM1	SWC7	0.667846	0.071	0.667285	0.282648	20.9462	0	YER016W	YLR385C	FALSE	FALSE	TRUE	TRUE
YDL188C_YKL012W	PPH22	PRP40	0.491126	0.03	0.635554	0.296398	25.2776	0	YDL188C	YKL012W	FALSE	FALSE	TRUE	TRUE
YDR152W_YGR173W	GIR2	RBG2	0.997954	0.628	0.95333	0.776208	9.22444	98	YDR152W	YGR173W	TRUE	TRUE	FALSE	TRUE
YHL004W_YLR102C	MRP4	APC9	0.884893	0.05	0.635554	0.402348	5.30652	11	YHL004W	YLR102C	FALSE	FALSE	TRUE	TRUE
YDR346C_YIL132C	SVF1	CSM2	0.437394	0.102	0.686355	0.308856	21.8835	0	YDR346C	YIL132C	TRUE	FALSE	TRUE	TRUE
YDL183C_YML130C	YDL183C	ERO1	0.816372	0.232	0.777661	0.471881	27.5757	0	YDL183C	YML130C	FALSE	FALSE	TRUE	TRUE
YML015C_YML098W	TAF11	TAF13	0.998862	0.628	0.95333	0.650638	3.22516	118	YML015C	YML098W	TRUE	TRUE	FALSE	FALSE
YHR141C_YML088W	RPL42B	UFO1	0.488629	0.024	0.558902	0.301046	26.4343	0	YHR141C	YML088W	FALSE	FALSE	TRUE	TRUE
YDR175C_YDR280W	RSM24	RRP45	0.303906	0.032	0.635554	0.229487	21.5033	0	YDR175C	YDR280W	FALSE	FALSE	TRUE	TRUE
YDR142C_YGR235C	PEX7	MIC26	0.65669	0.072	0.667285	0.295134	15.1924	0	YDR142C	YGR235C	FALSE	FALSE	TRUE	TRUE
YGL194C-A_YJR015W	YGL194C-A	YJR015W	0.134599	0.034	0.635554	0.302371	28.0834	0	YGL194C-A	YJR015W	FALSE	FALSE	TRUE	TRUE
YGL174W_YLR368W	BUD13	MDM30	0.939083	0.224	0.777661	0.595171	25.1253	6	YGL174W	YLR368W	FALSE	FALSE	TRUE	TRUE
YLR050C_YPR174C	YLR050C	YPR174C	0.785513	0.283	0.802235	0.274755	15.9367	0	YLR050C	YPR174C	FALSE	FALSE	TRUE	TRUE
YLR288C_YPR067W	MEC3	ISA2	0.443907	0.121	0.706157	0.318481	19.9093	0	YLR288C	YPR067W	TRUE	FALSE	TRUE	TRUE
YNL136W_YPR023C	EAF7	EAF3	0.986034	0.55	0.916299	0.608381	7.8439	112	YNL136W	YPR023C	TRUE	FALSE	FALSE	TRUE
YJL048C_YKL130C	UBX6	SHE2	0.440384	0.08	0.667285	0.29166	24.1039	0	YJL048C	YKL130C	FALSE	FALSE	TRUE	TRUE
YJL112W_YLR356W	MDV1	ATG33	0.0892566	0.02	0.558902	0.19872	28.6913	0	YJL112W	YLR356W	FALSE	FALSE	TRUE	TRUE
YNL125C_YPL192C	ESBP6	PRM3	0.27955	0.069	0.635554	0.266928	23.0984	0	YNL125C	YPL192C	FALSE	FALSE	TRUE	TRUE
YCL057C-A_YLR356W	MIC10	ATG33	0.781944	0.054	0.635554	0.239819	17.3184	0	YCL057C-A	YLR356W	FALSE	FALSE	TRUE	TRUE
YGR262C_YKR038C	BUD32	KAE1	0.999527	0.604	0.940019	0.895175	4.12844	89	YGR262C	YKR038C	TRUE	FALSE	FALSE	FALSE
YGR142W_YOR217W	BTN2	RFC1	0.776423	0.051	0.635554	0.317309	28.2968	0	YGR142W	YOR217W	FALSE	FALSE	TRUE	TRUE
YER128W_YJR003C	VFA1	MRX12	0.59592	0.157	0.730443	0.30964	24.9827	0	YER128W	YJR003C	FALSE	FALSE	TRUE	TRUE
YJR011C_YLR052W	YJR011C	IES3	0.497023	0.066	0.635554	0.262344	21.4996	0	YJR011C	YLR052W	FALSE	FALSE	TRUE	TRUE
YLR243W_YMR158W	GPN3	MRPS8	0.409057	0.147	0.713918	0.304892	23.0387	0	YLR243W	YMR158W	FALSE	FALSE	TRUE	TRUE
YDR367W_YOL044W	KEI1	PEX15	0.539827	0.067	0.635554	0.2733	23.4062	0	YDR367W	YOL044W	FALSE	FALSE	TRUE	TRUE
YDR308C_YLR347C	SRB7	KAP95	0.395	0.07	0.667285	0.403554	26.934	0	YDR308C	YLR347C	FALSE	FALSE	TRUE	TRUE
YDR424C_YHR005C	DYN2	GPA1	0.579855	0.03	0.635554	0.441302	20.5964	0	YDR424C	YHR005C	FALSE	FALSE	TRUE	TRUE
YOR158W_YPL166W	PET123	ATG29	0.543416	0.041	0.635554	0.174745	26.1327	0	YOR158W	YPL166W	FALSE	FALSE	TRUE	TRUE
YJR102C_YPL065W	VPS25	VPS28	0.803848	0.265	0.78549	0.531133	12.9139	0	YJR102C	YPL065W	FALSE	FALSE	FALSE	TRUE
YBR282W_YJR046W	MRPL27	TAH11	0.5454	0.128	0.706157	0.362992	28.1065	0	YBR282W	YJR046W	FALSE	FALSE	TRUE	TRUE
YER094C_YPL135W	PUP3	ISU1	0.922528	0.213	0.759412	0.659165	5.00655	3	YER094C	YPL135W	FALSE	FALSE	TRUE	TRUE
YLR119W_YPR083W	SRN2	MDM36	0.896638	0.065	0.635554	0.401027	18.5034	0	YLR119W	YPR083W	FALSE	FALSE	TRUE	TRUE
YBR199W_YCL005W-A	KTR4	VMA9	0.823851	0.223	0.777661	0.38544	10.4279	0	YBR199W	YCL005W-A	FALSE	TRUE	TRUE	TRUE
YGL211W_YIL008W	NCS6	URM1	0.998181	0.526	0.909526	0.895804	5.48478	49	YGL211W	YIL008W	FALSE	FALSE	FALSE	TRUE
YFL060C_YNL333W	SNO3	SNZ2	0.999899	0.668	0.98128	0.931606	2.29584	94	YFL060C	YNL333W	TRUE	FALSE	FALSE	TRUE
YGL209W_YGR152C	MIG2	RSR1	0.843953	0.241	0.777661	0.43544	24.7488	0	YGL209W	YGR152C	FALSE	FALSE	TRUE	TRUE
YKL012W_YPR083W	PRP40	MDM36	0.672705	0.174	0.730443	0.39009	22.7403	0	YKL012W	YPR083W	TRUE	FALSE	TRUE	TRUE
YLR407W_YOR061W	YLR407W	CKA2	0.999785	0.633	0.963225	0.89136	4.06154	125	YLR407W	YOR061W	TRUE	TRUE	FALSE	TRUE
YDL105W_YDR288W	NSE4	NSE3	0.999688	0.605	0.940019	0.788941	5.87107	146	YDL105W	YDR288W	TRUE	TRUE	FALSE	FALSE
YCR095C_YNL189W	OCA4	SRP1	0.258101	0.199	0.759412	0.246783	28.0901	0	YCR095C	YNL189W	FALSE	FALSE	TRUE	TRUE
YGR076C_YPL173W	MRPL25	MRPL40	0.994356	0.506	0.900431	0.591807	3.31101	57	YGR076C	YPL173W	FALSE	FALSE	FALSE	FALSE
YDR236C_YNL125C	FMN1	ESBP6	0.567134	0.082	0.667285	0.29939	19.9072	0	YDR236C	YNL125C	FALSE	FALSE	TRUE	TRUE
YMR213W_YOR158W	CEF1	PET123	0.317778	0.026	0.558902	0.190732	23.9784	0	YMR213W	YOR158W	FALSE	FALSE	TRUE	TRUE
YBR101C_YDR311W	FES1	TFB1	0.389871	0.183	0.740063	0.23116	21.1247	0	YBR101C	YDR311W	FALSE	FALSE	TRUE	TRUE
YOR368W_YPL268W	RAD17	PLC1	0.505067	0.114	0.686355	0.312215	26.3801	0	YOR368W	YPL268W	FALSE	FALSE	TRUE	TRUE
YBR030W_YGL129C	RKM3	RSM23	0.689839	0.19	0.740063	0.329788	23.4878	0	YBR030W	YGL129C	TRUE	TRUE	TRUE	TRUE
YIR022W_YML055W	SEC11	SPC2	0.997259	0.323	0.822382	0.734781	3.50156	44	YIR022W	YML055W	FALSE	FALSE	FALSE	FALSE
YNL086W_YOL069W	SNN1	NUF2	0.7919	0.083	0.667285	0.297054	17.4523	0	YNL086W	YOL069W	FALSE	FALSE	TRUE	TRUE
YHL027W_YOR275C	RIM101	RIM20	0.854955	0.124	0.706157	0.325679	27.7617	0	YHL027W	YOR275C	FALSE	FALSE	FALSE	TRUE
YDL076C_YMR168C	RXT3	CEP3	0.523115	0.327	0.833678	0.295585	26.6073	0	YDL076C	YMR168C	FALSE	FALSE	FALSE	TRUE
YJL030W_YPL070W	MAD2	MUK1	0.904782	0.361	0.842949	0.664557	24.1137	3	YJL030W	YPL070W	FALSE	FALSE	TRUE	TRUE
YOR279C_YPR017C	RFM1	DSS4	0.75803	0.073	0.667285	0.390631	17.1038	0	YOR279C	YPR017C	TRUE	FALSE	TRUE	TRUE
YGR078C_YLR200W	PAC10	YKE2	0.992088	0.168	0.730443	0.655637	3.94603	34	YGR078C	YLR200W	FALSE	FALSE	FALSE	FALSE
YLR288C_YMR193W	MEC3	MRPL24	0.344414	0.173	0.730443	0.242106	27.8055	0	YLR288C	YMR193W	FALSE	FALSE	TRUE	TRUE
YDR320C-A_YKL138C-A	DAD4	HSK3	0.999552	0.495	0.891955	0.730988	2.45667	52	YDR320C-A	YKL138C-A	FALSE	FALSE	FALSE	FALSE
YGR158C_YOR259C	MTR3	RPT4	0.416689	0.09	0.667285	0.280764	21.4903	0	YGR158C	YOR259C	FALSE	FALSE	TRUE	TRUE
YFR027W_YGR198W	ECO1	YPP1	0.639109	0.113	0.686355	0.340181	22.8726	0	YFR027W	YGR198W	FALSE	FALSE	TRUE	TRUE
YOR158W_YPL077C	PET123	YPL077C	0.299653	0.039	0.635554	0.159215	26.3423	0	YOR158W	YPL077C	FALSE	FALSE	TRUE	TRUE
YBR223C_YGR048W	TDP1	UFD1	0.662219	0.342	0.833678	0.346466	21.0882	0	YBR223C	YGR048W	FALSE	FALSE	TRUE	TRUE
YBR083W_YGR048W	TEC1	UFD1	0.579392	0.16	0.730443	0.219863	22.6659	0	YBR083W	YGR048W	FALSE	FALSE	TRUE	TRUE
YNL125C_YNL234W	ESBP6	YNL234W	0.837759	0.087	0.667285	0.39542	21.6743	0	YNL125C	YNL234W	FALSE	FALSE	TRUE	TRUE
YLL007C_YOR380W	LMO1	RDR1	0.301908	0.037	0.635554	0.237143	27.1233	0	YLL007C	YOR380W	FALSE	FALSE	TRUE	TRUE
YDL043C_YLR291C	PRP11	GCD7	0.683959	0.172	0.730443	0.41991	21.0688	0	YDL043C	YLR291C	FALSE	FALSE	TRUE	TRUE
YDL147W_YMR025W	RPN5	CSI1	0.872938	0.129	0.706157	0.375514	11.703	0	YDL147W	YMR025W	FALSE	FALSE	FALSE	TRUE
YBR162W-A_YDR160W	YSY6	SSY1	0.574603	0.094	0.667285	0.510279	22.0998	0	YBR162W-A	YDR160W	FALSE	FALSE	TRUE	TRUE
YDL087C_YDR404C	LUC7	RPB7	0.493434	0.044	0.635554	0.263405	21.6941	0	YDL087C	YDR404C	FALSE	FALSE	TRUE	TRUE
YLR097C_YOR133W	HRT3	EFT1	0.991224	0.603	0.940019	0.796625	7.02187	80	YLR097C	YOR133W	FALSE	FALSE	FALSE	TRUE
YDL111C_YGR195W	RRP42	SKI6	0.998507	0.532	0.909526	0.892138	2.32689	57	YDL111C	YGR195W	FALSE	FALSE	FALSE	FALSE
YBR072C-A_YIR016W	YBR072C-A	YIR016W	0.801181	0.046	0.635554	0.27157	25.2426	0	YBR072C-A	YIR016W	FALSE	FALSE	TRUE	TRUE
YDL181W_YML064C	INH1	TEM1	0.645576	0.054	0.635554	0.253615	24.0077	0	YDL181W	YML064C	FALSE	FALSE	TRUE	TRUE
YDR106W_YHR129C	ARP10	ARP1	0.998544	0.559	0.916299	0.908924	3.42111	70	YDR106W	YHR129C	FALSE	FALSE	FALSE	FALSE
YDR175C_YGL115W	RSM24	SNF4	0.198753	0.027	0.558902	0.22869	25.0573	0	YDR175C	YGL115W	FALSE	FALSE	TRUE	TRUE
YBR270C_YJR046W	BIT2	TAH11	0.953017	0.103	0.686355	0.532477	28.9565	9	YBR270C	YJR046W	FALSE	FALSE	TRUE	TRUE
YLR267W_YPL151C	BOP2	PRP46	0.556017	0.083	0.667285	0.323138	25.4767	0	YLR267W	YPL151C	TRUE	FALSE	TRUE	TRUE
YDL098C_YLR291C	SNU23	GCD7	0.958918	0.068	0.635554	0.542328	8.58436	8	YDL098C	YLR291C	FALSE	FALSE	TRUE	TRUE
YDL226C_YPL222W	GCS1	FMP40	0.978346	0.476	0.8857	0.729547	22.3673	23	YDL226C	YPL222W	FALSE	FALSE	TRUE	TRUE
YDL087C_YOR158W	LUC7	PET123	0.135032	0	0	0.145358	50	0	YDL087C	YOR158W	FALSE	FALSE	TRUE	TRUE
YML064C_YOL111C	TEM1	MDY2	0.57573	0.098	0.667285	0.225627	22.456	0	YML064C	YOL111C	FALSE	FALSE	TRUE	TRUE
YIL150C_YJR003C	MCM10	MRX12	0.63242	0.107	0.686355	0.409889	25.8515	0	YIL150C	YJR003C	FALSE	FALSE	TRUE	TRUE
YFR037C_YMR091C	RSC8	NPL6	0.9966	0.481	0.891955	0.412714	14.5406	104	YFR037C	YMR091C	FALSE	FALSE	FALSE	FALSE
YCR063W_YGL127C	BUD31	SOH1	0.417044	0.172	0.730443	0.249574	18.5042	0	YCR063W	YGL127C	FALSE	FALSE	TRUE	TRUE
YML016C_YMR311C	PPZ1	GLC8	0.997471	0.684	0.98128	0.596249	4.17725	167	YML016C	YMR311C	FALSE	FALSE	FALSE	TRUE
YJR052W_YMR201C	RAD7	RAD14	0.97068	0.223	0.777661	0.569787	26.2627	36	YJR052W	YMR201C	TRUE	FALSE	FALSE	TRUE
YDR260C_YHR166C	SWM1	CDC23	0.914122	0.372	0.854538	0.609097	20.8037	0	YDR260C	YHR166C	TRUE	TRUE	FALSE	TRUE
YDL139C_YLR288C	SCM3	MEC3	0.978351	0.083	0.667285	0.528422	27.9343	14	YDL139C	YLR288C	FALSE	FALSE	TRUE	TRUE
YDL226C_YER044C	GCS1	ERG28	0.915811	0.213	0.759412	0.616213	18.7226	0	YDL226C	YER044C	FALSE	FALSE	TRUE	TRUE
YNL189W_YOR018W	SRP1	ROD1	0.341956	0.056	0.635554	0.234197	28.1183	0	YNL189W	YOR018W	FALSE	FALSE	TRUE	TRUE
YCL033C_YJR070C	MXR2	LIA1	0.879799	0.18	0.740063	0.630647	7.83099	0	YCL033C	YJR070C	FALSE	FALSE	TRUE	TRUE
YMR077C_YPL065W	VPS20	VPS28	0.354887	0.035	0.635554	0.227398	18.8087	0	YMR077C	YPL065W	FALSE	FALSE	FALSE	TRUE
YML088W_YOR015W	UFO1	YOR015W	0.715645	0.145	0.713918	0.38443	14.1484	0	YML088W	YOR015W	FALSE	FALSE	TRUE	TRUE
YGR214W_YOR158W	RPS0A	PET123	0.797862	0.153	0.713918	0.456093	16.6583	0	YGR214W	YOR158W	FALSE	FALSE	TRUE	TRUE
YDL042C_YOR279C	SIR2	RFM1	0.991249	0.649	0.963225	0.583912	8.19416	146	YDL042C	YOR279C	TRUE	FALSE	FALSE	TRUE
YGR104C_YHR041C	SRB5	SRB2	0.999934	0.706	0.98128	0.924503	2.39531	146	YGR104C	YHR041C	FALSE	FALSE	FALSE	FALSE
YJL036W_YLR099W-A	SNX4	MIM2	0.547797	0.036	0.635554	0.376361	13.1203	0	YJL036W	YLR099W-A	FALSE	FALSE	TRUE	TRUE
YJL184W_YOR117W	GON7	RPT5	0.859678	0.147	0.713918	0.519483	10.2424	0	YJL184W	YOR117W	TRUE	FALSE	FALSE	TRUE
YLR313C_YPL077C	SPH1	YPL077C	0.541336	0.058	0.635554	0.205452	21.9542	0	YLR313C	YPL077C	FALSE	FALSE	TRUE	TRUE
YDL049C_YNL044W	KNH1	YIP3	0.806464	0.075	0.667285	0.239553	19.6994	0	YDL049C	YNL044W	FALSE	FALSE	TRUE	TRUE
YGL041W-A_YGR106C	YGL041W-A	VOA1	0.998905	0.294	0.802235	0.621024	8.35838	55	YGL041W-A	YGR106C	FALSE	TRUE	TRUE	TRUE
YBR046C_YMR213W	ZTA1	CEF1	0.832763	0.094	0.667285	0.553373	7.6123	0	YBR046C	YMR213W	FALSE	FALSE	TRUE	TRUE
YJL124C_YPL188W	LSM1	POS5	0.667172	0.069	0.635554	0.34424	21.7064	0	YJL124C	YPL188W	FALSE	FALSE	TRUE	TRUE
YGR048W_YOR285W	UFD1	RDL1	0.660322	0.123	0.706157	0.258153	20.9941	0	YGR048W	YOR285W	FALSE	FALSE	TRUE	TRUE
YPL077C_YPR083W	YPL077C	MDM36	0.895021	0.078	0.667285	0.40748	25.1268	2	YPL077C	YPR083W	FALSE	FALSE	TRUE	TRUE
YCL033C_YER180C	MXR2	ISC10	0.267628	0.043	0.635554	0.192607	21.7705	0	YCL033C	YER180C	FALSE	FALSE	TRUE	TRUE
YGR222W_YHL003C	PET54	LAG1	0.527098	0.076	0.667285	0.344356	19.0249	0	YGR222W	YHL003C	FALSE	FALSE	TRUE	TRUE
YPL218W_YPR174C	SAR1	YPR174C	0.418006	0.043	0.635554	0.227693	22.3806	0	YPL218W	YPR174C	FALSE	FALSE	TRUE	TRUE
YKL216W_YNL189W	URA1	SRP1	0.109443	0.049	0.635554	0.274428	27.4042	0	YKL216W	YNL189W	FALSE	FALSE	TRUE	TRUE
YJR003C_YJR046W	MRX12	TAH11	0.462193	0.579	0.924203	0.289013	28.89	0	YJR003C	YJR046W	FALSE	FALSE	TRUE	TRUE
YHR008C_YMR308C	SOD2	PSE1	0.70652	0.529	0.909526	0.384665	28.5398	0	YHR008C	YMR308C	FALSE	FALSE	TRUE	TRUE
YKR057W_YLR048W	RPS21A	RPS0B	0.999868	0.665	0.98128	0.827996	2.31015	103	YKR057W	YLR048W	FALSE	FALSE	FALSE	TRUE
YDL175C_YLR291C	AIR2	GCD7	0.478547	0.047	0.635554	0.260373	23.0846	0	YDL175C	YLR291C	FALSE	FALSE	TRUE	TRUE
YNL100W_YNL131W	MIC27	TOM22	0.472822	0.027	0.558902	0.147057	26.4238	0	YNL100W	YNL131W	FALSE	FALSE	TRUE	TRUE
YCL031C_YPR040W	RRP7	TIP41	0.875095	0.083	0.667285	0.458193	22.23	0	YCL031C	YPR040W	FALSE	FALSE	TRUE	TRUE
YHR008C_YPL070W	SOD2	MUK1	0.29309	0.048	0.635554	0.262477	26.9937	0	YHR008C	YPL070W	FALSE	FALSE	TRUE	TRUE
YAL062W_YLR267W	GDH3	BOP2	0.972529	0.29	0.802235	0.786256	4.5565	46	YAL062W	YLR267W	FALSE	FALSE	TRUE	TRUE
YML051W_YPL173W	GAL80	MRPL40	0.622858	0.165	0.730443	0.427602	19.755	0	YML051W	YPL173W	FALSE	FALSE	TRUE	TRUE
YBR131W_YKR036C	CCZ1	CAF4	0.807574	0.127	0.706157	0.549247	27.6906	0	YBR131W	YKR036C	FALSE	FALSE	TRUE	TRUE
YDR240C_YPR178W	SNU56	PRP4	0.446738	0.119	0.686355	0.269616	26.4775	0	YDR240C	YPR178W	FALSE	FALSE	TRUE	TRUE
YER016W_YKL099C	BIM1	UTP11	0.325451	0.085	0.667285	0.167101	27.5365	0	YER016W	YKL099C	FALSE	FALSE	TRUE	TRUE
YGL161C_YGL198W	YIP5	YIP4	0.999454	0.536	0.909526	0.73353	4.37679	75	YGL161C	YGL198W	FALSE	FALSE	FALSE	FALSE
YGR146C_YLR291C	ECL1	GCD7	0.312293	0.075	0.667285	0.229043	26.857	0	YGR146C	YLR291C	FALSE	FALSE	TRUE	TRUE
YBL010C_YML064C	YBL010C	TEM1	0.680434	0.125	0.706157	0.322535	25.3274	0	YBL010C	YML064C	FALSE	FALSE	TRUE	TRUE
YGR158C_YOR158W	MTR3	PET123	0.627525	0.077	0.667285	0.36048	20.4628	0	YGR158C	YOR158W	FALSE	FALSE	TRUE	TRUE
YJR080C_YML130C	AIM24	ERO1	0.213719	0.144	0.713918	0.237397	24.4041	0	YJR080C	YML130C	FALSE	FALSE	TRUE	TRUE
YCR020C_YGL119W	PET18	COQ8	0.403564	0.219	0.777661	0.240372	25.7339	0	YCR020C	YGL119W	FALSE	FALSE	TRUE	TRUE
YFL060C_YMR239C	SNO3	RNT1	0.0927605	0	0	0.211983	28.2948	0	YFL060C	YMR239C	FALSE	FALSE	TRUE	TRUE
YDR480W_YGR048W	DIG2	UFD1	0.441795	0.106	0.686355	0.182571	23.2247	0	YDR480W	YGR048W	FALSE	FALSE	TRUE	TRUE
YDL134C_YKL156W	PPH21	RPS27A	0.766432	0.193	0.740063	0.518769	25.5435	0	YDL134C	YKL156W	FALSE	FALSE	TRUE	TRUE
YKL164C_YNL189W	PIR1	SRP1	0.337572	0.096	0.667285	0.281723	28.3123	0	YKL164C	YNL189W	FALSE	FALSE	TRUE	TRUE
YKR035W-A_YLR291C	DID2	GCD7	0.403826	0.045	0.635554	0.227304	23.8637	0	YKR035W-A	YLR291C	FALSE	FALSE	TRUE	TRUE
YEL013W_YPL135W	VAC8	ISU1	0.877037	0.558	0.916299	0.558459	11.7534	0	YEL013W	YPL135W	FALSE	FALSE	TRUE	TRUE
YDL088C_YLR201C	ASM4	COQ9	0.90332	0.1	0.667285	0.472874	22.9001	0	YDL088C	YLR201C	FALSE	FALSE	TRUE	TRUE
YML130C_YNL315C	ERO1	ATP11	0.622249	0.122	0.706157	0.320793	22.002	0	YML130C	YNL315C	FALSE	FALSE	TRUE	TRUE
YBR181C_YEL053C	RPS6B	MAK10	0.233437	0.118	0.686355	0.277366	28.2454	0	YBR181C	YEL053C	FALSE	FALSE	TRUE	TRUE
YGL161C_YHR105W	YIP5	YPT35	0.485382	0.072	0.667285	0.203876	23.7755	0	YGL161C	YHR105W	FALSE	FALSE	FALSE	TRUE
YOR368W_YPL146C	RAD17	NOP53	0.833077	0.172	0.730443	0.441291	27.21	0	YOR368W	YPL146C	FALSE	FALSE	TRUE	TRUE
YMR158W_YOR223W	MRPS8	DSC3	0.407413	0.14	0.713918	0.175952	24.6507	0	YMR158W	YOR223W	FALSE	FALSE	TRUE	TRUE
YIR015W_YML064C	RPR2	TEM1	0.515557	0.049	0.635554	0.230674	21.7806	0	YIR015W	YML064C	FALSE	FALSE	TRUE	TRUE
YHR170W_YLR291C	NMD3	GCD7	0.340409	0.105	0.686355	0.262592	24.2775	0	YHR170W	YLR291C	FALSE	FALSE	TRUE	TRUE
YDR142C_YNL214W	PEX7	PEX17	0.493286	0.166	0.730443	0.323992	16.4102	0	YDR142C	YNL214W	FALSE	FALSE	FALSE	TRUE
YKR057W_YPR128C	RPS21A	ANT1	0.711109	0.191	0.740063	0.445391	20.6914	0	YKR057W	YPR128C	FALSE	FALSE	TRUE	TRUE
YJL163C_YNL234W	YJL163C	YNL234W	0.415245	0.03	0.635554	0.320382	25.3203	0	YJL163C	YNL234W	FALSE	FALSE	TRUE	TRUE
YGR048W_YPL280W	UFD1	HSP32	0.877457	0.193	0.740063	0.531323	10.8662	0	YGR048W	YPL280W	FALSE	FALSE	TRUE	TRUE
YLL027W_YMR308C	ISA1	PSE1	0.55896	0.231	0.777661	0.44271	27.1102	0	YLL027W	YMR308C	FALSE	FALSE	TRUE	TRUE
YFL017W-A_YOR159C	SMX2	SME1	0.999759	0.599	0.93173	0.881313	2.10528	83	YFL017W-A	YOR159C	TRUE	FALSE	FALSE	FALSE
YDR281C_YNL044W	PHM6	YIP3	0.833004	0.09	0.667285	0.314819	16.8883	0	YDR281C	YNL044W	FALSE	FALSE	TRUE	TRUE
YDL097C_YLR031W	RPN6	YLR031W	0.683511	0.1	0.686355	0.301874	22.7543	0	YDL097C	YLR031W	FALSE	FALSE	TRUE	TRUE
YIL152W_YML051W	YIL152W	GAL80	0.415054	0.073	0.667285	0.281791	27.073	0	YIL152W	YML051W	FALSE	FALSE	TRUE	TRUE
YGR038W_YPR159W	ORM1	KRE6	0.45093	0.085	0.667285	0.309666	24.1458	0	YGR038W	YPR159W	FALSE	TRUE	TRUE	TRUE
YDR428C_YOR157C	BNA7	PUP1	0.795708	0.254	0.78549	0.607717	11.0249	0	YDR428C	YOR157C	FALSE	FALSE	TRUE	TRUE
YIR018W_YLR291C	YAP5	GCD7	0.567383	0.031	0.635554	0.274194	21.2113	0	YIR018W	YLR291C	FALSE	FALSE	TRUE	TRUE
YJL024C_YPL195W	APS3	APL5	0.999499	0.69	0.98128	0.801252	4.41192	170	YJL024C	YPL195W	TRUE	FALSE	FALSE	TRUE
YDR076W_YIL132C	RAD55	CSM2	0.998022	0.498	0.900431	0.801212	4.42494	61	YDR076W	YIL132C	FALSE	FALSE	FALSE	FALSE
YJL097W_YJL163C	PHS1	YJL163C	0.337324	0.08	0.667285	0.353966	20.5964	0	YJL097W	YJL163C	FALSE	FALSE	TRUE	TRUE
YMR150C_YMR276W	IMP1	DSK2	0.30407	0.123	0.706157	0.209569	23.853	0	YMR150C	YMR276W	FALSE	FALSE	TRUE	TRUE
YLR264W_YPL222W	RPS28B	FMP40	0.366148	0.125	0.706157	0.399273	22.8557	0	YLR264W	YPL222W	FALSE	FALSE	TRUE	TRUE
YOR159C_YOR368W	SME1	RAD17	0.382984	0.1	0.667285	0.338377	23.0345	0	YOR159C	YOR368W	FALSE	FALSE	TRUE	TRUE
YHR051W_YIL111W	COX6	COX5B	0.997713	0.39	0.860408	0.652588	1.65068	43	YHR051W	YIL111W	TRUE	FALSE	FALSE	FALSE
YBR260C_YKR019C	RGD1	IRS4	0.43337	0.032	0.635554	0.325905	23.4854	0	YBR260C	YKR019C	FALSE	FALSE	TRUE	TRUE
YLR385C_YLR417W	SWC7	VPS36	0.398806	0.042	0.635554	0.248708	25.066	0	YLR385C	YLR417W	FALSE	FALSE	TRUE	TRUE
YDR351W_YJR046W	SBE2	TAH11	0.566948	0.085	0.667285	0.300052	29.3211	0	YDR351W	YJR046W	FALSE	FALSE	TRUE	TRUE
YDR328C_YLR267W	SKP1	BOP2	0.995402	0.272	0.802235	0.715727	6.45448	51	YDR328C	YLR267W	TRUE	FALSE	FALSE	TRUE
YGL209W_YJL124C	MIG2	LSM1	0.90502	0.126	0.706157	0.497574	21.4662	0	YGL209W	YJL124C	FALSE	FALSE	TRUE	TRUE
YDR373W_YHR139C	FRQ1	SPS100	0.81942	0.239	0.777661	0.458851	23.3202	0	YDR373W	YHR139C	FALSE	FALSE	TRUE	TRUE
YGL041C-B_YGL263W	YGL041C-B	COS12	0.668693	0.048	0.635554	0.43612	20.6526	0	YGL041C-B	YGL263W	FALSE	FALSE	TRUE	TRUE
YBR273C_YPR113W	UBX7	PIS1	0.716025	0.246	0.78549	0.317628	24.1508	0	YBR273C	YPR113W	FALSE	FALSE	TRUE	TRUE
YBR288C_YGR261C	APM3	APL6	0.999844	0.705	0.98128	0.873687	4.6345	187	YBR288C	YGR261C	TRUE	TRUE	FALSE	TRUE
YDR320C-A_YKR037C	DAD4	SPC34	0.968989	0.302	0.811902	0.640534	9.22858	29	YDR320C-A	YKR037C	FALSE	FALSE	FALSE	TRUE
YBR125C_YDR071C	PTC4	PAA1	0.999876	0.635	0.963225	0.926054	2.41788	103	YBR125C	YDR071C	TRUE	TRUE	FALSE	TRUE
YGR235C_YOR089C	MIC26	VPS21	0.55895	0.051	0.635554	0.245161	24.8884	0	YGR235C	YOR089C	FALSE	FALSE	TRUE	TRUE
YDR373W_YOR003W	FRQ1	YSP3	0.910575	0.239	0.777661	0.405013	12.0997	0	YDR373W	YOR003W	FALSE	FALSE	FALSE	TRUE
YBR188C_YMR213W	NTC20	CEF1	0.889847	0.106	0.686355	0.302737	27.3543	0	YBR188C	YMR213W	FALSE	FALSE	FALSE	TRUE
YDL088C_YPR017C	ASM4	DSS4	0.624489	0.123	0.706157	0.293554	22.9046	0	YDL088C	YPR017C	TRUE	FALSE	TRUE	TRUE
YGR158C_YIL092W	MTR3	YIL092W	0.961942	0.214	0.759412	0.622907	26.3247	26	YGR158C	YIL092W	FALSE	FALSE	TRUE	TRUE
YDR252W_YER068W	BTT1	MOT2	0.89723	0.129	0.706157	0.474302	12.131	0	YDR252W	YER068W	FALSE	FALSE	FALSE	TRUE
YLR368W_YOL111C	MDM30	MDY2	0.990323	0.285	0.802235	0.717496	20.9007	42	YLR368W	YOL111C	FALSE	FALSE	TRUE	TRUE
YDL022W_YDR142C	GPD1	PEX7	0.94994	0.302	0.811902	0.718793	23.0301	19	YDL022W	YDR142C	FALSE	FALSE	FALSE	FALSE
YFR015C_YJL137C	GSY1	GLG2	0.555334	0.158	0.730443	0.340695	27.6252	0	YFR015C	YJL137C	FALSE	TRUE	FALSE	TRUE
YDL083C_YLR449W	RPS16B	FPR4	0.532892	0.081	0.667285	0.203345	26.5187	0	YDL083C	YLR449W	FALSE	FALSE	TRUE	TRUE
YDL226C_YGL161C	GCS1	YIP5	0.81483	0.253	0.78549	0.338733	23.2121	0	YDL226C	YGL161C	FALSE	FALSE	FALSE	TRUE
YIL164C_YLR291C	NIT1	GCD7	0.389905	0.049	0.635554	0.282	18.3206	0	YIL164C	YLR291C	FALSE	FALSE	TRUE	TRUE
YCR054C_YDL230W	CTR86	PTP1	0.280917	0.163	0.730443	0.297904	26.0001	0	YCR054C	YDL230W	FALSE	FALSE	TRUE	TRUE
YBR298C-A_YCR020C-A	YBR298C-A	MAK31	0.519163	0.061	0.635554	0.223069	20.5902	0	YBR298C-A	YCR020C-A	FALSE	FALSE	TRUE	TRUE
YLL053C_YML088W	YLL053C	UFO1	0.267294	0.142	0.713918	0.245871	25.8049	0	YLL053C	YML088W	FALSE	FALSE	TRUE	TRUE
YDR189W_YOR075W	SLY1	UFE1	0.999284	0.637	0.963225	0.818727	4.84689	84	YDR189W	YOR075W	FALSE	FALSE	FALSE	FALSE
YGL174W_YOL159C-A	BUD13	YOL159C-A	0.761705	0.056	0.635554	0.321117	24.0528	0	YGL174W	YOL159C-A	FALSE	FALSE	TRUE	TRUE
YDR249C_YLR288C	YDR249C	MEC3	0.337962	0.166	0.730443	0.226618	25.9834	0	YDR249C	YLR288C	TRUE	TRUE	TRUE	TRUE
YDR067C_YNL189W	OCA6	SRP1	0.994189	0.347	0.842949	0.827219	2.58589	26	YDR067C	YNL189W	FALSE	FALSE	TRUE	TRUE
YIR017C_YOL069W	MET28	NUF2	0.882813	0.123	0.706157	0.354118	20.9705	0	YIR017C	YOL069W	FALSE	FALSE	FALSE	TRUE
YDL088C_YJL117W	ASM4	PHO86	0.853643	0.19	0.740063	0.531909	18.7811	0	YDL088C	YJL117W	FALSE	FALSE	TRUE	TRUE
YHR089C_YLR175W	GAR1	CBF5	0.999898	0.541	0.909526	0.705238	1.53715	56	YHR089C	YLR175W	FALSE	FALSE	FALSE	FALSE
YGL095C_YHR116W	VPS45	COX23	0.333416	0.106	0.686355	0.283522	25.0678	0	YGL095C	YHR116W	FALSE	FALSE	TRUE	TRUE
YML014W_YNR046W	TRM9	TRM112	0.999972	0.598	0.93173	0.91844	1.65441	77	YML014W	YNR046W	TRUE	TRUE	FALSE	FALSE
YDL088C_YML064C	ASM4	TEM1	0.775195	0.129	0.706157	0.354597	24.209	0	YDL088C	YML064C	FALSE	FALSE	TRUE	TRUE
YLR291C_YPL002C	GCD7	SNF8	0.337118	0.028	0.558902	0.250583	20.5023	0	YLR291C	YPL002C	FALSE	FALSE	TRUE	TRUE
YDL087C_YDL233W	LUC7	MFG1	0.983724	0.365	0.854538	0.492155	2.86321	45	YDL087C	YDL233W	FALSE	FALSE	TRUE	TRUE
YDL015C_YOL110W	TSC13	SHR5	0.198175	0.092	0.667285	0.24969	24.4355	0	YDL015C	YOL110W	FALSE	FALSE	TRUE	TRUE
YDL015C_YMR153W	TSC13	NUP53	0.932923	0.241	0.777661	0.564131	17.1838	18	YDL015C	YMR153W	FALSE	FALSE	TRUE	TRUE
YDR373W_YPL038W-A	FRQ1	YPL038W-A	0.980825	0.113	0.686355	0.622436	10.0692	33	YDR373W	YPL038W-A	FALSE	FALSE	TRUE	TRUE
YDL087C_YHR033W	LUC7	YHR033W	0.240103	0.055	0.635554	0.207652	27.0469	0	YDL087C	YHR033W	FALSE	FALSE	TRUE	TRUE
YDR130C_YJR050W	FIN1	ISY1	0.169055	0.018	0.558902	0.136611	27.0255	0	YDR130C	YJR050W	FALSE	FALSE	TRUE	TRUE
YDR308C_YNL189W	SRB7	SRP1	0.273738	0.036	0.635554	0.309192	24.545	0	YDR308C	YNL189W	FALSE	FALSE	TRUE	TRUE
YJL036W_YJR011C	SNX4	YJR011C	0.107368	0	0	0.248899	19.8936	0	YJL036W	YJR011C	FALSE	FALSE	TRUE	TRUE
YGL209W_YOR304C-A	MIG2	BIL1	0.615286	0.032	0.635554	0.164042	25.451	0	YGL209W	YOR304C-A	FALSE	FALSE	TRUE	TRUE
YJR050W_YLR117C	ISY1	CLF1	0.868145	0.34	0.833678	0.385118	17.6943	0	YJR050W	YLR117C	FALSE	FALSE	FALSE	TRUE
YOR158W_YOR368W	PET123	RAD17	0.497002	0.102	0.686355	0.238571	25.9739	0	YOR158W	YOR368W	FALSE	FALSE	TRUE	TRUE
YGR179C_YJL036W	OKP1	SNX4	0.607397	0.092	0.667285	0.356971	25.443	0	YGR179C	YJL036W	FALSE	FALSE	TRUE	TRUE
YDR484W_YNL214W	VPS52	PEX17	0.717467	0.044	0.635554	0.304094	19.8466	0	YDR484W	YNL214W	FALSE	FALSE	TRUE	TRUE
YJL155C_YLR345W	FBP26	YLR345W	0.999223	0.58	0.924203	0.870457	5.55517	89	YJL155C	YLR345W	TRUE	TRUE	FALSE	FALSE
YLR183C_YOR061W	TOS4	CKA2	0.699603	0.108	0.686355	0.41403	19.2304	0	YLR183C	YOR061W	FALSE	FALSE	TRUE	TRUE
YML064C_YNL086W	TEM1	SNN1	0.915557	0.166	0.730443	0.473961	8.65544	0	YML064C	YNL086W	FALSE	FALSE	TRUE	TRUE
YBR284W_YLR368W	YBR284W	MDM30	0.616702	0.167	0.730443	0.364453	25.7939	0	YBR284W	YLR368W	FALSE	FALSE	TRUE	TRUE
YMR168C_YOR279C	CEP3	RFM1	0.254049	0.096	0.667285	0.259468	25.1398	0	YMR168C	YOR279C	FALSE	FALSE	TRUE	TRUE
YGL090W_YJL023C	LIF1	PET130	0.621951	0.167	0.730443	0.361316	18.286	0	YGL090W	YJL023C	FALSE	FALSE	TRUE	TRUE
YDR517W_YLR226W	GRH1	BUR2	0.438615	0.088	0.667285	0.244123	28.135	0	YDR517W	YLR226W	FALSE	FALSE	TRUE	TRUE
YDR386W_YPL108W	MUS81	YPL108W	0.896191	0.036	0.635554	0.554872	15.1232	0	YDR386W	YPL108W	TRUE	FALSE	FALSE	TRUE
YKR017C_YPL018W	HEL1	CTF19	0.766603	0.438	0.878221	0.39947	27.079	0	YKR017C	YPL018W	FALSE	FALSE	TRUE	TRUE
YLR031W_YLR445W	YLR031W	GMC2	0.835099	0.063	0.635554	0.300536	19.2997	0	YLR031W	YLR445W	TRUE	FALSE	TRUE	TRUE
YLR268W_YNR039C	SEC22	ZRG17	0.622733	0.121	0.706157	0.395932	23.1588	0	YLR268W	YNR039C	FALSE	TRUE	TRUE	TRUE
YDL087C_YOL024W	LUC7	YOL024W	0.53101	0.06	0.635554	0.248301	18.8623	0	YDL087C	YOL024W	FALSE	FALSE	TRUE	TRUE
YOL085C_YPL070W	YOL085C	MUK1	0.993867	0.225	0.777661	0.601647	13.7456	37	YOL085C	YPL070W	FALSE	FALSE	TRUE	TRUE
YML130C_YPL135W	ERO1	ISU1	0.739369	0.072	0.667285	0.312883	23.3503	0	YML130C	YPL135W	FALSE	FALSE	TRUE	TRUE
YNL204C_YOR223W	SPS18	DSC3	0.7823	0.058	0.635554	0.31492	14.2122	0	YNL204C	YOR223W	FALSE	FALSE	TRUE	TRUE
YDL020C_YML051W	RPN4	GAL80	0.657542	0.278	0.802235	0.393385	26.1465	0	YDL020C	YML051W	FALSE	FALSE	TRUE	TRUE
YDR079C-A_YPL188W	TFB5	POS5	0.371452	0.035	0.635554	0.315627	23.8325	0	YDR079C-A	YPL188W	FALSE	FALSE	TRUE	TRUE
YFR004W_YOR026W	RPN11	BUB3	0.377152	0.195	0.740063	0.244463	24.8576	0	YFR004W	YOR026W	FALSE	FALSE	FALSE	TRUE
YIL044C_YNR023W	AGE2	SNF12	0.558324	0.057	0.635554	0.217229	29.912	0	YIL044C	YNR023W	FALSE	FALSE	TRUE	TRUE
YGR057C_YIL076W	LST7	SEC28	0.955281	0.161	0.730443	0.63106	19.108	6	YGR057C	YIL076W	FALSE	FALSE	TRUE	TRUE
YGL209W_YOR071C	MIG2	NRT1	0.784538	0.159	0.730443	0.390637	27.1375	0	YGL209W	YOR071C	FALSE	FALSE	TRUE	TRUE
YFL059W_YNL334C	SNZ3	SNO2	0.9999	0.672	0.98128	0.932228	2.13885	102	YFL059W	YNL334C	TRUE	TRUE	TRUE	TRUE
YDL077C_YMR231W	VAM6	PEP5	0.993986	0.638	0.963225	0.49245	8.91939	130	YDL077C	YMR231W	FALSE	FALSE	FALSE	TRUE
YDR175C_YLR048W	RSM24	RPS0B	0.155034	0	0	0.188055	50	0	YDR175C	YLR048W	FALSE	FALSE	TRUE	TRUE
YBR167C_YGR030C	POP7	POP6	0.999968	0.579	0.924203	0.887817	1.57457	54	YBR167C	YGR030C	TRUE	FALSE	FALSE	FALSE
YGR235C_YPL112C	MIC26	PEX25	0.631851	0.128	0.706157	0.350894	21.6473	0	YGR235C	YPL112C	FALSE	FALSE	TRUE	TRUE
YDR375C_YJL097W	BCS1	PHS1	0.434416	0.107	0.686355	0.222074	24.7086	0	YDR375C	YJL097W	FALSE	FALSE	TRUE	TRUE
YGL095C_YGL161C	VPS45	YIP5	0.481724	0.035	0.635554	0.278433	27.535	0	YGL095C	YGL161C	FALSE	FALSE	TRUE	TRUE
YGR148C_YKR048C	RPL24B	NAP1	0.896303	0.093	0.667285	0.452176	25.0601	0	YGR148C	YKR048C	TRUE	FALSE	FALSE	TRUE
YMR020W_YMR265C	FMS1	YMR265C	0.267531	0.386	0.860408	0.244462	25.98	0	YMR020W	YMR265C	TRUE	TRUE	TRUE	TRUE
YKL138C-A_YLR031W	HSK3	YLR031W	0.934561	0.098	0.667285	0.461535	17.5813	0	YKL138C-A	YLR031W	FALSE	FALSE	FALSE	TRUE
YML064C_YMR077C	TEM1	VPS20	0.733311	0.114	0.686355	0.398343	18.813	0	YML064C	YMR077C	FALSE	FALSE	TRUE	TRUE
YCL017C_YJR011C	NFS1	YJR011C	0.752896	0.104	0.686355	0.422294	26.4992	0	YCL017C	YJR011C	FALSE	FALSE	TRUE	TRUE
YML031W_YNR019W	NDC1	ARE2	0.454152	0.036	0.635554	0.415593	25.6119	0	YML031W	YNR019W	FALSE	TRUE	TRUE	TRUE
YDR328C_YLR224W	SKP1	UCC1	0.999816	0.675	0.98128	0.850989	2.36316	103	YDR328C	YLR224W	TRUE	TRUE	FALSE	TRUE
YHR115C_YLR215C	DMA1	CDC123	0.280497	0.063	0.635554	0.219119	26.9976	0	YHR115C	YLR215C	FALSE	FALSE	FALSE	TRUE
YJR015W_YPR170W-B	YJR015W	YPR170W-B	0.33766	0.052	0.635554	0.352533	22.0731	0	YJR015W	YPR170W-B	FALSE	FALSE	TRUE	TRUE
YGR068C_YLR145W	ART5	RMP1	0.636578	0.217	0.759412	0.263319	23.1832	0	YGR068C	YLR145W	FALSE	FALSE	TRUE	TRUE
YLR288C_YOR368W	MEC3	RAD17	0.998905	0.438	0.878221	0.7242	2.36512	58	YLR288C	YOR368W	TRUE	TRUE	FALSE	FALSE
YNL130C_YPR159W	CPT1	KRE6	0.415223	0.066	0.635554	0.290022	23.9416	0	YNL130C	YPR159W	FALSE	TRUE	TRUE	TRUE
YAL008W_YGL029W	FUN14	CGR1	0.359568	0.025	0.558902	0.17001	21.8991	0	YAL008W	YGL029W	FALSE	FALSE	TRUE	TRUE
YDR308C_YLR315W	SRB7	NKP2	0.660905	0.056	0.635554	0.240504	22.5402	0	YDR308C	YLR315W	FALSE	FALSE	FALSE	TRUE
YHL006C_YIL152W	SHU1	YIL152W	0.876951	0.119	0.686355	0.618765	11.6145	0	YHL006C	YIL152W	FALSE	FALSE	TRUE	TRUE
YDL002C_YNL084C	NHP10	END3	0.830335	0.192	0.740063	0.22704	22.5847	0	YDL002C	YNL084C	FALSE	FALSE	TRUE	TRUE
YCR028C-A_YNL189W	RIM1	SRP1	0.219751	0.072	0.667285	0.262357	26.0061	0	YCR028C-A	YNL189W	FALSE	FALSE	TRUE	TRUE
YJR015W_YNL234W	YJR015W	YNL234W	0.525358	0.137	0.706157	0.270417	23.5728	0	YJR015W	YNL234W	FALSE	FALSE	TRUE	TRUE
YGR235C_YIL065C	MIC26	FIS1	0.639302	0.058	0.635554	0.231226	24.9994	0	YGR235C	YIL065C	FALSE	TRUE	TRUE	TRUE
YGR235C_YOR368W	MIC26	RAD17	0.810212	0.115	0.686355	0.436878	20.2773	0	YGR235C	YOR368W	FALSE	FALSE	TRUE	TRUE
YJR067C_YPL271W	YAE1	ATP15	0.793454	0.066	0.635554	0.292605	11.6325	0	YJR067C	YPL271W	FALSE	FALSE	TRUE	TRUE
YKL204W_YPL152W	EAP1	RRD2	0.964057	0.076	0.667285	0.623396	20.1573	11	YKL204W	YPL152W	FALSE	FALSE	TRUE	TRUE
YLR082C_YLR313C	SRL2	SPH1	0.902835	0.059	0.635554	0.255858	26.2475	0	YLR082C	YLR313C	TRUE	FALSE	TRUE	TRUE
YER173W_YNL290W	RAD24	RFC3	0.879005	0.316	0.822382	0.616149	14.4614	0	YER173W	YNL290W	FALSE	FALSE	FALSE	TRUE
YDR295C_YMR002W	HDA2	MIX17	0.288936	0.072	0.667285	0.217261	25.3921	0	YDR295C	YMR002W	FALSE	FALSE	TRUE	TRUE
YGR214W_YKR057W	RPS0A	RPS21A	0.999889	0.668	0.98128	0.833592	1.84941	93	YGR214W	YKR057W	FALSE	TRUE	FALSE	FALSE
YDL116W_YNL258C	NUP84	DSL1	0.792238	0.156	0.730443	0.578974	11.5249	0	YDL116W	YNL258C	FALSE	FALSE	TRUE	TRUE
YIL089W_YJR152W	YIL089W	DAL5	0.162319	0.109	0.686355	0.283347	25.6521	0	YIL089W	YJR152W	FALSE	FALSE	TRUE	TRUE
YJL036W_YOR132W	SNX4	VPS17	0.995143	0.622	0.940019	0.731082	3.85782	122	YJL036W	YOR132W	TRUE	FALSE	FALSE	TRUE
YMR214W_YOL132W	SCJ1	GAS4	0.183249	0.154	0.713918	0.21824	28.1797	0	YMR214W	YOL132W	FALSE	FALSE	TRUE	TRUE
YBR045C_YLR288C	GIP1	MEC3	0.973393	0.089	0.667285	0.590032	28.5123	36	YBR045C	YLR288C	FALSE	FALSE	TRUE	TRUE
YBL010C_YHL004W	YBL010C	MRP4	0.768761	0.077	0.667285	0.207775	24.5284	0	YBL010C	YHL004W	FALSE	FALSE	TRUE	TRUE
YDR175C_YGR215W	RSM24	RSM27	0.997158	0.258	0.78549	0.589832	2.65015	39	YDR175C	YGR215W	FALSE	FALSE	FALSE	FALSE
YDL087C_YHL006C	LUC7	SHU1	0.252317	0.039	0.635554	0.241067	23.26	0	YDL087C	YHL006C	FALSE	FALSE	TRUE	TRUE
YHL012W_YML051W	YHL012W	GAL80	0.522316	0.306	0.811902	0.35318	27.8463	0	YHL012W	YML051W	FALSE	FALSE	TRUE	TRUE
YIR017C_YNL189W	MET28	SRP1	0.780918	0.048	0.635554	0.314247	27.0631	0	YIR017C	YNL189W	FALSE	FALSE	TRUE	TRUE
YBR273C_YGR284C	UBX7	ERV29	0.567432	0.103	0.686355	0.244394	23.0652	0	YBR273C	YGR284C	FALSE	FALSE	TRUE	TRUE
YGR239C_YMR267W	PEX21	PPA2	0.874422	0.055	0.635554	0.314295	15.1645	0	YGR239C	YMR267W	FALSE	FALSE	TRUE	TRUE
YDR311W_YPL065W	TFB1	VPS28	0.256162	0.045	0.635554	0.181383	26.2212	0	YDR311W	YPL065W	FALSE	FALSE	TRUE	TRUE
YKR072C_YML016C	SIS2	PPZ1	0.865503	0.229	0.777661	0.397122	26.122	0	YKR072C	YML016C	FALSE	TRUE	FALSE	TRUE
YKR083C_YLR313C	DAD2	SPH1	0.755403	0.031	0.635554	0.32151	26.5086	0	YKR083C	YLR313C	TRUE	FALSE	TRUE	TRUE
YDL226C_YER038W-A	GCS1	FMP49	0.556478	0.044	0.635554	0.198025	22.8811	0	YDL226C	YER038W-A	FALSE	FALSE	TRUE	TRUE
YBR270C_YDR004W	BIT2	RAD57	0.790778	0.24	0.777661	0.4283	28.367	0	YBR270C	YDR004W	FALSE	FALSE	TRUE	TRUE
YML048W_YMR153W	GSF2	NUP53	0.820064	0.185	0.740063	0.483265	25.2758	0	YML048W	YMR153W	FALSE	FALSE	TRUE	TRUE
YAL041W_YIL079C	CDC24	AIR1	0.246721	0.047	0.635554	0.233679	30.5448	0	YAL041W	YIL079C	FALSE	FALSE	FALSE	TRUE
YIR015W_YPL070W	RPR2	MUK1	0.34549	0.06	0.635554	0.282879	26.4661	0	YIR015W	YPL070W	FALSE	FALSE	TRUE	TRUE
YDL039C_YDR373W	PRM7	FRQ1	0.983841	0.158	0.730443	0.629974	19.9718	0	YDL039C	YDR373W	FALSE	FALSE	TRUE	TRUE
YJL097W_YJR015W	PHS1	YJR015W	0.347444	0.179	0.740063	0.263274	25.5256	0	YJL097W	YJR015W	FALSE	FALSE	TRUE	TRUE
YHR072W-A_YLR175W	NOP10	CBF5	0.999706	0.652	0.963225	0.919842	2.52102	77	YHR072W-A	YLR175W	TRUE	FALSE	FALSE	FALSE
YCR051W_YPL220W	YCR051W	RPL1A	0.996039	0.363	0.842949	0.771289	2.28731	39	YCR051W	YPL220W	TRUE	TRUE	TRUE	TRUE
YDR347W_YNL135C	MRP1	FPR1	0.996008	0.227	0.777661	0.87613	2.56462	29	YDR347W	YNL135C	FALSE	FALSE	TRUE	TRUE
YGR158C_YJR046W	MTR3	TAH11	0.2595	0.083	0.667285	0.263238	27.725	0	YGR158C	YJR046W	FALSE	FALSE	TRUE	TRUE
YLR356W_YPR020W	ATG33	ATP20	0.746923	0.051	0.635554	0.209144	20.999	0	YLR356W	YPR020W	FALSE	FALSE	TRUE	TRUE
YHR090C_YNL086W	YNG2	SNN1	0.96285	0.066	0.635554	0.482009	6.02035	10	YHR090C	YNL086W	FALSE	FALSE	TRUE	TRUE
YDR328C_YLR097C	SKP1	HRT3	0.99995	0.684	0.98128	0.802082	2.38836	121	YDR328C	YLR097C	TRUE	TRUE	FALSE	TRUE
YDR449C_YLR146W-A	UTP6	YLR146W-A	0.323214	0.089	0.667285	0.272966	26.155	0	YDR449C	YLR146W-A	FALSE	FALSE	TRUE	TRUE
YJL148W_YMR269W	RPA34	TMA23	0.796974	0.036	0.635554	0.290546	21.0076	0	YJL148W	YMR269W	FALSE	FALSE	FALSE	TRUE
YCR095W-A_YEL009C-A	YCR095W-A	YEL009C-A	0.502718	0.024	0.558902	0.144303	20.2896	0	YCR095W-A	YEL009C-A	FALSE	FALSE	TRUE	TRUE
YHR134W_YOR285W	WSS1	RDL1	0.783964	0.158	0.730443	0.482198	13.5304	0	YHR134W	YOR285W	FALSE	FALSE	TRUE	TRUE
YHL004W_YOR158W	MRP4	PET123	0.708546	0.028	0.558902	0.383795	26.7469	0	YHL004W	YOR158W	FALSE	FALSE	FALSE	TRUE
YLL027W_YML064C	ISA1	TEM1	0.761044	0.094	0.667285	0.337439	23.3338	0	YLL027W	YML064C	FALSE	FALSE	TRUE	TRUE
YAL068C_YPL070W	PAU8	MUK1	0.415785	0.065	0.635554	0.30409	22.9094	0	YAL068C	YPL070W	FALSE	FALSE	TRUE	TRUE
YLR117C_YOL036W	CLF1	YOL036W	0.667867	0.137	0.706157	0.285206	28.0968	0	YLR117C	YOL036W	FALSE	FALSE	TRUE	TRUE
YGR262C_YNL153C	BUD32	GIM3	0.30106	0.063	0.635554	0.240947	23.6369	0	YGR262C	YNL153C	FALSE	FALSE	TRUE	TRUE
YER095W_YGR048W	RAD51	UFD1	0.650795	0.196	0.740063	0.274581	27.0191	0	YER095W	YGR048W	FALSE	FALSE	TRUE	TRUE
YDL113C_YNL086W	ATG20	SNN1	0.986171	0.282	0.802235	0.645892	3.62804	35	YDL113C	YNL086W	TRUE	FALSE	TRUE	TRUE
YGR113W_YKR037C	DAM1	SPC34	0.982897	0.297	0.802235	0.320907	15.6155	52	YGR113W	YKR037C	TRUE	FALSE	FALSE	TRUE
YHR166C_YJL036W	CDC23	SNX4	0.568929	0.07	0.667285	0.33117	22.5586	0	YHR166C	YJL036W	FALSE	FALSE	TRUE	TRUE
YFR051C_YNL258C	RET2	DSL1	0.899141	0.142	0.713918	0.412323	28.9722	0	YFR051C	YNL258C	FALSE	FALSE	FALSE	FALSE
YDR192C_YGR161W-C	NUP42	YGR161W-C	0.483523	0.022	0.558902	0.167021	23.151	0	YDR192C	YGR161W-C	FALSE	FALSE	TRUE	TRUE
YGL115W_YJR096W	SNF4	YJR096W	0.354467	0.136	0.706157	0.287019	25.4324	0	YGL115W	YJR096W	FALSE	FALSE	TRUE	TRUE
YDL043C_YJL203W	PRP11	PRP21	0.999632	0.668	0.98128	0.571109	3.25846	146	YDL043C	YJL203W	TRUE	TRUE	FALSE	FALSE
YLR356W_YOL026C	ATG33	MIM1	0.705171	0.039	0.635554	0.17798	16.4865	0	YLR356W	YOL026C	FALSE	FALSE	TRUE	TRUE
YDL088C_YPR054W	ASM4	SMK1	0.840595	0.184	0.740063	0.463399	25.2727	0	YDL088C	YPR054W	FALSE	FALSE	TRUE	TRUE
YFR022W_YOL051W	ROG3	GAL11	0.818056	0.062	0.635554	0.408124	29.6682	0	YFR022W	YOL051W	FALSE	FALSE	TRUE	TRUE
YBR268W_YNL185C	MRPL37	MRPL19	0.999942	0.579	0.924203	0.797693	2.31516	75	YBR268W	YNL185C	TRUE	FALSE	FALSE	FALSE
YHL004W_YLR385C	MRP4	SWC7	0.604384	0.037	0.635554	0.397163	14.2072	0	YHL004W	YLR385C	FALSE	FALSE	TRUE	TRUE
YOR075W_YPL070W	UFE1	MUK1	0.680712	0.109	0.686355	0.331498	25.4857	0	YOR075W	YPL070W	FALSE	FALSE	TRUE	TRUE
YDR447C_YLR288C	RPS17B	MEC3	0.713209	0.192	0.740063	0.388479	23.2736	0	YDR447C	YLR288C	FALSE	FALSE	TRUE	TRUE
YBR282W_YNL153C	MRPL27	GIM3	0.146449	0.064	0.635554	0.13332	28.6299	0	YBR282W	YNL153C	FALSE	FALSE	TRUE	TRUE
YML064C_YOL149W	TEM1	DCP1	0.507922	0.082	0.667285	0.25057	19.5034	0	YML064C	YOL149W	FALSE	FALSE	TRUE	TRUE
YIL105C_YMR068W	SLM1	AVO2	0.716463	0.07	0.635554	0.3055	23.2753	0	YIL105C	YMR068W	FALSE	FALSE	FALSE	TRUE
YGR235C_YJL136C	MIC26	RPS21B	0.280192	0.021	0.558902	0.13968	24.669	0	YGR235C	YJL136C	FALSE	FALSE	TRUE	TRUE
YDL214C_YER094C	PRR2	PUP3	0.555698	0.096	0.667285	0.377783	23.8078	0	YDL214C	YER094C	FALSE	FALSE	TRUE	TRUE
YJL136C_YLR048W	RPS21B	RPS0B	0.999837	0.663	0.98128	0.823484	2.4283	103	YJL136C	YLR048W	FALSE	FALSE	FALSE	TRUE
YJR112W_YLR313C	NNF1	SPH1	0.466288	0.048	0.635554	0.201815	28.466	0	YJR112W	YLR313C	FALSE	FALSE	TRUE	TRUE
YGL119W_YNL211C	COQ8	MRX7	0.566689	0.059	0.635554	0.352917	21.5771	0	YGL119W	YNL211C	FALSE	FALSE	TRUE	TRUE
YNL084C_YNL086W	END3	SNN1	0.803839	0.124	0.706157	0.27203	23.5202	0	YNL084C	YNL086W	FALSE	FALSE	FALSE	TRUE
YER095W_YGR042W	RAD51	MTE1	0.978395	0.527	0.909526	0.644155	6.23505	29	YER095W	YGR042W	FALSE	FALSE	TRUE	TRUE
YKR022C_YNL107W	NTR2	YAF9	0.781917	0.146	0.713918	0.415203	24.024	0	YKR022C	YNL107W	FALSE	FALSE	FALSE	TRUE
YLR052W_YML064C	IES3	TEM1	0.881861	0.16	0.730443	0.503633	22.7851	0	YLR052W	YML064C	FALSE	FALSE	TRUE	TRUE
YJL112W_YML130C	MDV1	ERO1	0.720983	0.075	0.667285	0.448621	24.9779	0	YJL112W	YML130C	FALSE	FALSE	TRUE	TRUE
YMR018W_YNL117W	PEX9	MLS1	0.749349	0.333	0.833678	0.497548	25.239	0	YMR018W	YNL117W	FALSE	FALSE	FALSE	TRUE
YLR292C_YPL070W	SEC72	MUK1	0.652476	0.116	0.686355	0.349465	25.178	0	YLR292C	YPL070W	FALSE	FALSE	TRUE	TRUE
YCR024C-A_YJR010C-A	PMP1	SPC1	0.995423	0.165	0.730443	0.472601	5.27869	7	YCR024C-A	YJR010C-A	FALSE	FALSE	TRUE	TRUE
YGR205W_YMR315W	TDA10	YMR315W	0.38716	0.037	0.635554	0.240288	24.5643	0	YGR205W	YMR315W	FALSE	FALSE	TRUE	TRUE
YGR048W_YML064C	UFD1	TEM1	0.553399	0.124	0.706157	0.256898	26.06	0	YGR048W	YML064C	FALSE	FALSE	TRUE	TRUE
YIR017C_YLR315W	MET28	NKP2	0.95121	0.18	0.740063	0.292091	9.87339	0	YIR017C	YLR315W	FALSE	FALSE	TRUE	TRUE
YHL048W_YNL125C	COS8	ESBP6	0.501923	0.148	0.713918	0.324304	24.96	0	YHL048W	YNL125C	FALSE	FALSE	TRUE	TRUE
YLR368W_YPR178W	MDM30	PRP4	0.46893	0.106	0.686355	0.319649	23.3346	0	YLR368W	YPR178W	FALSE	FALSE	TRUE	TRUE
YGL209W_YLR246W	MIG2	ERF2	0.490736	0.066	0.635554	0.284585	24.5916	0	YGL209W	YLR246W	FALSE	FALSE	TRUE	TRUE
YBL078C_YBR217W	ATG8	ATG12	0.567932	0.134	0.706157	0.269416	16.4759	0	YBL078C	YBR217W	FALSE	FALSE	FALSE	TRUE
YDR404C_YJL140W	RPB7	RPB4	0.999958	0.692	0.98128	0.910983	2.32552	126	YDR404C	YJL140W	FALSE	FALSE	FALSE	FALSE
YLR102C_YLR291C	APC9	GCD7	0.308262	0.076	0.667285	0.236827	25.1361	0	YLR102C	YLR291C	FALSE	FALSE	TRUE	TRUE
YER116C_YPL018W	SLX8	CTF19	0.373589	0.075	0.667285	0.199236	27.2481	0	YER116C	YPL018W	FALSE	FALSE	TRUE	TRUE
YIL092W_YML064C	YIL092W	TEM1	0.92664	0.121	0.706157	0.481165	24.3894	0	YIL092W	YML064C	FALSE	FALSE	TRUE	TRUE
YDR013W_YJL072C	PSF1	PSF2	0.935882	0.056	0.635554	0.568495	7.69465	1	YDR013W	YJL072C	FALSE	FALSE	FALSE	FALSE
YLR018C_YNR039C	POM34	ZRG17	0.595836	0.05	0.635554	0.271546	26.8436	0	YLR018C	YNR039C	FALSE	FALSE	TRUE	TRUE
YCL057C-A_YDL226C	MIC10	GCS1	0.275401	0.028	0.558902	0.193596	25.976	0	YCL057C-A	YDL226C	FALSE	FALSE	TRUE	TRUE
YDR476C_YJR010C-A	YDR476C	SPC1	0.964766	0.336	0.833678	0.700666	6.86769	21	YDR476C	YJR010C-A	FALSE	FALSE	TRUE	TRUE
YJR003C_YMR244C-A	MRX12	COA6	0.42573	0.096	0.667285	0.366562	20.3428	0	YJR003C	YMR244C-A	FALSE	FALSE	TRUE	TRUE
YIL152W_YLR048W	YIL152W	RPS0B	0.314945	0.115	0.686355	0.208218	23.0087	0	YIL152W	YLR048W	FALSE	FALSE	TRUE	TRUE
YDR079C-A_YPL122C	TFB5	TFB2	0.999165	0.575	0.924203	0.837043	6.27089	56	YDR079C-A	YPL122C	TRUE	TRUE	FALSE	FALSE
YLR119W_YMR077C	SRN2	VPS20	0.834196	0.285	0.802235	0.312181	17.6695	0	YLR119W	YMR077C	FALSE	FALSE	FALSE	TRUE
YGL004C_YGL048C	RPN14	RPT6	0.992275	0.534	0.909526	0.852088	4.08446	71	YGL004C	YGL048C	FALSE	FALSE	FALSE	TRUE
YJL057C_YOR233W	IKS1	KIN4	0.44896	0.041	0.635554	0.25125	30.5353	0	YJL057C	YOR233W	FALSE	FALSE	TRUE	TRUE
YKL059C_YMR032W	MPE1	HOF1	0.232989	0.03	0.635554	0.206625	27.435	0	YKL059C	YMR032W	FALSE	FALSE	TRUE	TRUE
YFL037W_YOR265W	TUB2	RBL2	0.999461	0.485	0.891955	0.934372	2.80636	70	YFL037W	YOR265W	TRUE	TRUE	FALSE	FALSE
YDR130C_YER094C	FIN1	PUP3	0.991166	0.343	0.833678	0.777447	21.0485	44	YDR130C	YER094C	FALSE	FALSE	TRUE	TRUE
YGL087C_YMR140W	MMS2	SIP5	0.390006	0.056	0.635554	0.301967	24.3277	0	YGL087C	YMR140W	FALSE	FALSE	FALSE	TRUE
YMR315W-A_YNL232W	YMR315W-A	CSL4	0.770597	0.037	0.635554	0.354751	20.513	0	YMR315W-A	YNL232W	FALSE	FALSE	TRUE	TRUE
YDL087C_YPL282C	LUC7	PAU22	0.616988	0.09	0.667285	0.258686	16.1835	0	YDL087C	YPL282C	FALSE	FALSE	TRUE	TRUE
YGR048W_YMR052W	UFD1	FAR3	0.144378	0.037	0.635554	0.187188	24.1694	0	YGR048W	YMR052W	FALSE	FALSE	TRUE	TRUE
YNL189W_YPL157W	SRP1	TGS1	0.278217	0.035	0.635554	0.257087	29.5389	0	YNL189W	YPL157W	FALSE	FALSE	TRUE	TRUE
YGR235C_YOL147C	MIC26	PEX11	0.914268	0.216	0.759412	0.553902	19.3878	0	YGR235C	YOL147C	FALSE	FALSE	TRUE	TRUE
YGL115W_YGL208W	SNF4	SIP2	0.999377	0.585	0.93173	0.835936	5.05131	100	YGL115W	YGL208W	TRUE	TRUE	FALSE	FALSE
YDR044W_YDR077W	HEM13	SED1	0.61395	0.202	0.759412	0.255992	24.5672	0	YDR044W	YDR077W	FALSE	FALSE	TRUE	TRUE
YOR226C_YPR072W	ISU2	NOT5	0.514988	0.107	0.686355	0.325079	22.1648	0	YOR226C	YPR072W	TRUE	FALSE	TRUE	TRUE
YJL136C_YPR128C	RPS21B	ANT1	0.758485	0.165	0.730443	0.404099	22.5332	0	YJL136C	YPR128C	FALSE	FALSE	TRUE	TRUE
YLR335W_YMR239C	NUP2	RNT1	0.388951	0.029	0.558902	0.210821	25.8304	0	YLR335W	YMR239C	FALSE	FALSE	TRUE	TRUE
YIL148W_YPL096W	RPL40A	PNG1	0.935117	0.217	0.759412	0.620176	12.5565	0	YIL148W	YPL096W	FALSE	FALSE	TRUE	TRUE
YNR039C_YPL191C	ZRG17	YPL191C	0.590953	0.076	0.667285	0.292883	26.8032	0	YNR039C	YPL191C	FALSE	FALSE	TRUE	TRUE
YJR011C_YPL173W	YJR011C	MRPL40	0.915705	0.227	0.777661	0.623733	16.8085	10	YJR011C	YPL173W	FALSE	FALSE	TRUE	TRUE
YGR018C_YML051W	YGR018C	GAL80	0.667552	0.125	0.706157	0.366393	22.4007	0	YGR018C	YML051W	FALSE	FALSE	TRUE	TRUE
YGR198W_YLR281C	YPP1	YLR281C	0.57831	0.03	0.635554	0.372286	20.5534	0	YGR198W	YLR281C	FALSE	FALSE	TRUE	TRUE
YBR282W_YLR119W	MRPL27	SRN2	0.945659	0.022	0.558902	0.528325	4.13989	4	YBR282W	YLR119W	FALSE	FALSE	TRUE	TRUE
YIL161W_YNL023C	YIL161W	FAP1	0.998602	0.532	0.909526	0.566542	2.94553	74	YIL161W	YNL023C	FALSE	TRUE	FALSE	TRUE
YGR048W_YJR056C	UFD1	YJR056C	0.285614	0.071	0.667285	0.169611	24.6177	0	YGR048W	YJR056C	FALSE	FALSE	TRUE	TRUE
YDR254W_YGR142W	CHL4	BTN2	0.418627	0.04	0.635554	0.218445	27.1198	0	YDR254W	YGR142W	TRUE	FALSE	TRUE	TRUE
