# Supplementary material for: Experimental assessment of AI-based interactome mapping
Source: Nat Commun. 2026 Apr 4;17:4894. doi: 10.1038/s41467-026-70942-x (PMC13230783; doi:10.1038/s41467-026-70942-x)
Supplement: Supplementary file 24 — Supplementary Data 23 [file 41467_2026_70942_MOESM24_ESM.xlsx]

## Sheet: Supplementary_Data_23
pair	contact_probability	pDockQ	PPV_from_pDockQ	iPAE	model_confidence	CCC	source	orf_name_a	orf_name_b	gene_name_a	gene_name_b	has_experimental_structure	has_homologous_structure	AF3_iPTM	AF3_PTM	AF3_model_confidence
YBR087W_YER185W	0.16147	0.103	0.686355	25.6476	0.231734	0	scRRSv2	YBR087W	YER185W	RFC5	PUG1	FALSE	FALSE	0.18	0.47	0.238
YDR051C_YIL005W	0.183911	0.222	0.777661	26.6208	0.272186	0	scRRSv2	YDR051C	YIL005W	DET1	EPS1	FALSE	FALSE	0.13	0.5	0.204
YBR223C_YJR003C	0.684658	0.637	0.963225	28.3722	0.300788	0	scRRSv2	YBR223C	YJR003C	TDP1	MRX12	FALSE	FALSE	0.15	0.49	0.218
YMR165C_YNL162W-A	0.557731	0.045	0.635554	23.8435	0.337509	0	scRRSv2	YMR165C	YNL162W-A	PAH1	YNL162W-A	FALSE	FALSE	0.39	0.41	0.394
YBR053C_YDL224C	0.451481	0.172	0.730443	24.7725	0.297803	0	scRRSv2	YBR053C	YDL224C	YBR053C	WHI4	FALSE	FALSE	0.37	0.43	0.382
YGL162W_YKL127W	0.301286	0.104	0.686355	25.7399	0.312895	0	scRRSv2	YGL162W	YKL127W	SUT1	PGM1	FALSE	FALSE	0.13	0.65	0.234
YHL027W_YMR085W	0.671081	0.031	0.635554	18.4712	0.272509	0	scRRSv2	YHL027W	YMR085W	RIM101	YMR085W	FALSE	FALSE	0.11	0.41	0.17
YDR034W-B_YGL067W	0.738451	0.207	0.759412	18.3971	0.495978	0	scRRSv2	YDR034W-B	YGL067W	YDR034W-B	NPY1	FALSE	FALSE	0.31	0.82	0.412
YKL120W_YOL065C	0.252383	0.088	0.667285	26.1003	0.300432	0	scRRSv2	YKL120W	YOL065C	OAC1	INP54	FALSE	FALSE	0.2	0.54	0.268
YDR363W_YNL055C	0.802151	0.114	0.686355	17.5272	0.477268	0	scRRSv2	YDR363W	YNL055C	ESC2	POR1	FALSE	FALSE	0.14	0.36	0.184
YDL063C_YPR005C	0.923533	0.323	0.822382	19.3859	0.539471	0	scRRSv2	YDL063C	YPR005C	SYO1	HAL1	FALSE	FALSE	0.35	0.65	0.41
YCL057W_YHL039W	0.536848	0.436	0.878221	28.2948	0.294446	0	scRRSv2	YCL057W	YHL039W	PRD1	EFM1	FALSE	FALSE	0.21	0.55	0.278
YGL242C_YOR187W	0.386182	0.104	0.686355	25.5145	0.279369	0	scRRSv2	YGL242C	YOR187W	YGL242C	TUF1	FALSE	FALSE	0.2	0.54	0.268
YOR348C_YPR134W	0.512845	0.115	0.686355	22.296	0.320197	0	scRRSv2	YOR348C	YPR134W	PUT4	MSS18	FALSE	FALSE	0.16	0.54	0.236
YKL075C_YMR244W	0.366235	0.11	0.686355	27.1113	0.218326	0	scRRSv2	YKL075C	YMR244W	YKL075C	YMR244W	FALSE	FALSE	0.21	0.42	0.252
YBR154C_YBR296C-A	0.656069	0.107	0.686355	14.8671	0.357123	0	scRRSv2	YBR154C	YBR296C-A	RPB5	YBR296C-A	FALSE	FALSE	0.46	0.85	0.538
YBL029C-A_YOR123C	0.443196	0.049	0.635554	21.6373	0.220206	0	scRRSv2	YBL029C-A	YOR123C	YBL029C-A	LEO1	FALSE	FALSE	0.1	0.32	0.144
YFL010W-A_YNL038W	0.676535	0.053	0.635554	18.8303	0.298567	0	scRRSv2	YFL010W-A	YNL038W	AUA1	GPI15	FALSE	FALSE	0.11	0.55	0.198
YIL121W_YML034W	0.562394	0.048	0.635554	18.6134	0.441155	0	scRRSv2	YIL121W	YML034W	QDR2	SRC1	FALSE	FALSE	0.17	0.39	0.214
YBL057C_YER120W	0.598692	0.126	0.706157	15.8014	0.266141	0	scRRSv2	YBL057C	YER120W	PTH2	SCS2	FALSE	FALSE	0.33	0.42	0.348
YDL017W_YHR037W	0.56097	0.084	0.667285	21.9563	0.440071	0	scRRSv2	YDL017W	YHR037W	CDC7	PUT2	FALSE	FALSE	0.27	0.59	0.334
YER020W_YOR389W	0.568369	0.23	0.777661	28.8081	0.269228	0	scRRSv2	YER020W	YOR389W	GPA2	YOR389W	FALSE	FALSE	0.16	0.56	0.24
YJL183W_YPR088C	0.514009	0.085	0.667285	21.9833	0.278333	0	scRRSv2	YJL183W	YPR088C	MNN11	SRP54	FALSE	FALSE	0.14	0.43	0.198
YFR050C_YHR089C	0.669717	0.07	0.667285	15.9783	0.3583	0	scRRSv2	YFR050C	YHR089C	PRE4	GAR1	FALSE	FALSE	0.09	0.5	0.172
YGL255W_YLR267W	0.17373	0.131	0.706157	28.5948	0.239068	0	scRRSv2	YGL255W	YLR267W	ZRT1	BOP2	FALSE	FALSE	0.13	0.52	0.208
YGL150C_YOR377W	0.189761	0.066	0.635554	29.1648	0.278255	0	scRRSv2	YGL150C	YOR377W	INO80	ATF1	FALSE	FALSE	0.18	0.41	0.226
YHR134W_YLR225C	0.587866	0.162	0.730443	24.4709	0.344315	0	scRRSv2	YHR134W	YLR225C	WSS1	YLR225C	FALSE	FALSE	0.26	0.61	0.33
YGL221C_YHR208W	0.127281	0.173	0.730443	26.7097	0.230474	0	scRRSv2	YGL221C	YHR208W	NIF3	BAT1	FALSE	FALSE	0.12	0.57	0.21
YDR297W_YPR134W	0.382081	0.074	0.667285	20.8963	0.291529	0	scRRSv2	YDR297W	YPR134W	SUR2	MSS18	FALSE	FALSE	0.23	0.52	0.288
YER052C_YGR271C-A	0.289917	0.062	0.635554	27.2692	0.241964	0	scRRSv2	YER052C	YGR271C-A	HOM3	EFG1	FALSE	FALSE	0.14	0.58	0.228
YDR492W_YNL330C	0.887671	0.094	0.667285	7.05254	0.618306	0	scRRSv2	YDR492W	YNL330C	IZH1	RPD3	FALSE	FALSE	0.23	0.54	0.292
YAL068C_YBR066C	0.935451	0.066	0.635554	11.2756	0.481946	0	scRRSv2	YAL068C	YBR066C	PAU8	NRG2	FALSE	FALSE	0.35	0.35	0.35
YDL067C_YHR162W	0.703057	0.069	0.635554	16.937	0.266088	0	scRRSv2	YDL067C	YHR162W	COX9	MPC2	FALSE	FALSE	0.14	0.41	0.194
YIL105C_YKL058W	0.624471	0.089	0.667285	25.0799	0.372742	0	scRRSv2	YIL105C	YKL058W	SLM1	TOA2	FALSE	FALSE	0.35	0.46	0.372
YKL084W_YLR324W	0.521081	0.157	0.730443	29.9514	0.28789	0	scRRSv2	YKL084W	YLR324W	HOT13	PEX30	FALSE	FALSE	0.18	0.37	0.218
YLR380W_YOR304C-A	0.829721	0.049	0.635554	12.3504	0.384642	0	scRRSv2	YLR380W	YOR304C-A	CSR1	BIL1	FALSE	FALSE	0.11	0.75	0.238
YBR244W_YGR021W	0.954429	0.231	0.777661	7.21324	0.776131	18	scRRSv2	YBR244W	YGR021W	GPX2	YGR021W	FALSE	FALSE	0.42	0.62	0.46
YBR272C_YCR007C	0.294566	0.093	0.667285	23.8746	0.299108	0	scRRSv2	YBR272C	YCR007C	HSM3	YCR007C	FALSE	FALSE	0.29	0.64	0.36
YDR443C_YNL092W	0.663595	0.401	0.871164	25.7291	0.466707	0	scRRSv2	YDR443C	YNL092W	SSN2	YNL092W	FALSE	FALSE	0.38	0.54	0.412
YKR045C_YLR050C	0.608017	0.245	0.777661	20.3417	0.215956	0	scRRSv2	YKR045C	YLR050C	YKR045C	YLR050C	FALSE	FALSE	0.14	0.4	0.192
YCR007C_YMR115W	0.764086	0.258	0.78549	27.0772	0.365916	0	scRRSv2	YCR007C	YMR115W	YCR007C	MGR3	FALSE	FALSE	0.33	0.57	0.378
YGR017W_YJL088W	0.185325	0.17	0.730443	26.3953	0.226646	0	scRRSv2	YGR017W	YJL088W	YGR017W	ARG3	FALSE	FALSE	0.2	0.56	0.272
YER122C_YHR021W-A	0.276644	0.044	0.635554	21.9081	0.280343	0	scRRSv2	YER122C	YHR021W-A	GLO3	ECM12	FALSE	FALSE	0.52	0.39	0.494
YGL022W_YLR093C	0.733108	0.034	0.635554	13.8816	0.488293	0	scRRSv2	YGL022W	YLR093C	STT3	NYV1	FALSE	FALSE	0.13	0.65	0.234
YBR245C_YOL112W	0.941272	0.18	0.740063	24.9794	0.619909	0	scRRSv2	YBR245C	YOL112W	ISW1	MSB4	FALSE	FALSE	0.25	0.4	0.28
YAL033W_YOR019W	0.344338	0.05	0.635554	26.8059	0.246525	0	scRRSv2	YAL033W	YOR019W	POP5	YOR019W	FALSE	FALSE	0.16	0.35	0.198
YFL013C_YKL125W	0.860625	0.08	0.667285	27.7031	0.504737	0	scRRSv2	YFL013C	YKL125W	IES1	RRN3	FALSE	FALSE	0.24	0.45	0.282
YDR171W_YNL312W	0.530269	0.043	0.635554	27.22	0.198131	0	scRRSv2	YDR171W	YNL312W	HSP42	RFA2	FALSE	FALSE	0.09	0.27	0.126
YIL006W_YML081C-A	0.732092	0.151	0.713918	15.3532	0.398285	0	scRRSv2	YIL006W	YML081C-A	YIA6	ATP18	FALSE	FALSE	0.22	0.57	0.29
YDR502C_YOR246C	0.172129	0.132	0.706157	26.735	0.244873	0	scRRSv2	YDR502C	YOR246C	SAM2	ENV9	FALSE	FALSE	0.13	0.54	0.212
YBR205W_YPR134W	0.289616	0.246	0.78549	22.8763	0.289701	0	scRRSv2	YBR205W	YPR134W	KTR3	MSS18	FALSE	FALSE	0.28	0.61	0.346
YGR276C_YML122C	0.288736	0.097	0.667285	21.3343	0.31557	0	scRRSv2	YGR276C	YML122C	RNH70	YML122C	FALSE	FALSE	0.19	0.52	0.256
YLL014W_YOR223W	0.660219	0.049	0.635554	16.576	0.366849	0	scRRSv2	YLL014W	YOR223W	EMC6	DSC3	FALSE	FALSE	0.2	0.3	0.22
YBR237W_YER138W-A	0.473634	0.036	0.635554	20.3862	0.340642	0	scRRSv2	YBR237W	YER138W-A	PRP5	YER138W-A	FALSE	FALSE	0.12	0.53	0.202
YGL209W_YJL025W	0.982157	0.232	0.777661	25.9206	0.535653	14	scRRSv2	YGL209W	YJL025W	MIG2	RRN7	FALSE	FALSE	0.23	0.44	0.272
YBR227C_YHR149C	0.706096	0.026	0.558902	27.1477	0.384596	0	scRRSv2	YBR227C	YHR149C	MCX1	SKG6	FALSE	FALSE	0.25	0.39	0.278
YKL120W_YMR126C	0.364894	0.082	0.667285	21.6565	0.258095	0	scRRSv2	YKL120W	YMR126C	OAC1	DLT1	FALSE	FALSE	0.14	0.42	0.196
YDR100W_YDR540C	0.400553	0.078	0.667285	23.8647	0.260733	0	scRRSv2	YDR100W	YDR540C	TVP15	IRC4	FALSE	FALSE	0.18	0.54	0.252
YDR314C_YFL050C	0.137825	0.028	0.558902	29.738	0.224109	0	scRRSv2	YDR314C	YFL050C	RAD34	ALR2	FALSE	FALSE	0.16	0.4	0.208
YDR067C_YOR237W	0.941707	0.052	0.635554	6.88735	0.672373	12	scRRSv2	YDR067C	YOR237W	OCA6	HES1	FALSE	FALSE	0.14	0.63	0.238
YFL034W_YLR201C	0.495724	0.086	0.667285	27.4431	0.319189	0	scRRSv2	YFL034W	YLR201C	MIL1	COQ9	FALSE	FALSE	0.15	0.42	0.204
YDR185C_YMR024W	0.283466	0.021	0.558902	27.941	0.199332	0	scRRSv2	YDR185C	YMR024W	UPS3	MRPL3	FALSE	FALSE	0.26	0.45	0.298
YCR053W_YGR289C	0.767637	0.255	0.78549	14.5228	0.45372	0	scRRSv2	YCR053W	YGR289C	THR4	MAL11	FALSE	FALSE	0.24	0.5	0.292
YAL007C_YGR276C	0.291352	0.021	0.558902	26.975	0.206429	0	scRRSv2	YAL007C	YGR276C	ERP2	RNH70	FALSE	FALSE	0.12	0.5	0.196
YER176W_YNL175C	0.770948	0.077	0.667285	12.0265	0.41561	0	scRRSv2	YER176W	YNL175C	ECM32	NOP13	FALSE	FALSE	0.18	0.49	0.242
YGR165W_YOR026W	0.404261	0.132	0.706157	23.1794	0.277294	0	scRRSv2	YGR165W	YOR026W	MRPS35	BUB3	FALSE	FALSE	0.12	0.49	0.194
YCL059C_YOR128C	0.205845	0.555	0.916299	30.1219	0.214536	0	scRRSv2	YCL059C	YOR128C	KRR1	ADE2	FALSE	FALSE	0.33	0.56	0.376
YHR078W_YJR105W	0.368154	0.353	0.842949	27.6596	0.251112	0	scRRSv2	YHR078W	YJR105W	YHR078W	ADO1	FALSE	FALSE	0.42	0.51	0.438
YDR407C_YGR148C	0.092658	0	0	50	0.252096	0	scRRSv2	YDR407C	YGR148C	TRS120	RPL24B	FALSE	FALSE	0.16	0.48	0.224
YER146W_YJR068W	0.37178	0.051	0.635554	23.8908	0.286495	0	scRRSv2	YER146W	YJR068W	LSM5	RFC2	FALSE	FALSE	0.08	0.52	0.168
YFR015C_YMR275C	0.527434	0.165	0.730443	27.9924	0.31449	0	scRRSv2	YFR015C	YMR275C	GSY1	BUL1	FALSE	FALSE	0.29	0.5	0.332
YDR385W_YER040W	0.631408	0.095	0.667285	20.8186	0.360912	0	scRRSv2	YDR385W	YER040W	EFT2	GLN3	FALSE	FALSE	0.2	0.48	0.256
YLR394W_YML080W	0.295509	0.043	0.635554	26.8543	0.208032	0	scRRSv2	YLR394W	YML080W	CST9	DUS1	FALSE	FALSE	0.11	0.46	0.18
YJR010W_YLR156C-A	0.671584	0.137	0.706157	14.3509	0.432139	0	scRRSv2	YJR010W	YLR156C-A	MET3	YLR156C-A	FALSE	FALSE	0.21	0.78	0.324
YKL053C-A_YOL154W	0.409197	0.088	0.667285	21.4287	0.331737	0	scRRSv2	YKL053C-A	YOL154W	MDM35	ZPS1	FALSE	FALSE	0.14	0.64	0.24
YKL016C_YMR231W	0.606523	0.094	0.667285	28.9143	0.416691	0	scRRSv2	YKL016C	YMR231W	ATP7	PEP5	FALSE	FALSE	0.2	0.46	0.252
YBR179C_YDL090C	0.39851	0.029	0.558902	25.4119	0.24313	0	scRRSv2	YBR179C	YDL090C	FZO1	RAM1	FALSE	FALSE	0.2	0.42	0.244
YGL079W_YLR435W	0.84759	0.141	0.713918	16.8626	0.281723	0	scRRSv2	YGL079W	YLR435W	KXD1	TSR2	FALSE	FALSE	0.15	0.4	0.2
YFL014W_YOR394C-A	0.727868	0.026	0.558902	15.3418	0.221055	0	scRRSv2	YFL014W	YOR394C-A	HSP12	YOR394C-A	FALSE	FALSE	0.13	0.24	0.152
YDR214W_YGL003C	0.353498	0.151	0.713918	26.0057	0.243522	0	scRRSv2	YDR214W	YGL003C	AHA1	CDH1	FALSE	FALSE	0.14	0.42	0.196
YBR182C-A_YFL029C	0.680784	0.041	0.635554	19.2725	0.40991	0	scRRSv2	YBR182C-A	YFL029C	YBR182C-A	CAK1	FALSE	FALSE	0.2	0.8	0.32
YEL037C_YHR008C	0.618897	0.234	0.777661	22.2705	0.251078	0	scRRSv2	YEL037C	YHR008C	RAD23	SOD2	FALSE	FALSE	0.28	0.4	0.304
YDR231C_YIR021W	0.615663	0.057	0.635554	20.1559	0.308956	0	scRRSv2	YDR231C	YIR021W	COX20	MRS1	FALSE	FALSE	0.28	0.65	0.354
YDR504C_YGR175C	0.467929	0.05	0.635554	22.6579	0.351731	0	scRRSv2	YDR504C	YGR175C	SPG3	ERG1	FALSE	FALSE	0.17	0.75	0.286
YLR326W_YOR241W	0.557555	0.051	0.635554	26.4139	0.26808	0	scRRSv2	YLR326W	YOR241W	YLR326W	MET7	FALSE	FALSE	0.2	0.61	0.282
YIR021W-A_YJL049W	0.439192	0.102	0.686355	22.1913	0.325675	0	scRRSv2	YIR021W-A	YJL049W	YIR021W-A	CHM7	FALSE	FALSE	0.11	0.61	0.21
YDR179C_YHR154W	0.206658	0.059	0.635554	25.8663	0.305322	0	scRRSv2	YDR179C	YHR154W	CSN9	RTT107	FALSE	FALSE	0.18	0.45	0.234
YKR044W_YMR029C	0.898329	0.148	0.713918	11.8913	0.5593	1	scRRSv2	YKR044W	YMR029C	UIP5	FAR8	FALSE	FALSE	0.17	0.39	0.214
YGL179C_YPL040C	0.570176	0.055	0.635554	27.6044	0.347881	0	scRRSv2	YGL179C	YPL040C	TOS3	ISM1	FALSE	FALSE	0.25	0.61	0.322
YFR027W_YLR161W	0.718009	0.136	0.706157	15.1575	0.363466	0	scRRSv2	YFR027W	YLR161W	ECO1	YLR161W	FALSE	FALSE	0.24	0.56	0.304
YBL071C-B_YNL022C	0.586232	0.093	0.667285	21.804	0.454932	0	scRRSv2	YBL071C-B	YNL022C	YBL071C-B	RCM1	FALSE	FALSE	0.18	0.64	0.272
YDL188C_YOR167C	0.405702	0.048	0.635554	17.8222	0.36198	0	scRRSv2	YDL188C	YOR167C	PPH22	RPS28A	FALSE	FALSE	0.17	0.72	0.28
YGR268C_YNL173C	0.99211	0.155	0.730443	18.1819	0.465736	19	scRRSv2	YGR268C	YNL173C	HUA1	MDG1	FALSE	FALSE	0.2	0.28	0.216
YIR008C_YMR157C	0.882024	0.265	0.78549	8.69135	0.694211	0	scRRSv2	YIR008C	YMR157C	PRI1	AIM36	FALSE	FALSE	0.11	0.61	0.21
YBR221C_YPR165W	0.440651	0.113	0.686355	19.3651	0.310612	0	scRRSv2	YBR221C	YPR165W	PDB1	RHO1	FALSE	FALSE	0.1	0.57	0.194
YDR378C_YGR202C	0.418747	0.066	0.635554	24.0605	0.289307	0	scRRSv2	YDR378C	YGR202C	LSM6	PCT1	FALSE	FALSE	0.12	0.38	0.172
YCR086W_YDR122W	0.577225	0.217	0.759412	28.8378	0.337348	0	scRRSv2	YCR086W	YDR122W	CSM1	KIN1	FALSE	FALSE	0.7	0.49	0.658
YJL048C_YLR115W	0.347998	0.059	0.635554	29.3749	0.24472	0	scRRSv2	YJL048C	YLR115W	UBX6	CFT2	FALSE	FALSE	0.13	0.5	0.204
YDL088C_YKR042W	0.719279	0.13	0.706157	22.8066	0.335683	0	scRRSv2	YDL088C	YKR042W	ASM4	UTH1	FALSE	FALSE	0.32	0.38	0.332
YDR152W_YML122C	0.503487	0.065	0.635554	15.6571	0.283799	0	scRRSv2	YDR152W	YML122C	GIR2	YML122C	FALSE	FALSE	0.09	0.45	0.162
YJL203W_YNR061C	0.821861	0.078	0.667285	8.42343	0.401845	0	scRRSv2	YJL203W	YNR061C	PRP21	YNR061C	FALSE	FALSE	0.18	0.34	0.212
YMR149W_YPR002W	0.32517	0.046	0.635554	23.5641	0.243374	0	scRRSv2	YMR149W	YPR002W	SWP1	PDH1	FALSE	FALSE	0.18	0.59	0.262
YER130C_YPL189C-A	0.551009	0.031	0.635554	26.8996	0.178788	0	scRRSv2	YER130C	YPL189C-A	COM2	COA2	FALSE	FALSE	0.14	0.2	0.152
YDR536W_YMR210W	0.157467	0.038	0.635554	28.4825	0.255303	0	scRRSv2	YDR536W	YMR210W	STL1	MGL2	FALSE	FALSE	0.21	0.51	0.27
YHR111W_YMR143W	0.472712	0.108	0.686355	21.0528	0.336615	0	scRRSv2	YHR111W	YMR143W	UBA4	RPS16A	FALSE	FALSE	0.37	0.57	0.41
YLR154C_YMR268C	0.319192	0.045	0.635554	24.682	0.271171	0	scRRSv2	YLR154C	YMR268C	RNH203	PRP24	FALSE	FALSE	0.12	0.35	0.166
YKL093W_YML021C	0.930962	0.095	0.667285	27.0401	0.492371	0	scRRSv2	YKL093W	YML021C	MBR1	UNG1	FALSE	FALSE	0.2	0.47	0.254
YJR046W_YOL027C	0.366096	0.061	0.635554	25.9984	0.248904	0	scRRSv2	YJR046W	YOL027C	TAH11	MDM38	FALSE	FALSE	0.15	0.38	0.196
YDR034W-B_YPR115W	0.865975	0.127	0.706157	19.9634	0.501403	0	scRRSv2	YDR034W-B	YPR115W	YDR034W-B	RGC1	FALSE	FALSE	0.26	0.44	0.296
YJR048W_YOL125W	0.3969	0.022	0.558902	20.1927	0.356422	0	scRRSv2	YJR048W	YOL125W	CYC1	TRM13	FALSE	FALSE	0.15	0.62	0.244
YEL019C_YPR128C	0.850835	0.224	0.777661	14.975	0.48551	0	scRRSv2	YEL019C	YPR128C	MMS21	ANT1	FALSE	FALSE	0.22	0.41	0.258
YER024W_YML037C	0.705085	0.053	0.635554	25.0626	0.376979	0	scRRSv2	YER024W	YML037C	YAT2	YML037C	FALSE	FALSE	0.15	0.57	0.234
YMR174C_YPL280W	0.703577	0.091	0.667285	17.7237	0.349346	0	scRRSv2	YMR174C	YPL280W	PAI3	HSP32	FALSE	FALSE	0.16	0.77	0.282
YDR026C_YOR178C	0.957392	0.136	0.706157	25.6361	0.451956	23	scRRSv2	YDR026C	YOR178C	NSI1	GAC1	FALSE	FALSE	0.27	0.28	0.272
YKR044W_YOL047C	0.684053	0.084	0.667285	26.8756	0.31089	0	scRRSv2	YKR044W	YOL047C	UIP5	LDS2	FALSE	FALSE	0.17	0.41	0.218
YDR034W-B_YMR294W	0.571815	0.037	0.635554	20.5055	0.19235	0	scRRSv2	YDR034W-B	YMR294W	YDR034W-B	JNM1	FALSE	FALSE	0.07	0.19	0.094
YCL064C_YDR188W	0.218343	0.037	0.635554	28.2122	0.280583	0	scRRSv2	YCL064C	YDR188W	CHA1	CCT6	FALSE	FALSE	0.14	0.52	0.216
YLR207W_YOR251C	0.218277	0.112	0.686355	28.3493	0.281506	0	scRRSv2	YLR207W	YOR251C	HRD3	TUM1	FALSE	FALSE	0.13	0.57	0.218
YBR297W_YEL068C	0.707088	0.046	0.635554	16.4545	0.381242	0	scRRSv2	YBR297W	YEL068C	MAL33	YEL068C	FALSE	FALSE	0.16	0.66	0.26
YCR044C_YOR213C	0.732005	0.188	0.740063	22.404	0.265189	0	scRRSv2	YCR044C	YOR213C	PER1	SAS5	FALSE	FALSE	0.16	0.58	0.244
YPR011C_YPR052C	0.528363	0.153	0.713918	15.9365	0.339259	0	scRRSv2	YPR011C	YPR052C	YPR011C	NHP6A	FALSE	FALSE	0.1	0.53	0.186
YNL075W_YOR166C	0.924036	0.187	0.740063	26.8352	0.559828	2	scRRSv2	YNL075W	YOR166C	IMP4	SWT1	FALSE	FALSE	0.23	0.35	0.254
YAL055W_YCL027W	0.994891	0.202	0.759412	9.47021	0.603982	41	scRRSv2	YAL055W	YCL027W	PEX22	FUS1	FALSE	FALSE	0.26	0.27	0.262
YDR046C_YER087W	0.705118	0.038	0.635554	15.5977	0.402931	0	scRRSv2	YDR046C	YER087W	BAP3	AIM10	FALSE	FALSE	0.16	0.49	0.226
YGL028C_YLR102C	0.766781	0.112	0.686355	14.3938	0.318077	0	scRRSv2	YGL028C	YLR102C	SCW11	APC9	FALSE	FALSE	0.27	0.41	0.298
YBR245C_YHR022C-A	0.653736	0.051	0.635554	14.6897	0.427536	0	scRRSv2	YBR245C	YHR022C-A	ISW1	YHR022C-A	FALSE	FALSE	0.4	0.46	0.412
YBR235W_YDL239C	0.330876	0.031	0.635554	30.4241	0.267028	0	scRRSv2	YBR235W	YDL239C	VHC1	ADY3	FALSE	FALSE	0.16	0.45	0.218
YER156C_YLR233C	0.229394	0.46	0.8857	28.1719	0.231747	0	scRRSv2	YER156C	YLR233C	YER156C	EST1	FALSE	FALSE	0.48	0.67	0.518
YBR035C_YDR197W	0.787965	0.122	0.706157	8.64191	0.563774	0	scRRSv2	YBR035C	YDR197W	PDX3	CBS2	FALSE	FALSE	0.19	0.63	0.278
YDR281C_YGL160W	0.886394	0.193	0.740063	7.42741	0.608248	0	scRRSv2	YDR281C	YGL160W	PHM6	AIM14	FALSE	FALSE	0.15	0.69	0.258
YBL039W-B_YHR019C	0.533498	0.065	0.635554	22.9309	0.338227	0	scRRSv2	YBL039W-B	YHR019C	YBL039W-B	DED81	FALSE	FALSE	0.09	0.71	0.214
YMR305C_YNR027W	0.603753	0.181	0.740063	24.2045	0.296228	0	scRRSv2	YMR305C	YNR027W	SCW10	BUD17	FALSE	FALSE	0.43	0.48	0.44
YAL027W_YNR027W	0.190533	0.077	0.667285	26.6158	0.232017	0	scRRSv2	YAL027W	YNR027W	SAW1	BUD17	FALSE	FALSE	0.16	0.55	0.238
YNL125C_YNL255C	0.494336	0.04	0.635554	26.0811	0.300066	0	scRRSv2	YNL125C	YNL255C	ESBP6	GIS2	FALSE	FALSE	0.16	0.54	0.236
YBR281C_YGR033C	0.558217	0.122	0.706157	19.3741	0.365627	0	scRRSv2	YBR281C	YGR033C	DUG2	TIM21	FALSE	FALSE	0.21	0.57	0.282
YGL028C_YKL056C	0.332409	0.089	0.667285	25.9479	0.277482	0	scRRSv2	YGL028C	YKL056C	SCW11	TMA19	FALSE	FALSE	0.18	0.43	0.23
YIR012W_YOR042W	0.954203	0.394	0.860408	11.0275	0.58012	15	scRRSv2	YIR012W	YOR042W	SQT1	CUE5	FALSE	FALSE	0.49	0.51	0.494
YHR094C_YIL064W	0.550424	0.199	0.759412	16.9035	0.372336	0	scRRSv2	YHR094C	YIL064W	HXT1	EFM4	FALSE	FALSE	0.17	0.54	0.244
YLR207W_YPR080W	0.168801	0.147	0.713918	29.0485	0.261465	0	scRRSv2	YLR207W	YPR080W	HRD3	TEF1	FALSE	FALSE	0.22	0.56	0.288
YBR161W_YLR248W	0.549661	0.082	0.667285	29.4761	0.255253	0	scRRSv2	YBR161W	YLR248W	CSH1	RCK2	FALSE	FALSE	0.13	0.43	0.19
YGR126W_YPL199C	0.877097	0.216	0.759412	21.7826	0.451458	0	scRRSv2	YGR126W	YPL199C	YGR126W	YPL199C	FALSE	FALSE	0.29	0.43	0.318
YDL217C_YMR181C	0.350363	0.034	0.635554	23.174	0.163085	0	scRRSv2	YDL217C	YMR181C	TIM22	YMR181C	FALSE	FALSE	0.18	0.29	0.202
YHR110W_YNL140C	0.258192	0.05	0.635554	24.77	0.186082	0	scRRSv2	YHR110W	YNL140C	ERP5	YNL140C	FALSE	FALSE	0.1	0.33	0.146
YGL149W_YLR433C	0.639328	0.043	0.635554	23.9867	0.372809	0	scRRSv2	YGL149W	YLR433C	YGL149W	CNA1	FALSE	FALSE	0.16	0.65	0.258
YDL170W_YLR080W	0.887386	0.239	0.777661	23.3798	0.579866	0	scRRSv2	YDL170W	YLR080W	UGA3	EMP46	FALSE	FALSE	0.19	0.48	0.248
YBR107C_YPL107W	0.954839	0.154	0.730443	6.70713	0.650041	14	scRRSv2	YBR107C	YPL107W	IML3	YPL107W	FALSE	FALSE	0.2	0.5	0.26
YKL104C_YOR044W	0.304087	0.046	0.635554	22.6577	0.287102	0	scRRSv2	YKL104C	YOR044W	GFA1	IRC23	FALSE	FALSE	0.14	0.49	0.21
YJR060W_YOL039W	0.576256	0.066	0.635554	17.6936	0.293852	0	scRRSv2	YJR060W	YOL039W	CBF1	RPP2A	FALSE	FALSE	0.19	0.3	0.212
YDL121C_YFR025C	0.907467	0.142	0.713918	17.0599	0.3822	0	scRRSv2	YDL121C	YFR025C	YDL121C	HIS2	FALSE	FALSE	0.32	0.7	0.396
YHR184W_YOR394C-A	0.39045	0.046	0.635554	16.4639	0.30332	0	scRRSv2	YHR184W	YOR394C-A	SSP1	YOR394C-A	FALSE	FALSE	0.12	0.43	0.182
YJL035C_YPL054W	0.748191	0.037	0.635554	20.3981	0.47105	0	scRRSv2	YJL035C	YPL054W	TAD2	LEE1	FALSE	FALSE	0.85	0.56	0.792
YJL089W_YLR330W	0.109903	0	0	50	0.221223	0	scRRSv2	YJL089W	YLR330W	SIP4	CHS5	FALSE	FALSE	0.14	0.42	0.196
YHR162W_YIL150C	0.879028	0.067	0.635554	10.052	0.491856	0	scRRSv2	YHR162W	YIL150C	MPC2	MCM10	FALSE	FALSE	0.15	0.35	0.19
YGR105W_YOL133W	0.321136	0.023	0.558902	24.6029	0.152133	0	scRRSv2	YGR105W	YOL133W	VMA21	HRT1	FALSE	FALSE	0.06	0.36	0.12
YBL044W_YBR053C	0.708457	0.089	0.667285	21.9409	0.453805	0	scRRSv2	YBL044W	YBR053C	YBL044W	YBR053C	FALSE	FALSE	0.2	0.74	0.308
YDR314C_YML056C	0.143036	0.121	0.706157	26.7304	0.244068	0	scRRSv2	YDR314C	YML056C	RAD34	IMD4	FALSE	FALSE	0.19	0.49	0.25
YFR029W_YOR334W	0.301394	0.027	0.558902	29.4641	0.233161	0	scRRSv2	YFR029W	YOR334W	PTR3	MRS2	FALSE	FALSE	0.13	0.4	0.184
YAL020C_YBR167C	0.450371	0.169	0.730443	16.3119	0.345352	0	scRRSv2	YAL020C	YBR167C	ATS1	POP7	FALSE	FALSE	0.78	0.83	0.79
YHR098C_YMR120C	0.178006	0.282	0.802235	29.1794	0.262567	0	scRRSv2	YHR098C	YMR120C	SFB3	ADE17	FALSE	FALSE	0.23	0.6	0.304
YFL036W_YLR301W	0.790903	0.206	0.759412	27.6607	0.572461	0	scRRSv2	YFL036W	YLR301W	RPO41	HRI1	FALSE	FALSE	0.31	0.59	0.366
YBR260C_YKL094W	0.919857	0.245	0.777661	20.4938	0.707419	13	scRRSv2	YBR260C	YKL094W	RGD1	YJU3	FALSE	FALSE	0.2	0.39	0.238
YIL121W_YLR025W	0.344823	0.036	0.635554	24.9075	0.25395	0	scRRSv2	YIL121W	YLR025W	QDR2	SNF7	FALSE	FALSE	0.1	0.49	0.178
YMR294W_YOL015W	0.480309	0.032	0.635554	28.2533	0.223313	0	scRRSv2	YMR294W	YOL015W	JNM1	IRC10	FALSE	FALSE	0.13	0.32	0.168
YER063W_YOR356W	0.496262	0.061	0.635554	21.7504	0.293032	0	scRRSv2	YER063W	YOR356W	THO1	CIR2	FALSE	FALSE	0.26	0.67	0.342
YLL056C_YMR115W	0.282166	0.146	0.713918	26.7922	0.220719	0	scRRSv2	YLL056C	YMR115W	YLL056C	MGR3	FALSE	FALSE	0.12	0.48	0.192
YDR458C_YPR060C	0.480706	0.043	0.635554	24.7969	0.283584	0	scRRSv2	YDR458C	YPR060C	HEH2	ARO7	FALSE	FALSE	0.14	0.33	0.178
YHR180W_YJR083C	0.269218	0.022	0.558902	24.2005	0.152668	0	scRRSv2	YHR180W	YJR083C	YHR180W	ACF4	FALSE	FALSE	0.1	0.2	0.12
YDR128W_YMR061W	0.158788	0.019	0.558902	29.7631	0.230633	0	scRRSv2	YDR128W	YMR061W	MTC5	RNA14	FALSE	FALSE	0.16	0.38	0.204
YLR125W_YNL078W	0.816985	0.051	0.635554	14.4902	0.311818	0	scRRSv2	YLR125W	YNL078W	YLR125W	NIS1	FALSE	FALSE	0.13	0.17	0.138
YHR084W_YHR208W	0.5916	0.289	0.802235	25.8423	0.271882	0	scRRSv2	YHR084W	YHR208W	STE12	BAT1	FALSE	FALSE	0.3	0.43	0.326
YGR041W_YLR262C	0.573371	0.061	0.635554	24.3993	0.26854	0	scRRSv2	YGR041W	YLR262C	BUD9	YPT6	FALSE	FALSE	0.2	0.3	0.22
YDL113C_YLR341W	0.212618	0.043	0.635554	27.4235	0.235903	0	scRRSv2	YDL113C	YLR341W	ATG20	SPO77	FALSE	FALSE	0.3	0.47	0.334
YJL082W_YMR189W	0.19094	0.091	0.667285	28.0714	0.301007	0	scRRSv2	YJL082W	YMR189W	IML2	GCV2	FALSE	FALSE	0.18	0.61	0.266
YER112W_YLL028W	0.299606	0.026	0.558902	30.5016	0.264522	0	scRRSv2	YER112W	YLL028W	LSM4	TPO1	FALSE	FALSE	0.11	0.52	0.192
YCL042W_YKL035W	0.852087	0.175	0.730443	17.4112	0.621734	0	scRRSv2	YCL042W	YKL035W	YCL042W	UGP1	FALSE	FALSE	0.38	0.77	0.458
YGL176C_YIL162W	0.249321	0.371	0.854538	28.6311	0.240475	0	scRRSv2	YGL176C	YIL162W	YGL176C	SUC2	FALSE	FALSE	0.2	0.52	0.264
YEL011W_YER123W	0.367923	0.125	0.706157	27.6474	0.264993	0	scRRSv2	YEL011W	YER123W	GLC3	YCK3	FALSE	FALSE	0.21	0.6	0.288
YMR201C_YOR064C	0.732574	0.071	0.667285	15.0751	0.298114	0	scRRSv2	YMR201C	YOR064C	RAD14	YNG1	FALSE	FALSE	0.14	0.31	0.174
YLR166C_YMR071C	0.118518	0.107	0.686355	26.5112	0.268949	0	scRRSv2	YLR166C	YMR071C	SEC10	TVP18	FALSE	FALSE	0.18	0.44	0.232
YML022W_YML111W	0.372349	0.083	0.667285	25.4569	0.323852	0	scRRSv2	YML022W	YML111W	APT1	BUL2	FALSE	FALSE	0.15	0.55	0.23
YCL052C_YDR020C	0.533276	0.107	0.686355	22.5744	0.334597	0	scRRSv2	YCL052C	YDR020C	PBN1	DAS2	FALSE	FALSE	0.17	0.6	0.256
YFR026C_YMR286W	0.851291	0.065	0.635554	10.5538	0.433453	0	scRRSv2	YFR026C	YMR286W	ULI1	MRPL33	FALSE	FALSE	0.12	0.33	0.162
YKR010C_YOR358W	0.575912	0.098	0.667285	26.5362	0.243166	0	scRRSv2	YKR010C	YOR358W	TOF2	HAP5	FALSE	FALSE	0.25	0.26	0.252
YDR347W_YLL034C	0.258807	0.03	0.635554	26.9032	0.234178	0	scRRSv2	YDR347W	YLL034C	MRP1	RIX7	FALSE	FALSE	0.13	0.36	0.176
YBR121C_YKR046C	0.343154	0.025	0.558902	27.8887	0.258162	0	scRRSv2	YBR121C	YKR046C	GRS1	PET10	FALSE	FALSE	0.12	0.63	0.222
YDR314C_YHL010C	0.6638	0.065	0.635554	27.7988	0.31973	0	scRRSv2	YDR314C	YHL010C	RAD34	ETP1	FALSE	FALSE	0.44	0.5	0.452
YHR005C-A_YNL241C	0.305311	0.054	0.635554	23.3904	0.299879	0	scRRSv2	YHR005C-A	YNL241C	TIM10	ZWF1	FALSE	FALSE	0.1	0.73	0.226
YML130C_YPL189C-A	0.834264	0.06	0.635554	19.1593	0.35636	0	scRRSv2	YML130C	YPL189C-A	ERO1	COA2	FALSE	FALSE	0.15	0.58	0.236
YDL183C_YJR010C-A	0.857082	0.076	0.667285	9.31601	0.492909	0	scRRSv2	YDL183C	YJR010C-A	YDL183C	SPC1	FALSE	FALSE	0.2	0.51	0.262
YHR181W_YPL032C	0.501071	0.05	0.635554	19.7371	0.318772	0	scRRSv2	YHR181W	YPL032C	SVP26	SVL3	FALSE	FALSE	0.22	0.42	0.26
YLR212C_YNL126W	0.998409	0.688	0.98128	4.83681	0.882498	139	scPRSv2	YLR212C	YNL126W	TUB4	SPC98	TRUE	FALSE
YDL132W_YOL133W	0.999367	0.573	0.924203	17.8917	0.708391	129	scPRSv2	YDL132W	YOL133W	CDC53	HRT1	FALSE	TRUE	0.64	0.74	0.66
YBR200W_YLR229C	0.996109	0.338	0.833678	4.68304	0.768521	65	scPRSv2	YBR200W	YLR229C	BEM1	CDC42	FALSE	FALSE	0.81	0.46	0.74
YOL001W_YPL031C	0.999867	0.626	0.95333	2.28345	0.901142	104	scPRSv2	YOL001W	YPL031C	PHO80	PHO85	TRUE	FALSE
YBR109C_YDR356W	0.993098	0.514	0.900431	5.89093	0.799402	106	scPRSv2	YBR109C	YDR356W	CMD1	SPC110	FALSE	TRUE	0.83	0.29	0.722
YIL022W_YJR045C	0.935425	0.423	0.871164	8.61552	0.567548	31	scPRSv2	YIL022W	YJR045C	TIM44	SSC1	FALSE	FALSE	0.54	0.57	0.546
YCR052W_YFR037C	0.979315	0.559	0.916299	17.5401	0.471012	79	scPRSv2	YCR052W	YFR037C	RSC6	RSC8	TRUE	FALSE
YDR309C_YLR229C	0.999734	0.598	0.93173	11.0956	0.809845	91	scPRSv2	YDR309C	YLR229C	GIC2	CDC42	FALSE	FALSE	0.67	0.4	0.616
YLR197W_YOR310C	0.996168	0.625	0.940019	4.34827	0.757038	112	scPRSv2	YLR197W	YOR310C	NOP56	NOP58	TRUE	FALSE
YDR468C_YOL018C	0.967583	0.146	0.713918	18.5815	0.476914	28	scPRSv2	YDR468C	YOL018C	TLG1	TLG2	FALSE	FALSE	0.31	0.39	0.326
YDL207W_YMR255W	0.778218	0.339	0.833678	12.9429	0.353203	0	scPRSv2	YDL207W	YMR255W	GLE1	GFD1	FALSE	FALSE	0.2	0.47	0.254
YHR107C_YJR076C	0.999355	0.606	0.940019	17.2941	0.679907	112	scPRSv2	YHR107C	YJR076C	CDC12	CDC11	FALSE	TRUE	0.58	0.61	0.586
YER148W_YKL058W	0.982499	0.167	0.730443	2.16327	0.749922	26	scPRSv2	YER148W	YKL058W	SPT15	TOA2	TRUE	FALSE
YHR084W_YPL049C	0.987801	0.08	0.667285	30.4835	0.350131	44	scPRSv2	YHR084W	YPL049C	STE12	DIG1	FALSE	FALSE	0.35	0.31	0.342
YEL002C_YMR149W	0.999644	0.682	0.98128	7.33428	0.803382	151	scPRSv2	YEL002C	YMR149W	WBP1	SWP1	TRUE	FALSE
YHR061C_YLR229C	0.999873	0.611	0.940019	7.55016	0.819882	100	scPRSv2	YHR061C	YLR229C	GIC1	CDC42	FALSE	FALSE	0.67	0.44	0.624
YEL032W_YLR274W	0.937645	0.66	0.98128	11.7667	0.653247	48	scPRSv2	YEL032W	YLR274W	MCM3	MCM5	TRUE	FALSE
YDR429C_YMR146C	0.999013	0.65	0.963225	4.67108	0.83688	109	scPRSv2	YDR429C	YMR146C	TIF35	TIF34	TRUE	FALSE
YDR378C_YER146W	0.999647	0.592	0.93173	2.40067	0.858246	66	scPRSv2	YDR378C	YER146W	LSM6	LSM5	TRUE	FALSE
YDL108W_YPR025C	0.998371	0.364	0.842949	3.41255	0.865696	55	scPRSv2	YDL108W	YPR025C	KIN28	CCL1	FALSE	TRUE	0.86	0.8	0.848
YDR388W_YMR192W	0.885519	0.035	0.635554	31.3946	0.240026	3	scPRSv2	YDR388W	YMR192W	RVS167	GYL1	FALSE	FALSE	0.2	0.39	0.238
YGR047C_YGR246C	0.965274	0.571	0.924203	28.2064	0.504204	33	scPRSv2	YGR047C	YGR246C	TFC4	BRF1	FALSE	FALSE	0.32	0.41	0.338
YDR388W_YOR181W	0.882875	0.235	0.777661	30.2414	0.271431	0	scPRSv2	YDR388W	YOR181W	RVS167	LAS17	FALSE	FALSE	0.19	0.27	0.206
YBR088C_YJR043C	0.961598	0.365	0.854538	23.6185	0.672172	29	scPRSv2	YBR088C	YJR043C	POL30	POL32	FALSE	FALSE	0.82	0.52	0.76
YDR388W_YPL249C	0.78825	0.045	0.635554	29.0995	0.252641	0	scPRSv2	YDR388W	YPL249C	RVS167	GYP5	FALSE	FALSE	0.17	0.36	0.208
YBR079C_YMR309C	0.998031	0.604	0.940019	12.0841	0.716511	148	scPRSv2	YBR079C	YMR309C	RPG1	NIP1	TRUE	FALSE
YDR228C_YMR061W	0.254714	0.074	0.667285	27.0191	0.246412	0	scPRSv2	YDR228C	YMR061W	PCF11	RNA14	FALSE	FALSE	0.21	0.47	0.262
YGR040W_YHR084W	0.943589	0.277	0.802235	21.5526	0.62824	23	scPRSv2	YGR040W	YHR084W	KSS1	STE12	FALSE	FALSE	0.76	0.47	0.702
YHR172W_YNL126W	0.995374	0.654	0.963225	12.8681	0.765751	210	scPRSv2	YHR172W	YNL126W	SPC97	SPC98	TRUE	FALSE
YGR082W_YNL131W	0.95065	0.214	0.759412	12.8423	0.449354	12	scPRSv2	YGR082W	YNL131W	TOM20	TOM22	FALSE	FALSE	0.12	0.4	0.176
YER146W_YJL124C	0.915842	0.308	0.811902	7.84293	0.644081	1	scPRSv2	YER146W	YJL124C	LSM5	LSM1	FALSE	TRUE	0.74	0.68	0.728
YDR009W_YML051W	0.997223	0.633	0.963225	3.31764	0.907791	108	scPRSv2	YDR009W	YML051W	GAL3	GAL80	TRUE	FALSE
YEL002C_YJL002C	0.98333	0.024	0.558902	3.87411	0.666036	6	scPRSv2	YEL002C	YJL002C	WBP1	OST1	TRUE	FALSE
YDR103W_YGR040W	0.971716	0.455	0.8857	27.311	0.686345	52	scPRSv2	YDR103W	YGR040W	STE5	KSS1	FALSE	TRUE	0.73	0.4	0.664
YDL132W_YDR328C	0.985731	0.218	0.759412	4.73617	0.761108	44	scPRSv2	YDL132W	YDR328C	CDC53	SKP1	FALSE	FALSE	0.72	0.74	0.724
YJL002C_YOR085W	0.409819	0.034	0.635554	17.5439	0.274023	0	scPRSv2	YJL002C	YOR085W	OST1	OST3	FALSE	FALSE	0.17	0.53	0.242
YLR293C_YLR347C	0.998186	0.644	0.963225	3.813	0.88892	108	scPRSv2	YLR293C	YLR347C	GSP1	KAP95	FALSE	FALSE	0.71	0.77	0.722
YCR088W_YNL094W	0.828492	0.198	0.759412	29.1353	0.261549	0	scPRSv2	YCR088W	YNL094W	ABP1	APP1	FALSE	FALSE	0.2	0.39	0.238
YGL044C_YMR061W	0.99234	0.667	0.98128	7.7621	0.712678	168	scPRSv2	YGL044C	YMR061W	RNA15	RNA14	TRUE	FALSE
YER148W_YOR194C	0.964544	0.247	0.78549	4.6874	0.594272	42	scPRSv2	YER148W	YOR194C	SPT15	TOA1	TRUE	FALSE
YFL009W_YJL194W	0.898634	0.043	0.635554	29.3465	0.490795	0	scPRSv2	YFL009W	YJL194W	CDC4	CDC6	FALSE	FALSE	0.14	0.42	0.196
YER110C_YLR293C	0.985949	0.558	0.916299	8.25429	0.823488	92	scPRSv2	YER110C	YLR293C	KAP123	GSP1	FALSE	TRUE	0.6	0.77	0.634
YBR254C_YKR068C	0.948882	0.114	0.686355	6.31837	0.702418	18	scPRSv2	YBR254C	YKR068C	TRS20	BET3	FALSE	FALSE	0.32	0.53	0.362
YDR328C_YFL009W	0.999284	0.625	0.940019	3.4151	0.778568	90	scPRSv2	YDR328C	YFL009W	SKP1	CDC4	TRUE	FALSE
YKL196C_YLR026C	0.969329	0.518	0.900431	5.64358	0.381897	64	scPRSv2	YKL196C	YLR026C	YKT6	SED5	FALSE	TRUE	0.1	0.32	0.144
YDL132W_YJR090C	0.181255	0	0	50	0.252575	0	scPRSv2	YDL132W	YJR090C	CDC53	GRR1	FALSE	FALSE	0.2	0.43	0.246
YHR166C_YKL022C	0.944285	0.176	0.740063	12.0613	0.686061	23	scPRSv2	YHR166C	YKL022C	CDC23	CDC16	FALSE	TRUE	0.55	0.56	0.552
YEL037C_YGL048C	0.276934	0.052	0.635554	29.12	0.174832	0	scPRSv2	YEL037C	YGL048C	RAD23	RPT6	FALSE	TRUE	0.09	0.33	0.138
YGR009C_YPL232W	0.998529	0.62	0.940019	10.2149	0.421779	119	scPRSv2	YGR009C	YPL232W	SEC9	SSO1	TRUE	FALSE
YDR369C_YMR224C	0.98742	0.609	0.940019	28.4124	0.548994	72	scPRSv2	YDR369C	YMR224C	XRS2	MRE11	FALSE	FALSE	0.5	0.42	0.484
YCR088W_YDR388W	0.719521	0.2	0.759412	29.5124	0.317643	0	scPRSv2	YCR088W	YDR388W	ABP1	RVS167	FALSE	TRUE	0.19	0.28	0.208
YBR200W_YHL007C	0.937341	0.132	0.706157	29.1417	0.326619	1	scPRSv2	YBR200W	YHL007C	BEM1	STE20	TRUE	FALSE
YER112W_YJR022W	0.999869	0.485	0.891955	1.9674	0.728344	47	scPRSv2	YER112W	YJR022W	LSM4	LSM8	TRUE	FALSE
YDR472W_YKR068C	0.999621	0.582	0.924203	3.02566	0.864714	89	scPRSv2	YDR472W	YKR068C	TRS31	BET3	TRUE	FALSE
YER018C_YMR117C	0.99546	0.688	0.98128	10.6346	0.513836	168	scPRSv2	YER018C	YMR117C	SPC25	SPC24	TRUE	FALSE
YER165W_YGR162W	0.934848	0.119	0.686355	29.9941	0.376869	8	scPRSv2	YER165W	YGR162W	PAB1	TIF4631	FALSE	FALSE	0.33	0.3	0.324
YGL240W_YKL022C	0.582358	0.293	0.802235	24.8938	0.444276	0	scPRSv2	YGL240W	YKL022C	DOC1	CDC16	FALSE	FALSE	0.15	0.48	0.216
YER148W_YGR246C	0.999199	0.696	0.98128	5.30294	0.719156	223	scPRSv2	YER148W	YGR246C	SPT15	BRF1	TRUE	FALSE
YMR314W_YOR362C	0.993605	0.59	0.93173	4.24926	0.855449	69	scPRSv2	YMR314W	YOR362C	PRE5	PRE10	TRUE	FALSE
YKR068C_YOR115C	0.999943	0.683	0.98128	1.98455	0.897085	133	scPRSv2	YKR068C	YOR115C	BET3	TRS33	FALSE	TRUE	0.9	0.84	0.888
YGR162W_YOL139C	0.99815	0.679	0.98128	3.55707	0.761825	135	scPRSv2	YGR162W	YOL139C	TIF4631	CDC33	TRUE	FALSE
YMR117C_YOL069W	0.947339	0.19	0.740063	23.8475	0.344973	24	scPRSv2	YMR117C	YOL069W	SPC24	NUF2	TRUE	FALSE
YDL220C_YDR082W	0.983804	0.243	0.777661	29.2736	0.443728	31	scPRSv2	YDL220C	YDR082W	CDC13	STN1	FALSE	FALSE	0.36	0.38	0.364
YNR017W_YPL063W	0.959688	0.34	0.833678	14.7437	0.499115	18	scPRSv2	YNR017W	YPL063W	TIM23	TIM50	FALSE	FALSE	0.38	0.46	0.396
YIL144W_YOL069W	0.997313	0.724	0.98128	22.5461	0.522137	456	scPRSv2	YIL144W	YOL069W	NDC80	NUF2	TRUE	FALSE
YDR142C_YHR160C	0.99986	0.569	0.924203	3.19705	0.850268	78	scPRSv2	YDR142C	YHR160C	PEX7	PEX18	FALSE	FALSE	0.82	0.69	0.794
YIL144W_YMR117C	0.913978	0.141	0.713918	7.5789	0.330684	0	scPRSv2	YIL144W	YMR117C	NDC80	SPC24	TRUE	FALSE
YFL009W_YOL133W	0.527712	0.293	0.802235	17.3524	0.366156	0	scPRSv2	YFL009W	YOL133W	CDC4	HRT1	FALSE	FALSE	0.15	0.53	0.226
YBR087W_YJR068W	0.990685	0.618	0.940019	6.032	0.847078	96	scPRSv2	YBR087W	YJR068W	RFC5	RFC2	TRUE	FALSE
YDR097C_YOL090W	0.996317	0.701	0.98128	11.7919	0.79304	219	scPRSv2	YDR097C	YOL090W	MSH6	MSH2	FALSE	TRUE	0.71	0.68	0.704
YCR009C_YDR388W	0.999927	0.731	0.98128	3.16032	0.857071	288	scPRSv2	YCR009C	YDR388W	RVS161	RVS167	FALSE	TRUE	0.85	0.66	0.812
YDL208W_YNL124W	0.999186	0.519	0.900431	5.61378	0.78084	53	scPRSv2	YDL208W	YNL124W	NHP2	NAF1	FALSE	FALSE	0.08	0.23	0.11
YDR228C_YGL044C	0.930524	0.305	0.811902	24.2231	0.367736	23	scPRSv2	YDR228C	YGL044C	PCF11	RNA15	FALSE	FALSE	0.41	0.29	0.386
YDR246W_YKR068C	0.99793	0.518	0.900431	4.30699	0.872082	68	scPRSv2	YDR246W	YKR068C	TRS23	BET3	TRUE	FALSE
YDL132W_YIL046W	0.919157	0.428	0.878221	9.52881	0.550549	5	scPRSv2	YDL132W	YIL046W	CDC53	MET30	FALSE	FALSE	0.2	0.49	0.258
YHR027C_YKL145W	0.955284	0.314	0.811902	11.5927	0.661351	22	scPRSv2	YHR027C	YKL145W	RPN1	RPT1	TRUE	FALSE
YDR016C_YGR113W	0.989994	0.281	0.802235	11.769	0.47474	19	scPRSv2	YDR016C	YGR113W	DAD1	DAM1	FALSE	TRUE	0.58	0.32	0.528
YJL002C_YMR149W	0.684456	0.192	0.740063	27.9177	0.314664	0	scPRSv2	YJL002C	YMR149W	OST1	SWP1	TRUE	FALSE
YKL058W_YOR194C	0.999998	0.719	0.98128	2.0463	0.850576	188	scPRSv2	YKL058W	YOR194C	TOA2	TOA1	TRUE	FALSE
YMR146C_YOR361C	0.997089	0.565	0.924203	3.83404	0.872032	72	scPRSv2	YMR146C	YOR361C	TIF34	PRT1	TRUE	FALSE
YDR328C_YJR090C	0.997567	0.56	0.916299	5.19614	0.714746	96	scPRSv2	YDR328C	YJR090C	SKP1	GRR1	FALSE	FALSE	0.8	0.52	0.744
YBR088C_YDR097C	0.947665	0.293	0.802235	11.6828	0.763451	7	scPRSv2	YBR088C	YDR097C	POL30	MSH6	FALSE	FALSE	0.7	0.6	0.68
YIL063C_YLR293C	0.999844	0.687	0.98128	3.27096	0.852951	151	scPRSv2	YIL063C	YLR293C	YRB2	GSP1	FALSE	TRUE	0.51	0.46	0.5
YDR328C_YMR094W	0.999652	0.595	0.93173	4.96357	0.789005	84	scPRSv2	YDR328C	YMR094W	SKP1	CTF13	TRUE	FALSE
YDL132W_YFL009W	0.534739	0.09	0.667285	29.4531	0.31419	0	scPRSv2	YDL132W	YFL009W	CDC53	CDC4	FALSE	FALSE	0.18	0.49	0.242
YDR189W_YLR026C	0.997956	0.61	0.940019	5.50091	0.799842	105	scPRSv2	YDR189W	YLR026C	SLY1	SED5	TRUE	FALSE
YGL061C_YGR113W	0.993277	0.454	0.8857	9.10147	0.386325	74	scPRSv2	YGL061C	YGR113W	DUO1	DAM1	FALSE	TRUE	0.39	0.35	0.382
YDR429C_YOR361C	0.984526	0.347	0.842949	20.6155	0.385255	77	scPRSv2	YDR429C	YOR361C	TIF35	PRT1	FALSE	TRUE	0.3	0.51	0.342
YGR188C_YOR026W	0.999087	0.612	0.940019	4.98107	0.850795	115	scPRSv2	YGR188C	YOR026W	BUB1	BUB3	TRUE	FALSE
YKR068C_YML077W	0.997744	0.445	0.878221	2.67511	0.874558	54	scPRSv2	YKR068C	YML077W	BET3	BET5	TRUE	FALSE
YDL014W_YOR310C	0.996319	0.273	0.802235	4.94016	0.681122	68	scPRSv2	YDL014W	YOR310C	NOP1	NOP58	TRUE	FALSE
YBR160W_YLR079W	0.658321	0.149	0.713918	25.8699	0.330634	0	scPRSv2	YBR160W	YLR079W	CDC28	SIC1	FALSE	FALSE	0.3	0.51	0.342
YHL007C_YLR229C	0.969295	0.248	0.78549	24.2116	0.727293	34	scPRSv2	YHL007C	YLR229C	STE20	CDC42	FALSE	TRUE	0.81	0.37	0.722
YER165W_YGL049C	0.962043	0.216	0.759412	28.9429	0.381668	24	scPRSv2	YER165W	YGL049C	PAB1	TIF4632	FALSE	FALSE	0.34	0.3	0.332
YCR009C_YMR232W	0.999333	0.714	0.98128	4.14905	0.796441	253	scPRSv2	YCR009C	YMR232W	RVS161	FUS2	FALSE	FALSE	0.83	0.57	0.778
YBL016W_YPL049C	0.993654	0.417	0.871164	13.8578	0.757968	53	scPRSv2	YBL016W	YPL049C	FUS3	DIG1	FALSE	FALSE	0.83	0.51	0.766
YFR002W_YGR119C	0.751883	0.145	0.713918	23.8496	0.397596	0	scPRSv2	YFR002W	YGR119C	NIC96	NUP57	FALSE	FALSE	0.21	0.46	0.26
YLR288C_YOR368W	0.998999	0.45	0.8857	2.26241	0.719617	61	scPRSv2	YLR288C	YOR368W	MEC3	RAD17	FALSE	FALSE	0.64	0.64	0.64
YJR048W_YKR066C	0.998803	0.306	0.811902	2.33461	0.899752	31	scPRSv2	YJR048W	YKR066C	CYC1	CCP1	TRUE	FALSE
YOR151C_YOR210W	0.994158	0.648	0.963225	2.5967	0.943647	110	scPRSv2	YOR151C	YOR210W	RPB2	RPB10	TRUE	FALSE
YDR142C_YGL153W	0.982449	0.368	0.854538	11.8138	0.769645	55	scPRSv2	YDR142C	YGL153W	PEX7	PEX14	FALSE	FALSE	0.55	0.56	0.552
YER018C_YIL144W	0.958605	0.375	0.854538	16.9446	0.398557	1	scPRSv2	YER018C	YIL144W	SPC25	NDC80	TRUE	FALSE
YKL074C_YLR116W	0.99985	0.711	0.98128	3.33211	0.64549	216	scPRSv2	YKL074C	YLR116W	MUD2	MSL5	FALSE	FALSE	0.64	0.55	0.622
YDL043C_YJL203W	0.999546	0.649	0.963225	3.84714	0.574319	139	scPRSv2	YDL043C	YJL203W	PRP11	PRP21	TRUE	FALSE
YMR203W_YNL131W	0.998649	0.435	0.878221	2.44324	0.708211	45	scPRSv2	YMR203W	YNL131W	TOM40	TOM22	TRUE	FALSE
YCR088W_YNL138W	0.962646	0.454	0.8857	18.4392	0.349073	30	scPRSv2	YCR088W	YNL138W	ABP1	SRV2	FALSE	FALSE	0.22	0.27	0.23
YLR347C_YOR098C	0.982306	0.523	0.900431	19.3992	0.666043	61	scPRSv2	YLR347C	YOR098C	KAP95	NUP1	TRUE	FALSE
