# Supplementary material for: Experimental assessment of AI-based interactome mapping
Source: Nat Commun. 2026 Apr 4;17:4894. doi: 10.1038/s41467-026-70942-x (PMC13230783; doi:10.1038/s41467-026-70942-x)
Supplement: Supplementary file 27 — Source Data [file 41467_2026_70942_MOESM27_ESM.xlsx]

## Sheet: Figure 1c
dataset	count
Lit-CC-24	157485
Lit-BS-24	14684
Lit-BM-24	6302
Y2H-union-08	2601
DHFR PCA	2506
AP/MS	12398

## Sheet: Figure 1d
assay	source	positives	tested
Y2H v1	scPRSv2	13	105
Y2H v1	scRRSv2	1	195
Y2H v4	scPRSv2	24	108
Y2H v4	scRRSv2	0	193
MAPPIT	scPRSv2	20	89
MAPPIT	scRRSv2	0	159
GPCA	scPRSv2	21	96
GPCA	scRRSv2	0	170

## Sheet: Figure 1e
assay_1	assay_2	n_scPRSv2_pairs_positive_in_both	n_scPRSv2_pairs_positive_in_either
Y2H v4	Y2H v1	7	29
MAPPIT	Y2H v1	4	25
MAPPIT	Y2H v4	12	29
GPCA	Y2H v1	4	29
GPCA	Y2H v4	8	37
GPCA	MAPPIT	10	26

## Sheet: Figure 1f
source_dataset	positives	tested
scPRS-v2	18	94
scRRS-v2	0	184
I3D-exp-17	112	787
Lit-NB-17	0	141
Lit-BS-17	3	137
Lit-BM-17	373	3472
Y2H-union	300	1987
Tarassov	5	172
Krogan	9	188
PrePPI-LR600	8	186
GI_PSN_PCC_gt_0.3	4	175

## Sheet: Figure 1g
source_dataset	positives	tested
scPRS-v2	21	96
scRRS-v2	0	170
Lit-BM-13	13	175
Y2H-union	66	481
Tarassov	19	171
GI_PSN_PCC_gt_0.3	10	171

## Sheet: Figure 1h
source_dataset	positives	tested
scPRS-v2	20	89
scRRS-v2	0	159
Lit-BM-13	31	170
Y2H-union	102	464
Tarassov	3	152

## Sheet: Figure 1i
orf_name_a	orf_name_b	dataset	publication_count_a	publication_count_b
YJR048W	YKR066C	I3D-exp-24	72	50
YJR048W	YOR065W	I3D-exp-24	72	61
YEL039C	YOR065W	I3D-exp-24	23	61
Q0105	YOR065W	I3D-exp-24	34	61
YDR529C	YOR065W	I3D-exp-24	34	61
YFR033C	YOR065W	I3D-exp-24	44	61
YML051W	YPL248C	I3D-exp-24	83	114
YEL009C	YOL051W	I3D-exp-24	152	128
YJR104C	YMR038C	I3D-exp-24	115	45
YER148W	YOR116C	I3D-exp-24	231	60
YER148W	YKL058W	I3D-exp-24	231	44
YKL058W	YOR194C	I3D-exp-24	44	45
YER148W	YOR194C	I3D-exp-24	231	45
YER148W	YGR246C	I3D-exp-24	231	56
YGR246C	YOR116C	I3D-exp-24	56	60
YGR246C	YOR207C	I3D-exp-24	56	55
YER148W	YPR086W	I3D-exp-24	231	90
YOR151C	YPR086W	I3D-exp-24	165	90
YDL140C	YPR086W	I3D-exp-24	390	90
YER148W	YNL039W	I3D-exp-24	231	37
YNL039W	YOR207C	I3D-exp-24	37	55
YKR025W	YNL039W	I3D-exp-24	30	37
YNL039W	YNR003C	I3D-exp-24	37	38
YGR246C	YNL039W	I3D-exp-24	56	37
YER148W	YOR207C	I3D-exp-24	231	55
YOR207C	YPR187W	I3D-exp-24	55	92
YOR207C	YOR210W	I3D-exp-24	55	63
YOR207C	YPR110C	I3D-exp-24	55	73
YOR116C	YOR207C	I3D-exp-24	60	55
YER148W	YNR003C	I3D-exp-24	231	38
YNR003C	YPR190C	I3D-exp-24	38	39
YNL151C	YNR003C	I3D-exp-24	32	38
YNR003C	YOR207C	I3D-exp-24	38	55
YGR246C	YNR003C	I3D-exp-24	56	38
YER148W	YKR062W	I3D-exp-24	231	39
YDL140C	YKR062W	I3D-exp-24	390	39
YKL028W	YKR062W	I3D-exp-24	43	39
YDR311W	YKR062W	I3D-exp-24	58	39
YER171W	YKR062W	I3D-exp-24	63	39
YER148W	YMR270C	I3D-exp-24	231	26
YBR009C	YMR270C	I3D-exp-24	271	26
YMR270C	YNL030W	I3D-exp-24	26	178
YBL025W	YMR270C	I3D-exp-24	30	26
YBL025W	YER148W	I3D-exp-24	30	231
YBL025W	YBR009C	I3D-exp-24	30	271
YBL025W	YNL030W	I3D-exp-24	30	178
YER148W	YGL241W	I3D-exp-24	231	42
YBL002W	YGL241W	I3D-exp-24	120	42
YBL003C	YGL241W	I3D-exp-24	103	42
YGL241W	YLR293C	I3D-exp-24	42	112
YGR239C	YIL160C	I3D-exp-24	26	30
YDR142C	YGR239C	I3D-exp-24	34	26
YDR142C	YIL160C	I3D-exp-24	34	30
YBR088C	YDL164C	I3D-exp-24	210	47
YBR088C	YLR167W	I3D-exp-24	210	54
YBR088C	YJL092W	I3D-exp-24	210	191
YBR088C	YML061C	I3D-exp-24	210	116
YBR088C	YDL102W	I3D-exp-24	210	128
YBR088C	YOL094C	I3D-exp-24	210	54
YNL290W	YOL094C	I3D-exp-24	69	54
YOL094C	YOR217W	I3D-exp-24	54	61
YER173W	YOL094C	I3D-exp-24	121	54
YBR088C	YOR217W	I3D-exp-24	210	61
YNL290W	YOR217W	I3D-exp-24	69	61
YBR087W	YOR217W	I3D-exp-24	77	61
YBR088C	YNL290W	I3D-exp-24	210	69
YER173W	YNL290W	I3D-exp-24	121	69
YBR088C	YDR510W	I3D-exp-24	210	118
YDR510W	YPL020C	I3D-exp-24	118	60
YDL064W	YDR510W	I3D-exp-24	84	118
YDR510W	YEL019C	I3D-exp-24	118	60
YDR510W	YJL092W	I3D-exp-24	118	191
YDR409W	YDR510W	I3D-exp-24	91	118
YDR510W	YML023C	I3D-exp-24	118	22
YBR088C	YDL064W	I3D-exp-24	210	84
YDL064W	YEL019C	I3D-exp-24	84	60
YDL064W	YGL016W	I3D-exp-24	84	40
YBR088C	YDR409W	I3D-exp-24	210	91
YDL064W	YDR409W	I3D-exp-24	84	91
YBR088C	YJR068W	I3D-exp-24	210	64
YJR068W	YNL290W	I3D-exp-24	64	69
YJR068W	YOR217W	I3D-exp-24	64	61
YBR087W	YJR068W	I3D-exp-24	77	64
YJR068W	YOL094C	I3D-exp-24	64	54
YBR087W	YBR088C	I3D-exp-24	77	210
YBR087W	YER173W	I3D-exp-24	77	121
YBR088C	YOR144C	I3D-exp-24	210	83
YNL290W	YOR144C	I3D-exp-24	69	83
YBR087W	YOR144C	I3D-exp-24	77	83
YOL094C	YOR144C	I3D-exp-24	54	83
YBR088C	YPR018W	I3D-exp-24	210	98
YDR214W	YPL240C	I3D-exp-24	55	191
YDR214W	YMR186W	I3D-exp-24	55	162
YKL117W	YPL240C	I3D-exp-24	52	191
YHR117W	YPL240C	I3D-exp-24	31	191
YAL005C	YHR117W	I3D-exp-24	257	31
YCR060W	YPL240C	I3D-exp-24	40	191
YMR174C	YPL154C	I3D-exp-24	15	75
YCR039C	YMR043W	I3D-exp-24	33	67
YFR034C	YMR308C	I3D-exp-24	109	89
YHR084W	YMR308C	I3D-exp-24	98	89
YBR127C	YDL185W	I3D-exp-24	117	99
YDL185W	YEL051W	I3D-exp-24	99	58
YEL051W	YLR447C	I3D-exp-24	58	59
YBR127C	YEL051W	I3D-exp-24	117	58
YDL185W	YGR020C	I3D-exp-24	99	47
YEL051W	YGR020C	I3D-exp-24	58	47
YGR020C	YLR447C	I3D-exp-24	47	59
YGR020C	YKL119C	I3D-exp-24	47	34
YGR020C	YHR060W	I3D-exp-24	47	32
YDL185W	YHR039C-A	I3D-exp-24	99	44
YHR039C-A	YOR332W	I3D-exp-24	44	79
YHR039C-A	YKL080W	I3D-exp-24	44	61
YHR039C-A	YOR270C	I3D-exp-24	44	92
YBR127C	YHR039C-A	I3D-exp-24	117	44
YHR039C-A	YPR036W	I3D-exp-24	44	62
YHR039C-A	YMR054W	I3D-exp-24	44	46
YDL185W	YPL196W	I3D-exp-24	99	17
YOR332W	YPL196W	I3D-exp-24	79	17
YKL080W	YPL196W	I3D-exp-24	61	17
YBR127C	YPL196W	I3D-exp-24	117	17
YER094C	YGR135W	I3D-exp-24	50	103
YER094C	YOR157C	I3D-exp-24	50	61
YBL041W	YER094C	I3D-exp-24	48	50
YER094C	YML092C	I3D-exp-24	50	65
YER012W	YER094C	I3D-exp-24	90	50
YGR135W	YML092C	I3D-exp-24	103	65
YML092C	YOR362C	I3D-exp-24	65	79
YGL011C	YML092C	I3D-exp-24	70	65
YGR135W	YOL038W	I3D-exp-24	103	76
YER094C	YOL038W	I3D-exp-24	50	76
YML092C	YOL038W	I3D-exp-24	65	76
YGR253C	YOL038W	I3D-exp-24	74	76
YER012W	YOL038W	I3D-exp-24	90	76
YOL038W	YPR103W	I3D-exp-24	76	85
YKL145W	YOL038W	I3D-exp-24	140	76
YBR173C	YOL038W	I3D-exp-24	53	76
YGR135W	YGR253C	I3D-exp-24	103	74
YBL041W	YGR253C	I3D-exp-24	48	74
YGR253C	YML092C	I3D-exp-24	74	65
YGR253C	YPR103W	I3D-exp-24	74	85
YGR135W	YMR314W	I3D-exp-24	103	70
YBL041W	YMR314W	I3D-exp-24	48	70
YMR314W	YOR362C	I3D-exp-24	70	79
YML092C	YMR314W	I3D-exp-24	65	70
YGR253C	YMR314W	I3D-exp-24	74	70
YFR050C	YMR314W	I3D-exp-24	59	70
YMR314W	YPR103W	I3D-exp-24	70	85
YKL145W	YMR314W	I3D-exp-24	140	70
YKL206C	YMR314W	I3D-exp-24	28	70
YMR314W	YOR117W	I3D-exp-24	70	106
YDL007W	YGR135W	I3D-exp-24	84	103
YDL007W	YDR394W	I3D-exp-24	84	93
YDL007W	YKL145W	I3D-exp-24	84	140
YDL007W	YOL038W	I3D-exp-24	84	76
YDL007W	YHR027C	I3D-exp-24	84	116
YGL048C	YGR135W	I3D-exp-24	140	103
YGL048C	YML092C	I3D-exp-24	140	65
YDR394W	YGL048C	I3D-exp-24	93	140
YGL048C	YKL145W	I3D-exp-24	140	140
YER021W	YGL048C	I3D-exp-24	91	140
YGL048C	YIL075C	I3D-exp-24	140	99
YDL007W	YGL048C	I3D-exp-24	84	140
YGR135W	YOR157C	I3D-exp-24	103	61
YBL041W	YOR157C	I3D-exp-24	48	61
YML092C	YOR157C	I3D-exp-24	65	61
YGL011C	YOR157C	I3D-exp-24	70	61
YER012W	YOR157C	I3D-exp-24	90	61
YBR173C	YGR135W	I3D-exp-24	53	103
YBR173C	YER094C	I3D-exp-24	53	50
YBR173C	YOR157C	I3D-exp-24	53	61
YBR173C	YOR362C	I3D-exp-24	53	79
YBR173C	YML092C	I3D-exp-24	53	65
YBR173C	YGL011C	I3D-exp-24	53	70
YBR173C	YER012W	I3D-exp-24	53	90
YBR173C	YPR103W	I3D-exp-24	53	85
YFL007W	YGR135W	I3D-exp-24	51	103
YFL007W	YOR362C	I3D-exp-24	51	79
YFL007W	YML092C	I3D-exp-24	51	65
YFL007W	YGR253C	I3D-exp-24	51	74
YFL007W	YGL011C	I3D-exp-24	51	70
YFL007W	YOL038W	I3D-exp-24	51	76
YFL007W	YMR314W	I3D-exp-24	51	70
YGR135W	YLR199C	I3D-exp-24	103	22
YLR199C	YOR362C	I3D-exp-24	22	79
YLR199C	YML092C	I3D-exp-24	22	65
YGR253C	YLR199C	I3D-exp-24	74	22
YGL011C	YLR199C	I3D-exp-24	70	22
YKL206C	YLR199C	I3D-exp-24	28	22
YLR199C	YOL038W	I3D-exp-24	22	76
YLR199C	YMR314W	I3D-exp-24	22	70
YBR173C	YLR199C	I3D-exp-24	53	22
YER094C	YPR103W	I3D-exp-24	50	85
YOR157C	YPR103W	I3D-exp-24	61	85
YBL041W	YPR103W	I3D-exp-24	48	85
YOR362C	YPR103W	I3D-exp-24	79	85
YER012W	YPR103W	I3D-exp-24	90	85
YCR076C	YPR103W	I3D-exp-24	16	85
YCR076C	YER094C	I3D-exp-24	16	50
YCR076C	YOR157C	I3D-exp-24	16	61
YBL041W	YCR076C	I3D-exp-24	48	16
YCR076C	YER012W	I3D-exp-24	16	90
YJL001W	YOR157C	I3D-exp-24	60	61
YJL001W	YOR362C	I3D-exp-24	60	79
YGL011C	YJL001W	I3D-exp-24	70	60
YFR050C	YJL001W	I3D-exp-24	59	60
YBR173C	YJL001W	I3D-exp-24	53	60
YCR076C	YJL001W	I3D-exp-24	16	60
YFR050C	YOR157C	I3D-exp-24	59	61
YBL041W	YFR050C	I3D-exp-24	48	59
YFR050C	YOR362C	I3D-exp-24	59	79
YFR050C	YGL011C	I3D-exp-24	59	70
YFR050C	YPR103W	I3D-exp-24	59	85
YCR076C	YFR050C	I3D-exp-24	16	59
YGL011C	YOR362C	I3D-exp-24	70	79
YGR135W	YOR362C	I3D-exp-24	103	79
YGL011C	YGR135W	I3D-exp-24	70	103
YER012W	YGR135W	I3D-exp-24	90	103
YKL206C	YOR362C	I3D-exp-24	28	79
YGR253C	YKL206C	I3D-exp-24	74	28
YGL011C	YKL206C	I3D-exp-24	70	28
YOR117W	YOR362C	I3D-exp-24	106	79
YGR253C	YOR117W	I3D-exp-24	74	106
YOR259C	YOR362C	I3D-exp-24	101	79
YGL011C	YOR259C	I3D-exp-24	70	101
YDR394W	YOR259C	I3D-exp-24	93	101
YKL145W	YOR259C	I3D-exp-24	140	101
YFR004W	YOR259C	I3D-exp-24	127	101
YOR117W	YOR259C	I3D-exp-24	106	101
YDL147W	YOR362C	I3D-exp-24	87	79
YDL147W	YGL011C	I3D-exp-24	87	70
YDL147W	YDR394W	I3D-exp-24	87	93
YDL147W	YDR427W	I3D-exp-24	87	77
YDL147W	YFR004W	I3D-exp-24	87	127
YDL147W	YOR261C	I3D-exp-24	87	90
YDL147W	YOR259C	I3D-exp-24	87	101
YDR394W	YML092C	I3D-exp-24	93	65
YDR394W	YGL011C	I3D-exp-24	93	70
YDR394W	YFR052W	I3D-exp-24	93	94
YDR394W	YIL075C	I3D-exp-24	93	99
YDL097C	YML092C	I3D-exp-24	84	65
YDL097C	YDR394W	I3D-exp-24	84	93
YDL097C	YDR363W-A	I3D-exp-24	84	79
YDL097C	YFR004W	I3D-exp-24	84	127
YDL097C	YPR108W	I3D-exp-24	84	80
YDL097C	YOR261C	I3D-exp-24	84	90
YDL097C	YDL147W	I3D-exp-24	84	87
YDL097C	YGL048C	I3D-exp-24	84	140
YGR253C	YLR021W	I3D-exp-24	74	31
YGR253C	YPL144W	I3D-exp-24	74	37
YLR021W	YPL144W	I3D-exp-24	31	37
YGR253C	YKL145W	I3D-exp-24	74	140
YKL145W	YOR117W	I3D-exp-24	140	106
YNL189W	YPL020C	I3D-exp-24	131	60
YLR335W	YNL189W	I3D-exp-24	98	131
YGL238W	YNL189W	I3D-exp-24	39	131
YGL097W	YNL189W	I3D-exp-24	50	131
YML034W	YNL189W	I3D-exp-24	41	131
YDR458C	YNL189W	I3D-exp-24	21	131
YFR028C	YLR182W	I3D-exp-24	176	143
YFR028C	YMR308C	I3D-exp-24	176	89
YFR028C	YNL161W	I3D-exp-24	176	67
YFR028C	YLR079W	I3D-exp-24	176	176
YFL024C	YFL039C	I3D-exp-24	53	288
YFL039C	YGL150C	I3D-exp-24	288	76
YFL039C	YGR002C	I3D-exp-24	288	58
YFL039C	YJL081C	I3D-exp-24	288	87
YFL024C	YJL081C	I3D-exp-24	53	87
YGL150C	YJL081C	I3D-exp-24	76	87
YGR002C	YJL081C	I3D-exp-24	58	87
YDR359C	YFL039C	I3D-exp-24	78	288
YDR359C	YJL081C	I3D-exp-24	78	87
YDR359C	YFL024C	I3D-exp-24	78	53
YDR359C	YHR099W	I3D-exp-24	78	112
YDR359C	YGR002C	I3D-exp-24	78	58
YFL039C	YOR141C	I3D-exp-24	288	82
YJL081C	YOR141C	I3D-exp-24	87	82
YGL150C	YOR141C	I3D-exp-24	76	82
YOR141C	YOR189W	I3D-exp-24	82	43
YFL039C	YOR189W	I3D-exp-24	288	43
YJL081C	YOR189W	I3D-exp-24	87	43
YGL150C	YOR189W	I3D-exp-24	76	43
YGL130W	YPL228W	I3D-exp-24	54	45
YDL235C	YIL147C	I3D-exp-24	36	48
YDL235C	YLR006C	I3D-exp-24	36	69
YGR006W	YHR165C	I3D-exp-24	40	113
YDR088C	YGR006W	I3D-exp-24	38	40
YDR088C	YHR165C	I3D-exp-24	38	113
YDR088C	YGR278W	I3D-exp-24	38	22
YAL003W	YBR118W	I3D-exp-24	41	102
YAL003W	YPR080W	I3D-exp-24	41	105
YDR217C	YPL153C	I3D-exp-24	247	264
YDL017W	YPL153C	I3D-exp-24	119	264
YBR009C	YGR252W	I3D-exp-24	271	255
YGR252W	YNL030W	I3D-exp-24	255	178
YDR448W	YGR252W	I3D-exp-24	127	255
YBL003C	YBR009C	I3D-exp-24	103	271
YBL003C	YNL030W	I3D-exp-24	103	178
YBL002W	YBL003C	I3D-exp-24	120	103
YBL003C	YDR224C	I3D-exp-24	103	174
YBR009C	YBR010W	I3D-exp-24	271	324
YBR009C	YNL031C	I3D-exp-24	271	267
YBR010W	YNL030W	I3D-exp-24	324	178
YNL030W	YNL031C	I3D-exp-24	178	267
YBR010W	YDR225W	I3D-exp-24	324	200
YDR225W	YNL031C	I3D-exp-24	200	267
YBR010W	YNL031C	I3D-exp-24	324	267
YBL003C	YBR010W	I3D-exp-24	103	324
YBL003C	YNL031C	I3D-exp-24	103	267
YBR010W	YML065W	I3D-exp-24	324	73
YML065W	YNL031C	I3D-exp-24	73	267
YBR010W	YPL015C	I3D-exp-24	324	25
YNL031C	YPL015C	I3D-exp-24	267	25
YBR010W	YLR442C	I3D-exp-24	324	165
YLR442C	YNL031C	I3D-exp-24	165	267
YBR010W	YJL115W	I3D-exp-24	324	195
YJL115W	YNL031C	I3D-exp-24	195	267
YBR010W	YNL246W	I3D-exp-24	324	53
YNL031C	YNL246W	I3D-exp-24	267	53
YBR010W	YEL056W	I3D-exp-24	324	42
YEL056W	YNL031C	I3D-exp-24	42	267
YBR010W	YPL129W	I3D-exp-24	324	122
YNL031C	YPL129W	I3D-exp-24	267	122
YBR010W	YIL126W	I3D-exp-24	324	100
YIL126W	YNL031C	I3D-exp-24	100	267
YBR010W	YMR270C	I3D-exp-24	324	26
YMR270C	YNL031C	I3D-exp-24	26	267
YBR010W	YGR270W	I3D-exp-24	324	75
YGR270W	YNL031C	I3D-exp-24	75	267
YBR009C	YDR225W	I3D-exp-24	271	200
YDR225W	YNL030W	I3D-exp-24	200	178
YBL002W	YDR225W	I3D-exp-24	120	200
YDR224C	YDR225W	I3D-exp-24	174	200
YBR009C	YPL015C	I3D-exp-24	271	25
YNL030W	YPL015C	I3D-exp-24	178	25
YBR009C	YLR442C	I3D-exp-24	271	165
YLR442C	YNL030W	I3D-exp-24	165	178
YBL002W	YLR442C	I3D-exp-24	120	165
YDR224C	YLR442C	I3D-exp-24	174	165
YBL003C	YLR442C	I3D-exp-24	103	165
YBR009C	YEL056W	I3D-exp-24	271	42
YEL056W	YNL030W	I3D-exp-24	42	178
YBR009C	YPL001W	I3D-exp-24	271	44
YNL030W	YPL001W	I3D-exp-24	178	44
YBR010W	YPL001W	I3D-exp-24	324	44
YNL031C	YPL001W	I3D-exp-24	267	44
YEL056W	YPL001W	I3D-exp-24	42	44
YBR009C	YKL089W	I3D-exp-24	271	42
YKL089W	YNL030W	I3D-exp-24	42	178
YDR225W	YKL089W	I3D-exp-24	200	42
YDR224C	YKL089W	I3D-exp-24	174	42
YBR009C	YKL049C	I3D-exp-24	271	88
YKL049C	YNL030W	I3D-exp-24	88	178
YDR225W	YKL049C	I3D-exp-24	200	88
YKL049C	YKL089W	I3D-exp-24	88	42
YBR009C	YOR295W	I3D-exp-24	271	28
YNL030W	YOR295W	I3D-exp-24	178	28
YLR141W	YOR295W	I3D-exp-24	25	28
YBR009C	YLR141W	I3D-exp-24	271	25
YLR141W	YNL030W	I3D-exp-24	25	178
YBR010W	YLR141W	I3D-exp-24	324	25
YLR141W	YNL031C	I3D-exp-24	25	267
YLR141W	YMR270C	I3D-exp-24	25	26
YBL025W	YLR141W	I3D-exp-24	30	25
YBR009C	YML065W	I3D-exp-24	271	73
YML065W	YNL030W	I3D-exp-24	73	178
YBL002W	YML065W	I3D-exp-24	120	73
YBL003C	YML065W	I3D-exp-24	103	73
YKR101W	YML065W	I3D-exp-24	77	73
YML065W	YPR019W	I3D-exp-24	73	116
YBR202W	YML065W	I3D-exp-24	95	73
YML065W	YNL261W	I3D-exp-24	73	70
YBR060C	YML065W	I3D-exp-24	87	73
YJL194W	YML065W	I3D-exp-24	103	73
YHR118C	YML065W	I3D-exp-24	61	73
YJL138C	YKR059W	I3D-exp-24	67	79
YGR162W	YKR059W	I3D-exp-24	94	79
YGR162W	YJL138C	I3D-exp-24	94	67
YGR162W	YOL139C	I3D-exp-24	94	101
YHR090C	YOR244W	I3D-exp-24	56	100
YFL024C	YOR244W	I3D-exp-24	53	100
YOL012C	YOR244W	I3D-exp-24	180	100
YER030W	YOL012C	I3D-exp-24	32	180
YDR334W	YOL012C	I3D-exp-24	117	180
YFL005W	YNL272C	I3D-exp-24	137	74
YER136W	YFL005W	I3D-exp-24	40	137
YER136W	YFL038C	I3D-exp-24	40	125
YER031C	YER136W	I3D-exp-24	85	40
YBL051C	YPL153C	I3D-exp-24	44	264
YDL101C	YPL153C	I3D-exp-24	96	264
YJL115W	YPL153C	I3D-exp-24	195	264
YDR052C	YPL153C	I3D-exp-24	94	264
YDL017W	YDR052C	I3D-exp-24	119	94
YOL005C	YOR224C	I3D-exp-24	58	77
YOL005C	YOR151C	I3D-exp-24	58	165
YDL140C	YOL005C	I3D-exp-24	390	58
YIL021W	YOL005C	I3D-exp-24	139	58
YML010W	YOL005C	I3D-exp-24	124	58
YNL113W	YOR224C	I3D-exp-24	56	77
YNL113W	YPR110C	I3D-exp-24	56	73
YNL113W	YOR341W	I3D-exp-24	56	100
YNL113W	YPR010C	I3D-exp-24	56	80
YNL113W	YOR116C	I3D-exp-24	56	60
YNL113W	YOR207C	I3D-exp-24	56	55
YHR143W-A	YOR151C	I3D-exp-24	62	165
YDL140C	YHR143W-A	I3D-exp-24	390	62
YHR143W-A	YIL021W	I3D-exp-24	62	139
YHR143W-A	YOR210W	I3D-exp-24	62	63
YHR143W-A	YPR110C	I3D-exp-24	62	73
YHR143W-A	YPR010C	I3D-exp-24	62	80
YHR143W-A	YOR207C	I3D-exp-24	62	55
YHR143W-A	YPR086W	I3D-exp-24	62	90
YGR246C	YHR143W-A	I3D-exp-24	56	62
YHR143W-A	YML010W	I3D-exp-24	62	124
YGL070C	YOR151C	I3D-exp-24	98	165
YDL140C	YGL070C	I3D-exp-24	390	98
YOR151C	YOR210W	I3D-exp-24	165	63
YIL021W	YOR210W	I3D-exp-24	139	63
YOR210W	YPR110C	I3D-exp-24	63	73
YOR210W	YPR010C	I3D-exp-24	63	80
YIL021W	YOR151C	I3D-exp-24	139	165
YDL140C	YIL021W	I3D-exp-24	390	139
YOR151C	YPR187W	I3D-exp-24	165	92
YDL140C	YPR187W	I3D-exp-24	390	92
YBR154C	YPR187W	I3D-exp-24	103	92
YOR341W	YPR187W	I3D-exp-24	100	92
YOR116C	YPR187W	I3D-exp-24	60	92
YDL140C	YOR151C	I3D-exp-24	390	165
YGL043W	YOR151C	I3D-exp-24	130	165
YDR404C	YOR151C	I3D-exp-24	97	165
YDL140C	YDR404C	I3D-exp-24	390	97
YDR404C	YJL140W	I3D-exp-24	97	125
YDR404C	YPR187W	I3D-exp-24	97	92
YDR404C	YML010W	I3D-exp-24	97	124
YJL140W	YOR151C	I3D-exp-24	125	165
YDL140C	YJL140W	I3D-exp-24	390	125
YER171W	YJL140W	I3D-exp-24	63	125
YDR045C	YOR151C	I3D-exp-24	33	165
YDL140C	YDR045C	I3D-exp-24	390	33
YBR154C	YDR045C	I3D-exp-24	103	33
YDL150W	YDR045C	I3D-exp-24	38	33
YDR045C	YOR116C	I3D-exp-24	33	60
YDR045C	YOR207C	I3D-exp-24	33	55
YDR045C	YKR025W	I3D-exp-24	33	30
YBR154C	YOR151C	I3D-exp-24	103	165
YBR154C	YDL140C	I3D-exp-24	103	390
YBR154C	YOR341W	I3D-exp-24	103	100
YBR154C	YOR116C	I3D-exp-24	103	60
YGR005C	YOR151C	I3D-exp-24	53	165
YGR005C	YGR186W	I3D-exp-24	53	65
YGR005C	YKR062W	I3D-exp-24	53	39
YGR005C	YPR086W	I3D-exp-24	53	90
YGR186W	YOR151C	I3D-exp-24	65	165
YDL140C	YGR186W	I3D-exp-24	390	65
YGR186W	YOR210W	I3D-exp-24	65	63
YGL070C	YGR186W	I3D-exp-24	98	65
YJR035W	YOR151C	I3D-exp-24	69	165
YDR404C	YJR035W	I3D-exp-24	97	69
YKL028W	YOR151C	I3D-exp-24	43	165
YDL140C	YKL028W	I3D-exp-24	390	43
YDR404C	YKL028W	I3D-exp-24	97	43
YKL028W	YPR086W	I3D-exp-24	43	90
YDR311W	YKL028W	I3D-exp-24	58	43
YER171W	YKL028W	I3D-exp-24	63	43
YML010W	YOR151C	I3D-exp-24	124	165
YDL140C	YML010W	I3D-exp-24	390	124
YIL021W	YML010W	I3D-exp-24	139	124
YKL160W	YOR151C	I3D-exp-24	46	165
YKL160W	YML010W	I3D-exp-24	46	124
YOR048C	YOR151C	I3D-exp-24	69	165
YDL140C	YOR048C	I3D-exp-24	390	69
YDR404C	YOR048C	I3D-exp-24	97	69
YGL246C	YOR048C	I3D-exp-24	38	69
YDL140C	YOR224C	I3D-exp-24	390	77
YIL021W	YOR224C	I3D-exp-24	139	77
YOR224C	YPR110C	I3D-exp-24	77	73
YOR224C	YOR341W	I3D-exp-24	77	100
YOR116C	YOR224C	I3D-exp-24	60	77
YDL140C	YGL043W	I3D-exp-24	390	130
YDL140C	YDR289C	I3D-exp-24	390	68
YDL140C	YER022W	I3D-exp-24	390	81
YER022W	YLR071C	I3D-exp-24	81	60
YDL140C	YHR058C	I3D-exp-24	390	58
YGL127C	YHR058C	I3D-exp-24	69	58
YBR253W	YHR058C	I3D-exp-24	48	58
YER022W	YHR058C	I3D-exp-24	81	58
YBR193C	YHR058C	I3D-exp-24	64	58
YBR193C	YDL140C	I3D-exp-24	64	390
YBR193C	YGR104C	I3D-exp-24	64	85
YBR193C	YBR253W	I3D-exp-24	64	48
YBR193C	YER022W	I3D-exp-24	64	81
YDL140C	YNL251C	I3D-exp-24	390	79
YDL140C	YKL005C	I3D-exp-24	390	23
YBR154C	YKL005C	I3D-exp-24	103	23
YDL140C	YGR104C	I3D-exp-24	390	85
YER022W	YGR104C	I3D-exp-24	81	85
YDL140C	YGL127C	I3D-exp-24	390	69
YBR193C	YGL127C	I3D-exp-24	64	69
YGL127C	YLR071C	I3D-exp-24	69	60
YDL140C	YOL135C	I3D-exp-24	390	65
YDR308C	YOL135C	I3D-exp-24	62	65
YGL127C	YOL135C	I3D-exp-24	69	65
YLR071C	YOL135C	I3D-exp-24	60	65
YOL135C	YPR168W	I3D-exp-24	65	46
YBL093C	YOL135C	I3D-exp-24	51	65
YDL140C	YGR116W	I3D-exp-24	390	92
YDL140C	YIL143C	I3D-exp-24	390	51
YIL143C	YKR062W	I3D-exp-24	51	39
YIL143C	YKL028W	I3D-exp-24	51	43
YER171W	YIL143C	I3D-exp-24	63	51
YHR041C	YIL021W	I3D-exp-24	107	139
YGR104C	YHR041C	I3D-exp-24	85	107
YIL021W	YLR430W	I3D-exp-24	139	80
YLR430W	YNL251C	I3D-exp-24	80	79
YBR154C	YPR190C	I3D-exp-24	103	39
YOR116C	YPR190C	I3D-exp-24	60	39
YNL151C	YPR190C	I3D-exp-24	32	39
YBL045C	YPR191W	I3D-exp-24	61	60
YDR529C	YPR191W	I3D-exp-24	34	60
YBL045C	YEL024W	I3D-exp-24	61	47
YEL024W	YOR065W	I3D-exp-24	47	61
Q0105	YEL024W	I3D-exp-24	34	47
YBL045C	YJL166W	I3D-exp-24	61	36
YJL166W	YOR065W	I3D-exp-24	36	61
Q0105	YJL166W	I3D-exp-24	34	36
YDR529C	YJL166W	I3D-exp-24	34	36
YFR033C	YJL166W	I3D-exp-24	44	36
YEL024W	YJL166W	I3D-exp-24	47	36
YBL045C	YGR183C	I3D-exp-24	61	30
YGR183C	YOR065W	I3D-exp-24	30	61
YEL024W	YGR183C	I3D-exp-24	47	30
YGR183C	YNL052W	I3D-exp-24	30	49
YBL045C	YHR001W-A	I3D-exp-24	61	25
YHR001W-A	YOR065W	I3D-exp-24	25	61
Q0105	YHR001W-A	I3D-exp-24	34	25
YDR529C	YHR001W-A	I3D-exp-24	34	25
YEL024W	YHR001W-A	I3D-exp-24	47	25
YHR001W-A	YPR191W	I3D-exp-24	25	60
YGR183C	YHR001W-A	I3D-exp-24	30	25
YBL045C	YOR065W	I3D-exp-24	61	61
Q0105	YBL045C	I3D-exp-24	34	61
YBL045C	YDR529C	I3D-exp-24	61	34
YBL045C	YNL052W	I3D-exp-24	61	49
YBL045C	YIL111W	I3D-exp-24	61	25
Q0105	YDR529C	I3D-exp-24	34	34
YPL253C	YPR141C	I3D-exp-24	32	103
YDR092W	YGL087C	I3D-exp-24	83	97
YHR024C	YLR163C	I3D-exp-24	24	34
YKL085W	YLR163C	I3D-exp-24	43	34
YGL187C	YLR163C	I3D-exp-24	48	34
YGL187C	YGL191W	I3D-exp-24	48	30
Q0045	YGL191W	I3D-exp-24	65	30
Q0275	YGL191W	I3D-exp-24	41	30
YGL187C	YMR256C	I3D-exp-24	48	26
Q0045	YMR256C	I3D-exp-24	65	26
Q0275	YMR256C	I3D-exp-24	41	26
YLR395C	YMR256C	I3D-exp-24	26	26
YGL187C	YNR017W	I3D-exp-24	48	119
YGR180C	YJL026W	I3D-exp-24	69	56
YER070W	YGR180C	I3D-exp-24	87	69
YER070W	YJL026W	I3D-exp-24	87	56
YDR225W	YHR154W	I3D-exp-24	200	64
YDR225W	YGL207W	I3D-exp-24	200	146
YDR224C	YGL207W	I3D-exp-24	174	146
YDR225W	YLL022C	I3D-exp-24	200	28
YDR224C	YLL022C	I3D-exp-24	174	28
YDR225W	YML041C	I3D-exp-24	200	77
YDR224C	YML041C	I3D-exp-24	174	77
YDR225W	YJR060W	I3D-exp-24	200	86
YBL002W	YBR009C	I3D-exp-24	120	271
YBL002W	YNL030W	I3D-exp-24	120	178
YBR009C	YDR224C	I3D-exp-24	271	174
YDR224C	YNL030W	I3D-exp-24	174	178
YDR224C	YER030W	I3D-exp-24	174	32
YDR224C	YDR334W	I3D-exp-24	174	117
YDR334W	YJL081C	I3D-exp-24	117	87
YDR190C	YDR334W	I3D-exp-24	101	117
YDR224C	YDR254W	I3D-exp-24	174	71
YBR107C	YDR254W	I3D-exp-24	57	71
YBR211C	YDR254W	I3D-exp-24	46	71
YDR254W	YKL049C	I3D-exp-24	71	88
YDR254W	YJR060W	I3D-exp-24	71	86
YBR010W	YOR064C	I3D-exp-24	324	29
YNL031C	YOR064C	I3D-exp-24	267	29
YOR064C	YPL129W	I3D-exp-24	29	122
YBR010W	YLL002W	I3D-exp-24	324	122
YLL002W	YNL031C	I3D-exp-24	122	267
YJL115W	YLL002W	I3D-exp-24	195	122
YLL002W	YNL246W	I3D-exp-24	122	53
YBR010W	YPL138C	I3D-exp-24	324	65
YNL031C	YPL138C	I3D-exp-24	267	65
YAR003W	YPL138C	I3D-exp-24	73	65
YBR175W	YPL138C	I3D-exp-24	74	65
YBR010W	YOR213C	I3D-exp-24	324	32
YNL031C	YOR213C	I3D-exp-24	267	32
YBR010W	YMR075W	I3D-exp-24	324	71
YMR075W	YNL031C	I3D-exp-24	71	267
YMR075W	YOL004W	I3D-exp-24	71	150
YMR075W	YNL330C	I3D-exp-24	71	193
YBR010W	YBR215W	I3D-exp-24	324	57
YBR215W	YNL031C	I3D-exp-24	57	267
YBR215W	YOR038C	I3D-exp-24	57	63
YBR215W	YJR140C	I3D-exp-24	57	57
YBL008W	YBR215W	I3D-exp-24	71	57
YCR088W	YNL020C	I3D-exp-24	73	46
YCL009C	YMR108W	I3D-exp-24	42	47
YBL084C	YGL240W	I3D-exp-24	59	64
YGL240W	YKL101W	I3D-exp-24	64	99
YGL240W	YNL172W	I3D-exp-24	64	47
YGL003C	YNL172W	I3D-exp-24	126	47
YHR166C	YNL172W	I3D-exp-24	75	47
YIR025W	YNL172W	I3D-exp-24	31	47
YLR127C	YNL172W	I3D-exp-24	52	47
YDL008W	YLR127C	I3D-exp-24	52	52
YDR118W	YLR127C	I3D-exp-24	33	52
YML065W	YPR162C	I3D-exp-24	73	44
YPR019W	YPR162C	I3D-exp-24	116	44
YJR046W	YPR162C	I3D-exp-24	38	44
YNL261W	YPR162C	I3D-exp-24	70	44
YLL004W	YPR162C	I3D-exp-24	54	44
YJL194W	YPR162C	I3D-exp-24	103	44
YGL201C	YPR162C	I3D-exp-24	101	44
YLL004W	YML065W	I3D-exp-24	54	73
YLL004W	YNL261W	I3D-exp-24	54	70
YBR060C	YLL004W	I3D-exp-24	87	54
YJL194W	YLL004W	I3D-exp-24	103	54
YHR118C	YLL004W	I3D-exp-24	61	54
YIL109C	YPR181C	I3D-exp-24	84	112
YIL004C	YIL109C	I3D-exp-24	64	84
YPL218W	YPR181C	I3D-exp-24	66	112
YNR026C	YPL218W	I3D-exp-24	44	66
YDL195W	YPR181C	I3D-exp-24	68	112
YDL195W	YPL218W	I3D-exp-24	68	66
YDR189W	YLR026C	I3D-exp-24	63	84
YIL109C	YLR026C	I3D-exp-24	84	84
YGL106W	YOR326W	I3D-exp-24	52	147
YLR190W	YOR326W	I3D-exp-24	50	147
YMR163C	YOR326W	I3D-exp-24	19	147
YKL079W	YOR326W	I3D-exp-24	46	147
YGL153W	YLR191W	I3D-exp-24	66	64
YLR275W	YPR182W	I3D-exp-24	48	37
YDL030W	YLR275W	I3D-exp-24	42	48
YHR165C	YLR275W	I3D-exp-24	113	48
YGR074W	YLR275W	I3D-exp-24	52	48
YIL061C	YLR275W	I3D-exp-24	49	48
YOR159C	YPR182W	I3D-exp-24	38	37
YFL017W-A	YOR159C	I3D-exp-24	28	38
YDL087C	YOR159C	I3D-exp-24	32	38
YIL061C	YOR159C	I3D-exp-24	49	38
YIL061C	YPR182W	I3D-exp-24	49	37
YER029C	YIL061C	I3D-exp-24	46	49
YFL017W-A	YIL061C	I3D-exp-24	28	49
YIL061C	YLR147C	I3D-exp-24	49	45
YDR328C	YFL009W	I3D-exp-24	129	112
YDR328C	YMR168C	I3D-exp-24	129	51
YDR328C	YMR094W	I3D-exp-24	129	46
YFL009W	YLR079W	I3D-exp-24	112	176
YDR292C	YKL154W	I3D-exp-24	23	23
YDL042C	YDR227W	I3D-exp-24	261	148
YDR227W	YNL186W	I3D-exp-24	148	41
YDR227W	YMR219W	I3D-exp-24	148	45
YKL090W	YLL039C	I3D-exp-24	17	255
YLL039C	YNR006W	I3D-exp-24	255	87
YCL008C	YNR006W	I3D-exp-24	64	87
YHL002W	YNR006W	I3D-exp-24	46	87
YLL039C	YMR276W	I3D-exp-24	255	76
YBL047C	YLL039C	I3D-exp-24	83	255
YBL007C	YLL039C	I3D-exp-24	133	255
YKL210W	YLL039C	I3D-exp-24	53	255
YKL210W	YLR167W	I3D-exp-24	53	54
YDR054C	YKL210W	I3D-exp-24	120	53
YER125W	YLL039C	I3D-exp-24	218	255
YER125W	YJL151C	I3D-exp-24	218	44
YBR170C	YLL039C	I3D-exp-24	63	255
YBR170C	YIL148W	I3D-exp-24	63	60
YBR170C	YDL126C	I3D-exp-24	63	183
YDL126C	YLL039C	I3D-exp-24	183	255
YDL126C	YIL148W	I3D-exp-24	183	60
YGR048W	YLL039C	I3D-exp-24	63	255
YDL126C	YGR048W	I3D-exp-24	183	63
YBR170C	YGR048W	I3D-exp-24	63	63
YKL186C	YPL169C	I3D-exp-24	46	109
YKL204W	YOL139C	I3D-exp-24	64	101
YOL139C	YOR276W	I3D-exp-24	101	44
YNL118C	YOL149W	I3D-exp-24	74	67
YNL290W	YOR368W	I3D-exp-24	69	108
YOL094C	YOR368W	I3D-exp-24	54	108
YJR068W	YOR368W	I3D-exp-24	64	108
YBR087W	YLR288C	I3D-exp-24	77	79
YER173W	YLR288C	I3D-exp-24	121	79
YJR068W	YLR288C	I3D-exp-24	64	79
YLR288C	YOR368W	I3D-exp-24	79	108
YBR087W	YMR078C	I3D-exp-24	77	102
YCL016C	YMR078C	I3D-exp-24	69	102
YHR191C	YMR078C	I3D-exp-24	71	102
YMR078C	YNL262W	I3D-exp-24	102	135
YMR078C	YOL094C	I3D-exp-24	102	54
YDR246W	YFL038C	I3D-exp-24	34	125
YDR246W	YML077W	I3D-exp-24	34	37
YDR246W	YKR068C	I3D-exp-24	34	54
YDR246W	YDR472W	I3D-exp-24	34	35
YDR246W	YGL210W	I3D-exp-24	34	65
YFL038C	YML077W	I3D-exp-24	125	37
YKR068C	YML077W	I3D-exp-24	54	37
YGL210W	YML077W	I3D-exp-24	65	37
YFL038C	YKR068C	I3D-exp-24	125	54
YEL048C	YKR068C	I3D-exp-24	24	54
YDR472W	YFL038C	I3D-exp-24	35	125
YDR472W	YKR068C	I3D-exp-24	35	54
YDR472W	YGL210W	I3D-exp-24	35	65
YDR108W	YDR472W	I3D-exp-24	67	35
YBR254C	YDR472W	I3D-exp-24	37	35
YJR102C	YLR417W	I3D-exp-24	44	61
YLR417W	YPL065W	I3D-exp-24	61	48
YJR102C	YPL002C	I3D-exp-24	44	49
YLR417W	YPL002C	I3D-exp-24	61	49
YDL003W	YFL008W	I3D-exp-24	107	71
YDL003W	YIL026C	I3D-exp-24	107	47
YDL003W	YJL074C	I3D-exp-24	107	90
YDL003W	YMR076C	I3D-exp-24	107	47
YFL008W	YJL074C	I3D-exp-24	71	90
YDR180W	YFL008W	I3D-exp-24	50	71
YDR180W	YJL074C	I3D-exp-24	50	90
YDR180W	YER147C	I3D-exp-24	50	23
YBR130C	YKL130C	I3D-exp-24	62	56
YAL029C	YBR130C	I3D-exp-24	63	62
YDR404C	YDR460W	I3D-exp-24	97	38
YDR460W	YJL140W	I3D-exp-24	38	125
YDR460W	YKR062W	I3D-exp-24	38	39
YDR460W	YKL028W	I3D-exp-24	38	43
YDR460W	YER171W	I3D-exp-24	38	63
YDL108W	YDR460W	I3D-exp-24	74	38
YDR460W	YPR025C	I3D-exp-24	38	40
YDR156W	YPR187W	I3D-exp-24	55	92
YDR156W	YOR340C	I3D-exp-24	55	52
YDR156W	YKL125W	I3D-exp-24	55	38
YDR156W	YOR341W	I3D-exp-24	55	100
YDR156W	YPR010C	I3D-exp-24	55	80
YDR156W	YJL025W	I3D-exp-24	55	24
YOR340C	YPR187W	I3D-exp-24	52	92
YKL125W	YOR340C	I3D-exp-24	38	52
YOR340C	YOR341W	I3D-exp-24	52	100
YOR340C	YPR010C	I3D-exp-24	52	80
YPR010C	YPR187W	I3D-exp-24	80	92
YPR010C	YPR110C	I3D-exp-24	80	73
YOR341W	YPR010C	I3D-exp-24	100	80
YKL144C	YPR187W	I3D-exp-24	34	92
YKL144C	YOR116C	I3D-exp-24	34	60
YKL144C	YNL151C	I3D-exp-24	34	32
YKL144C	YOR207C	I3D-exp-24	34	55
YKL125W	YPR187W	I3D-exp-24	38	92
YKL125W	YPR110C	I3D-exp-24	38	73
YKL125W	YOR341W	I3D-exp-24	38	100
YKL125W	YPR010C	I3D-exp-24	38	80
YKL125W	YNL113W	I3D-exp-24	38	56
YJL148W	YOR210W	I3D-exp-24	71	63
YJL148W	YPR110C	I3D-exp-24	71	73
YJL148W	YPR010C	I3D-exp-24	71	80
YDR308C	YOR174W	I3D-exp-24	62	66
YOL135C	YOR174W	I3D-exp-24	65	66
YGL127C	YOR174W	I3D-exp-24	69	66
YNR010W	YOR174W	I3D-exp-24	73	66
YLR071C	YOR174W	I3D-exp-24	60	66
YDR308C	YPR168W	I3D-exp-24	62	46
YLR071C	YPR168W	I3D-exp-24	60	46
YBL093C	YPR168W	I3D-exp-24	51	46
YLR178C	YMR297W	I3D-exp-24	23	52
YBL007C	YFR024C-A	I3D-exp-24	133	49
YEL037C	YPL096W	I3D-exp-24	139	35
YDL190C	YEL037C	I3D-exp-24	57	139
YDL190C	YMR276W	I3D-exp-24	57	76
YEL037C	YHR027C	I3D-exp-24	139	116
YHR027C	YKL145W	I3D-exp-24	116	140
YHR027C	YIL075C	I3D-exp-24	116	99
YBR143C	YDR172W	I3D-exp-24	82	236
YER151C	YNR051C	I3D-exp-24	130	99
YJR050W	YLL036C	I3D-exp-24	51	74
YCR063W	YLL036C	I3D-exp-24	41	74
YLL036C	YMR213W	I3D-exp-24	74	50
YHR165C	YMR213W	I3D-exp-24	113	50
YAL032C	YMR213W	I3D-exp-24	36	50
YJR050W	YMR213W	I3D-exp-24	51	50
YKL095W	YMR213W	I3D-exp-24	23	50
YBR065C	YMR213W	I3D-exp-24	32	50
YGR129W	YMR213W	I3D-exp-24	38	50
YDR364C	YMR213W	I3D-exp-24	57	50
YLL036C	YPR101W	I3D-exp-24	74	46
YMR213W	YPR101W	I3D-exp-24	50	46
YDL209C	YLL036C	I3D-exp-24	37	74
YDL209C	YHR165C	I3D-exp-24	37	113
YDL209C	YJR050W	I3D-exp-24	37	51
YCR063W	YDL209C	I3D-exp-24	41	37
YBR065C	YDL209C	I3D-exp-24	32	37
YDR468C	YKR020W	I3D-exp-24	46	59
YGL090W	YOR005C	I3D-exp-24	42	53
YDR477W	YGL208W	I3D-exp-24	304	58
YGL115W	YGL208W	I3D-exp-24	135	58
YDR477W	YGL115W	I3D-exp-24	304	135
YCL008C	YLR119W	I3D-exp-24	64	49
YLR119W	YPL065W	I3D-exp-24	49	48
YGR206W	YLR119W	I3D-exp-24	22	49
YCL008C	YPL065W	I3D-exp-24	64	48
YCL008C	YGR206W	I3D-exp-24	64	22
YBL026W	YMR268C	I3D-exp-24	65	41
YER146W	YMR268C	I3D-exp-24	55	41
YMR268C	YNL147W	I3D-exp-24	41	78
YER112W	YNL147W	I3D-exp-24	76	78
YER146W	YNL147W	I3D-exp-24	55	78
YER018C	YMR117C	I3D-exp-24	53	57
YFR046C	YMR117C	I3D-exp-24	27	57
YIR010W	YMR117C	I3D-exp-24	51	57
YIL144W	YMR117C	I3D-exp-24	90	57
YMR117C	YOL069W	I3D-exp-24	57	57
YLR045C	YMR117C	I3D-exp-24	63	57
YMR117C	YPL209C	I3D-exp-24	57	117
YDL028C	YMR117C	I3D-exp-24	82	57
YER018C	YFR046C	I3D-exp-24	53	27
YER018C	YIR010W	I3D-exp-24	53	51
YER018C	YIL144W	I3D-exp-24	53	90
YIL144W	YOL069W	I3D-exp-24	90	57
YIL144W	YPL209C	I3D-exp-24	90	117
YDL028C	YER018C	I3D-exp-24	82	53
YDL028C	YIL144W	I3D-exp-24	82	90
YLL003W	YOR257W	I3D-exp-24	28	58
YBR111W-A	YOR257W	I3D-exp-24	53	58
YBR111W-A	YDR159W	I3D-exp-24	53	96
YBR111W-A	YPL047W	I3D-exp-24	53	63
YBR111W-A	YMR223W	I3D-exp-24	53	100
YBR111W-A	YGL066W	I3D-exp-24	53	100
YBR111W-A	YOR098C	I3D-exp-24	53	89
YDR159W	YOR257W	I3D-exp-24	96	58
YDR159W	YDR363W-A	I3D-exp-24	96	79
YDR159W	YOR098C	I3D-exp-24	96	89
YDL064W	YDR390C	I3D-exp-24	84	34
YJL011C	YKL144C	I3D-exp-24	33	34
YJL011C	YOR116C	I3D-exp-24	33	60
YJL011C	YNL151C	I3D-exp-24	33	32
YDR270W	YNL259C	I3D-exp-24	33	24
YJL020C	YOR181W	I3D-exp-24	56	95
YGL105W	YGR264C	I3D-exp-24	61	48
YGL105W	YGL245W	I3D-exp-24	61	61
YLR442C	YNL216W	I3D-exp-24	165	133
YGR104C	YMR112C	I3D-exp-24	85	45
YBR253W	YMR112C	I3D-exp-24	48	45
YER022W	YMR112C	I3D-exp-24	81	45
YBR193C	YMR112C	I3D-exp-24	64	45
YGR092W	YIL106W	I3D-exp-24	105	43
YJL104W	YLR008C	I3D-exp-24	53	59
YDR362C	YPL007C	I3D-exp-24	31	21
YAL001C	YPL007C	I3D-exp-24	46	21
YDL120W	YPL135W	I3D-exp-24	80	61
YGR063C	YML010W	I3D-exp-24	109	124
YBL008W	YJL115W	I3D-exp-24	71	195
YDL004W	YPL271W	I3D-exp-24	29	36
YBR039W	YDL004W	I3D-exp-24	46	29
Q0130	YDL004W	I3D-exp-24	24	29
YBR039W	YPL271W	I3D-exp-24	46	36
YBR039W	YJR121W	I3D-exp-24	46	73
YBL099W	YBR039W	I3D-exp-24	84	46
YBR039W	YDL181W	I3D-exp-24	46	30
YBL099W	YJR121W	I3D-exp-24	84	73
YBL099W	YDL181W	I3D-exp-24	84	30
YBL099W	YPL078C	I3D-exp-24	84	47
YDL181W	YJR121W	I3D-exp-24	30	73
YDR298C	YJR121W	I3D-exp-24	40	73
YBL099W	YDR298C	I3D-exp-24	84	40
YDR298C	YPL078C	I3D-exp-24	40	47
YBL099W	YKL016C	I3D-exp-24	84	48
Q0085	YKL016C	I3D-exp-24	39	48
Q0080	YKL016C	I3D-exp-24	20	48
YKL016C	YPL078C	I3D-exp-24	48	47
YBL099W	YLR295C	I3D-exp-24	84	39
YKL016C	YLR295C	I3D-exp-24	48	39
YLR295C	YPL078C	I3D-exp-24	39	47
YDR298C	YLR295C	I3D-exp-24	40	39
YDR377W	YLR295C	I3D-exp-24	35	39
Q0130	YBR039W	I3D-exp-24	24	46
Q0085	Q0130	I3D-exp-24	39	24
Q0130	YKL016C	I3D-exp-24	24	48
Q0080	Q0130	I3D-exp-24	20	24
YDR280W	YOL142W	I3D-exp-24	43	33
YGR095C	YOL142W	I3D-exp-24	43	33
YNL232W	YOL142W	I3D-exp-24	52	33
YLR398C	YOL142W	I3D-exp-24	71	33
YNR024W	YOL142W	I3D-exp-24	21	33
YOL142W	YOR001W	I3D-exp-24	33	165
YCR035C	YOR001W	I3D-exp-24	54	165
YHR069C	YOR001W	I3D-exp-24	57	165
YGR158C	YOR001W	I3D-exp-24	48	165
YNL232W	YOR001W	I3D-exp-24	52	165
YJL050W	YOR001W	I3D-exp-24	84	165
YHR081W	YOR001W	I3D-exp-24	64	165
YDR228C	YOR250C	I3D-exp-24	63	37
YMR159C	YPL149W	I3D-exp-24	39	54
YBR217W	YPL149W	I3D-exp-24	42	54
YGR188C	YOR026W	I3D-exp-24	96	91
YJL013C	YOR026W	I3D-exp-24	55	91
YGL093W	YOR026W	I3D-exp-24	51	91
YIL022W	YNR017W	I3D-exp-24	92	119
YIL022W	YJL143W	I3D-exp-24	92	76
YDR432W	YMR216C	I3D-exp-24	147	55
YKL182W	YPL231W	I3D-exp-24	73	68
YDL132W	YLR128W	I3D-exp-24	89	25
YLR128W	YLR306W	I3D-exp-24	25	22
YDL195W	YLR208W	I3D-exp-24	68	102
YGL092W	YLR208W	I3D-exp-24	84	102
YKL057C	YLR208W	I3D-exp-24	84	102
YDL116W	YLR208W	I3D-exp-24	89	102
YLR208W	YPL085W	I3D-exp-24	102	51
YLR208W	YML103C	I3D-exp-24	102	80
YDR128W	YLR208W	I3D-exp-24	37	102
YBL104C	YLR208W	I3D-exp-24	39	102
YDR394W	YGR232W	I3D-exp-24	93	45
YDR394W	YFR004W	I3D-exp-24	93	127
YFR004W	YLR167W	I3D-exp-24	127	54
YFR004W	YKL145W	I3D-exp-24	127	140
YFR004W	YFR052W	I3D-exp-24	127	94
YFR004W	YOR117W	I3D-exp-24	127	106
YFR004W	YIL075C	I3D-exp-24	127	99
YFR004W	YIL148W	I3D-exp-24	127	60
YDR394W	YOR261C	I3D-exp-24	93	90
YFR052W	YOR261C	I3D-exp-24	94	90
YDR427W	YOR261C	I3D-exp-24	77	90
YFR004W	YOR261C	I3D-exp-24	127	90
YOR261C	YPR108W	I3D-exp-24	90	80
YER021W	YOR261C	I3D-exp-24	91	90
YOR259C	YOR261C	I3D-exp-24	101	90
YHR200W	YOR261C	I3D-exp-24	148	90
YDR373W	YNL267W	I3D-exp-24	24	52
YEL037C	YER162C	I3D-exp-24	139	68
YDR311W	YER162C	I3D-exp-24	58	68
YDR311W	YGR258C	I3D-exp-24	58	55
YDR311W	YER171W	I3D-exp-24	58	63
YER162C	YML011C	I3D-exp-24	68	14
YIL143C	YML011C	I3D-exp-24	51	14
YKL002W	YPR173C	I3D-exp-24	54	104
YER128W	YPR173C	I3D-exp-24	18	104
YIL065C	YJL112W	I3D-exp-24	62	50
YIL065C	YKR036C	I3D-exp-24	62	27
YMR094W	YMR168C	I3D-exp-24	46	51
YAL030W	YGR009C	I3D-exp-24	77	82
YGR009C	YPL232W	I3D-exp-24	82	74
YAL030W	YPL232W	I3D-exp-24	77	74
YOL001W	YPL031C	I3D-exp-24	82	124
YGL134W	YPL031C	I3D-exp-24	22	124
YDL201W	YDR165W	I3D-exp-24	31	28
YGL092W	YJR042W	I3D-exp-24	84	63
YGL092W	YKL057C	I3D-exp-24	84	84
YDL116W	YGL092W	I3D-exp-24	89	84
YDL116W	YJR042W	I3D-exp-24	89	63
YDL116W	YKR082W	I3D-exp-24	89	103
YDL116W	YML103C	I3D-exp-24	89	80
YGL092W	YML103C	I3D-exp-24	84	80
YJL039C	YML103C	I3D-exp-24	37	80
YGR119C	YML103C	I3D-exp-24	65	80
YFR002W	YML103C	I3D-exp-24	65	80
YJL041W	YML103C	I3D-exp-24	101	80
YBL064C	YCR083W	I3D-exp-24	43	30
YLR181C	YPR173C	I3D-exp-24	52	104
YDR486C	YLR181C	I3D-exp-24	49	52
YKR035W-A	YLR181C	I3D-exp-24	51	52
YNL037C	YOR136W	I3D-exp-24	63	75
YER118C	YJL128C	I3D-exp-24	70	96
YMR077C	YPR173C	I3D-exp-24	55	104
YDR009W	YML051W	I3D-exp-24	48	83
YCR077C	YLR438C-A	I3D-exp-24	127	54
YBL026W	YLR438C-A	I3D-exp-24	65	54
YJL124C	YLR438C-A	I3D-exp-24	118	54
YJR022W	YLR438C-A	I3D-exp-24	42	54
YDR378C	YLR438C-A	I3D-exp-24	87	54
YDR378C	YER146W	I3D-exp-24	87	55
YDR378C	YJL124C	I3D-exp-24	87	118
YDR378C	YJR022W	I3D-exp-24	87	42
YGR181W	YJR135W-A	I3D-exp-24	36	20
YDR372C	YKL212W	I3D-exp-24	44	99
YJR093C	YKR002W	I3D-exp-24	51	67
YLR453C	YNL216W	I3D-exp-24	50	133
YBR275C	YNL216W	I3D-exp-24	73	133
YML077W	YOR115C	I3D-exp-24	37	50
YKR068C	YOR115C	I3D-exp-24	54	50
YEL048C	YOR115C	I3D-exp-24	24	50
YBR254C	YKR068C	I3D-exp-24	37	54
YGL210W	YKR068C	I3D-exp-24	65	54
YDR407C	YDR472W	I3D-exp-24	34	35
YDR407C	YGL210W	I3D-exp-24	34	65
YBR254C	YDR407C	I3D-exp-24	37	34
YDR407C	YGR166W	I3D-exp-24	34	48
YDR407C	YMR218C	I3D-exp-24	34	39
YLR167W	YOR369C	I3D-exp-24	54	47
YKL143W	YOR369C	I3D-exp-24	46	47
YBR247C	YOR369C	I3D-exp-24	63	47
YHL013C	YLR167W	I3D-exp-24	19	54
YBL072C	YHL013C	I3D-exp-24	88	19
YHL013C	YIL148W	I3D-exp-24	19	60
YHL013C	YOR096W	I3D-exp-24	19	76
YER102W	YHL013C	I3D-exp-24	88	19
YDR079C-A	YPL122C	I3D-exp-24	23	39
YDR079C-A	YIL143C	I3D-exp-24	23	51
YPL122C	YPR056W	I3D-exp-24	39	33
YDR311W	YPR056W	I3D-exp-24	58	33
YLR005W	YPR056W	I3D-exp-24	50	33
YLR005W	YPL122C	I3D-exp-24	50	39
YIL143C	YLR005W	I3D-exp-24	51	50
YDR311W	YLR005W	I3D-exp-24	58	50
YER171W	YLR005W	I3D-exp-24	63	50
YGL100W	YJR042W	I3D-exp-24	53	63
YBL104C	YGL100W	I3D-exp-24	39	53
YJR042W	YKL057C	I3D-exp-24	63	84
YGL207W	YML069W	I3D-exp-24	146	97
YBL078C	YOL082W	I3D-exp-24	110	49
YBL078C	YKR051W	I3D-exp-24	110	14
YBL047C	YBL078C	I3D-exp-24	83	110
YKL103C	YOL082W	I3D-exp-24	51	49
YEL020W-A	YHR005C-A	I3D-exp-24	47	56
YHR005C-A	YJL054W	I3D-exp-24	56	30
YBR091C	YHR005C-A	I3D-exp-24	34	56
YEL020W-A	YJL054W	I3D-exp-24	47	30
YDL217C	YEL020W-A	I3D-exp-24	43	47
YDL217C	YOR297C	I3D-exp-24	43	51
YDL217C	YJL054W	I3D-exp-24	43	30
YBR091C	YDL217C	I3D-exp-24	34	43
YBR091C	YEL020W-A	I3D-exp-24	34	47
YEL020W-A	YOR297C	I3D-exp-24	47	51
YKL141W	YOR297C	I3D-exp-24	24	51
YIR005W	YLR016C	I3D-exp-24	47	37
YDR128W	YGL100W	I3D-exp-24	37	53
YBL104C	YDR128W	I3D-exp-24	39	37
YDR128W	YJR138W	I3D-exp-24	37	32
YDR128W	YHL023C	I3D-exp-24	37	40
YDR128W	YEL062W	I3D-exp-24	37	37
YGL100W	YOL138C	I3D-exp-24	53	25
YDR128W	YOL138C	I3D-exp-24	37	25
YBL104C	YOL138C	I3D-exp-24	39	25
YDR159W	YOL072W	I3D-exp-24	96	64
YDR363W-A	YOL072W	I3D-exp-24	79	64
YJL034W	YOL031C	I3D-exp-24	123	31
YER072W	YJL012C	I3D-exp-24	43	41
YJL012C	YPL019C	I3D-exp-24	41	32
YER072W	YPL019C	I3D-exp-24	43	32
YBL035C	YNL102W	I3D-exp-24	40	110
YBL035C	YKL045W	I3D-exp-24	40	36
YDL220C	YNL102W	I3D-exp-24	135	110
YNL102W	YPR135W	I3D-exp-24	110	133
YJL072C	YPR135W	I3D-exp-24	46	133
YHR164C	YPR135W	I3D-exp-24	97	133
YKL045W	YNL102W	I3D-exp-24	36	110
YIR008C	YKL045W	I3D-exp-24	41	36
YBL079W	YFR002W	I3D-exp-24	72	65
YBL079W	YJL039C	I3D-exp-24	72	37
YFR002W	YJL039C	I3D-exp-24	65	37
YJL039C	YJL041W	I3D-exp-24	37	101
YBL079W	YER105C	I3D-exp-24	72	47
YER105C	YFR002W	I3D-exp-24	47	65
YDL100C	YOR164C	I3D-exp-24	81	41
YDL100C	YGL020C	I3D-exp-24	81	54
YDL100C	YER083C	I3D-exp-24	81	60
YNL021W	YPR179C	I3D-exp-24	82	39
YDR295C	YPR179C	I3D-exp-24	30	39
YDR295C	YNL021W	I3D-exp-24	30	82
YKL057C	YKR082W	I3D-exp-24	84	103
YKR035W-A	YNL265C	I3D-exp-24	51	21
YAL041W	YBR200W	I3D-exp-24	102	126
YEL019C	YOL034W	I3D-exp-24	60	64
YML023C	YOL034W	I3D-exp-24	22	64
YER038C	YOL034W	I3D-exp-24	20	64
YDL105W	YOL034W	I3D-exp-24	26	64
YDR288W	YOL034W	I3D-exp-24	27	64
YLR007W	YOL034W	I3D-exp-24	26	64
YLR383W	YOL034W	I3D-exp-24	61	64
YEL019C	YLR383W	I3D-exp-24	60	61
YLR383W	YML023C	I3D-exp-24	61	22
YER038C	YLR383W	I3D-exp-24	20	61
YDL105W	YLR383W	I3D-exp-24	26	61
YDR288W	YLR383W	I3D-exp-24	27	61
YLR007W	YLR383W	I3D-exp-24	26	61
YGR195W	YOL021C	I3D-exp-24	55	91
YDR280W	YOL021C	I3D-exp-24	43	91
YCR035C	YOL021C	I3D-exp-24	54	91
YDR280W	YGR195W	I3D-exp-24	43	55
YCR035C	YDR280W	I3D-exp-24	54	43
YDR280W	YGR095C	I3D-exp-24	43	43
YDR280W	YHR069C	I3D-exp-24	43	57
YDL111C	YGR195W	I3D-exp-24	43	55
YCR035C	YDL111C	I3D-exp-24	54	43
YDL111C	YOL021C	I3D-exp-24	43	91
YDL111C	YHR069C	I3D-exp-24	43	57
YDL111C	YGR158C	I3D-exp-24	43	48
YJL189W	YOL127W	I3D-exp-24	39	78
YDL191W	YOL127W	I3D-exp-24	96	78
YDL191W	YLR029C	I3D-exp-24	96	54
YHL033C	YOL127W	I3D-exp-24	97	78
YHL033C	YLR029C	I3D-exp-24	97	54
YHL033C	YMR194W	I3D-exp-24	97	49
YNL110C	YOL127W	I3D-exp-24	60	78
YNL002C	YNL110C	I3D-exp-24	75	60
YHL033C	YNL110C	I3D-exp-24	97	60
YHR052W	YNL110C	I3D-exp-24	78	60
YCL054W	YOL127W	I3D-exp-24	48	78
YBL087C	YCL054W	I3D-exp-24	82	48
YCL054W	YLR029C	I3D-exp-24	48	54
YCL054W	YHR010W	I3D-exp-24	48	60
YBR031W	YCL054W	I3D-exp-24	103	48
YCL054W	YMR194W	I3D-exp-24	48	49
YCL054W	YHL033C	I3D-exp-24	48	97
YCL054W	YGL030W	I3D-exp-24	48	65
YBR084C-A	YCL054W	I3D-exp-24	85	48
YGR103W	YOL127W	I3D-exp-24	105	78
YGR103W	YNL002C	I3D-exp-24	105	75
YGR103W	YHL033C	I3D-exp-24	105	97
YNL002C	YOL127W	I3D-exp-24	75	78
YHR010W	YNL002C	I3D-exp-24	60	75
YHR052W	YNL002C	I3D-exp-24	78	75
YBR031W	YLR344W	I3D-exp-24	103	50
YBR031W	YLR029C	I3D-exp-24	103	54
YBR031W	YGL076C	I3D-exp-24	103	70
YBR031W	YMR242C	I3D-exp-24	103	89
YBR031W	YOL120C	I3D-exp-24	103	66
YDR012W	YLR344W	I3D-exp-24	56	50
YBR283C	YLR344W	I3D-exp-24	45	50
YBR283C	YDR086C	I3D-exp-24	45	47
YBR283C	YDL191W	I3D-exp-24	45	96
YBR283C	YJL189W	I3D-exp-24	45	39
YER002W	YLR344W	I3D-exp-24	57	50
YDL191W	YER002W	I3D-exp-24	96	57
YBR031W	YER002W	I3D-exp-24	103	57
YER002W	YHL033C	I3D-exp-24	57	97
YDR086C	YER087C-B	I3D-exp-24	47	49
YER087C-B	YOR254C	I3D-exp-24	49	68
YBR171W	YER087C-B	I3D-exp-24	69	49
YER087C-B	YLR378C	I3D-exp-24	49	98
YDL082W	YDL191W	I3D-exp-24	66	96
YDL082W	YLR029C	I3D-exp-24	66	54
YDL082W	YGL103W	I3D-exp-24	66	62
YBR031W	YDL082W	I3D-exp-24	103	66
YDL082W	YMR194W	I3D-exp-24	66	49
YDL082W	YER002W	I3D-exp-24	66	57
YDL082W	YOL077C	I3D-exp-24	66	72
YDL191W	YLR185W	I3D-exp-24	96	44
YER002W	YLR185W	I3D-exp-24	57	44
YBR283C	YER019C-A	I3D-exp-24	45	30
YBR172C	YLR116W	I3D-exp-24	40	36
YER008C	YPR165W	I3D-exp-24	94	122
YER008C	YIL068C	I3D-exp-24	94	68
YER008C	YPR055W	I3D-exp-24	94	79
YOL111C	YOR164C	I3D-exp-24	52	41
YOL111C	YOR007C	I3D-exp-24	52	58
YBR167C	YGR030C	I3D-exp-24	28	29
YGR030C	YNL221C	I3D-exp-24	29	38
YGR030C	YHR062C	I3D-exp-24	29	37
YAL033W	YBR167C	I3D-exp-24	29	28
YBR167C	YNL221C	I3D-exp-24	28	38
YBR257W	YNL221C	I3D-exp-24	29	38
YAL033W	YNL221C	I3D-exp-24	29	38
YHR062C	YNL221C	I3D-exp-24	37	38
YER008C	YMR183C	I3D-exp-24	94	56
YDR166C	YER008C	I3D-exp-24	67	94
YDR166C	YIL068C	I3D-exp-24	67	68
YDR166C	YPR055W	I3D-exp-24	67	79
YBR102C	YDR166C	I3D-exp-24	52	67
YDR166C	YJL085W	I3D-exp-24	67	52
YMR167W	YNL082W	I3D-exp-24	85	77
YBL087C	YGL031C	I3D-exp-24	82	68
YGL031C	YPR016C	I3D-exp-24	68	94
YBL087C	YPR016C	I3D-exp-24	82	94
YCL054W	YPR016C	I3D-exp-24	48	94
YLR009W	YPR016C	I3D-exp-24	58	94
YOR063W	YPR016C	I3D-exp-24	115	94
YPL093W	YPR016C	I3D-exp-24	111	94
YBL087C	YLR009W	I3D-exp-24	82	58
YCL054W	YLR009W	I3D-exp-24	48	58
YLR009W	YOR063W	I3D-exp-24	58	115
YLR009W	YPL093W	I3D-exp-24	58	111
YBL087C	YOR063W	I3D-exp-24	82	115
YGL066W	YMR223W	I3D-exp-24	100	100
YGL066W	YOL148C	I3D-exp-24	100	77
YGL066W	YGL112C	I3D-exp-24	100	115
YMR223W	YPL047W	I3D-exp-24	100	63
YGL066W	YPL047W	I3D-exp-24	100	63
YGL066W	YPL254W	I3D-exp-24	100	78
YOL148C	YPL254W	I3D-exp-24	77	78
YDR145W	YPL254W	I3D-exp-24	116	78
YBR081C	YPL254W	I3D-exp-24	102	78
YBR198C	YPL254W	I3D-exp-24	106	78
YDR392W	YPL254W	I3D-exp-24	139	78
YDR167W	YPL254W	I3D-exp-24	92	78
YGL112C	YPL254W	I3D-exp-24	115	78
YMR236W	YPL254W	I3D-exp-24	88	78
YGL066W	YMR236W	I3D-exp-24	100	88
YMR236W	YOL148C	I3D-exp-24	88	77
YDR145W	YMR236W	I3D-exp-24	116	88
YBR081C	YMR236W	I3D-exp-24	102	88
YBR198C	YMR236W	I3D-exp-24	106	88
YGL112C	YMR236W	I3D-exp-24	115	88
YDR145W	YGL066W	I3D-exp-24	116	100
YDR145W	YHR099W	I3D-exp-24	116	112
YDR145W	YOL148C	I3D-exp-24	116	77
YDR145W	YDR392W	I3D-exp-24	116	139
YDR145W	YGL112C	I3D-exp-24	116	115
YBR200W	YHL007C	I3D-exp-24	126	138
YDR062W	YKL212W	I3D-exp-24	39	99
YDR062W	YMR296C	I3D-exp-24	39	52
YGL122C	YMR255W	I3D-exp-24	76	31
YDR002W	YGR218W	I3D-exp-24	42	95
YDR002W	YLR293C	I3D-exp-24	42	112
YGR218W	YLR293C	I3D-exp-24	95	112
YGR218W	YIL063C	I3D-exp-24	95	27
YDL145C	YIL076W	I3D-exp-24	81	73
YBR077C	YCR075W-A	I3D-exp-24	40	6
YCR075W-A	YKR007W	I3D-exp-24	6	42
YBR077C	YKR007W	I3D-exp-24	40	42
YGR163W	YKR007W	I3D-exp-24	49	42
YKR007W	YML121W	I3D-exp-24	42	67
YBR077C	YML121W	I3D-exp-24	40	67
YGR163W	YML121W	I3D-exp-24	49	67
YBR077C	YGR163W	I3D-exp-24	40	49
YDL175C	YOL115W	I3D-exp-24	53	106
YDL175C	YJL050W	I3D-exp-24	53	84
YCR086W	YDR439W	I3D-exp-24	50	45
YCR086W	YER106W	I3D-exp-24	50	28
YER106W	YPL204W	I3D-exp-24	28	91
YCR086W	YKR010C	I3D-exp-24	50	45
YKR010C	YPR135W	I3D-exp-24	45	133
YCR086W	YIL031W	I3D-exp-24	50	49
YCR086W	YOR264W	I3D-exp-24	50	21
YOR361C	YPL081W	I3D-exp-24	85	46
YMR146C	YOR361C	I3D-exp-24	67	85
YBR079C	YMR146C	I3D-exp-24	94	67
YBR079C	YOR361C	I3D-exp-24	94	85
YBR079C	YMR309C	I3D-exp-24	94	74
YBR079C	YLR441C	I3D-exp-24	94	64
YGR116W	YPR133C	I3D-exp-24	92	37
YJR123W	YLR186W	I3D-exp-24	92	43
YAL005C	YOR007C	I3D-exp-24	257	58
YGR240C	YMR205C	I3D-exp-24	79	81
YER042W	YGR209C	I3D-exp-24	24	70
YGR209C	YLR109W	I3D-exp-24	70	56
YDL207W	YOR046C	I3D-exp-24	51	73
YDL207W	YDR192C	I3D-exp-24	51	67
YIL115C	YOR046C	I3D-exp-24	89	73
YIL115C	YJL061W	I3D-exp-24	89	67
YBR245C	YFR013W	I3D-exp-24	96	36
YBR253W	YER022W	I3D-exp-24	48	81
YGL044C	YMR061W	I3D-exp-24	75	79
YNR032C-A	YOR308C	I3D-exp-24	19	50
YKR084C	YNL001W	I3D-exp-24	33	49
YLR287C-A	YNL001W	I3D-exp-24	49	49
YEL054C	YNL001W	I3D-exp-24	86	49
YMR116C	YNL178W	I3D-exp-24	108	99
YMR116C	YMR143W	I3D-exp-24	108	80
YML024W	YMR116C	I3D-exp-24	52	108
YDR447C	YMR116C	I3D-exp-24	51	108
YJR125C	YMR197C	I3D-exp-24	34	74
YBL074C	YHR165C	I3D-exp-24	22	113
YER172C	YHR165C	I3D-exp-24	80	113
YBR055C	YHR165C	I3D-exp-24	43	113
YAL032C	YHR165C	I3D-exp-24	36	113
YHR165C	YJR050W	I3D-exp-24	113	51
YCR063W	YHR165C	I3D-exp-24	41	113
YHR165C	YKL095W	I3D-exp-24	113	23
YHR165C	YKR086W	I3D-exp-24	113	40
YER013W	YHR165C	I3D-exp-24	49	113
YBL078C	YHR171W	I3D-exp-24	110	55
YBL078C	YIL146C	I3D-exp-24	110	31
YHR171W	YNR007C	I3D-exp-24	55	56
YHR171W	YLL042C	I3D-exp-24	55	23
YJL025W	YKL125W	I3D-exp-24	24	38
YJL025W	YOR341W	I3D-exp-24	24	100
YJL025W	YPR010C	I3D-exp-24	24	80
YBL014C	YJL025W	I3D-exp-24	28	24
YHR143W-A	YJL025W	I3D-exp-24	62	24
YKL125W	YNL248C	I3D-exp-24	38	74
YNL248C	YOR341W	I3D-exp-24	74	100
YNL248C	YPR010C	I3D-exp-24	74	80
YJL148W	YNL248C	I3D-exp-24	71	74
YJR063W	YNL248C	I3D-exp-24	50	74
YJL025W	YNL248C	I3D-exp-24	24	74
YJL061W	YMR047C	I3D-exp-24	67	99
YAL055W	YGR133W	I3D-exp-24	29	44
YHR089C	YLR175W	I3D-exp-24	66	88
YIL104C	YLR175W	I3D-exp-24	25	88
YHR072W-A	YLR175W	I3D-exp-24	33	88
YEL048C	YMR218C	I3D-exp-24	24	39
YGR166W	YMR218C	I3D-exp-24	48	39
YDR052C	YMR001C	I3D-exp-24	94	139
YDR057W	YLR207W	I3D-exp-24	38	44
YER103W	YOR027W	I3D-exp-24	51	105
YDR162C	YHL007C	I3D-exp-24	61	138
YHR040W	YNL206C	I3D-exp-24	12	53
YHR154W	YLR320W	I3D-exp-24	64	59
YHR154W	YLR135W	I3D-exp-24	64	69
YBR228W	YLR135W	I3D-exp-24	35	69
YER038C	YHR154W	I3D-exp-24	20	64
YBR272C	YKL145W	I3D-exp-24	43	140
YDR091C	YNL001W	I3D-exp-24	52	49
YDR091C	YLR340W	I3D-exp-24	52	100
YDR091C	YGL147C	I3D-exp-24	52	70
YDR091C	YPL090C	I3D-exp-24	52	95
YBR143C	YDR091C	I3D-exp-24	82	52
YDR091C	YGR118W	I3D-exp-24	52	69
YDR091C	YER074W	I3D-exp-24	52	79
YDR363W-A	YPR108W	I3D-exp-24	79	80
YER021W	YPR108W	I3D-exp-24	91	80
YGL048C	YPR108W	I3D-exp-24	140	80
YDR363W-A	YER021W	I3D-exp-24	79	91
YER021W	YFR052W	I3D-exp-24	91	94
YER021W	YIL075C	I3D-exp-24	91	99
YDR363W-A	YJR084W	I3D-exp-24	79	29
YFR010W	YKL145W	I3D-exp-24	100	140
YFR010W	YHR027C	I3D-exp-24	100	116
YDL007W	YFR010W	I3D-exp-24	84	100
YHR187W	YMR312W	I3D-exp-24	50	63
YMR312W	YPL101W	I3D-exp-24	63	69
YMR312W	YPL086C	I3D-exp-24	63	109
YHR187W	YPL101W	I3D-exp-24	50	69
YHR187W	YLR384C	I3D-exp-24	50	106
YLR384C	YPL101W	I3D-exp-24	106	69
YGR200C	YLR384C	I3D-exp-24	89	106
YLR384C	YPL086C	I3D-exp-24	106	109
YLR384C	YMR312W	I3D-exp-24	106	63
YLR287C-A	YMR260C	I3D-exp-24	49	45
YGR118W	YMR260C	I3D-exp-24	69	45
YMR260C	YPL237W	I3D-exp-24	45	68
YDL060W	YLR287C-A	I3D-exp-24	45	49
YDL060W	YGR118W	I3D-exp-24	45	69
YDL060W	YDR450W	I3D-exp-24	45	82
YDL060W	YNL207W	I3D-exp-24	45	41
YDL060W	YOL040C	I3D-exp-24	45	52
YLR192C	YLR287C-A	I3D-exp-24	58	49
YLR192C	YNL178W	I3D-exp-24	58	99
YGR118W	YLR192C	I3D-exp-24	69	58
YGL123W	YLR192C	I3D-exp-24	74	58
YEL054C	YPL093W	I3D-exp-24	86	111
YOR063W	YPL093W	I3D-exp-24	115	111
YER126C	YPL093W	I3D-exp-24	67	111
YDL075W	YPL093W	I3D-exp-24	58	111
YLR061W	YPL093W	I3D-exp-24	60	111
YBR084C-A	YPL093W	I3D-exp-24	85	111
YCR072C	YEL054C	I3D-exp-24	44	86
YPL086C	YPL101W	I3D-exp-24	109	69
YGR200C	YPL086C	I3D-exp-24	89	109
YGL147C	YKL006W	I3D-exp-24	70	67
YKL006W	YMR242C	I3D-exp-24	67	89
YIL133C	YKL006W	I3D-exp-24	79	67
YGL147C	YMR242C	I3D-exp-24	70	89
YGL076C	YMR242C	I3D-exp-24	70	89
YDL160C-A	YOL086W-A	I3D-exp-24	16	13
YDR356W	YHR172W	I3D-exp-24	69	43
YDR356W	YNL126W	I3D-exp-24	69	48
YLR212C	YNL126W	I3D-exp-24	53	48
YHR172W	YNL126W	I3D-exp-24	43	48
YBR097W	YPL120W	I3D-exp-24	44	56
YLR360W	YPL120W	I3D-exp-24	39	56
YBR097W	YLR360W	I3D-exp-24	44	39
YDR424C	YIL115C	I3D-exp-24	49	89
YDR424C	YDR488C	I3D-exp-24	49	41
YCL029C	YER016W	I3D-exp-24	65	98
YKL203C	YOL078W	I3D-exp-24	97	34
YNL006W	YOL078W	I3D-exp-24	54	34
YIL132C	YLR376C	I3D-exp-24	35	38
YHL006C	YLR376C	I3D-exp-24	31	38
YDR078C	YLR376C	I3D-exp-24	25	38
YDL030W	YJL203W	I3D-exp-24	42	40
YDL030W	YML049C	I3D-exp-24	42	35
YML049C	YNL138W-A	I3D-exp-24	35	11
YML049C	YMR240C	I3D-exp-24	35	36
YML049C	YMR288W	I3D-exp-24	35	38
YDL030W	YMR240C	I3D-exp-24	42	36
YMR240C	YNL138W-A	I3D-exp-24	36	11
YMR240C	YMR288W	I3D-exp-24	36	38
YDL030W	YGR074W	I3D-exp-24	42	52
YGR074W	YHR165C	I3D-exp-24	52	113
YER172C	YGR074W	I3D-exp-24	80	52
YER029C	YGR074W	I3D-exp-24	46	52
YGR074W	YIL061C	I3D-exp-24	52	49
YDL030W	YOR319W	I3D-exp-24	42	29
YMR240C	YOR319W	I3D-exp-24	36	29
YDL043C	YOR319W	I3D-exp-24	44	29
YML049C	YOR319W	I3D-exp-24	35	29
YBR237W	YDL030W	I3D-exp-24	35	42
YDL043C	YJL203W	I3D-exp-24	44	40
YDL043C	YMR240C	I3D-exp-24	44	36
YDL043C	YMR288W	I3D-exp-24	44	38
YLR045C	YML085C	I3D-exp-24	63	95
YFL037W	YLR045C	I3D-exp-24	99	63
YIL144W	YLR045C	I3D-exp-24	90	63
YFL037W	YML085C	I3D-exp-24	99	95
YAL036C	YOR091W	I3D-exp-24	39	29
YKL080W	YOR332W	I3D-exp-24	61	79
YEL027W	YKL080W	I3D-exp-24	56	61
YOR332W	YPR036W	I3D-exp-24	79	62
YKL080W	YPR036W	I3D-exp-24	61	62
YOR270C	YPR036W	I3D-exp-24	92	62
YMR054W	YPR036W	I3D-exp-24	46	62
YOR270C	YOR332W	I3D-exp-24	92	79
YKL080W	YOR270C	I3D-exp-24	61	92
YEL027W	YOR270C	I3D-exp-24	56	92
YLR447C	YOR270C	I3D-exp-24	59	92
YHR026W	YOR270C	I3D-exp-24	34	92
YOR270C	YPR170W-B	I3D-exp-24	92	7
YKL119C	YOR270C	I3D-exp-24	34	92
YMR054W	YOR332W	I3D-exp-24	46	79
YKL080W	YMR054W	I3D-exp-24	61	46
YEL027W	YMR054W	I3D-exp-24	56	46
YLR447C	YMR054W	I3D-exp-24	59	46
YHR026W	YMR054W	I3D-exp-24	34	46
YMR054W	YPR170W-B	I3D-exp-24	46	7
YKL080W	YLR447C	I3D-exp-24	61	59
YEL027W	YLR447C	I3D-exp-24	56	59
YHR026W	YLR447C	I3D-exp-24	34	59
YKL119C	YLR447C	I3D-exp-24	34	59
YCR093W	YNR052C	I3D-exp-24	87	111
YAL021C	YNR052C	I3D-exp-24	134	111
YCR093W	YDL165W	I3D-exp-24	87	61
YCR093W	YPR072W	I3D-exp-24	87	66
YDL165W	YPR072W	I3D-exp-24	61	66
YCR093W	YNL288W	I3D-exp-24	87	60
YCR093W	YER068W	I3D-exp-24	87	81
YBR082C	YER068W	I3D-exp-24	166	81
YFR046C	YJR135C	I3D-exp-24	27	58
YDR374W-A	YFR046C	I3D-exp-24	4	27
YDR374W-A	YLR381W	I3D-exp-24	4	54
YDR374W-A	YGR179C	I3D-exp-24	4	48
YDR374W-A	YJR060W	I3D-exp-24	4	86
YFR046C	YLR381W	I3D-exp-24	27	54
YBR107C	YLR381W	I3D-exp-24	57	54
YLR381W	YPL018W	I3D-exp-24	54	95
YDR318W	YLR381W	I3D-exp-24	71	54
YJR135C	YLR381W	I3D-exp-24	58	54
YLR381W	YPR046W	I3D-exp-24	54	55
YFR046C	YGR179C	I3D-exp-24	27	48
YBR211C	YGR179C	I3D-exp-24	46	48
YDR254W	YGR179C	I3D-exp-24	71	48
YGR179C	YKL049C	I3D-exp-24	48	88
YGR179C	YJR060W	I3D-exp-24	48	86
YCR035C	YGR158C	I3D-exp-24	54	48
YGR158C	YHR069C	I3D-exp-24	48	57
YCR035C	YGR095C	I3D-exp-24	54	43
YGR095C	YGR158C	I3D-exp-24	43	48
YCR035C	YNL232W	I3D-exp-24	54	52
YGR095C	YNL232W	I3D-exp-24	43	52
YHR069C	YNL232W	I3D-exp-24	57	52
YGR158C	YNL232W	I3D-exp-24	48	52
YLR398C	YNL232W	I3D-exp-24	71	52
YCR035C	YOR076C	I3D-exp-24	54	66
YHR069C	YOR076C	I3D-exp-24	57	66
YGR158C	YOR076C	I3D-exp-24	48	66
YNL232W	YOR076C	I3D-exp-24	52	66
YOR076C	YPR189W	I3D-exp-24	66	60
YLR398C	YOR076C	I3D-exp-24	71	66
YGR195W	YHR069C	I3D-exp-24	55	57
YMR033W	YOR290C	I3D-exp-24	75	151
YGR275W	YMR033W	I3D-exp-24	46	75
YIL126W	YMR033W	I3D-exp-24	100	75
YOR290C	YPR034W	I3D-exp-24	151	65
YGR275W	YPR034W	I3D-exp-24	46	65
YMR033W	YPR034W	I3D-exp-24	75	65
YIL126W	YPR034W	I3D-exp-24	100	65
YJL176C	YOR290C	I3D-exp-24	84	151
YJL176C	YPL016W	I3D-exp-24	84	81
YBR289W	YJL176C	I3D-exp-24	100	84
YHL025W	YJL176C	I3D-exp-24	82	84
YNR023W	YOR290C	I3D-exp-24	48	151
YNR023W	YPL016W	I3D-exp-24	48	81
YJL176C	YNR023W	I3D-exp-24	84	48
YBR289W	YNR023W	I3D-exp-24	100	48
YHL025W	YNR023W	I3D-exp-24	82	48
YFL049W	YNR023W	I3D-exp-24	44	48
YFL049W	YOR290C	I3D-exp-24	44	151
YFL049W	YJL176C	I3D-exp-24	44	84
YBR289W	YFL049W	I3D-exp-24	100	44
YDR073W	YOR290C	I3D-exp-24	37	151
YMR167W	YOR033C	I3D-exp-24	85	168
YMR167W	YOL043C	I3D-exp-24	85	43
YMR167W	YPL164C	I3D-exp-24	85	33
YGL172W	YJL039C	I3D-exp-24	68	37
YGL172W	YGR119C	I3D-exp-24	68	65
YFR002W	YGL172W	I3D-exp-24	65	68
YGL172W	YJL041W	I3D-exp-24	68	101
YGR119C	YJL039C	I3D-exp-24	65	37
YFR002W	YGR119C	I3D-exp-24	65	65
YGR119C	YJL041W	I3D-exp-24	65	101
YLR330W	YMR237W	I3D-exp-24	68	33
YJL099W	YLR330W	I3D-exp-24	50	68
YDR473C	YHR165C	I3D-exp-24	42	113
YDR473C	YER172C	I3D-exp-24	42	80
YBL026W	YDR473C	I3D-exp-24	65	42
YDR473C	YEL026W	I3D-exp-24	42	61
YDR473C	YPR178W	I3D-exp-24	42	49
YHR165C	YKL173W	I3D-exp-24	113	71
YHR165C	YPR082C	I3D-exp-24	113	30
YBR055C	YPR082C	I3D-exp-24	43	30
YGR091W	YPR082C	I3D-exp-24	33	30
YGR091W	YHR165C	I3D-exp-24	33	113
YEL026W	YGR091W	I3D-exp-24	61	33
YBR055C	YGR091W	I3D-exp-24	43	33
YDR163W	YHR165C	I3D-exp-24	21	113
YAL032C	YDR163W	I3D-exp-24	36	21
YDR482C	YHR165C	I3D-exp-24	29	113
YDR482C	YKL173W	I3D-exp-24	29	71
YDR482C	YGR278W	I3D-exp-24	29	22
YHR165C	YPL151C	I3D-exp-24	113	36
YKL173W	YPL151C	I3D-exp-24	71	36
YAL032C	YPL151C	I3D-exp-24	36	36
YLR117C	YPL151C	I3D-exp-24	57	36
YDR163W	YPL151C	I3D-exp-24	21	36
YGL128C	YPL151C	I3D-exp-24	22	36
YHR165C	YNL245C	I3D-exp-24	113	23
YKL095W	YNL245C	I3D-exp-24	23	23
YGR278W	YHR165C	I3D-exp-24	22	113
YGR278W	YKL173W	I3D-exp-24	22	71
YHR165C	YMR288W	I3D-exp-24	113	38
YIR005W	YMR288W	I3D-exp-24	47	38
YMR288W	YNL138W-A	I3D-exp-24	38	11
YDR364C	YHR165C	I3D-exp-24	57	113
YDR364C	YJR050W	I3D-exp-24	57	51
YCR063W	YDR364C	I3D-exp-24	41	57
YHR165C	YLR117C	I3D-exp-24	113	57
YAL032C	YLR117C	I3D-exp-24	36	57
YLR117C	YMR213W	I3D-exp-24	57	50
YDR163W	YLR117C	I3D-exp-24	21	57
YDR416W	YLR117C	I3D-exp-24	50	57
YGR129W	YLR117C	I3D-exp-24	38	57
YHR165C	YKR022C	I3D-exp-24	113	34
YHR165C	YLR424W	I3D-exp-24	113	45
YKL173W	YLR424W	I3D-exp-24	71	45
YKR022C	YLR424W	I3D-exp-24	34	45
YGL128C	YLR424W	I3D-exp-24	22	45
YDL098C	YHR165C	I3D-exp-24	24	113
YDL098C	YGR075C	I3D-exp-24	24	34
YHR165C	YOR308C	I3D-exp-24	113	50
YER172C	YOR308C	I3D-exp-24	80	50
YLR275W	YOR308C	I3D-exp-24	48	50
YEL002C	YGL137W	I3D-exp-24	58	76
YEL002C	YJL002C	I3D-exp-24	58	48
YGL022W	YJL002C	I3D-exp-24	48	48
YEL002C	YOR103C	I3D-exp-24	58	32
YGL022W	YOR103C	I3D-exp-24	48	32
YJL002C	YOR103C	I3D-exp-24	48	32
YEL002C	YMR149W	I3D-exp-24	58	42
YGL022W	YMR149W	I3D-exp-24	48	42
YMR149W	YOR103C	I3D-exp-24	42	32
YJL002C	YMR149W	I3D-exp-24	48	42
YEL002C	YGL022W	I3D-exp-24	58	48
YMR153W	YMR308C	I3D-exp-24	66	89
YMR308C	YPL020C	I3D-exp-24	89	60
YBR152W	YER172C	I3D-exp-24	27	80
YMR022W	YMR264W	I3D-exp-24	85	53
YGL003C	YPL267W	I3D-exp-24	126	31
YDR260C	YGL003C	I3D-exp-24	40	126
YDR260C	YHR166C	I3D-exp-24	40	75
YDR260C	YKL022C	I3D-exp-24	40	65
YDR260C	YIR025W	I3D-exp-24	40	31
YBL084C	YDR260C	I3D-exp-24	59	40
YCR077C	YDL160C	I3D-exp-24	127	108
YBL026W	YCR077C	I3D-exp-24	65	127
YCR077C	YNL118C	I3D-exp-24	127	74
YEL015W	YNL118C	I3D-exp-24	59	74
YBR094W	YNL118C	I3D-exp-24	27	74
YDL160C	YEL015W	I3D-exp-24	108	59
YIL126W	YLR357W	I3D-exp-24	100	93
YFR037C	YLR357W	I3D-exp-24	79	93
YKR008W	YLR357W	I3D-exp-24	61	93
YLR357W	YML127W	I3D-exp-24	93	43
YLR033W	YLR357W	I3D-exp-24	43	93
YIL126W	YLR033W	I3D-exp-24	100	43
YFR037C	YLR033W	I3D-exp-24	79	43
YCR052W	YLR033W	I3D-exp-24	51	43
YKR008W	YLR033W	I3D-exp-24	61	43
YLR033W	YML127W	I3D-exp-24	43	43
YDR303C	YLR033W	I3D-exp-24	64	43
YBL006C	YLR033W	I3D-exp-24	33	43
YGL213C	YPR189W	I3D-exp-24	56	60
YGL213C	YLR398C	I3D-exp-24	56	71
YGL213C	YHL022C	I3D-exp-24	56	86
YLR398C	YPR189W	I3D-exp-24	71	60
YDR427W	YFR052W	I3D-exp-24	77	94
YDR427W	YFR004W	I3D-exp-24	77	127
YDR427W	YOR117W	I3D-exp-24	77	106
YDR427W	YHR200W	I3D-exp-24	77	148
YFR052W	YIL075C	I3D-exp-24	94	99
YIL075C	YLR421C	I3D-exp-24	99	56
YHR069C	YLR398C	I3D-exp-24	57	71
YML024W	YNL178W	I3D-exp-24	52	99
YNL178W	YOR298C-A	I3D-exp-24	99	42
YNL178W	YPL239W	I3D-exp-24	99	28
YNL178W	YOR293W	I3D-exp-24	99	43
YLR388W	YOR293W	I3D-exp-24	37	43
YOR293W	YOR369C	I3D-exp-24	43	47
YLR192C	YOR293W	I3D-exp-24	58	43
YLR388W	YNL178W	I3D-exp-24	37	99
YHL015W	YLR388W	I3D-exp-24	60	37
YBR247C	YLR388W	I3D-exp-24	63	37
YHL015W	YNL178W	I3D-exp-24	60	99
YBR247C	YNL178W	I3D-exp-24	63	99
YBR247C	YKL143W	I3D-exp-24	63	46
YDR447C	YNL178W	I3D-exp-24	51	99
YBL026W	YJL124C	I3D-exp-24	65	118
YER112W	YJL124C	I3D-exp-24	76	118
YBL026W	YJR022W	I3D-exp-24	65	42
YER112W	YJR022W	I3D-exp-24	76	42
YJR063W	YOR341W	I3D-exp-24	50	100
YJR063W	YPR010C	I3D-exp-24	50	80
YML043C	YOR341W	I3D-exp-24	22	100
YML043C	YPR010C	I3D-exp-24	22	80
YBL014C	YML043C	I3D-exp-24	28	22
YJL025W	YML043C	I3D-exp-24	24	22
YCL031C	YGR090W	I3D-exp-24	33	67
YDR334W	YPL235W	I3D-exp-24	117	104
YDR190C	YPL235W	I3D-exp-24	101	104
YML041C	YPL235W	I3D-exp-24	77	104
YDR334W	YLR085C	I3D-exp-24	117	66
YDR190C	YLR085C	I3D-exp-24	101	66
YLR085C	YML041C	I3D-exp-24	66	77
YIL007C	YOR117W	I3D-exp-24	28	106
YHR200W	YOR117W	I3D-exp-24	148	106
YDL040C	YHR013C	I3D-exp-24	47	50
YHR013C	YOR253W	I3D-exp-24	50	21
YDL040C	YOR253W	I3D-exp-24	47	21
YLR347C	YOR098C	I3D-exp-24	120	89
YGR102C	YMR293C	I3D-exp-24	18	27
YBL080C	YMR293C	I3D-exp-24	17	27
YBL080C	YGR102C	I3D-exp-24	17	18
YDR489W	YPR135W	I3D-exp-24	42	133
YDR489W	YJL072C	I3D-exp-24	42	46
YDR489W	YPR175W	I3D-exp-24	42	64
YLR103C	YPR135W	I3D-exp-24	99	133
YBL023C	YLR103C	I3D-exp-24	131	99
YLR103C	YLR274W	I3D-exp-24	99	116
YJL072C	YLR103C	I3D-exp-24	46	99
YDR489W	YLR103C	I3D-exp-24	42	99
YLR103C	YNL262W	I3D-exp-24	99	135
YGL113W	YLR103C	I3D-exp-24	50	99
YDR092W	YKL210W	I3D-exp-24	83	53
YCR060W	YHR034C	I3D-exp-24	40	58
YGR274C	YMR227C	I3D-exp-24	91	44
YFR001W	YLR029C	I3D-exp-24	60	54
YFR001W	YKL172W	I3D-exp-24	60	85
YCL054W	YFR001W	I3D-exp-24	48	60
YCR072C	YPL131W	I3D-exp-24	44	99
YCR072C	YER126C	I3D-exp-24	44	67
YER126C	YKL172W	I3D-exp-24	67	85
YER126C	YKL009W	I3D-exp-24	67	87
YGL103W	YOL120C	I3D-exp-24	62	66
YCL059C	YIL019W	I3D-exp-24	54	16
YBR191W	YGL076C	I3D-exp-24	51	70
YBR191W	YMR242C	I3D-exp-24	51	89
YAL025C	YGL076C	I3D-exp-24	40	70
YAL025C	YBR031W	I3D-exp-24	40	103
YAL025C	YOL120C	I3D-exp-24	40	66
YAL025C	YKL180W	I3D-exp-24	40	75
YDR087C	YGL076C	I3D-exp-24	60	70
YAL025C	YDR087C	I3D-exp-24	40	60
YBR031W	YDR087C	I3D-exp-24	103	60
YDR087C	YOL120C	I3D-exp-24	60	66
YML073C	YPL143W	I3D-exp-24	67	50
YAL025C	YML073C	I3D-exp-24	40	67
YHR088W	YML073C	I3D-exp-24	51	67
YKL006W	YML073C	I3D-exp-24	67	67
YBL092W	YML073C	I3D-exp-24	45	67
YML073C	YOR206W	I3D-exp-24	67	64
YIL133C	YPL143W	I3D-exp-24	79	50
YIL133C	YMR242C	I3D-exp-24	79	89
YIL133C	YOR063W	I3D-exp-24	79	115
YGL030W	YHR010W	I3D-exp-24	65	60
YER056C-A	YHR010W	I3D-exp-24	42	60
YCL054W	YER056C-A	I3D-exp-24	48	42
YER056C-A	YGL030W	I3D-exp-24	42	65
YHR010W	YMR049C	I3D-exp-24	60	78
YMR049C	YNL002C	I3D-exp-24	78	75
YGR103W	YMR049C	I3D-exp-24	105	78
YKL172W	YMR049C	I3D-exp-24	85	78
YMR049C	YMR194W	I3D-exp-24	78	49
YCL054W	YMR049C	I3D-exp-24	48	78
YHL033C	YMR049C	I3D-exp-24	97	78
YER002W	YMR049C	I3D-exp-24	57	78
YLR325C	YMR049C	I3D-exp-24	49	78
YMR049C	YMR290C	I3D-exp-24	78	94
YFR001W	YMR049C	I3D-exp-24	60	78
YFL002C	YMR049C	I3D-exp-24	42	78
YFR031C-A	YPR043W	I3D-exp-24	85	69
YFL034C-B	YNL161W	I3D-exp-24	32	67
YDR293C	YNL161W	I3D-exp-24	124	67
YNL251C	YOL115W	I3D-exp-24	79	106
YJL050W	YOL115W	I3D-exp-24	84	106
YGL174W	YIR005W	I3D-exp-24	43	47
YJR055W	YPL193W	I3D-exp-24	25	30
YEL026W	YPL193W	I3D-exp-24	61	30
YKL156W	YMR309C	I3D-exp-24	40	74
YKL156W	YKR057W	I3D-exp-24	40	46
YDR064W	YKL156W	I3D-exp-24	66	40
YJL190C	YKL156W	I3D-exp-24	52	40
YDL192W	YMR237W	I3D-exp-24	114	33
YDL192W	YEL022W	I3D-exp-24	114	37
YBR164C	YEL022W	I3D-exp-24	76	37
YJL050W	YPL146C	I3D-exp-24	84	51
YBR023C	YJL099W	I3D-exp-24	85	50
YLR148W	YMR231W	I3D-exp-24	59	58
YLR148W	YLR396C	I3D-exp-24	59	77
YDR080W	YLR148W	I3D-exp-24	84	59
YDR080W	YMR231W	I3D-exp-24	84	58
YLR148W	YPL045W	I3D-exp-24	59	53
YLR396C	YPL045W	I3D-exp-24	77	53
YDR080W	YPL045W	I3D-exp-24	84	53
YDL077C	YLR148W	I3D-exp-24	74	59
YDL077C	YMR231W	I3D-exp-24	74	58
YAL002W	YLR148W	I3D-exp-24	59	59
YAL002W	YMR231W	I3D-exp-24	59	58
YAL002W	YLR396C	I3D-exp-24	59	77
YHR081W	YJL050W	I3D-exp-24	64	84
YER025W	YJR007W	I3D-exp-24	91	85
YER025W	YPL237W	I3D-exp-24	91	68
YER025W	YOR260W	I3D-exp-24	91	53
YJR007W	YJR123W	I3D-exp-24	85	92
YJR123W	YMR143W	I3D-exp-24	92	80
YJR123W	YLR264W	I3D-exp-24	92	38
YKR054C	YOR269W	I3D-exp-24	111	48
YAL035W	YMR260C	I3D-exp-24	75	45
YOL010W	YPL217C	I3D-exp-24	40	58
YEL026W	YPR137W	I3D-exp-24	61	42
YER074W	YPR137W	I3D-exp-24	79	42
YEL026W	YJL069C	I3D-exp-24	61	41
YDR324C	YEL026W	I3D-exp-24	48	61
YDR324C	YJL069C	I3D-exp-24	48	41
YDR324C	YGR128C	I3D-exp-24	48	48
YDL014W	YDR324C	I3D-exp-24	123	48
YDR324C	YPL126W	I3D-exp-24	48	49
YEL026W	YOR310C	I3D-exp-24	61	85
YJL109C	YOR310C	I3D-exp-24	58	85
YLR409C	YOR310C	I3D-exp-24	52	85
YDL014W	YOR310C	I3D-exp-24	123	85
YLR197W	YOR310C	I3D-exp-24	85	85
YEL026W	YLR197W	I3D-exp-24	61	85
YDR449C	YLR197W	I3D-exp-24	39	85
YLR197W	YPR137W	I3D-exp-24	85	42
YDL014W	YLR197W	I3D-exp-24	123	85
YLL011W	YLR197W	I3D-exp-24	45	85
YCR047C	YNR046W	I3D-exp-24	27	38
YFR031C	YLR086W	I3D-exp-24	51	42
YBL097W	YLR086W	I3D-exp-24	32	42
YLR086W	YLR272C	I3D-exp-24	42	33
YFR031C	YLR272C	I3D-exp-24	51	33
YBL097W	YLR272C	I3D-exp-24	32	33
YDR325W	YFR031C	I3D-exp-24	31	51
YBL097W	YDR325W	I3D-exp-24	32	31
YAL020C	YBL071W-A	I3D-exp-24	31	29
YER165W	YKL025C	I3D-exp-24	166	42
YGL094C	YKL025C	I3D-exp-24	41	42
YER165W	YGL094C	I3D-exp-24	166	41
YGL123W	YPL081W	I3D-exp-24	74	46
YGL123W	YKR057W	I3D-exp-24	74	46
YGL123W	YJL190C	I3D-exp-24	74	52
YLR287C-A	YPL081W	I3D-exp-24	49	46
YGR118W	YLR287C-A	I3D-exp-24	69	49
YLR287C-A	YOR298C-A	I3D-exp-24	49	42
YER074W	YPL081W	I3D-exp-24	79	46
YHR203C	YPL081W	I3D-exp-24	108	46
YER074W	YHR203C	I3D-exp-24	79	108
YJR145C	YPL081W	I3D-exp-24	108	46
YER074W	YJR145C	I3D-exp-24	79	108
YJL190C	YPL081W	I3D-exp-24	52	46
YJL190C	YKR057W	I3D-exp-24	52	46
YDR064W	YJL190C	I3D-exp-24	66	52
YOR298C-A	YPL081W	I3D-exp-24	42	46
YJR123W	YOR167C	I3D-exp-24	92	35
YJL191W	YOR167C	I3D-exp-24	49	35
YER131W	YOR167C	I3D-exp-24	44	35
YGR027C	YJR123W	I3D-exp-24	42	92
YDR450W	YGR027C	I3D-exp-24	82	42
YBR261C	YGR027C	I3D-exp-24	20	42
YJR123W	YOR145C	I3D-exp-24	92	45
YLR441C	YOR145C	I3D-exp-24	64	45
YCR031C	YOR145C	I3D-exp-24	63	45
YOR145C	YOR167C	I3D-exp-24	45	35
YOR056C	YOR145C	I3D-exp-24	55	45
YJR123W	YNL207W	I3D-exp-24	92	41
YGR118W	YNL207W	I3D-exp-24	69	41
YMR143W	YNL207W	I3D-exp-24	80	41
YGL123W	YNL207W	I3D-exp-24	74	41
YDR025W	YGR118W	I3D-exp-24	87	69
YDR025W	YDR064W	I3D-exp-24	87	66
YDR025W	YJL190C	I3D-exp-24	87	52
YBL072C	YDR025W	I3D-exp-24	88	87
YDR025W	YER102W	I3D-exp-24	87	88
YDR450W	YOL040C	I3D-exp-24	82	52
YNL207W	YOL040C	I3D-exp-24	41	52
YGR214W	YKR057W	I3D-exp-24	77	46
YGL123W	YGR214W	I3D-exp-24	74	77
YGR214W	YML024W	I3D-exp-24	77	52
YDR447C	YGR214W	I3D-exp-24	51	77
YGL189C	YLR441C	I3D-exp-24	44	64
YCR031C	YGL189C	I3D-exp-24	63	44
YJL191W	YLR441C	I3D-exp-24	49	64
YER131W	YLR441C	I3D-exp-24	44	64
YER131W	YJL191W	I3D-exp-24	44	49
YLR441C	YOR056C	I3D-exp-24	64	55
YML024W	YOR056C	I3D-exp-24	52	55
YGR214W	YOR056C	I3D-exp-24	77	55
YDR064W	YOR096W	I3D-exp-24	66	76
YJL190C	YOR096W	I3D-exp-24	52	76
YGR118W	YJL190C	I3D-exp-24	69	52
YMR143W	YOL121C	I3D-exp-24	80	49
YDR450W	YOL121C	I3D-exp-24	82	49
YCR031C	YLR441C	I3D-exp-24	63	64
YJR145C	YPL090C	I3D-exp-24	108	95
YBR181C	YHR203C	I3D-exp-24	95	108
YJL184W	YKR095W-A	I3D-exp-24	31	14
YGR262C	YML036W	I3D-exp-24	34	26
YBR082C	YKL010C	I3D-exp-24	166	51
YDL161W	YNL243W	I3D-exp-24	29	86
YEL027W	YHR026W	I3D-exp-24	56	34
YEL027W	YPL234C	I3D-exp-24	56	42
YOR270C	YPL234C	I3D-exp-24	92	42
YLR447C	YPL234C	I3D-exp-24	59	42
YHR026W	YPL234C	I3D-exp-24	34	42
YEL027W	YGR106C	I3D-exp-24	56	24
YGR106C	YLR447C	I3D-exp-24	24	59
YGR106C	YHR026W	I3D-exp-24	24	34
YEL027W	YGR105W	I3D-exp-24	56	29
YCL005W-A	YOR270C	I3D-exp-24	17	92
YCL005W-A	YPR170W-B	I3D-exp-24	17	7
YCL005W-A	YMR054W	I3D-exp-24	17	46
YDL074C	YGL058W	I3D-exp-24	122	189
YHR060W	YLR447C	I3D-exp-24	32	59
YHR060W	YKL119C	I3D-exp-24	32	34
YBR127C	YOR332W	I3D-exp-24	117	79
YER147C	YPL018W	I3D-exp-24	23	95
YBR211C	YPL018W	I3D-exp-24	46	95
YDR254W	YPL018W	I3D-exp-24	71	95
YGR179C	YPL018W	I3D-exp-24	48	95
YJR060W	YPL018W	I3D-exp-24	86	95
YKL053C-A	YLR193C	I3D-exp-24	36	37
YIR012W	YLR075W	I3D-exp-24	24	92
YBR202W	YPR019W	I3D-exp-24	95	116
YBR202W	YEL032W	I3D-exp-24	95	105
YBR202W	YLR274W	I3D-exp-24	95	116
YBR202W	YJL194W	I3D-exp-24	95	103
YGL201C	YPR019W	I3D-exp-24	101	116
YBL023C	YGL201C	I3D-exp-24	131	101
YBR202W	YGL201C	I3D-exp-24	95	101
YGL201C	YLR274W	I3D-exp-24	101	116
YGL201C	YJR046W	I3D-exp-24	101	38
YGL201C	YNL261W	I3D-exp-24	101	70
YJR046W	YPR019W	I3D-exp-24	38	116
YBL023C	YJR046W	I3D-exp-24	131	38
YBL023C	YLR274W	I3D-exp-24	131	116
YEL032W	YLR274W	I3D-exp-24	105	116
YLR274W	YNL262W	I3D-exp-24	116	135
YLR274W	YPR175W	I3D-exp-24	116	64
YBL023C	YPR019W	I3D-exp-24	131	116
YEL032W	YPR019W	I3D-exp-24	105	116
YBL023C	YNL261W	I3D-exp-24	131	70
YBR060C	YNL261W	I3D-exp-24	87	70
YHR118C	YNL261W	I3D-exp-24	61	70
YBL023C	YHR118C	I3D-exp-24	131	61
YBR060C	YHR118C	I3D-exp-24	87	61
YHR118C	YJL194W	I3D-exp-24	61	103
YEL032W	YOL146W	I3D-exp-24	105	30
YLR274W	YOL146W	I3D-exp-24	116	30
YJL072C	YOL146W	I3D-exp-24	46	30
YDR489W	YOL146W	I3D-exp-24	42	30
YBR060C	YEL032W	I3D-exp-24	87	105
YBR060C	YJL194W	I3D-exp-24	87	103
YEL032W	YJL194W	I3D-exp-24	105	103
YBL023C	YEL032W	I3D-exp-24	131	105
YBL023C	YNL262W	I3D-exp-24	131	135
YEL032W	YPR175W	I3D-exp-24	105	64
YNL262W	YPR175W	I3D-exp-24	135	64
YDR211W	YPL237W	I3D-exp-24	58	68
YDR211W	YKR026C	I3D-exp-24	58	59
YDR211W	YGR083C	I3D-exp-24	58	37
YDR211W	YOR260W	I3D-exp-24	58	53
YNL244C	YPL237W	I3D-exp-24	60	68
YDR429C	YMR146C	I3D-exp-24	66	67
YGL070C	YPL129W	I3D-exp-24	98	122
YIL126W	YPL129W	I3D-exp-24	100	122
YCR042C	YPL129W	I3D-exp-24	41	122
YBR097W	YLR240W	I3D-exp-24	44	40
YKR081C	YOR294W	I3D-exp-24	68	49
YDL226C	YFR051C	I3D-exp-24	70	57
YFR051C	YNL258C	I3D-exp-24	57	34
YGL145W	YNL258C	I3D-exp-24	29	34
YDL150W	YKR025W	I3D-exp-24	38	30
YKR025W	YOR207C	I3D-exp-24	30	55
YKR025W	YNR003C	I3D-exp-24	30	38
YDR005C	YPR190C	I3D-exp-24	54	39
YDR005C	YOR116C	I3D-exp-24	54	60
YDR005C	YOR207C	I3D-exp-24	54	55
YDR005C	YNR003C	I3D-exp-24	54	38
YOR116C	YPR110C	I3D-exp-24	60	73
YNL151C	YOR116C	I3D-exp-24	32	60
YDL150W	YOR207C	I3D-exp-24	38	55
YIL143C	YPL122C	I3D-exp-24	51	39
YKL028W	YPL122C	I3D-exp-24	43	39
YDR311W	YPL122C	I3D-exp-24	58	39
YHR172W	YLR212C	I3D-exp-24	43	53
YBR055C	YPR178W	I3D-exp-24	43	49
YBR055C	YEL026W	I3D-exp-24	43	61
YEL026W	YPR178W	I3D-exp-24	61	49
YER029C	YLR147C	I3D-exp-24	46	45
YFL017W-A	YLR147C	I3D-exp-24	28	45
YKL173W	YLR147C	I3D-exp-24	71	45
YER029C	YPL213W	I3D-exp-24	46	65
YIR009W	YPL213W	I3D-exp-24	43	65
YDR416W	YPL213W	I3D-exp-24	50	65
YML046W	YPL213W	I3D-exp-24	35	65
YDR235W	YFL017W-A	I3D-exp-24	34	28
YDR235W	YGR013W	I3D-exp-24	34	38
YDR235W	YLR147C	I3D-exp-24	34	45
YDR235W	YHR086W	I3D-exp-24	34	54
YDR235W	YML046W	I3D-exp-24	34	35
YDR235W	YIL061C	I3D-exp-24	34	49
YDL087C	YFL017W-A	I3D-exp-24	32	28
YDL087C	YLR275W	I3D-exp-24	32	48
YDL087C	YGR013W	I3D-exp-24	32	38
YDL087C	YLR298C	I3D-exp-24	32	38
YJL072C	YLR274W	I3D-exp-24	46	116
YDR013W	YLR274W	I3D-exp-24	48	116
YDR013W	YLR103C	I3D-exp-24	48	99
YDR013W	YJL072C	I3D-exp-24	48	46
YDR013W	YDR489W	I3D-exp-24	48	42
YDR013W	YOL146W	I3D-exp-24	48	30
YDR013W	YPR175W	I3D-exp-24	48	64
YAL032C	YBR065C	I3D-exp-24	36	32
YBR065C	YCR063W	I3D-exp-24	32	41
YAL032C	YGR129W	I3D-exp-24	36	38
YJR050W	YKL095W	I3D-exp-24	51	23
YER013W	YKL095W	I3D-exp-24	49	23
YDR416W	YMR213W	I3D-exp-24	50	50
YDR416W	YKL095W	I3D-exp-24	50	23
YDR416W	YGR129W	I3D-exp-24	50	38
YDR416W	YGL120C	I3D-exp-24	50	93
YER172C	YKR086W	I3D-exp-24	80	40
YJL125C	YNL062C	I3D-exp-24	25	29
YDR308C	YNR010W	I3D-exp-24	62	73
YDR308C	YLR071C	I3D-exp-24	62	60
YNL138W-A	YPR094W	I3D-exp-24	11	15
YML049C	YPR094W	I3D-exp-24	35	15
YMR288W	YPR094W	I3D-exp-24	38	15
YJL008C	YJL014W	I3D-exp-24	52	41
YDR188W	YJL008C	I3D-exp-24	51	52
YDR212W	YJL008C	I3D-exp-24	53	52
YJL008C	YJL111W	I3D-exp-24	52	46
YDR188W	YJL014W	I3D-exp-24	51	41
YJL014W	YJR064W	I3D-exp-24	41	41
YDL143W	YJR064W	I3D-exp-24	56	41
YIL142W	YJR064W	I3D-exp-24	51	41
YDR212W	YJR064W	I3D-exp-24	53	41
YJL014W	YJL111W	I3D-exp-24	41	46
YDR188W	YJL111W	I3D-exp-24	51	46
YDR212W	YJL111W	I3D-exp-24	53	46
YJL111W	YJR064W	I3D-exp-24	46	41
YJL014W	YOR281C	I3D-exp-24	41	21
YDL143W	YOR281C	I3D-exp-24	56	21
YDR188W	YOR281C	I3D-exp-24	51	21
YIL142W	YOR281C	I3D-exp-24	51	21
YDR212W	YOR281C	I3D-exp-24	53	21
YJR064W	YOR281C	I3D-exp-24	41	21
YJL111W	YOR281C	I3D-exp-24	46	21
YHR090C	YJR082C	I3D-exp-24	56	35
YFL024C	YJR082C	I3D-exp-24	53	35
YFL024C	YHR090C	I3D-exp-24	53	56
YFL024C	YHR099W	I3D-exp-24	53	112
YFL024C	YGR002C	I3D-exp-24	53	58
YGR002C	YHR099W	I3D-exp-24	58	112
YDL143W	YIL142W	I3D-exp-24	56	51
YDL143W	YDR212W	I3D-exp-24	56	53
YDR212W	YJL014W	I3D-exp-24	53	41
YHR026W	YKL119C	I3D-exp-24	34	34
YGR113W	YIL144W	I3D-exp-24	86	90
YGR113W	YOL069W	I3D-exp-24	86	57
YGR113W	YKR037C	I3D-exp-24	86	43
YGR113W	YKR083C	I3D-exp-24	86	39
YGL061C	YGR113W	I3D-exp-24	47	86
YDR201W	YIL144W	I3D-exp-24	42	90
YDR201W	YKR037C	I3D-exp-24	42	43
YDR201W	YKR083C	I3D-exp-24	42	39
YDR201W	YGR113W	I3D-exp-24	42	86
YDR201W	YKL138C-A	I3D-exp-24	42	22
YDR201W	YGL061C	I3D-exp-24	42	47
YER018C	YOL069W	I3D-exp-24	53	57
YER018C	YPL209C	I3D-exp-24	53	117
YDL084W	YDR381W	I3D-exp-24	92	103
YDL084W	YNL139C	I3D-exp-24	92	61
YDR113C	YGR098C	I3D-exp-24	90	62
YCL016C	YHR191C	I3D-exp-24	69	71
YHR191C	YNL262W	I3D-exp-24	71	135
YGL253W	YGR218W	I3D-exp-24	87	95
YAL025C	YGL111W	I3D-exp-24	40	59
YGL111W	YHR088W	I3D-exp-24	59	51
YAR042W	YHR195W	I3D-exp-24	41	22
YEL013W	YHR195W	I3D-exp-24	75	22
YCL063W	YEL013W	I3D-exp-24	34	75
YEL013W	YPR185W	I3D-exp-24	75	62
YHR148W	YJR002W	I3D-exp-24	34	62
YCR057C	YJR002W	I3D-exp-24	59	62
YCR057C	YHR148W	I3D-exp-24	59	34
YER082C	YHR148W	I3D-exp-24	46	34
YCR057C	YER082C	I3D-exp-24	59	46
YER082C	YLL011W	I3D-exp-24	46	45
[truncated: 9,499 more rows]

## Sheet: Figure 1j
combined_estimate	combined_95pct_ci_width	fraction_coverage	fraction_coverage_95pct_ci_width
25893	14434.7	0.379137	0.135707

## Sheet: Figure 2a
source_dataset	GPCA_positives	GPCA_tested	MAPPIT_positives	MAPPIT_tested	GPCA_or_MAPPIT_positives	GPCA_or_MAPPIT_tested
scPRS-v2	21	96	20	89	31	83
scRRS-v2	0	170	0	159	0	136
Lit-BM-13	13	175	31	170	35	155
Y2H-union	66	481	102	464	120	417
YeRI	74	869	189	1177	227	783
n_screens	n_PPIs_cummulative
1	835
2	1518
3	1880

## Sheet: Figure 2c
category	observed_fraction_connected_in_YeRI	random_fraction_mean	random_fraction_lower_ci	random_fraction_upper_ci	fold_enrichment	fold_enrichment_lower_error	fold_enrichment_upper_error
in_GI_PSN_1pct	0.135632	0.0134971	0.00958648	0.0173655	10.049	2.23852	4.09932
in_CS_PSN_1pct	0.0873016	0.00881425	0.00314953	0.0146417	9.90459	3.94206	17.8143
in_GE_PSN_1pct	0.0761194	0.0134449	0.00961538	0.0178719	5.6616	1.40243	2.25482

[truncated: 47 more sheets: Figure 3a, Figure 3b, Figure 3d, Figure 3e, Figure 3f, Figure 3g, Figure 3h, Figure 3i, Figure 4a, Figure 4b, Figure 4c, Figure 4d, Figure 4e, Figure 5a, Figure 5b, Figure 5c, Figure 5d, Figure 5e, Figure 5f, Figure 5g …]
